# Supplementary material for: Comparative three-dimensional genome architectures of adipose tissues provide insight into human-specific regulation of metabolic homeostasis
Source: J Biol Chem. 2023 Apr 27;299(6):104757. doi: 10.1016/j.jbc.2023.104757 (PMC10245122; doi:10.1016/j.jbc.2023.104757)
Supplement: Supplementary Table 1 [file mmc1.xlsx]

## Sheet: Hi-C
Table S1. Summary of sequencing data used in this study.
Species	Tissue group	Tissue	Replicates	Data source	Age	Accession number	Sequenced Read Pairs	Alignable (Normal+Chimeric Paired)	Unique reads (after removing PCR duplicates, intra-fragment reads and low-mapping-quality reads)	HiC Contacts	Inter chromosomal	Intra chromosomal	Intra-short range (<20 kb)	Intra-long range (>20 kb)
Human	Subcutaneous adipose tissue (SAT)	Abdominal subcutaneous adipose tissue (ASA)	1	Download	Adult, 36-year-old	GEO: GSM4942838	503146230	429865411	380522393	307934216	97826290	210107926	69102420	141005255
			2	Download	Adult, 20-year-old	GEO: GSM4942840	498527361	433331895	332516071	265391209	82754588	182636621	56828903	125807542
			3	Download	Adult, 50-year-old	GSA for Human: HRR688845 under BioProject PRJCA009844	548906492	484701301	370420182	299990344	88987182	211003162	65070263	145932614
	Visceral adipose tissue (VAT)	Greater omentum (GOM)	1	Download	Adult, 36-year-old	GSA for Human: HRR688849 under BioProject PRJCA009844	639684476	514397602	454095034	361209037	135267255	225941782	85903208	140038364
			2	Download	Adult, 20-year-old	GSA for Human: HRR688855 under BioProject PRJCA009844	606119522	513983506	419446050	338262262	91391794	246870468	84915033	161955242
			3	Download	Adult, 50-year-old	GSA for Human: HRR688846 under BioProject PRJCA009844	536529422	454940757	380617736	307628653	95015533	212613120	73582316	139030528
		Mesenteric adipose (MAD)	1	Download	Adult, 36-year-old	GSA for Human: HRR688850 under BioProject PRJCA009844	561779969	484410695	420542582	342528568	103888838	238639730	80337269	158302243
			2	Download	Adult, 20-year-old	GSA for Human: HRR688856 under BioProject PRJCA009844	574470541	491332538	395971190	321356129	79741508	241614621	83723134	157891301
			3	Download	Adult, 50-year-old	GSA for Human: HRR688847 under BioProject PRJCA009844	511290886	443139860	365885698	294085181	92054606	202030575	70900652	131129552
		Retroperitoneal adipose (RAD)	1	Download	Adult, 36-year-old	GSA for Human: HRR688851 under BioProject PRJCA009844	591954821	506459327	410160171	326834367	122846999	203987368	65255294	138731967
			2	Download	Adult, 20-year-old	GSA for Human: HRR688857 under BioProject PRJCA009844	536419388	471230165	356089549	287517076	70099819	217417257	68376449	149040631
			3	Download	Adult, 50-year-old	GSA for Human: HRR688848 under BioProject PRJCA009844	531007525	453372340	381636274	309153410	85443222	223710188	74292373	149417587
Mouse	SAT	Inguinal white adipose tissue (iWAT)	pool1	This paper	Adult, 32-week-old	GEO: GSM5997659	521113553	413370174	373942002	289154865	84006474	205148391	64938210	140210130
			pool2	This paper	Adult, 32-week-old	GEO: GSM5997660	622038874	514137426	449987594	307400681	103610417	203790264	89148146	114642065
Rat	SAT	iWAT	pool1	Download	Adult, 32-week-old	GEO: GSM4942841	578421157	441490896	399870839	289113106	87439504	201673602	69160331	132513242
			pool2	Download	Adult, 32-week-old	GEO: GSM4942842	515328002	386451584	347304416	252275643	67287135	184988508	64303231	120685263
Rabbit	SAT	Subcutaneous adipose tissue on the back (bSAT)	1	Download	Adult, 8-month-old	GEO: GSM4942843	561750529	476377309	345286361	259854936	59307196	200547740	101449103	99098288
			2	Download	Adult, 8-month-old	GEO: GSM4942844	502628780	404872290	328906950	243450202	69732916	173717286	66491535	107225660
Pig	SAT	Upper layer of backfat (ULB)	1	Download	Adult, 2-year-old	SRA: SRR14672437	742242559	648266498	515807167	405547329	124547000	281000329	90497783	190502204
		Upper layer of backfat (ULB)	2	Download	Adult, 2-year-old	GEO: GSM4942847	694831448	600122305	457549234	357156308	122682483	234473825	72412847	162060724
		Upper layer of backfat (ULB)	3	Download	Adult, 2-year-old	SRA: SRR14672894	597318249	522308971	415137908	331797721	103182135	228615586	67874564	160740815
	VAT	GOM	1	Download	Adult, 2-year-old	SRA: SRR14672883	572293244	493775676	415171965	324750716	107932191	216818525	65755436	151062855
			2	Download	Adult, 2-year-old	SRA: SRR14672671	629824744	540072904	437998461	342690156	117997231	224692925	73288617	151404133
			3	Download	Adult, 2-year-old	SRA: SRR14672660	742084623	636874128	505324500	387822602	135418375	252404227	87361683	165042376
		MAD	1	Download	Adult, 2-year-old	SRA: SRR14672548	640397984	551892199	451319315	341819726	133839585	207980141	80469575	127510281
			2	Download	Adult, 2-year-old	SRA: SRR14672514	595454948	507858294	415275825	321647449	119603362	202044087	68677940	133365882
			3	Download	Adult, 2-year-old	SRA: SRR14672503	717396265	608331800	491575362	375693552	147651032	228042520	71943867	156098342
		RAD	1	Download	Adult, 2-year-old	SRA: SRR14672756	723355834	598596771	503508576	392749967	139718180	253031787	92465884	160565302
			2	Download	Adult, 2-year-old	SRA: SRR14672690	538315430	468048906	389753737	308079768	106329583	201750185	58082788	143667203
			3	Download	Adult, 2-year-old	SRA: SRR14672647	587750150	492842178	390573559	301685994	98267100	203418894	58066202	145352377
Sheep	SAT	ASA	1	Download	Adult, 2-year-old	GEO: GSM4942851	532095229	428914666	366253678	245153017	60367762	184785255	70003418	114781681
		Abdominal subcutaneous adipose tissue (ASA)	2	Download	Adult, 2-year-old	GEO: GSM4942852	597754065	477914299	410834012	277714649	67325404	210389245	82359815	128029285
		Abdominal subcutaneous adipose tissue (ASA)	3	Download	Adult, 2-year-old	GEO: GSM4942853	506782784	414738884	337579937	220275373	56828034	163447339	57781167	105666022
	VAT	GOM	1	This paper	Adult, 2-year-old	GEO: GSM5997661	511954963	418359460	355414102	241018467	53703351	187315116	71526432	115788543
		Greater omentum (GOM)	2	This paper	Adult, 2-year-old	GEO: GSM5997664	564256682	451313647	385297361	255912481	62056448	193856033	74219955	119635915
		Greater omentum (GOM)	3	This paper	Adult, 2-year-old	GEO: GSM5997667	520533702	425785716	358197808	237034924	62982870	174052054	59017488	115034441
		MAD	1	This paper	Adult, 2-year-old	GEO: GSM5997662	507255542	396069964	346238006	228282327	67083086	161199241	63580700	97618413
		Mesenteric adipose (MAD)	2	This paper	Adult, 2-year-old	GEO: GSM5997665	528279805	423669264	353242688	233363388	68482041	164881347	57202037	107679251
		Mesenteric adipose (MAD)	3	This paper	Adult, 2-year-old	GEO: GSM5997668	518413241	406297046	341790245	224709663	62251558	162458105	62012671	100445355
		RAD	1	This paper	Adult, 2-year-old	GEO: GSM5997663	666913169	523932522	455500192	302602565	87426385	215176180	81009176	134166884
		Retroperitoneal adipose (RAD)	2	This paper	Adult, 2-year-old	GEO: GSM5997666	617134427	495569905	429054007	288318369	76447469	211870900	77065885	134804913
		Retroperitoneal adipose (RAD)	3	This paper	Adult, 2-year-old	GEO: GSM5997669	555419995	437278766	366897216	244343633	65461901	178881732	67213661	111668003
Dog	SAT	bSAT	1	Download	Adult, 2-year-old	GEO: GSM4942855	557314138	486814350	388087569	331129243	88576769	242552474	93666110	148886116
			2	Download	Adult, 2-year-old	GEO: GSM4942856	706446290	615893395	489792490	416561677	123668219	292893458	110553739	182339510

## Sheet: RNA-seq
Table S1. Summary of sequencing data used in this study.
Species	Tissue group	Tissue	Replicates	Age	Clean data bases (Gb)	Data source	Accession number
Human	SAT	ASA	1	Adult, 36-year-old	11.65	Download	GEO: GSM4943001
			2	Adult, 20-year-old	8.29	Download	GEO: GSM4943003
			3	Adult, 50-year-old	12.75	Download	GSA for Human: HRR688867 under BioProject PRJCA009844
	VAT	GOM	1	Adult, 36-year-old	13.07	Download	GSA for Human: HRR688871 under BioProject PRJCA009844
			2	Adult, 20-year-old	11.86	Download	GSA for Human: HRR688877 under BioProject PRJCA009844
			3	Adult, 50-year-old	14.81	Download	GSA for Human: HRR688868 under BioProject PRJCA009844
		MAD	1	Adult, 36-year-old	12.38	Download	GSA for Human: HRR688872 under BioProject PRJCA009844
			2	Adult, 20-year-old	11.57	Download	GSA for Human: HRR688878 under BioProject PRJCA009844
			3	Adult, 50-year-old	12.04	Download	GSA for Human: HRR688869 under BioProject PRJCA009844
		RAD	1	Adult, 36-year-old	11.77	Download	GSA for Human: HRR688873 under BioProject PRJCA009844
			2	Adult, 20-year-old	10.02	Download	GSA for Human: HRR688879 under BioProject PRJCA009844
			3	Adult, 50-year-old	13.03	Download	GSA for Human: HRR688870 under BioProject PRJCA009844
Mouse	SAT	iWAT	pool1	Adult, 12-week-old	8.94	Download	GEO: GSM4942947
Rat	SAT	iWAT	pool1	Adult, 32-week-old	10.3	Download	GEO: GSM4943202
			pool2	Adult, 32-week-old	10.02	Download	GEO: GSM4943203
Rabbit	SAT	bSAT	1	Adult, 8-month-old	11.8	Download	GEO: GSM4942961
			2	Adult, 8-month-old	11.04	Download	GEO: GSM4942968
Pig	SAT	ULB	1	Adult, 2-year-old	9.59444	Download	SRA: SRR14672536
		Upper layer of backfat (ULB)	2	Adult, 2-year-old	8.97	Download	SRA: SRR11939437
		Upper layer of backfat (ULB)	3	Adult, 2-year-old	11.3507	Download	SRA: SRR14672534
	VAT	GOM	1	Adult, 2-year-old	10.514	Download	SRA: SRR14672573
			2	Adult, 2-year-old	11.0814	Download	SRA: SRR14672569
			3	Adult, 2-year-old	10.728	Download	SRA: SRR14672568
		MAD	1	Adult, 2-year-old	9.96428	Download	SRA: SRR14672547
			2	Adult, 2-year-old	12.6149	Download	SRA: SRR14672544
			3	Adult, 2-year-old	12.9192	Download	SRA: SRR14672543
		RAD	1	Adult, 2-year-old	10.2823	Download	SRA: SRR14672561
			2	Adult, 2-year-old	9.8828	Download	SRA: SRR14672557
			3	Adult, 2-year-old	12.4973	Download	SRA: SRR14672556
Sheep	SAT	ASA	1	Adult, 2-year-old	12.64	Download	GEO: GSM4942981
		Abdominal subcutaneous adipose tissue (ASA)	2	Adult, 2-year-old	12.01	Download	GEO: GSM4942988
		Abdominal subcutaneous adipose tissue (ASA)	3	Adult, 2-year-old	12.05	Download	GEO: GSM4942994
	VAT	GOM	1	Adult, 2-year-old	13.05	This paper	GEO: GSM5997670
		Greater omentum (GOM)	2	Adult, 2-year-old	15.19	This paper	GEO: GSM5997673
		Greater omentum (GOM)	3	Adult, 2-year-old	13.05	This paper	GEO: GSM5997676
		MAD	1	Adult, 2-year-old	15.77	This paper	GEO: GSM5997671
		Mesenteric adipose (MAD)	2	Adult, 2-year-old	11.43	This paper	GEO: GSM5997674
		Mesenteric adipose (MAD)	3	Adult, 2-year-old	13.72	This paper	GEO: GSM5997677
		RAD	1	Adult, 2-year-old	12.37	This paper	GEO: GSM5997672
		Retroperitoneal adipose (RAD)	2	Adult, 2-year-old	13.18	This paper	GEO: GSM5997675
		Retroperitoneal adipose (RAD)	3	Adult, 2-year-old	12.82	This paper	GEO: GSM5997678
Dog	SAT	bSAT	1	Adult, 2-year-old	14.46	Download	GEO: GSM4942907
			2	Adult, 2-year-old	13.84	Download	GEO: GSM4942914

## Sheet: ChIP-seq
Table S1. Summary of sequencing data used in this study.
Species	Tissue group	Tissue	Data type	Replicates	Clean data bases (Gb)	Data source	Accession number
Human	SAT	ASA	Input	1	10.45	Download	GSA for Human: HRR688892 under BioProject PRJCA009844
				2	11.81	Download	GSA for Human: HRR688886 under BioProject PRJCA009844
				3	13.37	Download	GSA for Human: HRR688881 under BioProject PRJCA009844
			H3K27ac	1	13.18	Download	GSA for Human: HRR688891 under BioProject PRJCA009844
				2	17.06	Download	GSA for Human: HRR688885 under BioProject PRJCA009844
				3	17.31	Download	GSA for Human: HRR688880 under BioProject PRJCA009844

## Sheet: ATAC-seq
Table S1. Summary of sequencing data used in this study.
Species	Tissue	Replicates	Data source	Accession number
Human	adipose tissue	1	Download	GEO: GSM3494237
		2	Download	GEO: GSM3494242
