# Supplementary material for: Comparative three-dimensional genome architectures of adipose tissues provide insight into human-specific regulation of metabolic homeostasis
Source: J Biol Chem. 2023 Apr 27;299(6):104757. doi: 10.1016/j.jbc.2023.104757 (PMC10245122; doi:10.1016/j.jbc.2023.104757)
Supplement: Supplementary Table 2 [file mmc2.xlsx]

## Sheet: Human genome (hg38)
Table S2. A/B compartment patterns across seven mammalian SATs.
Chr	start	end	state	Type
1	18000000	18020000	1	WCA
1	18020000	18040000	1	WCA
1	18040000	18060000	1	WCA
1	18060000	18080000	1	WCA
1	18080000	18100000	1	WCA
1	18100000	18120000	1	WCA
1	18120000	18140000	1	WCA
1	18140000	18160000	1	WCA
1	18160000	18180000	1	WCA
1	18180000	18200000	1	WCA
1	18200000	18220000	1	WCA
1	18220000	18240000	1	WCA
1	18240000	18260000	1	WCA
1	18320000	18340000	1	WCA
1	18340000	18360000	1	WCA
1	18360000	18380000	1	WCA
1	18380000	18400000	1	WCA
1	18400000	18420000	1	WCA
1	21640000	21660000	1	WCA
1	21660000	21680000	1	WCA
1	21680000	21700000	1	WCA
1	59600000	59620000	1	WCA
1	59620000	59640000	1	WCA
1	59640000	59660000	1	WCA
1	59660000	59680000	1	WCA
1	59680000	59700000	1	WCA
1	59700000	59720000	1	WCA
1	89520000	89540000	1	WCA
1	89540000	89560000	1	WCA
1	89560000	89580000	1	WCA
1	89580000	89600000	1	WCA
1	89600000	89620000	1	WCA
1	89620000	89640000	1	WCA
1	89640000	89660000	1	WCA
1	89660000	89680000	1	WCA
1	89680000	89700000	1	WCA
1	89700000	89720000	1	WCA
1	89720000	89740000	1	WCA
1	89800000	89820000	1	WCA
1	89820000	89840000	1	WCA
1	89840000	89860000	1	WCA
1	89860000	89880000	1	WCA
1	89880000	89900000	1	WCA
1	89900000	89920000	1	WCA
1	89920000	89940000	1	WCA
1	89940000	89960000	1	WCA
1	89960000	89980000	1	WCA
1	89980000	90000000	1	WCA
1	90000000	90020000	1	WCA
1	90020000	90040000	1	WCA
1	114000000	114020000	1	WCA
1	114020000	114040000	1	WCA
1	114040000	114060000	1	WCA
1	114060000	114080000	1	WCA
1	114080000	114100000	1	WCA
1	114100000	114120000	1	WCA
1	114120000	114140000	1	WCA
1	114140000	114160000	1	WCA
1	114160000	114180000	1	WCA
1	114180000	114200000	1	WCA
1	114200000	114220000	1	WCA
1	114220000	114240000	1	WCA
1	114240000	114260000	1	WCA
1	114260000	114280000	1	WCA
1	114280000	114300000	1	WCA
1	115640000	115660000	1	WCA
1	115660000	115680000	1	WCA
1	115680000	115700000	1	WCA
1	115700000	115720000	1	WCA
1	115720000	115740000	1	WCA
1	115740000	115760000	1	WCA
1	115760000	115780000	1	WCA
1	115780000	115800000	1	WCA
1	115800000	115820000	1	WCA
1	115820000	115840000	1	WCA
1	115880000	115900000	1	WCA
1	115900000	115920000	1	WCA
1	115920000	115940000	1	WCA
1	115940000	115960000	1	WCA
1	115960000	115980000	1	WCA
1	115980000	116000000	1	WCA
1	116000000	116020000	1	WCA
1	116020000	116040000	1	WCA
1	116100000	116120000	1	WCA
1	116120000	116140000	1	WCA
1	116140000	116160000	1	WCA
1	116160000	116180000	1	WCA
1	116180000	116200000	1	WCA
1	116200000	116220000	1	WCA
1	116220000	116240000	1	WCA
1	116240000	116260000	1	WCA
1	116260000	116280000	1	WCA
1	116280000	116300000	1	WCA
1	116300000	116320000	1	WCA
1	116600000	116620000	1	WCA
1	116620000	116640000	1	WCA
1	116640000	116660000	1	WCA
1	116660000	116680000	1	WCA
1	116680000	116700000	1	WCA
1	116700000	116720000	1	WCA
1	116720000	116740000	1	WCA
1	116840000	116860000	1	WCA
1	116860000	116880000	1	WCA
1	116880000	116900000	1	WCA
1	116900000	116920000	1	WCA
1	116920000	116940000	1	WCA
1	116940000	116960000	1	WCA
1	116960000	116980000	1	WCA
1	116980000	117000000	1	WCA
1	117000000	117020000	1	WCA
1	117020000	117040000	1	WCA
1	117040000	117060000	1	WCA
1	117060000	117080000	1	WCA
1	117080000	117100000	1	WCA
1	117100000	117120000	1	WCA
1	117120000	117140000	1	WCA
1	117140000	117160000	1	WCA
1	117300000	117320000	1	WCA
1	117320000	117340000	1	WCA
1	117340000	117360000	1	WCA
1	117360000	117380000	1	WCA
1	117560000	117580000	1	WCA
1	117580000	117600000	1	WCA
1	117600000	117620000	1	WCA
1	117620000	117640000	1	WCA
1	117640000	117660000	1	WCA
1	117660000	117680000	1	WCA
1	117680000	117700000	1	WCA
1	117700000	117720000	1	WCA
1	117860000	117880000	1	WCA
1	117880000	117900000	1	WCA
1	117900000	117920000	1	WCA
1	117920000	117940000	1	WCA
1	117940000	117960000	1	WCA
1	147700000	147720000	1	WCA
1	147720000	147740000	1	WCA
1	147740000	147760000	1	WCA
1	147760000	147780000	1	WCA
1	147780000	147800000	1	WCA
1	147800000	147820000	1	WCA
1	147820000	147840000	1	WCA
1	152080000	152100000	1	WCA
1	152100000	152120000	1	WCA
1	167200000	167220000	1	WCA
1	167220000	167240000	1	WCA
1	167240000	167260000	1	WCA
1	167260000	167280000	1	WCA
1	167280000	167300000	1	WCA
1	167360000	167380000	1	WCA
1	167380000	167400000	1	WCA
1	167400000	167420000	1	WCA
1	167420000	167440000	1	WCA
1	167440000	167460000	1	WCA
1	167460000	167480000	1	WCA
1	167480000	167500000	1	WCA
1	167500000	167520000	1	WCA
1	178020000	178040000	1	WCA
1	178040000	178060000	1	WCA
1	178060000	178080000	1	WCA
1	178080000	178100000	1	WCA
1	178720000	178740000	1	WCA
1	178820000	178840000	1	WCA
1	178840000	178860000	1	WCA
1	178860000	178880000	1	WCA
1	178880000	178900000	1	WCA
1	178900000	178920000	1	WCA
1	178920000	178940000	1	WCA
1	178940000	178960000	1	WCA
1	180180000	180200000	1	WCA
1	180200000	180220000	1	WCA
1	180220000	180240000	1	WCA
1	180240000	180260000	1	WCA
1	180520000	180540000	1	WCA
1	180540000	180560000	1	WCA
1	180560000	180580000	1	WCA
1	180580000	180600000	1	WCA
1	180600000	180620000	1	WCA
1	180620000	180640000	1	WCA
1	180640000	180660000	1	WCA
1	180780000	180800000	1	WCA
1	180800000	180820000	1	WCA
1	180820000	180840000	1	WCA
1	180840000	180860000	1	WCA
1	180860000	180880000	1	WCA
1	180880000	180900000	1	WCA
1	186280000	186300000	1	WCA
1	186300000	186320000	1	WCA
1	186320000	186340000	1	WCA
1	186340000	186360000	1	WCA
1	186360000	186380000	1	WCA
1	186380000	186400000	1	WCA
1	186400000	186420000	1	WCA
1	208080000	208100000	1	WCA
1	208100000	208120000	1	WCA
1	208120000	208140000	1	WCA
1	208140000	208160000	1	WCA
1	208160000	208180000	1	WCA
1	208180000	208200000	1	WCA
1	208200000	208220000	1	WCA
1	208220000	208240000	1	WCA
1	208240000	208260000	1	WCA
1	221060000	221080000	1	WCA
1	221080000	221100000	1	WCA
1	221100000	221120000	1	WCA
1	221120000	221140000	1	WCA
1	221140000	221160000	1	WCA
1	221160000	221180000	1	WCA
1	221800000	221820000	1	WCA
1	221820000	221840000	1	WCA
1	221840000	221860000	1	WCA
1	221860000	221880000	1	WCA
1	221880000	221900000	1	WCA
1	221900000	221920000	1	WCA
1	221980000	222000000	1	WCA
1	222000000	222020000	1	WCA
1	222020000	222040000	1	WCA
1	222040000	222060000	1	WCA
1	222060000	222080000	1	WCA
1	60660000	60680000	2	NC
1	60680000	60700000	2	NC
1	60700000	60720000	2	NC
1	60720000	60740000	2	NC
1	60740000	60760000	2	NC
1	60780000	60800000	2	NC
1	60800000	60820000	2	NC
1	60820000	60840000	2	NC
1	65320000	65340000	2	NC
1	65340000	65360000	2	NC
1	65360000	65380000	2	NC
1	65780000	65800000	2	NC
1	65800000	65820000	2	NC
1	65820000	65840000	2	NC
1	65840000	65860000	2	NC
1	65860000	65880000	2	NC
1	65960000	65980000	2	NC
1	65980000	66000000	2	NC
1	66000000	66020000	2	NC
1	66020000	66040000	2	NC
1	66040000	66060000	2	NC
1	66060000	66080000	2	NC
1	66080000	66100000	2	NC
1	66100000	66120000	2	NC
1	66120000	66140000	2	NC
1	66140000	66160000	2	NC
1	66160000	66180000	2	NC
1	66180000	66200000	2	NC
1	66200000	66220000	2	NC
1	70920000	70940000	2	NC
1	70940000	70960000	2	NC
1	70960000	70980000	2	NC
1	70980000	71000000	2	NC
1	71000000	71020000	2	NC
1	76020000	76040000	2	NC
1	76040000	76060000	2	NC
1	76060000	76080000	2	NC
1	76080000	76100000	2	NC
1	76100000	76120000	2	NC
1	76120000	76140000	2	NC
1	76140000	76160000	2	NC
1	76180000	76200000	2	NC
1	76200000	76220000	2	NC
1	76220000	76240000	2	NC
1	76240000	76260000	2	NC
1	76260000	76280000	2	NC
1	76280000	76300000	2	NC
1	78880000	78900000	2	NC
1	78900000	78920000	2	NC
1	78920000	78940000	2	NC
1	78940000	78960000	2	NC
1	78960000	78980000	2	NC
1	78980000	79000000	2	NC
1	79000000	79020000	2	NC
1	79180000	79200000	2	NC
1	81220000	81240000	2	NC
1	81240000	81260000	2	NC
1	81260000	81280000	2	NC
1	81280000	81300000	2	NC
1	81300000	81320000	2	NC
1	81320000	81340000	2	NC
1	81340000	81360000	2	NC
1	81360000	81380000	2	NC
1	81380000	81400000	2	NC
1	81400000	81420000	2	NC
1	81420000	81440000	2	NC
1	81440000	81460000	2	NC
1	81460000	81480000	2	NC
1	81480000	81500000	2	NC
1	81500000	81520000	2	NC
1	81520000	81540000	2	NC
1	81540000	81560000	2	NC
1	81560000	81580000	2	NC
1	81580000	81600000	2	NC
1	81600000	81620000	2	NC
1	81620000	81640000	2	NC
1	81640000	81660000	2	NC
1	81660000	81680000	2	NC
1	81680000	81700000	2	NC
1	81700000	81720000	2	NC
1	81720000	81740000	2	NC
1	81740000	81760000	2	NC
1	81760000	81780000	2	NC
1	81780000	81800000	2	NC
1	81800000	81820000	2	NC
1	81820000	81840000	2	NC
1	81840000	81860000	2	NC
1	81860000	81880000	2	NC
1	81880000	81900000	2	NC
1	81900000	81920000	2	NC
1	81940000	81960000	2	NC
1	81960000	81980000	2	NC
1	81980000	82000000	2	NC
1	82000000	82020000	2	NC
1	82020000	82040000	2	NC
1	82040000	82060000	2	NC
1	82060000	82080000	2	NC
1	82160000	82180000	2	NC
1	82180000	82200000	2	NC
1	82200000	82220000	2	NC
1	82220000	82240000	2	NC
1	82240000	82260000	2	NC
1	82260000	82280000	2	NC
1	82280000	82300000	2	NC
1	82300000	82320000	2	NC
1	82320000	82340000	2	NC
1	82340000	82360000	2	NC
1	82360000	82380000	2	NC
1	82380000	82400000	2	NC
1	82400000	82420000	2	NC
1	82420000	82440000	2	NC
1	82440000	82460000	2	NC
1	82480000	82500000	2	NC
1	82500000	82520000	2	NC
1	82520000	82540000	2	NC
1	82540000	82560000	2	NC
1	82560000	82580000	2	NC
1	82580000	82600000	2	NC
1	82600000	82620000	2	NC
1	82620000	82640000	2	NC
1	82640000	82660000	2	NC
1	82660000	82680000	2	NC
1	82720000	82740000	2	NC
1	82740000	82760000	2	NC
1	83500000	83520000	2	NC
1	83600000	83620000	2	NC
1	83620000	83640000	2	NC
1	83640000	83660000	2	NC
1	83660000	83680000	2	NC
1	83680000	83700000	2	NC
1	83700000	83720000	2	NC
1	83720000	83740000	2	NC
1	83740000	83760000	2	NC
1	83760000	83780000	2	NC
1	83780000	83800000	2	NC
1	83800000	83820000	2	NC
1	83820000	83840000	2	NC
1	83840000	83860000	2	NC
1	83860000	83880000	2	NC
1	83880000	83900000	2	NC
1	83900000	83920000	2	NC
1	83920000	83940000	2	NC
1	83940000	83960000	2	NC
1	87460000	87480000	2	NC
1	87480000	87500000	2	NC
1	87500000	87520000	2	NC
1	87520000	87540000	2	NC
1	87540000	87560000	2	NC
1	87560000	87580000	2	NC
1	87580000	87600000	2	NC
1	87600000	87620000	2	NC
1	87640000	87660000	2	NC
1	87660000	87680000	2	NC
1	87680000	87700000	2	NC
1	87700000	87720000	2	NC
1	87720000	87740000	2	NC
1	87740000	87760000	2	NC
1	87760000	87780000	2	NC
1	87780000	87800000	2	NC
1	87800000	87820000	2	NC
1	87820000	87840000	2	NC
1	87840000	87860000	2	NC
1	87860000	87880000	2	NC
1	87880000	87900000	2	NC
1	87900000	87920000	2	NC
1	87920000	87940000	2	NC
1	87940000	87960000	2	NC
1	87960000	87980000	2	NC
1	87980000	88000000	2	NC
1	88000000	88020000	2	NC
1	88040000	88060000	2	NC
1	88060000	88080000	2	NC
1	88080000	88100000	2	NC
1	98660000	98680000	2	NC
1	98680000	98700000	2	NC
1	98700000	98720000	2	NC
1	98720000	98740000	2	NC
1	98740000	98760000	2	NC
1	98760000	98780000	2	NC
1	99520000	99540000	2	NC
1	99540000	99560000	2	NC
1	99560000	99580000	2	NC
1	99580000	99600000	2	NC
1	99600000	99620000	2	NC
1	99620000	99640000	2	NC
1	107420000	107440000	2	NC
1	107440000	107460000	2	NC
1	107460000	107480000	2	NC
1	107480000	107500000	2	NC
1	107500000	107520000	2	NC
1	107520000	107540000	2	NC
1	107540000	107560000	2	NC
1	107560000	107580000	2	NC
1	107580000	107600000	2	NC
1	107600000	107620000	2	NC
1	118840000	118860000	2	NC
1	118860000	118880000	2	NC
1	118880000	118900000	2	NC
1	152120000	152140000	2	NC
1	152140000	152160000	2	NC
1	152160000	152180000	2	NC
1	152180000	152200000	2	NC
1	163360000	163380000	2	NC
1	163380000	163400000	2	NC
1	163400000	163420000	2	NC
1	163420000	163440000	2	NC
1	163440000	163460000	2	NC
1	163460000	163480000	2	NC
1	163760000	163780000	2	NC
1	163780000	163800000	2	NC
1	163800000	163820000	2	NC
1	163820000	163840000	2	NC
1	163840000	163860000	2	NC
1	163860000	163880000	2	NC
1	163880000	163900000	2	NC
1	164420000	164440000	2	NC
1	164440000	164460000	2	NC
1	164460000	164480000	2	NC
1	164480000	164500000	2	NC
1	164880000	164900000	2	NC
1	164900000	164920000	2	NC
1	164920000	164940000	2	NC
1	164940000	164960000	2	NC
1	164960000	164980000	2	NC
1	164980000	165000000	2	NC
1	165120000	165140000	2	NC
1	165140000	165160000	2	NC
1	165160000	165180000	2	NC
1	165180000	165200000	2	NC
1	165200000	165220000	2	NC
1	166900000	166920000	2	NC
1	166920000	166940000	2	NC
1	166940000	166960000	2	NC
1	166960000	166980000	2	NC
1	166980000	167000000	2	NC
1	167000000	167020000	2	NC
1	175340000	175360000	2	NC
1	175360000	175380000	2	NC
1	175380000	175400000	2	NC
1	175400000	175420000	2	NC
1	175420000	175440000	2	NC
1	175440000	175460000	2	NC
1	175460000	175480000	2	NC
1	175480000	175500000	2	NC
1	175500000	175520000	2	NC
1	175520000	175540000	2	NC
1	175540000	175560000	2	NC
1	175560000	175580000	2	NC
1	175580000	175600000	2	NC
1	175600000	175620000	2	NC
1	175620000	175640000	2	NC
1	175640000	175660000	2	NC
1	175660000	175680000	2	NC
1	175680000	175700000	2	NC
1	175700000	175720000	2	NC
1	176520000	176540000	2	NC
1	176540000	176560000	2	NC
1	176560000	176580000	2	NC
1	176580000	176600000	2	NC
1	176660000	176680000	2	NC
1	176680000	176700000	2	NC
1	176700000	176720000	2	NC
1	176720000	176740000	2	NC
1	176740000	176760000	2	NC
1	176760000	176780000	2	NC
1	176780000	176800000	2	NC
1	176800000	176820000	2	NC
1	176820000	176840000	2	NC
1	176840000	176860000	2	NC
1	176860000	176880000	2	NC
1	176880000	176900000	2	NC
1	176900000	176920000	2	NC
1	176920000	176940000	2	NC
1	177880000	177900000	2	NC
1	177920000	177940000	2	NC
1	197080000	197100000	2	NC
1	197100000	197120000	2	NC
1	197120000	197140000	2	NC
1	197140000	197160000	2	NC
1	197160000	197180000	2	NC
1	197180000	197200000	2	NC
1	197380000	197400000	2	NC
1	197400000	197420000	2	NC
1	197420000	197440000	2	NC
1	197440000	197460000	2	NC
1	197460000	197480000	2	NC
1	197940000	197960000	2	NC
1	197960000	197980000	2	NC
1	197980000	198000000	2	NC
1	198000000	198020000	2	NC
1	198020000	198040000	2	NC
1	198080000	198100000	2	NC
1	198600000	198620000	2	NC
1	198620000	198640000	2	NC
1	198640000	198660000	2	NC
1	198660000	198680000	2	NC
1	198680000	198700000	2	NC
1	198700000	198720000	2	NC
1	198720000	198740000	2	NC
1	198740000	198760000	2	NC
1	198760000	198780000	2	NC
1	198780000	198800000	2	NC
1	198800000	198820000	2	NC
1	198820000	198840000	2	NC
1	198840000	198860000	2	NC
1	198860000	198880000	2	NC
1	198880000	198900000	2	NC
1	198900000	198920000	2	NC
1	198920000	198940000	2	NC
1	198940000	198960000	2	NC
1	198960000	198980000	2	NC
1	198980000	199000000	2	NC
1	199000000	199020000	2	NC
1	199020000	199040000	2	NC
1	199040000	199060000	2	NC
1	199060000	199080000	2	NC
1	199080000	199100000	2	NC
1	199120000	199140000	2	NC
1	199140000	199160000	2	NC
1	199160000	199180000	2	NC
1	199180000	199200000	2	NC
1	199200000	199220000	2	NC
1	208300000	208320000	2	NC
1	208320000	208340000	2	NC
1	208340000	208360000	2	NC
1	208360000	208380000	2	NC
1	210620000	210640000	2	NC
1	210640000	210660000	2	NC
1	210660000	210680000	2	NC
1	210680000	210700000	2	NC
1	210700000	210720000	2	NC
1	210720000	210740000	2	NC
1	210740000	210760000	2	NC
1	210760000	210780000	2	NC
1	210780000	210800000	2	NC
1	245260000	245280000	2	NC
1	245280000	245300000	2	NC
1	245300000	245320000	2	NC
1	245320000	245340000	2	NC
1	245340000	245360000	2	NC
1	245360000	245380000	2	NC
1	245380000	245400000	2	NC
1	245400000	245420000	2	NC
1	245420000	245440000	2	NC
1	245440000	245460000	2	NC
1	245460000	245480000	2	NC
1	245480000	245500000	2	NC
1	245500000	245520000	2	NC
1	245520000	245540000	2	NC
1	245540000	245560000	2	NC
1	245560000	245580000	2	NC
1	245580000	245600000	2	NC
1	245600000	245620000	2	NC
1	245740000	245760000	2	NC
1	245760000	245780000	2	NC
1	6420000	6440000	3	CA
1	6440000	6460000	3	CA
1	6460000	6480000	3	CA
1	6480000	6500000	3	CA
1	6500000	6520000	3	CA
1	6680000	6700000	3	CA
1	6700000	6720000	3	CA
1	6720000	6740000	3	CA
1	6740000	6760000	3	CA
1	6760000	6780000	3	CA
1	6780000	6800000	3	CA
1	6800000	6820000	3	CA
1	6820000	6840000	3	CA
1	6860000	6880000	3	CA
1	6880000	6900000	3	CA
1	6900000	6920000	3	CA
1	6920000	6940000	3	CA
1	6940000	6960000	3	CA
1	6960000	6980000	3	CA
1	6980000	7000000	3	CA
1	7480000	7500000	3	CA
1	7500000	7520000	3	CA
1	7520000	7540000	3	CA
1	7540000	7560000	3	CA
1	7560000	7580000	3	CA
1	7580000	7600000	3	CA
1	7600000	7620000	3	CA
1	7620000	7640000	3	CA
1	7640000	7660000	3	CA
1	7660000	7680000	3	CA
1	7680000	7700000	3	CA
1	7700000	7720000	3	CA
1	7720000	7740000	3	CA
1	7740000	7760000	3	CA
1	7760000	7780000	3	CA
1	7780000	7800000	3	CA
1	7800000	7820000	3	CA
1	8520000	8540000	3	CA
1	8540000	8560000	3	CA
1	8560000	8580000	3	CA
1	8580000	8600000	3	CA
1	8600000	8620000	3	CA
1	8620000	8640000	3	CA
1	9180000	9200000	3	CA
1	9200000	9220000	3	CA
1	9220000	9240000	3	CA
1	9240000	9260000	3	CA
1	9260000	9280000	3	CA
1	9280000	9300000	3	CA
1	9300000	9320000	3	CA
1	9320000	9340000	3	CA
1	9340000	9360000	3	CA
1	9360000	9380000	3	CA
1	9380000	9400000	3	CA
1	9400000	9420000	3	CA
1	9420000	9440000	3	CA
1	9440000	9460000	3	CA
1	9460000	9480000	3	CA
1	10260000	10280000	3	CA
1	10280000	10300000	3	CA
1	10300000	10320000	3	CA
1	10320000	10340000	3	CA
1	10340000	10360000	3	CA
1	10360000	10380000	3	CA
1	10460000	10480000	3	CA
1	10480000	10500000	3	CA
1	10500000	10520000	3	CA
1	10520000	10540000	3	CA
1	10540000	10560000	3	CA
1	10580000	10600000	3	CA
1	10600000	10620000	3	CA
1	10620000	10640000	3	CA
1	10640000	10660000	3	CA
1	10660000	10680000	3	CA
1	10680000	10700000	3	CA
1	10700000	10720000	3	CA
1	10720000	10740000	3	CA
1	10740000	10760000	3	CA
1	10760000	10780000	3	CA
1	10780000	10800000	3	CA
1	10800000	10820000	3	CA
1	10820000	10840000	3	CA
1	10840000	10860000	3	CA
1	10860000	10880000	3	CA
1	18600000	18620000	3	CA
1	18620000	18640000	3	CA
1	18640000	18660000	3	CA
1	18660000	18680000	3	CA
1	18680000	18700000	3	CA
1	18700000	18720000	3	CA
1	18720000	18740000	3	CA
1	18740000	18760000	3	CA
1	18840000	18860000	3	CA
1	18860000	18880000	3	CA
1	18880000	18900000	3	CA
1	18900000	18920000	3	CA
1	18920000	18940000	3	CA
1	18940000	18960000	3	CA
1	18960000	18980000	3	CA
1	18980000	19000000	3	CA
1	19020000	19040000	3	CA
1	19040000	19060000	3	CA
1	19060000	19080000	3	CA
1	19080000	19100000	3	CA
1	19100000	19120000	3	CA
1	19120000	19140000	3	CA
1	19140000	19160000	3	CA
1	19160000	19180000	3	CA
1	19180000	19200000	3	CA
1	19200000	19220000	3	CA
1	19220000	19240000	3	CA
1	19240000	19260000	3	CA
1	19300000	19320000	3	CA
1	19320000	19340000	3	CA
1	19340000	19360000	3	CA
1	19360000	19380000	3	CA
1	19380000	19400000	3	CA
1	19400000	19420000	3	CA
1	19420000	19440000	3	CA
1	19440000	19460000	3	CA
1	19460000	19480000	3	CA
1	19480000	19500000	3	CA
1	19600000	19620000	3	CA
1	19620000	19640000	3	CA
1	19640000	19660000	3	CA
1	19660000	19680000	3	CA
1	19680000	19700000	3	CA
1	19720000	19740000	3	CA
1	19740000	19760000	3	CA
1	19760000	19780000	3	CA
1	19780000	19800000	3	CA
1	19800000	19820000	3	CA
1	20140000	20160000	3	CA
1	20160000	20180000	3	CA
1	20180000	20200000	3	CA
1	20200000	20220000	3	CA
1	20220000	20240000	3	CA
1	20240000	20260000	3	CA
1	20260000	20280000	3	CA
1	20280000	20300000	3	CA
1	20300000	20320000	3	CA
1	20320000	20340000	3	CA
1	20340000	20360000	3	CA
1	20360000	20380000	3	CA
1	20380000	20400000	3	CA
1	20400000	20420000	3	CA
1	20600000	20620000	3	CA
1	20620000	20640000	3	CA
1	20640000	20660000	3	CA
1	20660000	20680000	3	CA
1	20680000	20700000	3	CA
1	20700000	20720000	3	CA
1	20720000	20740000	3	CA
1	20740000	20760000	3	CA
1	21220000	21240000	3	CA
1	21240000	21260000	3	CA
1	21260000	21280000	3	CA
1	21280000	21300000	3	CA
1	21300000	21320000	3	CA
1	21320000	21340000	3	CA
1	21340000	21360000	3	CA
1	21600000	21620000	3	CA
1	21620000	21640000	3	CA
1	21820000	21840000	3	CA
1	21840000	21860000	3	CA
1	21860000	21880000	3	CA
1	21880000	21900000	3	CA
1	21900000	21920000	3	CA
1	21920000	21940000	3	CA
1	21940000	21960000	3	CA
1	22080000	22100000	3	CA
1	22100000	22120000	3	CA
1	22120000	22140000	3	CA
1	22140000	22160000	3	CA
1	22160000	22180000	3	CA
1	22200000	22220000	3	CA
1	22220000	22240000	3	CA
1	22240000	22260000	3	CA
1	22260000	22280000	3	CA
1	22280000	22300000	3	CA
1	22440000	22460000	3	CA
1	22460000	22480000	3	CA
1	22480000	22500000	3	CA
1	22500000	22520000	3	CA
1	22520000	22540000	3	CA
1	22540000	22560000	3	CA
1	22560000	22580000	3	CA
1	22580000	22600000	3	CA
1	22600000	22620000	3	CA
1	22620000	22640000	3	CA
1	22640000	22660000	3	CA
1	22660000	22680000	3	CA
1	22680000	22700000	3	CA
1	22700000	22720000	3	CA
1	22720000	22740000	3	CA
1	22740000	22760000	3	CA
1	22760000	22780000	3	CA
1	22780000	22800000	3	CA
1	22800000	22820000	3	CA
1	22820000	22840000	3	CA
1	22840000	22860000	3	CA
1	22860000	22880000	3	CA
1	22880000	22900000	3	CA
1	22900000	22920000	3	CA
1	23280000	23300000	3	CA
1	23300000	23320000	3	CA
1	23320000	23340000	3	CA
1	23340000	23360000	3	CA
1	23360000	23380000	3	CA
1	23380000	23400000	3	CA
1	23500000	23520000	3	CA
1	23520000	23540000	3	CA
1	23540000	23560000	3	CA
1	23560000	23580000	3	CA
1	23580000	23600000	3	CA
1	23600000	23620000	3	CA
1	24060000	24080000	3	CA
1	24080000	24100000	3	CA
1	24100000	24120000	3	CA
1	24120000	24140000	3	CA
1	24140000	24160000	3	CA
1	24280000	24300000	3	CA
1	24300000	24320000	3	CA
1	24320000	24340000	3	CA
1	24340000	24360000	3	CA
1	24360000	24380000	3	CA
1	24380000	24400000	3	CA
1	24400000	24420000	3	CA
1	24900000	24920000	3	CA
1	24920000	24940000	3	CA
1	24940000	24960000	3	CA
1	24960000	24980000	3	CA
1	24980000	25000000	3	CA
1	25000000	25020000	3	CA
1	25020000	25040000	3	CA
1	25400000	25420000	3	CA
1	25420000	25440000	3	CA
1	25440000	25460000	3	CA
1	25460000	25480000	3	CA
1	25480000	25500000	3	CA
1	25600000	25620000	3	CA
1	25620000	25640000	3	CA
1	25640000	25660000	3	CA
1	25660000	25680000	3	CA
1	25680000	25700000	3	CA
1	25700000	25720000	3	CA
1	25720000	25740000	3	CA
1	25740000	25760000	3	CA
1	25760000	25780000	3	CA
1	25780000	25800000	3	CA
1	25800000	25820000	3	CA
1	25820000	25840000	3	CA
1	26100000	26120000	3	CA
1	26120000	26140000	3	CA
1	26140000	26160000	3	CA
1	26160000	26180000	3	CA
1	26180000	26200000	3	CA
1	26200000	26220000	3	CA
1	26240000	26260000	3	CA
1	26260000	26280000	3	CA
1	26280000	26300000	3	CA
1	26300000	26320000	3	CA
1	26320000	26340000	3	CA
1	26340000	26360000	3	CA
1	26360000	26380000	3	CA
1	26680000	26700000	3	CA
1	26700000	26720000	3	CA
1	26720000	26740000	3	CA
1	26740000	26760000	3	CA
1	26760000	26780000	3	CA
1	26780000	26800000	3	CA
1	26820000	26840000	3	CA
1	26840000	26860000	3	CA
1	26860000	26880000	3	CA
1	26880000	26900000	3	CA
1	26900000	26920000	3	CA
1	27280000	27300000	3	CA
1	27300000	27320000	3	CA
1	27320000	27340000	3	CA
1	27340000	27360000	3	CA
1	27360000	27380000	3	CA
1	27380000	27400000	3	CA
1	27400000	27420000	3	CA
1	27420000	27440000	3	CA
1	27480000	27500000	3	CA
1	27500000	27520000	3	CA
1	27520000	27540000	3	CA
1	27540000	27560000	3	CA
1	27560000	27580000	3	CA
1	27580000	27600000	3	CA
1	27600000	27620000	3	CA
1	27620000	27640000	3	CA
1	27640000	27660000	3	CA
1	27660000	27680000	3	CA
1	28980000	29000000	3	CA
1	29000000	29020000	3	CA
1	29020000	29040000	3	CA
1	29040000	29060000	3	CA
1	29060000	29080000	3	CA
1	29080000	29100000	3	CA
1	29100000	29120000	3	CA
1	29120000	29140000	3	CA
1	29160000	29180000	3	CA
1	29180000	29200000	3	CA
1	29200000	29220000	3	CA
1	29220000	29240000	3	CA
1	29240000	29260000	3	CA
1	29260000	29280000	3	CA
1	29280000	29300000	3	CA
1	29300000	29320000	3	CA
1	29320000	29340000	3	CA
1	29340000	29360000	3	CA
1	29360000	29380000	3	CA
1	30800000	30820000	3	CA
1	30820000	30840000	3	CA
1	30840000	30860000	3	CA
1	30860000	30880000	3	CA
1	30880000	30900000	3	CA
1	30900000	30920000	3	CA
1	38760000	38780000	3	CA
1	38780000	38800000	3	CA
1	38800000	38820000	3	CA
1	38820000	38840000	3	CA
1	38840000	38860000	3	CA
1	38860000	38880000	3	CA
1	39080000	39100000	3	CA
1	39100000	39120000	3	CA
1	39120000	39140000	3	CA
1	39140000	39160000	3	CA
1	39160000	39180000	3	CA
1	39180000	39200000	3	CA
1	39200000	39220000	3	CA
1	39220000	39240000	3	CA
1	39240000	39260000	3	CA
1	39260000	39280000	3	CA
1	39280000	39300000	3	CA
1	39300000	39320000	3	CA
1	39320000	39340000	3	CA
1	39340000	39360000	3	CA
1	39360000	39380000	3	CA
1	39380000	39400000	3	CA
1	39400000	39420000	3	CA
1	39420000	39440000	3	CA
1	39440000	39460000	3	CA
1	39460000	39480000	3	CA
1	39480000	39500000	3	CA
1	39500000	39520000	3	CA
1	39520000	39540000	3	CA
1	39880000	39900000	3	CA
1	39900000	39920000	3	CA
1	39920000	39940000	3	CA
1	39940000	39960000	3	CA
1	39960000	39980000	3	CA
1	40620000	40640000	3	CA
1	40640000	40660000	3	CA
1	40660000	40680000	3	CA
1	40680000	40700000	3	CA
1	40700000	40720000	3	CA
1	40720000	40740000	3	CA
1	40740000	40760000	3	CA
1	40760000	40780000	3	CA
1	40780000	40800000	3	CA
1	40800000	40820000	3	CA
1	40820000	40840000	3	CA
1	40840000	40860000	3	CA
1	40860000	40880000	3	CA
1	40880000	40900000	3	CA
1	40900000	40920000	3	CA
1	40920000	40940000	3	CA
1	41220000	41240000	3	CA
1	41240000	41260000	3	CA
1	41260000	41280000	3	CA
1	41280000	41300000	3	CA
1	41300000	41320000	3	CA
1	41320000	41340000	3	CA
1	41340000	41360000	3	CA
1	41360000	41380000	3	CA
1	41380000	41400000	3	CA
1	41400000	41420000	3	CA
1	41420000	41440000	3	CA
1	41440000	41460000	3	CA
1	41460000	41480000	3	CA
1	41480000	41500000	3	CA
1	41500000	41520000	3	CA
1	41520000	41540000	3	CA
1	41560000	41580000	3	CA
1	41580000	41600000	3	CA
1	41600000	41620000	3	CA
1	41620000	41640000	3	CA
1	41640000	41660000	3	CA
1	41660000	41680000	3	CA
1	41680000	41700000	3	CA
1	41700000	41720000	3	CA
1	41720000	41740000	3	CA
1	41740000	41760000	3	CA
1	41760000	41780000	3	CA
1	41780000	41800000	3	CA
1	41800000	41820000	3	CA
1	41820000	41840000	3	CA
1	41840000	41860000	3	CA
1	41860000	41880000	3	CA
1	41880000	41900000	3	CA
1	41900000	41920000	3	CA
1	41920000	41940000	3	CA
1	41940000	41960000	3	CA
1	41960000	41980000	3	CA
1	41980000	42000000	3	CA
1	42000000	42020000	3	CA
1	42020000	42040000	3	CA
1	42040000	42060000	3	CA
1	42380000	42400000	3	CA
1	42400000	42420000	3	CA
1	42420000	42440000	3	CA
1	42440000	42460000	3	CA
1	42460000	42480000	3	CA
1	43220000	43240000	3	CA
1	43240000	43260000	3	CA
1	43260000	43280000	3	CA
1	43280000	43300000	3	CA
1	43300000	43320000	3	CA
1	43320000	43340000	3	CA
1	43340000	43360000	3	CA
1	43360000	43380000	3	CA
1	43380000	43400000	3	CA
1	43400000	43420000	3	CA
1	43420000	43440000	3	CA
1	43440000	43460000	3	CA
1	43500000	43520000	3	CA
1	43520000	43540000	3	CA
1	43540000	43560000	3	CA
1	43560000	43580000	3	CA
1	43580000	43600000	3	CA
1	43600000	43620000	3	CA
1	43620000	43640000	3	CA
1	43640000	43660000	3	CA
1	43660000	43680000	3	CA
1	43680000	43700000	3	CA
1	43700000	43720000	3	CA
1	43860000	43880000	3	CA
1	43880000	43900000	3	CA
1	43900000	43920000	3	CA
1	43920000	43940000	3	CA
1	43940000	43960000	3	CA
1	43960000	43980000	3	CA
1	43980000	44000000	3	CA
1	44000000	44020000	3	CA
1	44020000	44040000	3	CA
1	44200000	44220000	3	CA
1	44220000	44240000	3	CA
1	44240000	44260000	3	CA
1	44260000	44280000	3	CA
1	44280000	44300000	3	CA
1	44300000	44320000	3	CA
1	44320000	44340000	3	CA
1	44340000	44360000	3	CA
1	44360000	44380000	3	CA
1	44380000	44400000	3	CA
1	44400000	44420000	3	CA
1	44560000	44580000	3	CA
1	44580000	44600000	3	CA
1	44600000	44620000	3	CA
1	44620000	44640000	3	CA
1	44640000	44660000	3	CA
1	44660000	44680000	3	CA
1	44740000	44760000	3	CA
1	44760000	44780000	3	CA
1	44780000	44800000	3	CA
1	44800000	44820000	3	CA
1	44820000	44840000	3	CA
1	44840000	44860000	3	CA
1	46440000	46460000	3	CA
1	46460000	46480000	3	CA
1	46480000	46500000	3	CA
1	46500000	46520000	3	CA
1	46520000	46540000	3	CA
1	46540000	46560000	3	CA
1	46560000	46580000	3	CA
1	46580000	46600000	3	CA
1	46600000	46620000	3	CA
1	46620000	46640000	3	CA
1	46640000	46660000	3	CA
1	46660000	46680000	3	CA
1	46680000	46700000	3	CA
1	46700000	46720000	3	CA
1	46720000	46740000	3	CA
1	47360000	47380000	3	CA
1	47380000	47400000	3	CA
1	47400000	47420000	3	CA
1	47420000	47440000	3	CA
1	47440000	47460000	3	CA
1	51260000	51280000	3	CA
1	51280000	51300000	3	CA
1	51300000	51320000	3	CA
1	51320000	51340000	3	CA
1	51340000	51360000	3	CA
1	51360000	51380000	3	CA
1	51720000	51740000	3	CA
1	51740000	51760000	3	CA
1	51760000	51780000	3	CA
1	51780000	51800000	3	CA
1	51800000	51820000	3	CA
1	51820000	51840000	3	CA
1	51900000	51920000	3	CA
1	51920000	51940000	3	CA
1	51940000	51960000	3	CA
1	51960000	51980000	3	CA
1	51980000	52000000	3	CA
1	52340000	52360000	3	CA
1	52360000	52380000	3	CA
1	52380000	52400000	3	CA
1	52400000	52420000	3	CA
1	52420000	52440000	3	CA
1	52580000	52600000	3	CA
1	52600000	52620000	3	CA
1	52620000	52640000	3	CA
1	52640000	52660000	3	CA
1	52660000	52680000	3	CA
1	53040000	53060000	3	CA
1	53060000	53080000	3	CA
1	53080000	53100000	3	CA
1	53100000	53120000	3	CA
1	53120000	53140000	3	CA
1	53140000	53160000	3	CA
1	53180000	53200000	3	CA
1	53200000	53220000	3	CA
1	53220000	53240000	3	CA
1	53240000	53260000	3	CA
1	53260000	53280000	3	CA
1	53280000	53300000	3	CA
1	53300000	53320000	3	CA
1	53320000	53340000	3	CA
1	53440000	53460000	3	CA
1	53460000	53480000	3	CA
1	53480000	53500000	3	CA
1	53500000	53520000	3	CA
1	53520000	53540000	3	CA
1	53540000	53560000	3	CA
1	53560000	53580000	3	CA
1	53580000	53600000	3	CA
1	53600000	53620000	3	CA
1	53620000	53640000	3	CA
1	53640000	53660000	3	CA
1	53660000	53680000	3	CA
1	53680000	53700000	3	CA
1	53700000	53720000	3	CA
1	53720000	53740000	3	CA
1	53760000	53780000	3	CA
1	53780000	53800000	3	CA
1	53800000	53820000	3	CA
1	53820000	53840000	3	CA
1	53840000	53860000	3	CA
1	53860000	53880000	3	CA
1	53880000	53900000	3	CA
1	53900000	53920000	3	CA
1	53920000	53940000	3	CA
1	53940000	53960000	3	CA
1	53960000	53980000	3	CA
1	54000000	54020000	3	CA
1	54020000	54040000	3	CA
1	54040000	54060000	3	CA
1	54060000	54080000	3	CA
1	54080000	54100000	3	CA
1	54100000	54120000	3	CA
1	54120000	54140000	3	CA
1	54140000	54160000	3	CA
1	54160000	54180000	3	CA
1	54180000	54200000	3	CA
1	54200000	54220000	3	CA
1	54220000	54240000	3	CA
1	54240000	54260000	3	CA
1	54260000	54280000	3	CA
1	54280000	54300000	3	CA
1	54300000	54320000	3	CA
1	54320000	54340000	3	CA
1	54340000	54360000	3	CA
1	54360000	54380000	3	CA
1	54380000	54400000	3	CA
1	54400000	54420000	3	CA
1	54640000	54660000	3	CA
1	54660000	54680000	3	CA
1	54680000	54700000	3	CA
1	54700000	54720000	3	CA
1	54720000	54740000	3	CA
1	54740000	54760000	3	CA
1	54760000	54780000	3	CA
1	54780000	54800000	3	CA
1	54800000	54820000	3	CA
1	55060000	55080000	3	CA
1	55080000	55100000	3	CA
1	55100000	55120000	3	CA
1	55120000	55140000	3	CA
1	55140000	55160000	3	CA
1	55160000	55180000	3	CA
1	55400000	55420000	3	CA
1	55420000	55440000	3	CA
1	55440000	55460000	3	CA
1	55460000	55480000	3	CA
1	56240000	56260000	3	CA
1	56260000	56280000	3	CA
1	56280000	56300000	3	CA
1	56300000	56320000	3	CA
1	56320000	56340000	3	CA
1	56340000	56360000	3	CA
1	56360000	56380000	3	CA
1	56380000	56400000	3	CA
1	56400000	56420000	3	CA
1	56420000	56440000	3	CA
1	56440000	56460000	3	CA
1	56460000	56480000	3	CA
1	56480000	56500000	3	CA
1	56500000	56520000	3	CA
1	56520000	56540000	3	CA
1	56540000	56560000	3	CA
1	56560000	56580000	3	CA
1	56580000	56600000	3	CA
1	58680000	58700000	3	CA
1	58700000	58720000	3	CA
1	58720000	58740000	3	CA
1	58740000	58760000	3	CA
1	58760000	58780000	3	CA
1	58780000	58800000	3	CA
1	58800000	58820000	3	CA
1	58820000	58840000	3	CA
1	58840000	58860000	3	CA
1	58860000	58880000	3	CA
1	58880000	58900000	3	CA
1	58900000	58920000	3	CA
1	58920000	58940000	3	CA
1	58940000	58960000	3	CA
1	58960000	58980000	3	CA
1	58980000	59000000	3	CA
1	59000000	59020000	3	CA
1	59020000	59040000	3	CA
1	59040000	59060000	3	CA
1	59060000	59080000	3	CA
1	59080000	59100000	3	CA
1	59100000	59120000	3	CA
1	59120000	59140000	3	CA
1	59140000	59160000	3	CA
1	59160000	59180000	3	CA
1	59180000	59200000	3	CA
1	59200000	59220000	3	CA
1	59220000	59240000	3	CA
1	59240000	59260000	3	CA
1	59260000	59280000	3	CA
1	59300000	59320000	3	CA
1	59320000	59340000	3	CA
1	59340000	59360000	3	CA
1	59360000	59380000	3	CA
1	59380000	59400000	3	CA
1	59400000	59420000	3	CA
1	59420000	59440000	3	CA
1	59440000	59460000	3	CA
1	59460000	59480000	3	CA
1	59480000	59500000	3	CA
1	59500000	59520000	3	CA
1	59520000	59540000	3	CA
1	59540000	59560000	3	CA
1	59560000	59580000	3	CA
1	59580000	59600000	3	CA
1	61040000	61060000	3	CA
1	61060000	61080000	3	CA
1	61080000	61100000	3	CA
1	61100000	61120000	3	CA
1	61120000	61140000	3	CA
1	61140000	61160000	3	CA
1	61160000	61180000	3	CA
1	61180000	61200000	3	CA
1	61200000	61220000	3	CA
1	61220000	61240000	3	CA
1	61240000	61260000	3	CA
1	61260000	61280000	3	CA
1	61280000	61300000	3	CA
1	61300000	61320000	3	CA
1	61320000	61340000	3	CA
1	61340000	61360000	3	CA
1	61360000	61380000	3	CA
1	61380000	61400000	3	CA
1	61400000	61420000	3	CA
1	61420000	61440000	3	CA
1	61440000	61460000	3	CA
1	64820000	64840000	3	CA
1	64840000	64860000	3	CA
1	64860000	64880000	3	CA
1	64880000	64900000	3	CA
1	64900000	64920000	3	CA
1	64920000	64940000	3	CA
1	64940000	64960000	3	CA
1	64960000	64980000	3	CA
1	66260000	66280000	3	CA
1	66280000	66300000	3	CA
1	66300000	66320000	3	CA
1	66320000	66340000	3	CA
1	66340000	66360000	3	CA
1	66360000	66380000	3	CA
1	67520000	67540000	3	CA
1	67540000	67560000	3	CA
1	67560000	67580000	3	CA
1	67580000	67600000	3	CA
1	67600000	67620000	3	CA
1	67620000	67640000	3	CA
1	67640000	67660000	3	CA
1	67660000	67680000	3	CA
1	67680000	67700000	3	CA
1	67700000	67720000	3	CA
1	91500000	91520000	3	CA
1	91520000	91540000	3	CA
1	91540000	91560000	3	CA
1	91560000	91580000	3	CA
1	91580000	91600000	3	CA
1	91600000	91620000	3	CA
1	91620000	91640000	3	CA
1	91640000	91660000	3	CA
1	91680000	91700000	3	CA
1	91700000	91720000	3	CA
1	91720000	91740000	3	CA
1	91740000	91760000	3	CA
1	91760000	91780000	3	CA
1	91780000	91800000	3	CA
1	91800000	91820000	3	CA
1	91820000	91840000	3	CA
1	91840000	91860000	3	CA
1	91860000	91880000	3	CA
1	91880000	91900000	3	CA
1	93520000	93540000	3	CA
1	93540000	93560000	3	CA
1	93560000	93580000	3	CA
1	93580000	93600000	3	CA
1	93600000	93620000	3	CA
1	93620000	93640000	3	CA
1	93640000	93660000	3	CA
1	93660000	93680000	3	CA
1	93800000	93820000	3	CA
1	93820000	93840000	3	CA
1	93840000	93860000	3	CA
1	93860000	93880000	3	CA
1	93880000	93900000	3	CA
1	94000000	94020000	3	CA
1	94020000	94040000	3	CA
1	94040000	94060000	3	CA
1	94060000	94080000	3	CA
1	94080000	94100000	3	CA
1	94100000	94120000	3	CA
1	94120000	94140000	3	CA
1	94160000	94180000	3	CA
1	94180000	94200000	3	CA
1	94200000	94220000	3	CA
1	94220000	94240000	3	CA
1	94240000	94260000	3	CA
1	94260000	94280000	3	CA
1	94280000	94300000	3	CA
1	94460000	94480000	3	CA
1	94480000	94500000	3	CA
1	94500000	94520000	3	CA
1	94520000	94540000	3	CA
1	94540000	94560000	3	CA
1	94580000	94600000	3	CA
1	94600000	94620000	3	CA
1	94620000	94640000	3	CA
1	94640000	94660000	3	CA
1	94660000	94680000	3	CA
1	94680000	94700000	3	CA
1	94700000	94720000	3	CA
1	94720000	94740000	3	CA
1	94820000	94840000	3	CA
1	94840000	94860000	3	CA
1	94860000	94880000	3	CA
1	94880000	94900000	3	CA
1	94900000	94920000	3	CA
1	94920000	94940000	3	CA
1	94940000	94960000	3	CA
1	94960000	94980000	3	CA
1	94980000	95000000	3	CA
1	95000000	95020000	3	CA
1	95020000	95040000	3	CA
1	108680000	108700000	3	CA
1	108700000	108720000	3	CA
1	108720000	108740000	3	CA
1	108740000	108760000	3	CA
1	108760000	108780000	3	CA
1	108800000	108820000	3	CA
1	108820000	108840000	3	CA
1	108840000	108860000	3	CA
1	108860000	108880000	3	CA
1	108880000	108900000	3	CA
1	108900000	108920000	3	CA
1	108920000	108940000	3	CA
1	108940000	108960000	3	CA
1	108960000	108980000	3	CA
1	108980000	109000000	3	CA
1	109140000	109160000	3	CA
1	109160000	109180000	3	CA
1	109180000	109200000	3	CA
1	109200000	109220000	3	CA
1	109220000	109240000	3	CA
1	109240000	109260000	3	CA
1	109260000	109280000	3	CA
1	109280000	109300000	3	CA
1	109300000	109320000	3	CA
1	109320000	109340000	3	CA
1	109340000	109360000	3	CA
1	109360000	109380000	3	CA
1	109380000	109400000	3	CA
1	109400000	109420000	3	CA
1	109420000	109440000	3	CA
1	109460000	109480000	3	CA
1	109480000	109500000	3	CA
1	109500000	109520000	3	CA
1	109520000	109540000	3	CA
1	109540000	109560000	3	CA
1	109560000	109580000	3	CA
1	109580000	109600000	3	CA
1	109600000	109620000	3	CA
1	109620000	109640000	3	CA
1	109740000	109760000	3	CA
1	109760000	109780000	3	CA
1	109780000	109800000	3	CA
1	109800000	109820000	3	CA
1	109820000	109840000	3	CA
1	109860000	109880000	3	CA
1	109880000	109900000	3	CA
1	109900000	109920000	3	CA
1	109920000	109940000	3	CA
1	109940000	109960000	3	CA
1	110040000	110060000	3	CA
1	110060000	110080000	3	CA
1	110080000	110100000	3	CA
1	110100000	110120000	3	CA
1	110120000	110140000	3	CA
1	110140000	110160000	3	CA
1	110160000	110180000	3	CA
1	110180000	110200000	3	CA
1	110200000	110220000	3	CA
1	110220000	110240000	3	CA
1	110240000	110260000	3	CA
1	110260000	110280000	3	CA
1	110280000	110300000	3	CA
1	110300000	110320000	3	CA
1	110440000	110460000	3	CA
1	111420000	111440000	3	CA
1	111440000	111460000	3	CA
1	111460000	111480000	3	CA
1	111480000	111500000	3	CA
1	111500000	111520000	3	CA
1	111520000	111540000	3	CA
1	111680000	111700000	3	CA
1	111700000	111720000	3	CA
1	111720000	111740000	3	CA
1	111740000	111760000	3	CA
1	111760000	111780000	3	CA
1	111780000	111800000	3	CA
1	111800000	111820000	3	CA
1	112280000	112300000	3	CA
1	112300000	112320000	3	CA
1	112320000	112340000	3	CA
1	112340000	112360000	3	CA
1	112360000	112380000	3	CA
1	112380000	112400000	3	CA
1	112400000	112420000	3	CA
1	112500000	112520000	3	CA
1	112520000	112540000	3	CA
1	112540000	112560000	3	CA
1	112560000	112580000	3	CA
1	112580000	112600000	3	CA
1	112600000	112620000	3	CA
1	112620000	112640000	3	CA
1	112640000	112660000	3	CA
1	112660000	112680000	3	CA
1	112680000	112700000	3	CA
1	112700000	112720000	3	CA
1	112720000	112740000	3	CA
1	113180000	113200000	3	CA
1	113200000	113220000	3	CA
1	113220000	113240000	3	CA
1	113240000	113260000	3	CA
1	113260000	113280000	3	CA
1	113280000	113300000	3	CA
1	113300000	113320000	3	CA
1	113320000	113340000	3	CA
1	113340000	113360000	3	CA
1	113360000	113380000	3	CA
1	113380000	113400000	3	CA
1	113400000	113420000	3	CA
1	113420000	113440000	3	CA
1	113740000	113760000	3	CA
1	113760000	113780000	3	CA
1	113780000	113800000	3	CA
1	113800000	113820000	3	CA
1	113820000	113840000	3	CA
1	113840000	113860000	3	CA
1	113860000	113880000	3	CA
1	113880000	113900000	3	CA
1	113900000	113920000	3	CA
1	113920000	113940000	3	CA
1	113940000	113960000	3	CA
1	113960000	113980000	3	CA
1	113980000	114000000	3	CA
1	114660000	114680000	3	CA
1	114680000	114700000	3	CA
1	114700000	114720000	3	CA
1	114720000	114740000	3	CA
1	114740000	114760000	3	CA
1	114760000	114780000	3	CA
1	114800000	114820000	3	CA
1	116320000	116340000	3	CA
1	116340000	116360000	3	CA
1	116360000	116380000	3	CA
1	116380000	116400000	3	CA
1	116400000	116420000	3	CA
1	116560000	116580000	3	CA
1	116580000	116600000	3	CA
1	145820000	145840000	3	CA
1	145840000	145860000	3	CA
1	145860000	145880000	3	CA
1	145880000	145900000	3	CA
1	145900000	145920000	3	CA
1	145920000	145940000	3	CA
1	145940000	145960000	3	CA
1	145960000	145980000	3	CA
1	145980000	146000000	3	CA
1	147480000	147500000	3	CA
1	147500000	147520000	3	CA
1	147520000	147540000	3	CA
1	147540000	147560000	3	CA
1	147560000	147580000	3	CA
1	147580000	147600000	3	CA
1	147600000	147620000	3	CA
1	147620000	147640000	3	CA
1	147640000	147660000	3	CA
1	147660000	147680000	3	CA
1	149880000	149900000	3	CA
1	149900000	149920000	3	CA
1	149920000	149940000	3	CA
1	149940000	149960000	3	CA
1	149960000	149980000	3	CA
1	149980000	150000000	3	CA
1	150000000	150020000	3	CA
1	150020000	150040000	3	CA
1	150940000	150960000	3	CA
1	150960000	150980000	3	CA
1	150980000	151000000	3	CA
1	151000000	151020000	3	CA
1	151020000	151040000	3	CA
1	151040000	151060000	3	CA
1	151060000	151080000	3	CA
1	151280000	151300000	3	CA
1	151300000	151320000	3	CA
1	151320000	151340000	3	CA
1	151340000	151360000	3	CA
1	151360000	151380000	3	CA
1	151540000	151560000	3	CA
1	151560000	151580000	3	CA
1	151580000	151600000	3	CA
1	151600000	151620000	3	CA
1	151620000	151640000	3	CA
1	151760000	151780000	3	CA
1	151780000	151800000	3	CA
1	151800000	151820000	3	CA
1	151820000	151840000	3	CA
1	151840000	151860000	3	CA
1	153600000	153620000	3	CA
1	153620000	153640000	3	CA
1	153640000	153660000	3	CA
1	153660000	153680000	3	CA
1	153680000	153700000	3	CA
1	153720000	153740000	3	CA
1	153740000	153760000	3	CA
1	153760000	153780000	3	CA
1	153780000	153800000	3	CA
1	153800000	153820000	3	CA
1	154140000	154160000	3	CA
1	154160000	154180000	3	CA
1	154180000	154200000	3	CA
1	154200000	154220000	3	CA
1	154220000	154240000	3	CA
1	154240000	154260000	3	CA
1	154260000	154280000	3	CA
1	154540000	154560000	3	CA
1	154560000	154580000	3	CA
1	154580000	154600000	3	CA
1	154600000	154620000	3	CA
1	154620000	154640000	3	CA
1	154680000	154700000	3	CA
1	154700000	154720000	3	CA
1	154720000	154740000	3	CA
1	154740000	154760000	3	CA
1	154760000	154780000	3	CA
1	154780000	154800000	3	CA
1	154800000	154820000	3	CA
1	154820000	154840000	3	CA
1	154840000	154860000	3	CA
1	154860000	154880000	3	CA
1	154880000	154900000	3	CA
1	154920000	154940000	3	CA
1	154940000	154960000	3	CA
1	154960000	154980000	3	CA
1	154980000	155000000	3	CA
1	155000000	155020000	3	CA
1	155020000	155040000	3	CA
1	155040000	155060000	3	CA
1	155060000	155080000	3	CA
1	155080000	155100000	3	CA
1	156040000	156060000	3	CA
1	156060000	156080000	3	CA
1	156080000	156100000	3	CA
1	156100000	156120000	3	CA
1	156120000	156140000	3	CA
1	156140000	156160000	3	CA
1	156160000	156180000	3	CA
1	156460000	156480000	3	CA
1	156480000	156500000	3	CA
1	156500000	156520000	3	CA
1	156520000	156540000	3	CA
1	156540000	156560000	3	CA
1	156560000	156580000	3	CA
1	156580000	156600000	3	CA
1	156840000	156860000	3	CA
1	156860000	156880000	3	CA
1	156880000	156900000	3	CA
1	156900000	156920000	3	CA
1	156920000	156940000	3	CA
1	156940000	156960000	3	CA
1	156960000	156980000	3	CA
1	156980000	157000000	3	CA
1	157000000	157020000	3	CA
1	157020000	157040000	3	CA
1	157980000	158000000	3	CA
1	158000000	158020000	3	CA
1	158020000	158040000	3	CA
1	158040000	158060000	3	CA
1	158060000	158080000	3	CA
1	158080000	158100000	3	CA
1	159760000	159780000	3	CA
1	159780000	159800000	3	CA
1	159800000	159820000	3	CA
1	159820000	159840000	3	CA
1	159840000	159860000	3	CA
1	159860000	159880000	3	CA
1	159880000	159900000	3	CA
1	159920000	159940000	3	CA
1	159940000	159960000	3	CA
1	159960000	159980000	3	CA
1	159980000	160000000	3	CA
1	160000000	160020000	3	CA
1	160020000	160040000	3	CA
1	160040000	160060000	3	CA
1	160060000	160080000	3	CA
1	160080000	160100000	3	CA
1	160100000	160120000	3	CA
1	160120000	160140000	3	CA
1	160140000	160160000	3	CA
1	160160000	160180000	3	CA
1	160180000	160200000	3	CA
1	160200000	160220000	3	CA
1	160220000	160240000	3	CA
1	160240000	160260000	3	CA
1	160260000	160280000	3	CA
1	160280000	160300000	3	CA
1	160300000	160320000	3	CA
1	160320000	160340000	3	CA
1	160340000	160360000	3	CA
1	160360000	160380000	3	CA
1	161000000	161020000	3	CA
1	161020000	161040000	3	CA
1	161040000	161060000	3	CA
1	161060000	161080000	3	CA
1	161080000	161100000	3	CA
1	161100000	161120000	3	CA
1	161120000	161140000	3	CA
1	161160000	161180000	3	CA
1	161180000	161200000	3	CA
1	161200000	161220000	3	CA
1	161220000	161240000	3	CA
1	161240000	161260000	3	CA
1	161260000	161280000	3	CA
1	161280000	161300000	3	CA
1	161300000	161320000	3	CA
1	161700000	161720000	3	CA
1	161720000	161740000	3	CA
1	161740000	161760000	3	CA
1	161760000	161780000	3	CA
1	161780000	161800000	3	CA
1	161800000	161820000	3	CA
1	161820000	161840000	3	CA
1	161840000	161860000	3	CA
1	161860000	161880000	3	CA
1	161880000	161900000	3	CA
1	161900000	161920000	3	CA
1	161920000	161940000	3	CA
1	161940000	161960000	3	CA
1	161960000	161980000	3	CA
1	161980000	162000000	3	CA
1	162000000	162020000	3	CA
1	162020000	162040000	3	CA
1	162060000	162080000	3	CA
1	162080000	162100000	3	CA
1	162360000	162380000	3	CA
1	162380000	162400000	3	CA
1	162580000	162600000	3	CA
1	162600000	162620000	3	CA
1	162620000	162640000	3	CA
1	162640000	162660000	3	CA
1	162660000	162680000	3	CA
1	162680000	162700000	3	CA
1	162700000	162720000	3	CA
1	162720000	162740000	3	CA
1	162740000	162760000	3	CA
1	162760000	162780000	3	CA
1	162780000	162800000	3	CA
1	162800000	162820000	3	CA
1	167600000	167620000	3	CA
1	167620000	167640000	3	CA
1	167640000	167660000	3	CA
1	167660000	167680000	3	CA
1	167680000	167700000	3	CA
1	167700000	167720000	3	CA
1	168000000	168020000	3	CA
1	168020000	168040000	3	CA
1	168040000	168060000	3	CA
1	168060000	168080000	3	CA
1	168080000	168100000	3	CA
1	168100000	168120000	3	CA
1	168120000	168140000	3	CA
1	171480000	171500000	3	CA
1	171500000	171520000	3	CA
1	171520000	171540000	3	CA
1	171540000	171560000	3	CA
1	171560000	171580000	3	CA
1	171580000	171600000	3	CA
1	179840000	179860000	3	CA
1	179860000	179880000	3	CA
1	179880000	179900000	3	CA
1	179900000	179920000	3	CA
1	179920000	179940000	3	CA
1	179940000	179960000	3	CA
1	179980000	180000000	3	CA
1	180000000	180020000	3	CA
1	180020000	180040000	3	CA
1	180040000	180060000	3	CA
1	180060000	180080000	3	CA
1	180080000	180100000	3	CA
1	180100000	180120000	3	CA
1	180120000	180140000	3	CA
1	180140000	180160000	3	CA
1	180160000	180180000	3	CA
1	201460000	201480000	3	CA
1	201480000	201500000	3	CA
1	201500000	201520000	3	CA
1	201520000	201540000	3	CA
1	201540000	201560000	3	CA
1	201560000	201580000	3	CA
1	201600000	201620000	3	CA
1	201620000	201640000	3	CA
1	201640000	201660000	3	CA
1	201660000	201680000	3	CA
1	201680000	201700000	3	CA
1	201700000	201720000	3	CA
1	201720000	201740000	3	CA
1	201740000	201760000	3	CA
1	201760000	201780000	3	CA
1	201780000	201800000	3	CA
1	201800000	201820000	3	CA
1	201820000	201840000	3	CA
1	201840000	201860000	3	CA
1	201860000	201880000	3	CA
1	201880000	201900000	3	CA
1	201900000	201920000	3	CA
1	202100000	202120000	3	CA
1	202120000	202140000	3	CA
1	202140000	202160000	3	CA
1	202160000	202180000	3	CA
1	202180000	202200000	3	CA
1	202200000	202220000	3	CA
1	202220000	202240000	3	CA
1	202240000	202260000	3	CA
1	202260000	202280000	3	CA
1	202280000	202300000	3	CA
1	202300000	202320000	3	CA
1	202400000	202420000	3	CA
1	202420000	202440000	3	CA
1	202440000	202460000	3	CA
1	202460000	202480000	3	CA
1	202480000	202500000	3	CA
1	202500000	202520000	3	CA
1	202680000	202700000	3	CA
1	202700000	202720000	3	CA
1	202720000	202740000	3	CA
1	202740000	202760000	3	CA
1	202760000	202780000	3	CA
1	203000000	203020000	3	CA
1	203020000	203040000	3	CA
1	203040000	203060000	3	CA
1	203060000	203080000	3	CA
1	203080000	203100000	3	CA
1	203120000	203140000	3	CA
1	203140000	203160000	3	CA
1	203160000	203180000	3	CA
1	203180000	203200000	3	CA
1	203200000	203220000	3	CA
1	203220000	203240000	3	CA
1	203280000	203300000	3	CA
1	203300000	203320000	3	CA
1	203320000	203340000	3	CA
1	203340000	203360000	3	CA
1	203360000	203380000	3	CA
1	203400000	203420000	3	CA
1	203420000	203440000	3	CA
1	203440000	203460000	3	CA
1	203460000	203480000	3	CA
1	203480000	203500000	3	CA
1	203500000	203520000	3	CA
1	203520000	203540000	3	CA
1	203540000	203560000	3	CA
1	203560000	203580000	3	CA
1	203580000	203600000	3	CA
1	203620000	203640000	3	CA
1	203640000	203660000	3	CA
1	203660000	203680000	3	CA
1	203680000	203700000	3	CA
1	204060000	204080000	3	CA
1	204080000	204100000	3	CA
1	204100000	204120000	3	CA
1	204120000	204140000	3	CA
1	204140000	204160000	3	CA
1	204160000	204180000	3	CA
1	204180000	204200000	3	CA
1	204200000	204220000	3	CA
1	204220000	204240000	3	CA
1	204240000	204260000	3	CA
1	204260000	204280000	3	CA
1	204280000	204300000	3	CA
1	204300000	204320000	3	CA
1	204320000	204340000	3	CA
1	204340000	204360000	3	CA
1	204360000	204380000	3	CA
1	204380000	204400000	3	CA
1	204400000	204420000	3	CA
1	204420000	204440000	3	CA
1	204440000	204460000	3	CA
1	204460000	204480000	3	CA
1	204480000	204500000	3	CA
1	204520000	204540000	3	CA
1	204540000	204560000	3	CA
1	204560000	204580000	3	CA
1	204580000	204600000	3	CA
1	204600000	204620000	3	CA
1	204980000	205000000	3	CA
1	205000000	205020000	3	CA
1	205020000	205040000	3	CA
1	205040000	205060000	3	CA
1	205060000	205080000	3	CA
1	205080000	205100000	3	CA
1	205100000	205120000	3	CA
1	205140000	205160000	3	CA
1	205160000	205180000	3	CA
1	205180000	205200000	3	CA
1	205200000	205220000	3	CA
1	205220000	205240000	3	CA
1	205240000	205260000	3	CA
1	205260000	205280000	3	CA
1	205760000	205780000	3	CA
1	205780000	205800000	3	CA
1	205800000	205820000	3	CA
1	205820000	205840000	3	CA
1	205840000	205860000	3	CA
1	206140000	206160000	3	CA
1	206160000	206180000	3	CA
1	206180000	206200000	3	CA
1	206200000	206220000	3	CA
1	206220000	206240000	3	CA
1	206240000	206260000	3	CA
1	206260000	206280000	3	CA
1	206280000	206300000	3	CA
1	206300000	206320000	3	CA
1	206320000	206340000	3	CA
1	206340000	206360000	3	CA
1	206360000	206380000	3	CA
1	206380000	206400000	3	CA
1	206400000	206420000	3	CA
1	206420000	206440000	3	CA
1	206440000	206460000	3	CA
1	206460000	206480000	3	CA
1	206480000	206500000	3	CA
1	206500000	206520000	3	CA
1	206520000	206540000	3	CA
1	206540000	206560000	3	CA
1	206560000	206580000	3	CA
1	206580000	206600000	3	CA
1	206600000	206620000	3	CA
1	206640000	206660000	3	CA
1	206660000	206680000	3	CA
1	206680000	206700000	3	CA
1	206700000	206720000	3	CA
1	206720000	206740000	3	CA
1	206740000	206760000	3	CA
1	206760000	206780000	3	CA
1	206780000	206800000	3	CA
1	206820000	206840000	3	CA
1	206840000	206860000	3	CA
1	206860000	206880000	3	CA
1	206880000	206900000	3	CA
1	206900000	206920000	3	CA
1	206920000	206940000	3	CA
1	206940000	206960000	3	CA
1	206960000	206980000	3	CA
1	207780000	207800000	3	CA
1	207800000	207820000	3	CA
1	207820000	207840000	3	CA
1	207840000	207860000	3	CA
1	207860000	207880000	3	CA
1	207880000	207900000	3	CA
1	207900000	207920000	3	CA
1	207920000	207940000	3	CA
1	207940000	207960000	3	CA
1	207960000	207980000	3	CA
1	207980000	208000000	3	CA
1	208000000	208020000	3	CA
1	208020000	208040000	3	CA
1	208040000	208060000	3	CA
1	208060000	208080000	3	CA
1	212200000	212220000	3	CA
1	212220000	212240000	3	CA
1	212240000	212260000	3	CA
1	212260000	212280000	3	CA
1	212280000	212300000	3	CA
1	220040000	220060000	3	CA
1	220060000	220080000	3	CA
1	220100000	220120000	3	CA
1	220120000	220140000	3	CA
1	220140000	220160000	3	CA
1	220160000	220180000	3	CA
1	220180000	220200000	3	CA
1	220200000	220220000	3	CA
1	222620000	222640000	3	CA
1	222640000	222660000	3	CA
1	222660000	222680000	3	CA
1	222680000	222700000	3	CA
1	222700000	222720000	3	CA
1	222720000	222740000	3	CA
1	222740000	222760000	3	CA
1	222900000	222920000	3	CA
1	222920000	222940000	3	CA
1	222940000	222960000	3	CA
1	222960000	222980000	3	CA
1	222980000	223000000	3	CA
1	223740000	223760000	3	CA
1	223760000	223780000	3	CA
1	223780000	223800000	3	CA
1	223800000	223820000	3	CA
1	223820000	223840000	3	CA
1	223840000	223860000	3	CA
1	224360000	224380000	3	CA
1	224380000	224400000	3	CA
1	224400000	224420000	3	CA
1	224420000	224440000	3	CA
1	224440000	224460000	3	CA
1	226520000	226540000	3	CA
1	226540000	226560000	3	CA
1	226560000	226580000	3	CA
1	226580000	226600000	3	CA
1	226600000	226620000	3	CA
1	226620000	226640000	3	CA
1	226640000	226660000	3	CA
1	226660000	226680000	3	CA
1	226680000	226700000	3	CA
1	226700000	226720000	3	CA
1	226720000	226740000	3	CA
1	226940000	226960000	3	CA
1	226960000	226980000	3	CA
1	226980000	227000000	3	CA
1	227000000	227020000	3	CA
1	227020000	227040000	3	CA
1	227040000	227060000	3	CA
1	227060000	227080000	3	CA
1	227300000	227320000	3	CA
1	227320000	227340000	3	CA
1	227340000	227360000	3	CA
1	227360000	227380000	3	CA
1	227380000	227400000	3	CA
1	234760000	234780000	3	CA
1	234780000	234800000	3	CA
1	234800000	234820000	3	CA
1	234820000	234840000	3	CA
1	234840000	234860000	3	CA
1	234860000	234880000	3	CA
1	234880000	234900000	3	CA
1	234900000	234920000	3	CA
1	235160000	235180000	3	CA
1	235180000	235200000	3	CA
1	235200000	235220000	3	CA
1	235220000	235240000	3	CA
1	235240000	235260000	3	CA
1	7000000	7020000	4	NC
1	7020000	7040000	4	NC
1	7040000	7060000	4	NC
1	7060000	7080000	4	NC
1	7080000	7100000	4	NC
1	7100000	7120000	4	NC
1	7260000	7280000	4	NC
1	7280000	7300000	4	NC
1	7300000	7320000	4	NC
1	7320000	7340000	4	NC
1	7340000	7360000	4	NC
1	7360000	7380000	4	NC
1	38560000	38580000	4	NC
1	38580000	38600000	4	NC
1	38600000	38620000	4	NC
1	38620000	38640000	4	NC
1	38640000	38660000	4	NC
1	38660000	38680000	4	NC
1	38680000	38700000	4	NC
1	38700000	38720000	4	NC
1	38720000	38740000	4	NC
1	38740000	38760000	4	NC
1	47460000	47480000	4	NC
1	47680000	47700000	4	NC
1	47700000	47720000	4	NC
1	47720000	47740000	4	NC
1	47740000	47760000	4	NC
1	47760000	47780000	4	NC
1	47780000	47800000	4	NC
1	47800000	47820000	4	NC
1	47820000	47840000	4	NC
1	47840000	47860000	4	NC
1	47860000	47880000	4	NC
[truncated: 39,772 more rows]
