# Supplementary material for: Comparative three-dimensional genome architectures of adipose tissues provide insight into human-specific regulation of metabolic homeostasis
Source: J Biol Chem. 2023 Apr 27;299(6):104757. doi: 10.1016/j.jbc.2023.104757 (PMC10245122; doi:10.1016/j.jbc.2023.104757)
Supplement: Supplementary Table 3 [file mmc3.xlsx]

## Sheet: CA, state 3
Table S3. Functional enrichment for genes embedded in different compartment states
Term	Description	LogP	InTerm_InList	Symbols
hsa03013	Nucleocytoplasmic transport	-4.22674	19/20	KPNB1,MAGOH,NCBP1,NUP88,NUP98,SUMO1,AAAS,IPO13,NUP93,RBM8A,ACIN1,NUP54,IPO9,NDC1,XPO5,IPO4,THOC7,PYM1,NUP210L
GO:0002181	cytoplasmic translation	-3.30876	23/27	EIF2D,EIF4A1,EIF4G1,NCBP1,RPL10A,RPL4,RPL19,RPL23A,RPL26,RPL27,RPL27A,RPL29,RPL41,RPLP0,RPS8,RPS14,RPS16,RPS24,SARS1,EIF3D,EIF3J,EIF2S2,RPL26L1,EIF2S1,EIF6,EIF2B4,EIF2B2,DHX33,MTFMT,EIF4E1B,EIF4E3
GO:0042770	signal transduction in response to DNA damage	-3.06296	24/29	CASP2,CDK2,FOXN3,PLK3,ATF2,GADD45A,E2F1,FOXM1,MRE11,RAD1,RAD9A,RPL26,TP53BP1,WNT1,IER3,TAOK2,BABAM2,MDC1,NDRG1,RPS27L,MAP3K20,STK33,CDK5RAP3,RHNO1,CDC6,ORC1
GO:0090559	regulation of membrane permeability	-2.81148	16/18	BCL2,BCL2L1,BCL2L2,BNIP3L,CAMK2A,CNP,ATF2,NMT1,IER3,BCL2L11,F11R,HEG1,MOAP1,STPG1,TMEM102,TMIGD1
GO:0007040	lysosome organization	-2.66995	22/27	ABCA1,ATP6V1A,ATP6V0B,GRN,MYO7A,NAGLU,PI4KB,TFEB,BECN1,ATP6V1F,WASHC5,ZFYVE26,SNAPIN,LYSET,CHMP4A,ATP6V1D,TMEM165,VIPAS39,AKTIP,RAB34,TMEM199,PIKFYVE
GO:2001243	negative regulation of intrinsic apoptotic signaling pathway	-2.51676	17/20	BCL2,BCL2L1,BCL2L2,CD44,CD74,CLU,NDUFS3,NOL3,MAPK8IP1,HERPUD1,CREB3,ZNF385A,HTRA2,RRM2B,USP47,PINK1,CREB3L1
GO:0002832	negative regulation of response to biotic stimulus	-2.48632	19/23	ADAR,C1QBP,SERPING1,CRK,GRN,PCBP2,PPARG,TARBP2,TYRO3,MAPKBP1,PTPN22,LYAR,METTL3,SLAMF8,GPATCH3,DHX58,ZDHHC18,OTOP1,DCST1
GO:0008630	intrinsic apoptotic signaling pathway in response to DNA damage	-2.47802	21/26	BCL2,BCL2L1,BCL2L2,CASP2,E2F1,SFN,HIC1,RAD9A,TNFRSF1A,BAG6,IER3,IKBKE,BCL2L11,PHLDA3,CIDEB,HTRA2,RPS27L,SHISA5,USP47,MOAP1,HIPK1
GO:0032717	negative regulation of interleukin-8 production	-2.47095	9/9	ANXA4,ARRB1,IL10,MAP2K5,KLF4,MAPKBP1,PTPN22,TLR9,OTUD7B
GO:0032233	positive regulation of actin filament bundle assembly	-2.28943	20/25	APOA1,RHOC,EPHA1,SMAD3,PFN1,SERPINF2,PXN,CX3CL1,TGFB3,TPM1,VIL1,WNT11,MTSS1,RAPGEF3,SYNPO,ARHGEF15,SWAP70,FHOD1,WNT4,PFN3
GO:0043462	regulation of ATP-dependent activity	-2.28943	20/25	ATP1B2,FXYD2,DNAJB2,MYBPC3,MYH6,MYL3,PFN1,TNNC1,TPM1,TPM2,SUMO1,AHSA1,TOR1AIP1,CHTOP,TLR9,PXK,THADA,VCPKMT,VMP1,TOR1AIP2
GO:0097494	regulation of vesicle size	-2.19609	8/8	RAB3B,PICALM,RAB11A,WASHC5,SNAPIN,BORCS6,RIN3,RILP
GO:0009127	purine nucleoside monophosphate biosynthetic process	-2.19609	8/8	ADK,AMPD1,AMPD2,AMPD3,DGUOK,PFAS,PPAT,PAICS
hsa05133	Pertussis	-2.09412	17/21	SERPING1,C1QA,C1QB,C1QC,C1R,CALM2,FOS,GNAI2,GNAI3,IL1A,IL1B,IL10,ITGA5,JUN,TRAF6,IL23A,CALML4

## Sheet: WCA, state 1
Table S3. Functional enrichment for genes embedded in different compartment states
Term	Description	LogP	InTerm_InList	Symbols
GO:0021603	cranial nerve formation	-3.65649	5/6	HOXA1,NEUROG1,PAX2,DCANP1,TIFAB,HOXA3,HOXD3,CITED2,EXT1,SLC1A3,PHOX2B,CHD7,ABCG5,ABCG8,ACTN3
GO:0060099	regulation of phagocytosis, engulfment	-3.50601	4/4	NCKAP1L,ITGA2,STAP1,APPL2,AHSG,CD47,ITGAV,PTX3,ATG3
GO:0048705	skeletal system morphogenesis	-3.32102	30/122	ACTN3,RUNX2,COL13A1,CCN2,EXT1,FGF8,HOXA1,HOXA2,HOXA3,HOXA4,HOXA5,HOXA7,HOXA9,HOXD3,HOXD4,HOXD8,HOXD9,HOXD10,MEF2C,NEUROG1,RYK,PRKRA,SGPL1,CITED2,TIPARP,CHST11,ARID5B,DCANP1,RDH10,TIFAB,ACVR2A,ATM,HOXA6,HOXD13,RBPJ,PLXNA2,ALDH1A2,TSHZ1,HEY1,HEY2,CDON,ACVR1,ASPH,EDN1,GLI2,HOXD11,HOXD12,PAX2,WNT8B,FST,LBX1,DPCD,CC2D2A,FBXL15,AHSG,BBS1,FLI1,HOXD1,PITX1,LRRC17,CHD7,TRIM45,PKDCC,TAPT1,SNX19,ST14,CDC40,…
GO:0034139	regulation of toll-like receptor 3 signaling pathway	-3.16297	5/7	CAV1,TNFAIP3,PELI1,WDFY1,TIRAP,SLC15A3,APPL2
hsa05169	Epstein-Barr virus infection	-2.96897	13/39	FAS,CCND2,CD247,CDK6,RBPJ,NFKB2,PIK3CA,PIK3R1,MAPK10,SKP2,MAP3K7,TNFAIP3,PSMD14
GO:0051303	establishment of chromosome localization	-2.93336	10/26	ATM,CENPC,GEM,CUL3,ZW10,RRS1,EML4,RMDN1,BOD1,SPICE1,MYO1B,SLIT1,EZR,GBF1,WASF1,LRPPRC,COPS5,PDCD10,EXOC4,TRAPPC13,LTV1,PARD3B,FAM91A1
GO:0043648	dicarboxylic acid metabolic process	-2.91034	9/22	GOT1,ME2,ALDH18A1,DDO,SLC25A32,HOGA1,MDH1B,ADHFE1,ALDH1L2
GO:0140053	mitochondrial gene expression	-2.90062	12/35	FASTKD2,MRPL13,MTERF3,TFB1M,QRSL1,TWNK,MRPL11,MRPL1,MRPL44,MRPL43,RPUSD4,MRPL53,LRPPRC
GO:0030878	thyroid gland development	-2.8573	6/11	EDN1,FGF8,HOXA3,HOXA5,HOXD3,TG
hsa05130	Pathogenic Escherichia coli infection	-2.80959	15/50	FAS,CASP7,HCLS1,NCKAP1L,MYO1B,MYO10,MAPK10,MAP3K7,EZR,WASF1,CLDN20,CLDN22,TIRAP,CLDN25,CLDN24
GO:0062197	cellular response to chemical stress	-2.74643	22/87	FAS,ATM,CAV1,EDN1,ETV5,MAP3K5,NR4A2,PAX2,PIK3CA,TNFAIP3,PRKRA,CCS,ZNF277,PDCD10,ANKRD2,RWDD1,LRRC8D,LRRC8C,ZNF622,CPEB2,ROMO1,PJVK
GO:1902031	regulation of NADP metabolic process	-2.62866	3/3	ME2,PGAM1,TIGAR
GO:0060842	arterial endothelial cell differentiation	-2.62866	3/3	RBPJ,HEY1,HEY2,FGF8,PDCD4
GO:0034214	protein hexamerization	-2.62866	3/3	LRRC8D,TWNK,LRRC8C
GO:2000535	regulation of entry of bacterium into host cell	-2.62866	3/3	CAV1,FUCA2,ITGAV,PTX3,TRIM8
GO:0046685	response to arsenic-containing substance	-2.60774	6/12	ATR,CPOX,RBM4,GSTO1,GSTO2,CPEB2
GO:0000271	polysaccharide biosynthetic process	-2.48535	5/9	EXT1,GBE1,GYG1,NDST2,B3GNT2,GOT1,PPP1R1A,GAL3ST3
GO:0032012	regulation of ARF protein signal transduction	-2.48535	5/9	PSD,GBF1,IQSEC1,ARFGEF1,FBXO8
GO:0002520	immune system development	-2.44667	15/54	ATM,CACNB4,CBLB,CDH17,HOXA3,NFKB2,TNFAIP3,XRCC4,LRRC17,CITED2,POLL,SLC40A1,NFKBIZ,NKX2-3,SHLD3
GO:0120161	regulation of cold-induced thermogenesis	-2.34559	13/45	ACTN3,ADRB1,ADRB2,CAV1,HADH,RBPJ,LNPEP,PTH2R,PHOX2B,ADAMTS5,PLCL2,APPL2,ELOVL3

## Sheet: CB, state 7
Table S3. Functional enrichment for genes embedded in different compartment states
Term	Description	LogP	InTerm_InList	Symbols
hsa05033	Nicotine addiction	-9.46995	10/14	GABRA1,GABRA2,GABRA4,GABRA6,GABRB1,GABRB2,GRIA1,GRIA2,GRIN2A,GRIN2B,GLRA1,GRIK2,KCNA4,KCNC2,SCN1A,ASIC2,CDH8,CHRM2,CHRM3,DTNA,GAD2,GRM1,GRM3,HCRTR2,KCND2,SNAP25,SYT1,CADPS,DLGAP1,CELF4,SYT9,SHISA6,INSYN2B,FSHR,LHCGR,SSTR2,GLP2R,NMUR2,DSC2,DSG2,KCNJ2,RELN,SCN9A,CTNNA3,KCNH7,ADCY8,ANO4,SLC13A1
GO:0098742	cell-cell adhesion via plasma-membrane adhesion molecules	-8.71953	25/109	CDH2,CDH7,CDH8,CDH11,CDH13,DSC2,DSC3,DSG1,DSG2,DSG3,UMOD,NTNG1,FLRT3,CDH20,CLDN18,SDK2,TENM3,TENM2,LRRC4C,CLSTN2,KIRREL3,FAT3,UNC5D,DSG4,CADM2,AQP4,ASTN1,DCC,PKHD1,SOX9,CTNNA3,NEGR1,XIRP2
GO:0050804	modulation of chemical synaptic transmission	-7.99787	30/162	ADCY8,CALB2,CDH2,CDH11,CHRM2,DCC,EPHA7,GRIA1,GRIA2,GRIK2,GRIN2A,GRIN2B,GRM1,GRM3,RELN,SNAP25,SYT1,DLGAP1,NOG,ARHGAP44,CACNG3,NTNG1,SORCS3,CELF4,LRRC4C,CLSTN2,CNTNAP4,LRRTM1,SHISA6,SHISA9,GLRA1,NMUR2,CHRM3,CDH8,BDNF,FSHR,LHCGR,SOX9,SSTR2,HHIP
GO:0035418	protein localization to synapse	-5.73402	9/22	ASIC2,GRIN2A,RELN,SNAP25,ARHGAP44,CACNG3,GRIP1,LRRC7,LRRTM1,SHISA6,CDH2,DPP6,UMOD,KCNB2,GPR158,DPP10,KCNIP4,FYB2,CDH13,MAGI2,NACA2
GO:0007610	behavior	-5.43259	31/221	ADCY8,ASTN1,ADGRB3,BDNF,ELAVL4,GLRA1,GRIA1,GRIK2,GRIN2A,GRIN2B,GRM1,HCRTR2,KCND2,RELN,PTPRZ1,SCN1A,SCN9A,SNAP25,ZIC1,NOG,SORCS3,CNTNAP2,FEZF2,NMUR2,PAK5,KIRREL3,LRRN4,NEGR1,LRRTM1,LHX8,PIRT,LHCGR
GO:0034330	cell junction organization	-4.19479	25/185	ASIC2,ADGRB3,BDNF,CDH2,CDH7,CDH8,CDH11,CDH13,DSG1,DSG2,GABRA1,GABRA2,GABRB2,PKHD1,RELN,ARHGAP44,NTNG1,FLRT3,CDH20,CLDN18,SDK2,LRRC4C,KIRREL3,XIRP2,LRRTM1
GO:0019226	transmission of nerve impulse	-4.0502	7/20	GLRA1,GRIK2,KCND2,SCN1A,CACNG3,CNTNAP2,RGS21,INSYN2B,KCNC2,KCNJ2,KCNH7
GO:0034220	monoatomic ion transmembrane transport	-3.63507	30/260	ASIC2,GABRA1,GABRA2,GABRA4,GABRA6,GABRB1,GABRB2,GLRA1,GRIA1,GRIA2,GRIK2,GRIN2A,GRIN2B,KCNA4,KCNC2,KCND2,KCNJ2,KCNJ16,SCN1A,SCN9A,SLC13A1,KCNB2,CACNG3,CACNA2D3,NMUR2,TRPC7,KCNIP4,KCNH7,ANO4,ATP13A5,DPP6,LHCGR,RELN,DPP10,DHRS7C,PIRT,RCVRN,NKAIN2,PLPP4,CHRM3,SHISA6,SHISA9
GO:0070252	actin-mediated cell contraction	-3.61958	8/30	KCNJ2,MYH2,MYH3,MYH4,MYH8,SCN1A,SGCD,SHTN1,MYO1D,CHRM3,DTNA,GLRA1,MYH1,SSTR2,MYH13,TBX20,MAP2K4
GO:0050807	regulation of synapse organization	-3.55141	14/83	ASIC2,ADGRB3,BDNF,CDH2,CDH8,EPHA7,GRIN2B,RELN,ARHGAP44,FLRT3,CLSTN2,NEGR1,LRRTM1,LRRTM3,CNTNAP2,DCC,NKX2-2,PROX1,PTPRZ1,NOG,SEMA3A,VAX1,FEZF2,SHTN1,SEMA3D
GO:0072009	nephron epithelium development	-3.35599	10/49	EYA1,POU3F3,SALL1,SOX9,TFAP2B,UMOD,NOG,MAGI2,HS3ST3B1,HS3ST3A1,KIRREL3,EPHA7,PKHD1,PROX1,TBX20,HHIP,RSPO2
GO:0006874	cellular calcium ion homeostasis	-3.18388	12/70	ADCY8,CALB2,GRIA1,GRIK2,GRM1,HCRTR2,PKHD1,CCL1,UMOD,TRPC7,DHRS7C,ATP13A5,SGCD,KCNJ2,SCO1
GO:2001222	regulation of neuron migration	-3.12744	6/20	RELN,SOX14,SEMA3A,NTNG1,SHTN1,UNC5D
GO:0048172	regulation of short-term neuronal synaptic plasticity	-3.11613	3/4	GRIK2,SHISA6,SHISA9,DLGAP1,RELN,CACNG3
GO:0000902	cell morphogenesis	-3.04799	28/256	BDNF,CDH2,CDH7,CDH8,CDH11,CDH13,DCC,ELAVL4,EPHA7,PKHD1,PROX1,RELN,PTPRZ1,NOG,SEMA3A,VAX1,NTNG1,BTBD3,FLRT3,CNTNAP2,CDH20,LRTM1,NYAP2,SHTN1,KIRREL3,FAT3,LRATD1,SEMA3D,ADGRB3,SNAP25,MAGI2,ARHGAP44,FEZF2,TENM3,LRRC7,LRRC4C,NEGR1,GRIN2B,GRIP1,TENM2
GO:0030201	heparan sulfate proteoglycan metabolic process	-2.93683	4/9	HS3ST4,HS3ST3B1,HS3ST3A1,HS3ST5,CHST9
hsa05150	Staphylococcus aureus infection	-2.8863	6/22	DSG1,KRT32,KRT38,KRT23,KRT40,KRT39
GO:0001764	neuron migration	-2.87789	10/56	ASTN1,DCC,RELN,SEMA3A,VAX1,FEZF2,TBX20,NEUROD4,KIRREL3,FAT3
GO:0007200	phospholipase C-activating G protein-coupled receptor signaling pathway	-2.7624	7/31	CHRM2,CHRM3,GRM1,HCRTR2,LHCGR,NMUR2,GPR139,GLRA1,SSTR2,SORCS3
GO:0086073	bundle of His cell-Purkinje myocyte adhesion involved in cell communication	-2.73749	3/5	DSC2,DSG2,CTNNA3,KCNJ2,SCN9A

## Sheet: NC, state 2
Table S3. Functional enrichment for genes embedded in different compartment states
Term	Description	LogP	InTerm_InList	Symbols
GO:0048839	inner ear development	-6.59668	16/85	DLX5,DLX6,EPHA4,EYA4,FGF10,NEUROD1,POU4F3,SOX2,CLRN1,LGR5,TBX18,NOX3,SLC17A8,SLC26A5,GRXCR2,OC90,COL4A3,LRP2,PAX3,PITX2,RCN1,HCN1,GJE1
GO:0060828	regulation of canonical Wnt signaling pathway	-4.11224	13/91	DLX5,FGF10,ISL1,PRKN,SOX2,TPBG,AXIN2,LGR5,SEMA5A,TBX18,RSPO3,LYPD6,ASPM,CXXC4
GO:0007413	axonal fasciculation	-3.77268	5/14	CNR1,EPHA3,EPHA4,SEMA5A,CRTAC1
GO:0000902	cell morphogenesis	-3.51583	23/256	ALCAM,CDH6,DLX5,EFNA5,EPHA3,EPHA4,GDNF,HGF,IL7R,ISL1,ITGA4,LRP2,MAP2,POU4F3,PRKG1,TPBG,CLRN1,SEMA5A,MAEL,PHACTR1,FEZF1,GRXCR2,GJE1,CNR1,CRTAC1,FGF10,CCN3,PDE4B,SCG2,TTN,SPACA1
GO:0030900	forebrain development	-3.48922	17/162	DLX5,EMX2,ERBB4,FGF10,ISL1,LRP2,NEUROD1,PITX2,PRKG1,SOX2,SEMA5A,TOX,DYNC2H1,FOXP2,PHACTR1,ASPM,FEZF1,ADGRL2,IMMP2L,SLC17A8,CCDC39,SKOR2,AXIN2,TBX18,SATB2,CXXC4,DAW1,CYP26C1
GO:0050918	positive chemotaxis	-3.20012	5/18	FGF10,GDNF,HGF,SCG2,SEMA5A,ERBB4,ISL1,PITX2,TPBG,PTPRC,CYP26C1,ITGA4,CCN3,HMGA2
GO:0031016	pancreas development	-2.924	6/30	FGF10,INSM1,ISL1,NEUROD1,CCDC39,ILDR2,CRH,PITX2,SOX2,ERBB4,HGF,CCN3,CLDN1,EFNA5,EPHA4,PTPRC
GO:0140058	neuron projection arborization	-2.89783	3/6	LRP2,TPBG,PHACTR1,CYP26A1,CYP26C1
GO:0006665	sphingolipid metabolic process	-2.77535	7/43	ITGB8,B3GALT1,ABCA12,ELOVL7,SGPP2,ST6GALNAC3,CERKL
GO:0050708	regulation of protein secretion	-2.73555	10/82	CNR1,EFNA5,ISL1,NEUROD1,CCN3,PRKN,TTN,STXBP5L,EXPH5,ABCA12,CRH,CYP26A1,HTR1A,SLC18A2,RIMS2,RAB11FIP2,CYP26C1,ILDR2,FGF10,GDNF,SCIN

## Sheet: NC, state 4
Table S3. Functional enrichment for genes embedded in different compartment states
Term	Description	LogP	InTerm_InList	Symbols
GO:0002009	morphogenesis of an epithelium	-6.48449	55/180	APAF1,CA2,CA9,EDNRA,EGFR,FAT1,FGF7,FGFR2,GATA3,GATA4,GLI3,HIF1A,CCN1,KDR,KRT10,KRT12,LHX1,MMP2,MSX2,PAK1,PBX1,SFRP2,TBX2,TBX5,TBX3,HNF1B,TFAP2A,TGFB2,TWIST1,WNT5A,WT1,FZD1,LMO4,BCL10,SLIT2,CYP7B1,NTN1,HAND2,SEMA3C,SIX2,GLMN,RPGRIP1L,KLHL3,WNT16,LIN7C,LGR4,SOX17,GZF1,IRX3,GREB1L,FRAS1,CEP290,ARHGAP24,GORAB,PRICKLE1,S1PR1,PRKAR1A,SIX3,WNT2,ITGA8,ANKRD1,MSGN1,FHL2,RBP4,ADGRG6,EDAR,FERD3L
GO:0001654	eye development	-4.29791	42/147	ATP2B1,BMPR1B,CTNS,DRD2,EGFR,FAT1,EFEMP1,GATA3,GLI3,GNGT1,HIF1A,KDR,KRT12,LHX1,MAF,MEIS1,PBX1,PDE6C,RARB,RBP4,SIX3,TBX2,TFAP2A,TGFB2,TUB,TWIST1,WNT2,WNT5A,WT1,MAB21L2,SIPA1L3,RPGRIP1L,TSPAN12,SLC7A11,RAX,WNT16,DZANK1,MDM1,RHOJ,CEP290,IGFN1,UNC45B,ATOH1,EDNRA,FGFR2,FOXI1,OTX1,PRRX1,TBX3,ITGA8,NTN1,SIX2,LRIG1,ROR1,HAND2
GO:0006584	catecholamine metabolic process	-4.21409	11/20	DRD2,DRD3,EDNRA,GATA3,HDC,SNCA,TGFB2,HAND2,SNCAIP,MOXD1,MTPN,CFTR,CTNS,LBR,ABCB11,CYP7B1,SLC27A2,PPIP5K2,CYP39A1,CYB5R2,OSBPL6,SPTSSB,APOB,NR5A2,GK2,HIF1A,IGF1,PLA2G4A,PRKG2,RBP4,FGF23,MTMR7,LRAT,DHRS9,BCO1,GBA2
GO:0090066	regulation of anatomical structure size	-3.80175	48/183	ADRA1D,ADRA1B,ATP2B1,CRP,EDNRA,FER,FGA,FGB,FGG,GCLC,GUCY1A1,HRH2,HTR7,KCNA5,KCNMB1,MMP2,NEB,NGF,NOS1,NRCAM,TWF1,RGS2,SLC12A2,HNF1B,TNR,WNT5A,NCK2,CDK5R1,SLIT2,NTN1,VAV3,SEMA3C,FSTL4,RAP1GAP2,DAAM2,LPAR3,CDC42EP4,CYFIP2,KCNMB4,CRACD,SEMA6A,GBA2,PLEKHG2,ARHGAP28,DOCK5,MTPN,BARHL2,LMOD2,ATP1B1,CACNA2D1,CACNB2,DRD2,GATA4,GLP1R,KCND3,KCNJ5,TBX2,TBX5,TGFB2,TRPV1,CSRP3,BVES,EHD3,SCN3B,SPX,CDH5,DRD3,F5,G…
GO:0010463	mesenchymal cell proliferation	-3.49199	6/8	FGF7,FGFR2,TBX2,HAND2,SIX2,DCHS2,LHX1,WNT2,WNT5A,SULF1,BCL11A,LGR4,NTN4
GO:0051781	positive regulation of cell division	-3.4691	14/34	DRD2,DRD3,FGF5,FGF6,FGF7,FGFR2,TGFA,TGFB2,THBS4,CDC14A,KIF14,PDGFC,GAREM1,LBH,SFRP2,SOX17,E2F8,MYO19,EFHC1
GO:0010517	regulation of phospholipase activity	-3.21221	10/21	ADCYAP1R1,ARL1,EDNRA,EGFR,FGFR2,CCN1,RGS2,CCL5,SELE,SNCA,HDAC9
GO:0120031	plasma membrane bounded cell projection assembly	-3.16907	33/120	S1PR1,GK2,PCM1,PMP22,RO60,NCK2,CDC14A,NTN1,ONECUT2,SPAG6,VAV3,CEP162,ATMIN,RPGRIP1L,LPAR3,DNM3,CCDC113,EHD3,TTC12,WDR11,FGD6,TEKT3,BBS10,DNAI4,CFAP69,CEP290,FHDC1,MACIR,GORAB,RAB3IP,DNAI3,SPAG17,HYLS1,RHOJ,TUB,CFAP61,TTC29,ENO4
GO:0007173	epidermal growth factor receptor signaling pathway	-3.12965	9/18	EGFR,EFEMP1,GAB1,TGFA,NCK2,RASSF2,PLCE1,SLC30A10,GAREM1
GO:0060065	uterus development	-3.07724	6/9	GATA3,LHX1,RBP4,TGFB2,WNT5A,GREB1L,GLI3,PBX1,HNF1B,WT1,SIX2,KLHL3,LGR4,GZF1,IRX3,FRAS1
GO:0086019	cell-cell signaling involved in cardiac conduction	-3.07724	6/9	CACNA2D1,CACNB2,KCNA5,KCNJ5,TBX5,SCN3B,CACNG1,NOS1,KCND3
GO:0008206	bile acid metabolic process	-3.03793	7/12	NR5A2,ABCB11,CYP7B1,SLC27A2,CYP39A1,GBA2,OSBPL6,CFTR,LBR,PBX1,CYB5R2,DHRS11,SDR42E2
GO:0048546	digestive tract morphogenesis	-3.01449	10/22	EGFR,FGFR2,GATA4,GLI3,HIF1A,SFRP2,HNF1B,WNT5A,SIX2,SOX17
hsa05150	Staphylococcus aureus infection	-3.01449	10/22	FGG,KRT10,KRT12,KRT13,KRT15,KRT19,KRT35,SELP,KRT36,KRT20
GO:0048738	cardiac muscle tissue development	-2.97162	23/76	S1PR1,EDNRA,FGFR2,FHL2,GATA4,MSX2,NEB,PRKAR1A,RARB,RBP4,TBX2,TBX5,TBX3,TGFB2,WNT2,WNT5A,WT1,CSRP3,BVES,TENM4,ANKRD1,ADAMTS9,IRX3,TWIST1,HAND2,SOX17,EGR2,RXRG,ZBTB18,SEMA3C,MEGF10,DNER
GO:0043270	positive regulation of ion transport	-2.84971	27/96	ADCYAP1R1,ATP1B1,ATP2B1,CACNA2D1,CACNB2,CALCR,CFTR,DRD2,EDNRA,HSPA2,KCNA1,KCNMB1,NOS1,PLA2G4A,CCL5,XCL1,SLC6A1,SLC12A2,SNCA,TRPC3,ABCB11,ARL6IP1,EHD3,SCN3B,CNKSR3,TRPV3,LRRC52,ADRA1D,ADRA1B,DRD3,S1PR1,GLP1R,KCNA5,PTGER3,TRPV1,WNT5A,TSPOAP1,SCGN,LPAR3,PLCE1,RIC3,MCOLN2,FFAR4,CDH5,KDR,CSRP3,STC2,FAM20A,SLC30A10
GO:1900746	regulation of vascular endothelial growth factor signaling pathway	-2.80981	5/7	IL12B,XDH,TSPAN12,SEMA6A,CCBE1
GO:0061180	mammary gland epithelium development	-2.72093	9/20	FGFR2,HIF1A,IRF6,MSX2,TBX3,WNT2,WNT5A,NTN1,LBH,EGFR,FGF7,GLI3,MMP2,TBX2,TGFA,TGFB2,CYP7B1,SEMA3C,EDAR,PBX1,PRRX1,PRKAB1,RARB,SFRP2,TBX5,TFAP2A,TWIST1,HAND2,RPGRIP1L,SLC7A11,RAX,MED31,FRAS1,RSPO4
GO:0046469	platelet activating factor metabolic process	-2.56681	4/5	PLA2G4A,PLA2G7,LPCAT2,CHPT1
GO:0051890	regulation of cardioblast differentiation	-2.56681	4/5	GATA4,TBX5,TGFB2,PRICKLE1,S1PR1,PRKAR1A,TENM4,MEGF10

## Sheet: NC, state 5
Table S3. Functional enrichment for genes embedded in different compartment states
Term	Description	LogP	InTerm_InList	Symbols
GO:0042743	hydrogen peroxide metabolic process	-4.51147	4/6	DUOX2,DUOX1,DUOXA1,DUOXA2,DIO2,CYP19A1,FOXA1,PCSK5,SCG5,RFK
GO:0099174	regulation of presynapse organization	-4.27966	5/12	PTPRD,GPC6,SLITRK5,SLITRK1,LRFN5,PCDH17,MUSK,TEK,FLRT2,GREM1,LINGO2,FMN1,PCDH8,EFNB2,MAPT,POU4F1,GPHN,NFASC,CLDN8,TJP2,CLDN17
GO:0035581	sequestering of extracellular ligand from receptor	-4.24236	3/3	FBN1,CER1,GREM1,BMP4,CDKN2B,DMRT1,FGF9,ONECUT1,NKX2-1,SPRED1,ITGB3
GO:2000727	positive regulation of cardiac muscle cell differentiation	-2.97909	3/6	BMP4,EFNB2,GREM1,WNT9B,FMN1
GO:0090311	regulation of protein deacetylation	-2.92646	4/13	MAPT,PRKD1,MBIP,SPRED1
GO:0099054	presynapse assembly	-2.74859	3/7	EFNB2,PTPRD,PCDH17
GO:0070588	calcium ion transmembrane transport	-2.60954	8/62	RYR3,SLC24A2,TRPM3,TMC1,MICU2,NALCN,SLC24A5,NALF1
GO:0045736	negative regulation of cyclin-dependent protein serine/threonine kinase activity	-2.39339	3/9	CDKN2A,CDKN2B,FBXO7,BMP4,CDC27,DMRT1,FOXA1,MEIS2,PTPN3,MYO16,AVEN,PABIR1
GO:0045576	mast cell activation	-2.39339	3/9	LCP2,NR4A3,RASGRP1
GO:0031295	T cell costimulation	-2.25096	3/10	EFNB2,CD274,PDCD1LG2,NCAM2,CLDN8,NRXN3,NFASC,CLDN17
GO:0032925	regulation of activin receptor signaling pathway	-2.01258	3/12	DMRT1,FGF9,CER1

## Sheet: NC, state 6
Table S3. Functional enrichment for genes embedded in different compartment states
Term	Description	LogP	InTerm_InList	Symbols
GO:0007156	homophilic cell adhesion via plasma membrane adhesion molecules	-11.235	19/70	PCDHGB4,PCDHGA8,PCDHGA12,PCDHGB7,PCDHGB6,PCDHGB5,PCDHGB3,PCDHGB2,PCDHGB1,PCDHGA11,PCDHGA10,PCDHGA9,PCDHGA7,PCDHGA6,PCDHGA5,PCDHGA4,PCDHGA3,PCDHGA2,PCDHGA1,IL1RAP,ATP2C1,PKP4,LEF1,P2RY12,NPNT
GO:0035589	G protein-coupled purinergic nucleotide receptor signaling pathway	-5.80913	5/7	P2RY1,P2RY14,P2RY13,GPR87,P2RY12
hsa04974	Protein digestion and absorption	-3.45142	7/36	COL1A2,COL3A1,COL8A1,COL12A1,CPA3,DPP4,COL6A6,DPT,LUM,ABI3BP,NDNF,NPNT
GO:0035641	locomotory exploration behavior	-2.56976	3/8	DPP4,GAD1,SLC4A10
GO:0007631	feeding behavior	-2.29028	5/30	EN1,GCG,P2RY1,TBR1,BSX
GO:0021872	forebrain generation of neurons	-2.20361	4/20	TBR1,LEF1,SLC4A10,NDNF
