# Supplementary material for: Comparative three-dimensional genome architectures of adipose tissues provide insight into human-specific regulation of metabolic homeostasis
Source: J Biol Chem. 2023 Apr 27;299(6):104757. doi: 10.1016/j.jbc.2023.104757 (PMC10245122; doi:10.1016/j.jbc.2023.104757)
Supplement: Supplementary Table 4 [file mmc4.xlsx]

## Sheet: Genes in HS A compartment state
Table S4. Gene lists associated with human-specific A compartments, TADs and PEIs.
Human ensembl gene ID	Human gene symbol
ENSG00000186973	FAM183A
ENSG00000243710	CFAP57
ENSG00000170382	LRRN2
ENSG00000163531	NFASC
ENSG00000154556	SORBS2
ENSG00000164330	EBF1
ENSG00000043462	LCP2
ENSG00000182132	KCNIP1
ENSG00000137090	DMRT1
ENSG00000080503	SMARCA2
ENSG00000147852	VLDLR
ENSG00000080608	PUM3
ENSG00000080298	RFX3
ENSG00000107249	GLIS3
ENSG00000107020	PLGRKT
ENSG00000120217	CD274
ENSG00000197646	PDCD1LG2
ENSG00000183354	KIAA2026
ENSG00000137040	RANBP6
ENSG00000153707	PTPRD
ENSG00000153714	LURAP1L
ENSG00000175893	ZDHHC21
ENSG00000147869	CER1
ENSG00000164946	FREM1
ENSG00000173068	BNC2
ENSG00000107295	SH3GL2
ENSG00000178031	ADAMTSL1
ENSG00000155875	SAXO1
ENSG00000155876	RRAGA
ENSG00000155886	SLC24A2
ENSG00000171843	MLLT3
ENSG00000188921	HACD4
ENSG00000099810	MTAP
ENSG00000264545	AL359922.1
ENSG00000147889	CDKN2A
ENSG00000147883	CDKN2B
ENSG00000107105	ELAVL2
ENSG00000120156	TEK
ENSG00000174482	LINGO2
ENSG00000188133	TMEM215
ENSG00000181778	TMEM252
ENSG00000107242	PIP5K1B
ENSG00000187866	FAM122A
ENSG00000119139	TJP2
ENSG00000107282	APBA1
ENSG00000204711	C9orf135
ENSG00000165072	MAMDC2
ENSG00000083067	TRPM3
ENSG00000135048	CEMIP2
ENSG00000107372	ZFAND5
ENSG00000165091	TMC1
ENSG00000198963	RORB
ENSG00000156017	CARNMT1
ENSG00000099139	PCSK5
ENSG00000135002	RFK
ENSG00000106772	PRUNE2
ENSG00000156052	GNAQ
ENSG00000106829	TLE4
ENSG00000196781	TLE1
ENSG00000136928	GABBR2
ENSG00000119508	NR4A3
ENSG00000136874	STX17
ENSG00000136891	TEX10
ENSG00000066697	MSANTD3
ENSG00000251349	MSANTD3-TMEFF1
ENSG00000241697	TMEFF1
ENSG00000148123	PLPPR1
ENSG00000188386	PPP3R2
ENSG00000148143	ZNF462
ENSG00000095203	EPB41L4B
ENSG00000070159	PTPN3
ENSG00000157654	PALM2AKAP2
ENSG00000030304	MUSK
ENSG00000198121	LPAR1
ENSG00000165487	MICU2
ENSG00000102678	FGF9
ENSG00000127863	TNFRSF19
ENSG00000120659	TNFSF11
ENSG00000179813	FAM216B
ENSG00000215475	SIAH3
ENSG00000136099	PCDH8
ENSG00000102837	OLFM4
ENSG00000118946	PCDH17
ENSG00000139734	DIAPH3
ENSG00000184226	PCDH9
ENSG00000276644	DACH1
ENSG00000118922	KLF12
ENSG00000136153	LMO7
ENSG00000136155	SCEL
ENSG00000152192	POU4F1
ENSG00000152193	OBI1
ENSG00000178235	SLITRK1
ENSG00000165300	SLITRK5
ENSG00000183098	GPC6
ENSG00000080166	DCT
ENSG00000185352	HS6ST3
ENSG00000102452	NALCN
ENSG00000198542	ITGBL1
ENSG00000102466	FGF14
ENSG00000182346	DAOA
ENSG00000125266	EFNB2
ENSG00000134884	ARGLU1
ENSG00000204442	FAM155A
ENSG00000041515	MYO16
ENSG00000168952	STXBP6
ENSG00000184304	PRKD1
ENSG00000092108	SCFD1
ENSG00000100473	COCH
ENSG00000100852	ARHGAP5
ENSG00000151322	NPAS3
ENSG00000151332	MBIP
ENSG00000257520	SFTA3
ENSG00000136352	NKX2-1
ENSG00000136327	NKX2-8
ENSG00000198807	PAX9
ENSG00000183032	SLC25A21
ENSG00000129514	FOXA1
ENSG00000139865	TTC6
ENSG00000165379	LRFN5
ENSG00000139915	MDGA2
ENSG00000125378	BMP4
ENSG00000139970	RTN1
ENSG00000033170	FUT8
ENSG00000196553	CCDC196
ENSG00000171723	GPHN
ENSG00000182732	RGS6
ENSG00000021645	NRXN3
ENSG00000211448	DIO2
ENSG00000185070	FLRT2
ENSG00000054983	GALC
ENSG00000140030	GPR65
ENSG00000100433	KCNK10
ENSG00000070778	PTPN21
ENSG00000100722	ZC3H14
ENSG00000175785	PRIMA1
ENSG00000166922	SCG5
ENSG00000166923	GREM1
ENSG00000248905	FMN1
ENSG00000198838	RYR3
ENSG00000169857	AVEN
ENSG00000134153	EMC7
ENSG00000182405	PGBD4
ENSG00000159248	GJD2
ENSG00000159251	ACTC1
ENSG00000021776	AQR
ENSG00000198146	ZNF770
ENSG00000255192	NANOGP8
ENSG00000134146	DPH6
ENSG00000186073	CDIN1
ENSG00000134138	MEIS2
ENSG00000166069	TMCO5A
ENSG00000166068	SPRED1
ENSG00000172575	RASGRP1
ENSG00000140279	DUOX2
ENSG00000140274	DUOXA2
ENSG00000140254	DUOXA1
ENSG00000137857	DUOX1
ENSG00000171766	GATM
ENSG00000171763	SPATA5L1
ENSG00000166920	C15orf48
ENSG00000188467	SLC24A5
ENSG00000104177	MYEF2
ENSG00000233932	CTXN2
ENSG00000074803	SLC12A1
ENSG00000166147	FBN1
ENSG00000137869	CYP19A1
ENSG00000186417	GLDN
ENSG00000069966	GNB5
ENSG00000128833	MYO5C
ENSG00000047346	FAM214A
ENSG00000169856	ONECUT1
ENSG00000171016	PYGO1
ENSG00000120088	CRHR1
ENSG00000185294	SPPL2C
ENSG00000186868	MAPT
ENSG00000256762	STH
ENSG00000108379	WNT3
ENSG00000158955	WNT9B
ENSG00000108433	GOSR2
ENSG00000262633	AC005670.2
ENSG00000179673	RPRML
ENSG00000004897	CDC27
ENSG00000198336	MYL4
ENSG00000259207	ITGB3
ENSG00000259753	AC068234.1
ENSG00000100220	RTCB
ENSG00000184459	BPIFC
ENSG00000100225	FBXO7
ENSG00000100234	TIMP3
ENSG00000155307	SAMSN1
ENSG00000154646	TMPRSS15
ENSG00000154654	NCAM2
ENSG00000154723	ATP5PF
ENSG00000154727	GABPA
ENSG00000171189	GRIK1
ENSG00000156282	CLDN17
ENSG00000156284	CLDN8
ENSG00000206102	KRTAP19-8
ENSG00000142149	HUNK

## Sheet: Genes in HS TADs
Table S4. Gene lists associated with human-specific A compartments, TADs and PEIs.
Human ensembl gene ID	Human gene symbol
ENSG00000169213	RAB3B
ENSG00000085831	TTC39A
ENSG00000085832	EPS15
ENSG00000078618	NRDC
ENSG00000117859	OSBPL9
ENSG00000134717	BTF3L4
ENSG00000154222	CC2D1B
ENSG00000117862	TXNDC12
ENSG00000157077	ZFYVE9
ENSG00000137968	SLC44A5
ENSG00000137955	RABGGTB
ENSG00000057468	MSH4
ENSG00000117054	ACADM
ENSG00000117069	ST6GALNAC5
ENSG00000184005	ST6GALNAC3
ENSG00000160767	FAM189B
ENSG00000132676	DAP3
ENSG00000143630	HCN3
ENSG00000125459	MSTO1
ENSG00000143627	PKLR
ENSG00000176444	CLK2
ENSG00000163374	YY1AP1
ENSG00000116539	ASH1L
ENSG00000116521	SCAMP3
ENSG00000160753	RUSC1
ENSG00000160752	FDPS
ENSG00000177628	GBA
ENSG00000163467	TSACC
ENSG00000132698	RAB25
ENSG00000116586	LAMTOR2
ENSG00000116584	ARHGEF2
ENSG00000160785	SLC25A44
ENSG00000160781	PAQR6
ENSG00000160783	PMF1
ENSG00000160789	LMNA
ENSG00000132680	KHDC4
ENSG00000254726	MEX3A
ENSG00000143622	RIT1
ENSG00000260238	PMF1-BGLAP
ENSG00000242252	BGLAP
ENSG00000173080	RXFP4
ENSG00000189030	VHLL
ENSG00000198952	SMG5
ENSG00000198715	GLMP
ENSG00000160803	UBQLN4
ENSG00000163472	TMEM79
ENSG00000132718	SYT11
ENSG00000116580	GON4L
ENSG00000196189	SEMA4A
ENSG00000163479	SSR2
ENSG00000153561	RMND5A
ENSG00000132313	MRPL35
ENSG00000249884	RNF103-CHMP3
ENSG00000115548	KDM3A
ENSG00000068615	REEP1
ENSG00000132305	IMMT
ENSG00000115561	CHMP3
ENSG00000239305	RNF103
ENSG00000153563	CD8A
ENSG00000183281	PLGLB1
ENSG00000187627	RGPD1
ENSG00000172116	CD8B
ENSG00000259916	AL845331.1
ENSG00000163060	TEKT4
ENSG00000275111	ZNF2
ENSG00000172005	MAL
ENSG00000115041	KCNIP3
ENSG00000155066	PROM2
ENSG00000233757	AC092835.1
ENSG00000144029	MRPS5
ENSG00000144026	ZNF514
ENSG00000115042	FAHD2A
ENSG00000144010	TRIM43B
ENSG00000144015	TRIM43
ENSG00000186281	GPAT2
ENSG00000158050	DUSP2
ENSG00000274286	ADRA2B
ENSG00000174501	ANKRD36C
ENSG00000196843	ARID5A
ENSG00000163121	NEURL3
ENSG00000188886	ASTL
ENSG00000084090	STARD7
ENSG00000198885	ITPRIPL1
ENSG00000135956	TMEM127
ENSG00000121152	NCAPH
ENSG00000144028	SNRNP200
ENSG00000144021	CIAO1
ENSG00000204640	NMS
ENSG00000144218	AFF3
ENSG00000170500	LONRF2
ENSG00000115526	CHST10
ENSG00000170485	NPAS2
ENSG00000256977	LIMS3
ENSG00000284337	AC013271.1
ENSG00000175701	MTLN
ENSG00000144061	NPHP1
ENSG00000144063	MALL
ENSG00000256671	LIMS4
ENSG00000257207	AC112229.3
ENSG00000153093	ACOXL
ENSG00000153094	BCL2L11
ENSG00000169679	BUB1
ENSG00000168702	LRP1B
ENSG00000115919	KYNU
ENSG00000138385	SSB
ENSG00000138382	METTL5
ENSG00000154479	CCDC173
ENSG00000071909	MYO3B
ENSG00000138398	PPIG
ENSG00000138399	FASTKD1
ENSG00000213160	KLHL23
ENSG00000163093	BBS5
ENSG00000144362	PHOSPHO2
ENSG00000239474	KLHL41
ENSG00000144357	UBR3
ENSG00000251569	AC093899.2
ENSG00000204335	SP5
ENSG00000204334	ERICH2
ENSG00000128683	GAD1
ENSG00000144445	KANSL1L
ENSG00000115361	ACADL
ENSG00000197713	RPE
ENSG00000115365	LANCL1
ENSG00000168530	MYL1
ENSG00000178568	ERBB4
ENSG00000021826	CPS1
ENSG00000174738	NR1D2
ENSG00000197885	NKIRAS1
ENSG00000151090	THRB
ENSG00000183813	CCR4
ENSG00000206557	TRIM71
ENSG00000153558	FBXL2
ENSG00000170275	CRTAP
ENSG00000170266	GLB1
ENSG00000173705	SUSD5
ENSG00000188167	TMPPE
ENSG00000109819	PPARGC1A
ENSG00000174343	CHRNA9
ENSG00000168421	RHOH
ENSG00000163694	RBM47
ENSG00000179299	NSUN7
ENSG00000151615	POU4F2
ENSG00000250673	REELD1
ENSG00000237136	C4orf51
ENSG00000137473	TTC29
ENSG00000151612	ZNF827
ENSG00000164167	LSM6
ENSG00000120519	SLC10A7
ENSG00000151617	EDNRA
ENSG00000150630	VEGFC
ENSG00000109674	NEIL3
ENSG00000038002	AGA
ENSG00000218336	TENM3
ENSG00000185129	PURA
ENSG00000182700	IGIP
ENSG00000184584	STING1
ENSG00000146005	PSD2
ENSG00000170476	MZB1
ENSG00000279686	AC142391.1
ENSG00000228672	PROB1
ENSG00000158458	NRG2
ENSG00000131508	UBE2D2
ENSG00000249751	ECSCR
ENSG00000113070	HBEGF
ENSG00000170482	SLC23A1
ENSG00000170469	SPATA24
ENSG00000170464	DNAJC18
ENSG00000283288	SMIM33
ENSG00000171604	CXXC5
ENSG00000113068	PFDN1
ENSG00000120306	CYSTM1
ENSG00000256453	DND1
ENSG00000112855	HARS2
ENSG00000170445	HARS1
ENSG00000131495	NDUFA2
ENSG00000213523	SRA1
ENSG00000146007	ZMAT2
ENSG00000131503	ANKHD1
ENSG00000243056	EIF4EBP3
ENSG00000254996	ANKHD1-EIF4EBP3
ENSG00000120314	WDR55
ENSG00000113119	TMCO6
ENSG00000113141	IK
ENSG00000176087	SLC35A4
ENSG00000113108	APBB3
ENSG00000170458	CD14
ENSG00000124786	SLC35B3
ENSG00000137203	TFAP2A
ENSG00000226979	LTA
ENSG00000204444	APOM
ENSG00000244255	AL645922.1
ENSG00000255152	MSH5-SAPCD1
ENSG00000204498	NFKBIL1
ENSG00000243649	CFB
ENSG00000204371	EHMT2
ENSG00000198563	DDX39B
ENSG00000166278	C2
ENSG00000254870	ATP6V1G2-DDX39B
ENSG00000250641	LY6G6F-LY6G6D
ENSG00000204472	AIF1
ENSG00000204475	NCR3
ENSG00000204344	STK19
ENSG00000204348	DXO
ENSG00000240053	LY6G5B
ENSG00000204439	C6orf47
ENSG00000204438	GPANK1
ENSG00000204435	CSNK2B
ENSG00000204386	NEU1
ENSG00000204385	SLC44A4
ENSG00000204389	HSPA1A
ENSG00000204388	HSPA1B
ENSG00000204482	LST1
ENSG00000231852	CYP21A2
ENSG00000263020	AL662899.2
ENSG00000227507	LTB
ENSG00000204463	BAG6
ENSG00000204469	PRRC2A
ENSG00000204351	SKIV2L
ENSG00000204356	NELFE
ENSG00000213719	CLIC1
ENSG00000204428	LY6G5C
ENSG00000204422	AL662899.1
ENSG00000204420	MPIG6B
ENSG00000204421	LY6G6C
ENSG00000204427	ABHD16A
ENSG00000204424	LY6G6F
ENSG00000204394	VARS1
ENSG00000204396	VWA7
ENSG00000204390	HSPA1L
ENSG00000204392	LSM2
ENSG00000255552	LY6G6E
ENSG00000224389	C4B
ENSG00000213760	ATP6V1G2
ENSG00000228727	SAPCD1
ENSG00000232810	TNF
ENSG00000204410	MSH5
ENSG00000244731	C4A
ENSG00000204366	ZBTB12
ENSG00000213722	DDAH2
ENSG00000244355	LY6G6D
ENSG00000213676	ATF6B
ENSG00000179344	HLA-DQB1
ENSG00000204287	HLA-DRA
ENSG00000237541	HLA-DQA2
ENSG00000204308	RNF5
ENSG00000204305	AGER
ENSG00000204304	PBX2
ENSG00000204301	NOTCH4
ENSG00000285085	AL662884.4
ENSG00000168477	TNXB
ENSG00000204314	PRRT1
ENSG00000204315	FKBPL
ENSG00000204310	AGPAT1
ENSG00000196735	HLA-DQA1
ENSG00000221988	PPT2
ENSG00000198502	HLA-DRB5
ENSG00000213654	GPSM3
ENSG00000196126	HLA-DRB1
ENSG00000241404	EGFL8
ENSG00000204290	BTNL2
ENSG00000204296	TSBP1
ENSG00000258388	PPT2-EGFL8
ENSG00000232629	HLA-DQB2
ENSG00000146223	RPL7L1
ENSG00000137161	CNPY3
ENSG00000124587	PEX6
ENSG00000288564	AL355385.2
ENSG00000124733	MEA1
ENSG00000112624	BICRAL
ENSG00000112658	SRF
ENSG00000221821	C6orf226
ENSG00000112655	PTK7
ENSG00000112651	MRPL2
ENSG00000112659	CUL9
ENSG00000124713	GNMT
ENSG00000112619	PRPH2
ENSG00000124659	TBCC
ENSG00000124541	RRP36
ENSG00000044090	CUL7
ENSG00000137171	KLC4
ENSG00000112640	PPP2R5D
ENSG00000124702	KLHDC3
ENSG00000171611	PTCRA
ENSG00000137221	TJAP1
ENSG00000204052	LRRC73
ENSG00000112667	DNPH1
ENSG00000171453	POLR1C
ENSG00000170734	POLH
ENSG00000171462	DLK2
ENSG00000171467	ZNF318
ENSG00000137204	SLC22A7
ENSG00000137207	YIPF3
ENSG00000124571	XPO5
ENSG00000124574	ABCC10
ENSG00000146216	TTBK1
ENSG00000146215	CRIP3
ENSG00000124743	KLHL31
ENSG00000001084	GCLC
ENSG00000146147	MLIP
ENSG00000112706	IMPG1
ENSG00000135312	HTR1B
ENSG00000269964	MEI4
ENSG00000010818	HIVEP2
ENSG00000034693	PEX3
ENSG00000189007	ADAT2
ENSG00000213079	SCAF8
ENSG00000146426	TIAM2
ENSG00000171217	CLDN20
ENSG00000106070	GRB10
ENSG00000132437	DDC
ENSG00000132436	FIGNL1
ENSG00000106078	COBL
ENSG00000004948	CALCR
ENSG00000127928	GNGT1
ENSG00000105825	TFPI2
ENSG00000105829	BET1
ENSG00000127920	GNG11
ENSG00000164692	COL1A2
ENSG00000184408	KCND2
ENSG00000128604	IRF5
ENSG00000165055	METTL2B
ENSG00000106348	IMPDH1
ENSG00000135248	FAM71F1
ENSG00000135245	HILPDA
ENSG00000272899	ATP6V1FNB
ENSG00000128617	OPN1SW
ENSG00000224940	PRRT4
ENSG00000128524	ATP6V1F
ENSG00000205085	FAM71F2
ENSG00000135253	KCP
ENSG00000128595	CALU
ENSG00000128596	CCDC136
ENSG00000128591	FLNC
ENSG00000064419	TNPO3
ENSG00000230626	AC011005.1
ENSG00000117868	ESYT2
ENSG00000126870	DYNC2I1
ENSG00000146918	NCAPG2
ENSG00000155093	PTPRN2
ENSG00000147869	CER1
ENSG00000175893	ZDHHC21
ENSG00000164946	FREM1
ENSG00000173068	BNC2
ENSG00000176399	DMRTA1
ENSG00000198680	TUSC1
ENSG00000205442	IZUMO3
ENSG00000107105	ELAVL2
ENSG00000120156	TEK
ENSG00000120159	CAAP1
ENSG00000137055	PLAA
ENSG00000184434	LRRC19
ENSG00000096872	IFT74
ENSG00000137078	SIT1
ENSG00000137076	TLN1
ENSG00000285645	AL133410.3
ENSG00000159884	CCDC107
ENSG00000107159	CA9
ENSG00000137133	HINT2
ENSG00000137098	SPAG8
ENSG00000168828	OR13J1
ENSG00000215183	MSMP
ENSG00000159899	NPR2
ENSG00000070610	GBA2
ENSG00000159921	GNE
ENSG00000107175	CREB3
ENSG00000122707	RECK
ENSG00000122705	CLTA
ENSG00000107185	RGP1
ENSG00000198467	TPM2
ENSG00000107140	TESK1
ENSG00000278889	OR2S2
ENSG00000235387	SPAAR
ENSG00000196196	HRCT1
ENSG00000122694	GLIPR2
ENSG00000137135	ARHGEF39
ENSG00000204930	FAM221B
ENSG00000137101	CD72
ENSG00000185972	CCIN
ENSG00000137103	TMEM8B
ENSG00000137075	RNF38
ENSG00000165304	MELK
ENSG00000196092	PAX5
ENSG00000147905	ZCCHC7
ENSG00000137106	GRHPR
ENSG00000177283	FZD8
ENSG00000148513	ANKRD30A
ENSG00000256892	MTRNR2L7
ENSG00000175395	ZNF25
ENSG00000198105	ZNF248
ENSG00000189180	ZNF33A
ENSG00000283930	PLD5P1
ENSG00000075407	ZNF37A
ENSG00000042286	AIFM2
ENSG00000172731	LRRC20
ENSG00000079332	SAR1A
ENSG00000180817	PPA1
ENSG00000148730	EIF4EBP2
ENSG00000148734	NPFFR1
ENSG00000156521	TYSND1
ENSG00000166224	SGPL1
ENSG00000156574	NODAL
ENSG00000107719	PALD1
ENSG00000166220	TBATA
ENSG00000180644	PRF1
ENSG00000138316	ADAMTS14
ENSG00000175352	NRIP3
ENSG00000175356	SCUBE2
ENSG00000205339	IPO7
ENSG00000166478	ZNF143
ENSG00000166471	TMEM41B
ENSG00000184014	DENND5A
ENSG00000133812	SBF2
ENSG00000166483	WEE1
ENSG00000148926	ADM
ENSG00000133789	SWAP70
ENSG00000133805	AMPD3
ENSG00000137492	THAP12
ENSG00000137507	LRRC32
ENSG00000158636	EMSY
ENSG00000179240	GVQW3
ENSG00000111218	PRMT8
ENSG00000130038	CRACR2A
ENSG00000285901	AC008012.1
ENSG00000078237	TIGAR
ENSG00000118971	CCND2
ENSG00000118972	FGF23
ENSG00000111224	PARP11
ENSG00000004700	RECQL
ENSG00000084453	SLCO1A2
ENSG00000111711	GOLT1B
ENSG00000134548	SPX
ENSG00000121350	PYROXD1
ENSG00000121351	IAPP
ENSG00000139233	LLPH
ENSG00000127311	HELB
ENSG00000090376	IRAK3
ENSG00000228144	AC078927.1
ENSG00000155957	TMBIM4
ENSG00000155974	GRIP1
ENSG00000177425	PAWR
ENSG00000165899	OTOGL
ENSG00000058272	PPP1R12A
ENSG00000204842	ATXN2
ENSG00000111275	ALDH2
ENSG00000089234	BRAP
ENSG00000198324	PHETA1
ENSG00000257767	AC002996.1
ENSG00000111271	ACAD10
ENSG00000111252	SH2B3
ENSG00000089248	ERP29
ENSG00000111300	NAA25
ENSG00000089009	RPL6
ENSG00000173064	HECTD4
ENSG00000135148	TRAFD1
ENSG00000179295	PTPN11
ENSG00000198270	TMEM116
ENSG00000089022	MAPKAPK5
ENSG00000118946	PCDH17
ENSG00000237378	AL445989.1
ENSG00000285566	AL445238.1
ENSG00000184226	PCDH9
ENSG00000181803	OR6S1
ENSG00000185271	KLHL33
ENSG00000188655	RNASE9
ENSG00000136319	TTC5
ENSG00000198805	PNP
ENSG00000258436	RNASE12
ENSG00000129566	TEP1
ENSG00000092094	OSGEP
ENSG00000173464	RNASE11
ENSG00000259060	AL163195.3
ENSG00000165782	PIP4P1
ENSG00000129484	PARP2
ENSG00000182545	RNASE10
ENSG00000100814	CCNB1IP1
ENSG00000100823	APEX1
ENSG00000165792	METTL17
ENSG00000165794	SLC39A2
ENSG00000181562	EDDM3A
ENSG00000169385	RNASE2
ENSG00000169413	RNASE6
ENSG00000129538	RNASE1
ENSG00000169397	RNASE3
ENSG00000181552	EDDM3B
ENSG00000165795	NDRG2
ENSG00000165799	RNASE7
ENSG00000092203	TOX4
ENSG00000092201	SUPT16H
ENSG00000092200	RPGRIP1
ENSG00000092199	HNRNPC
ENSG00000169327	OR5AU1
ENSG00000165821	SALL2
ENSG00000179636	TPPP2
ENSG00000206150	RNASE13
ENSG00000165804	ZNF219
ENSG00000169208	OR10G3
ENSG00000165819	METTL3
ENSG00000232070	TMEM253
ENSG00000129472	RAB2B
ENSG00000165801	ARHGEF40
ENSG00000173431	RNASE8
ENSG00000100888	CHD8
ENSG00000185070	FLRT2
ENSG00000042317	SPATA7
ENSG00000070778	PTPN21
ENSG00000100433	KCNK10
ENSG00000100722	ZC3H14
ENSG00000140030	GPR65
ENSG00000054983	GALC
ENSG00000165533	TTC8
ENSG00000165521	EML5
ENSG00000278522	POTEB3
ENSG00000280709	LINC02203
ENSG00000182974	OR4M2B
ENSG00000285472	AC134980.2
ENSG00000183706	OR4N4
ENSG00000274102	OR4M2
ENSG00000233917	POTEB
ENSG00000167014	TERB2
ENSG00000140263	SORD
ENSG00000140254	DUOXA1
ENSG00000260170	AC090527.2
ENSG00000137860	SLC28A2
ENSG00000104164	BLOC1S6
ENSG00000104154	SLC30A4
ENSG00000140274	DUOXA2
ENSG00000140279	DUOX2
ENSG00000166920	C15orf48
ENSG00000171766	GATM
ENSG00000171763	SPATA5L1
ENSG00000138606	SHF
ENSG00000137767	SQOR
ENSG00000137857	DUOX1
ENSG00000140280	LYSMD2
ENSG00000138594	TMOD3
ENSG00000104093	DMXL2
ENSG00000104112	SCG3
ENSG00000128872	TMOD2
ENSG00000069956	MAPK6
ENSG00000137875	BCL2L10
ENSG00000166477	LEO1
ENSG00000069966	GNB5
ENSG00000169032	MAP2K1
ENSG00000075131	TIPIN
ENSG00000174446	SNAPC5
ENSG00000174444	RPL4
ENSG00000174442	ZWILCH
ENSG00000188501	LCTL
ENSG00000137834	SMAD6
ENSG00000141076	UTP4
ENSG00000103056	SMPD3
ENSG00000102901	CENPT
ENSG00000102904	TSNAXIP1
ENSG00000039068	CDH1
ENSG00000102977	ACD
ENSG00000102974	CTCF
ENSG00000103061	SLC7A6OS
ENSG00000124067	SLC12A4
ENSG00000141086	CTRL
ENSG00000159792	PSKH1
ENSG00000213398	LCAT
ENSG00000141084	RANBP10
ENSG00000072736	NFATC3
ENSG00000159753	CARMIL2
ENSG00000102981	PARD6A
ENSG00000103047	TANGO6
ENSG00000182810	DDX28
ENSG00000188038	NRN1L
ENSG00000039523	RIPOR1
ENSG00000132600	PRMT7
ENSG00000263201	DPEP2NB
ENSG00000124074	ENKD1
ENSG00000103044	HAS3
ENSG00000205220	PSMB10
ENSG00000261884	AC040162.1
ENSG00000167261	DPEP2
ENSG00000167264	DUS2
ENSG00000141096	DPEP3
ENSG00000038358	EDC4
ENSG00000168286	THAP11
ENSG00000062038	CDH3
ENSG00000168802	CHTF8
ENSG00000159761	C16orf86
ENSG00000103066	PLA2G15
ENSG00000103067	ESRP2
ENSG00000103064	SLC7A6
ENSG00000102898	NUTF2
ENSG00000141098	GFOD2
ENSG00000286140	DERPC
ENSG00000184939	ZFP90
ENSG00000132612	VPS4A
ENSG00000258429	PDF
ENSG00000132603	NIP7
ENSG00000272617	AC026464.6
ENSG00000168807	SNTB2
ENSG00000260914	AC026464.4
ENSG00000213380	COG8
ENSG00000108298	RPL19
ENSG00000275489	C17orf98
ENSG00000276293	PIP4K2B
ENSG00000067191	CACNB1
ENSG00000141748	ARL5C
ENSG00000204952	FBXO47
ENSG00000263874	LINC00672
ENSG00000273559	CWC25
ENSG00000125691	RPL23
ENSG00000277258	PCGF2
ENSG00000141750	STAC2
ENSG00000002834	LASP1
ENSG00000161381	PLXDC1
ENSG00000277791	PSMB3
ENSG00000171532	NEUROD2
ENSG00000073605	GSDMB
ENSG00000108306	FBXL20
ENSG00000141744	PNMT
ENSG00000141741	MIEN1
ENSG00000131748	STARD3
ENSG00000141738	GRB7
ENSG00000141736	ERBB2
ENSG00000125686	MED1
ENSG00000131771	PPP1R1B
ENSG00000204913	LRRC3C
ENSG00000167914	GSDMA
ENSG00000186075	ZPBP2
ENSG00000167258	CDK12
ENSG00000161395	PGAP3
ENSG00000172057	ORMDL3
ENSG00000161405	IKZF3
ENSG00000173991	TCAP
ENSG00000171446	KRT27
ENSG00000213424	KRT222
ENSG00000167916	KRT24
ENSG00000073584	SMARCE1
ENSG00000264058	AC073508.2
ENSG00000204897	KRT25
ENSG00000173908	KRT28
ENSG00000186395	KRT10
ENSG00000186393	KRT26
ENSG00000171401	KRT13
ENSG00000187242	KRT12
ENSG00000171403	KRT9
ENSG00000198090	KRTAP4-6
ENSG00000204887	KRTAP1-4
ENSG00000204880	KRTAP4-8
ENSG00000204889	KRT40
ENSG00000244537	KRTAP4-2
ENSG00000171360	KRT38
ENSG00000198443	KRTAP4-1
ENSG00000186832	KRT16
ENSG00000196156	KRTAP4-3
ENSG00000241241	KRTAP4-16
ENSG00000204873	KRTAP9-3
ENSG00000221852	KRTAP1-5
ENSG00000131737	KRT34
ENSG00000131738	KRT33B
ENSG00000240871	KRTAP4-7
ENSG00000126337	KRT36
ENSG00000128422	KRT17
ENSG00000221880	KRTAP1-3
ENSG00000180386	KRTAP9-7
ENSG00000171396	KRTAP4-4
ENSG00000241595	KRTAP9-4
ENSG00000212900	KRTAP3-2
ENSG00000198271	KRTAP4-5
ENSG00000006059	KRT33A
ENSG00000188581	KRTAP1-1
ENSG00000186860	KRTAP17-1
ENSG00000212658	KRTAP29-1
ENSG00000212659	KRTAP9-6
ENSG00000212657	KRTAP16-1
ENSG00000212722	KRTAP4-9
ENSG00000212721	KRTAP4-11
ENSG00000212724	KRTAP2-3
ENSG00000212725	KRTAP2-1
ENSG00000108244	KRT23
ENSG00000171346	KRT15
ENSG00000171431	KRT20
ENSG00000171345	KRT19
ENSG00000198083	KRTAP9-9
ENSG00000212899	KRTAP3-3
ENSG00000213416	KRTAP4-12
ENSG00000240542	KRTAP9-1
ENSG00000197079	KRT35
ENSG00000213417	KRTAP2-4
ENSG00000214518	KRTAP2-2
ENSG00000187272	KRTAP9-8
ENSG00000108417	KRT37
ENSG00000094796	KRT31
ENSG00000239886	KRTAP9-2
ENSG00000196859	KRT39
ENSG00000108759	KRT32
ENSG00000186847	KRT14
ENSG00000212901	KRTAP3-1
ENSG00000108424	KPNB1
ENSG00000178852	EFCAB13
ENSG00000198933	TBKBP1
ENSG00000198336	MYL4
ENSG00000141279	NPEPPS
ENSG00000259753	AC068234.1
ENSG00000259207	ITGB3
ENSG00000004897	CDC27
ENSG00000189120	SP6
ENSG00000002919	SNX11
ENSG00000120094	HOXB1
ENSG00000073861	TBX21
ENSG00000260027	HOXB7
ENSG00000006025	OSBPL7
ENSG00000159111	MRPL10
ENSG00000170689	HOXB9
ENSG00000108439	PNPO
ENSG00000182742	HOXB4
ENSG00000120068	HOXB8
ENSG00000141294	LRRC46
ENSG00000167183	PRR15L
ENSG00000167182	SP2
ENSG00000173917	HOXB2
ENSG00000141295	SCRN2
ENSG00000141293	SKAP1
ENSG00000082641	NFE2L1
ENSG00000005243	COPZ2
ENSG00000108465	CDK5RAP3
ENSG00000108468	CBX1
ENSG00000120075	HOXB5
ENSG00000120093	HOXB3
ENSG00000108511	HOXB6
ENSG00000170558	CDH2
ENSG00000183287	CCBE1
ENSG00000166603	MC4R
ENSG00000125900	SIRPD
ENSG00000101307	SIRPB1
ENSG00000089012	SIRPG
ENSG00000260861	AL049634.2
ENSG00000125834	STK35
ENSG00000198053	SIRPA
ENSG00000101327	PDYN
ENSG00000286022	AL121899.2
ENSG00000088970	KIZ
ENSG00000125820	NKX2-2
ENSG00000125816	NKX2-4
ENSG00000088930	XRN2
ENSG00000197183	NOL4L
ENSG00000285382	FO393400.1
ENSG00000101346	POFUT1
ENSG00000171456	ASXL1
ENSG00000101350	KIF3B
ENSG00000198547	C20orf203
ENSG00000149600	COMMD7
ENSG00000088305	DNMT3B
ENSG00000126003	PLAGL2
ENSG00000131059	BPIFA3
ENSG00000186191	BPIFB4
ENSG00000186190	BPIFB3
ENSG00000125999	BPIFB1
ENSG00000078898	BPIFB2
ENSG00000198183	BPIFA1
ENSG00000215529	EFCAB8
ENSG00000167104	BPIFB6
ENSG00000131050	BPIFA2
ENSG00000167098	SUN5
ENSG00000101019	UQCC1
ENSG00000125965	GDF5
ENSG00000126001	CEP250
ENSG00000130538	OR11H1
ENSG00000277971	AC007731.4
ENSG00000099917	MED15
ENSG00000099910	KLHL22
ENSG00000185252	ZNF74
ENSG00000161133	USP41
ENSG00000099937	SERPIND1
ENSG00000244486	SCARF2
ENSG00000099949	LZTR1
ENSG00000099940	SNAP29
ENSG00000099942	CRKL
ENSG00000241973	PI4KA
ENSG00000183773	AIFM3
ENSG00000184436	THAP7
ENSG00000099957	P2RX6
ENSG00000099960	SLC7A4
ENSG00000187905	LRRC74B
ENSG00000133475	GGT2
ENSG00000286102	FAM246A
ENSG00000185651	UBE2L3
ENSG00000206140	TMEM191C
ENSG00000100023	PPIL2
ENSG00000100027	YPEL1
ENSG00000100038	TOP3B
ENSG00000161180	CCDC116
ENSG00000169635	HIC2
ENSG00000100030	MAPK1
ENSG00000100034	PPM1F
ENSG00000161179	YDJC
ENSG00000128228	SDF2L1
ENSG00000183246	RIMBP3C
ENSG00000128284	APOL3
ENSG00000100320	RBFOX2
ENSG00000128313	APOL5
ENSG00000100350	FOXRED2
ENSG00000100353	EIF3D
ENSG00000128335	APOL2
ENSG00000100342	APOL1
ENSG00000100345	MYH9
ENSG00000100348	TXN2
ENSG00000100336	APOL4

## Sheet: Genes regulated by HS PEIs
Table S4. Gene lists associated with human-specific A compartments, TADs and PEIs.
Human ensembl gene ID	Human gene symbol
ENSG00000144339	TMEFF2
ENSG00000172717	FAM71D
ENSG00000198730	CTR9
ENSG00000104435	STMN2
ENSG00000162763	LRRC52
ENSG00000115211	EIF2B4
ENSG00000187118	CMC1
ENSG00000074935	TUBE1
ENSG00000117501	MROH9
ENSG00000174576	NPAS4
ENSG00000134480	CCNH
ENSG00000147416	ATP6V1B2
ENSG00000119547	ONECUT2
ENSG00000184584	STING1
ENSG00000116132	PRRX1
ENSG00000075188	NUP37
ENSG00000100353	EIF3D
ENSG00000074370	ATP2A3
ENSG00000172780	RAB43
ENSG00000081803	CADPS2
ENSG00000117410	ATP6V0B
ENSG00000124772	CPNE5
ENSG00000146006	LRRTM2
ENSG00000066382	MPPED2
ENSG00000138768	USO1
ENSG00000117411	B4GALT2
ENSG00000018189	RUFY3
ENSG00000125249	RAP2A
ENSG00000203760	CENPW
ENSG00000177853	ZNF518A
ENSG00000158955	WNT9B
ENSG00000171310	CHST11
ENSG00000123388	HOXC11
ENSG00000114757	PEX5L
ENSG00000132688	NES
ENSG00000147869	CER1
ENSG00000134200	TSHB
ENSG00000169302	STK32A
ENSG00000140280	LYSMD2
ENSG00000203778	FAM229B
ENSG00000103546	SLC6A2
ENSG00000163600	ICOS
ENSG00000185436	IFNLR1
ENSG00000137101	CD72
ENSG00000111602	TIMELESS
ENSG00000011258	MBTD1
ENSG00000143643	TTC13
ENSG00000179314	WSCD1
ENSG00000065613	SLK
ENSG00000181467	RAP2B
ENSG00000080546	SESN1
ENSG00000146197	SCUBE3
ENSG00000162909	CAPN2
ENSG00000126107	HECTD3
ENSG00000107960	STN1
ENSG00000172209	GPR22
ENSG00000164008	C1orf50
ENSG00000178537	SLC25A20
ENSG00000115993	TRAK2
ENSG00000042088	TDP1
ENSG00000139977	NAA30
ENSG00000180998	GPR137C
ENSG00000086159	AQP6
ENSG00000165655	ZNF503
ENSG00000160714	UBE2Q1
ENSG00000055118	KCNH2
ENSG00000277443	MARCKS
ENSG00000151012	SLC7A11
ENSG00000112651	MRPL2
ENSG00000152705	CATSPER3
ENSG00000165300	SLITRK5
ENSG00000150722	PPP1R1C
ENSG00000147894	C9orf72
ENSG00000180011	ZADH2
ENSG00000125347	IRF1
ENSG00000173531	MST1
ENSG00000173588	CEP83
ENSG00000135632	SMYD5
ENSG00000114857	NKTR
ENSG00000076043	REXO2
ENSG00000111845	PAK1IP1
ENSG00000154781	CCDC174
ENSG00000141503	MINK1
ENSG00000127252	PLAAT1
ENSG00000164082	GRM2
ENSG00000160613	PCSK7
ENSG00000102794	ACOD1
ENSG00000138606	SHF
ENSG00000153485	TMEM251
ENSG00000148572	NRBF2
ENSG00000144580	CNOT9
ENSG00000129173	E2F8
ENSG00000113360	DROSHA
ENSG00000171951	SCG2
ENSG00000153922	CHD1
ENSG00000111912	NCOA7
ENSG00000137478	FCHSD2
ENSG00000067369	TP53BP1
ENSG00000198353	HOXC4
ENSG00000112038	OPRM1
ENSG00000186231	KLHL32
ENSG00000136044	APPL2
ENSG00000274443	C8orf89
ENSG00000145555	MYO10
ENSG00000158457	TSPAN33
ENSG00000122335	SERAC1
ENSG00000159461	AMFR
ENSG00000060642	PIGV
ENSG00000134444	RELCH
ENSG00000174500	GCSAM
ENSG00000070770	CSNK2A2
ENSG00000165434	PGM2L1
ENSG00000134910	STT3A
ENSG00000144744	UBA3
ENSG00000107672	NSMCE4A
ENSG00000256525	POLG2
ENSG00000174697	LEP
ENSG00000169676	DRD5
ENSG00000104081	BMF
ENSG00000066185	ZMYND12
ENSG00000157211	CDCP2
ENSG00000104361	NIPAL2
ENSG00000013016	EHD3
ENSG00000111537	IFNG
ENSG00000151612	ZNF827
ENSG00000115295	CLIP4
ENSG00000107447	DNTT
ENSG00000186198	SLC51B
ENSG00000107175	CREB3
ENSG00000179044	EXOC3L1
ENSG00000137449	CPEB2
ENSG00000197798	FAM118B
ENSG00000196660	SLC30A10
ENSG00000118762	PKD2
ENSG00000118454	ANKRD13C
ENSG00000173409	ARV1
ENSG00000163602	RYBP
ENSG00000145050	MANF
ENSG00000198914	POU3F3
ENSG00000132522	GPS2
ENSG00000160803	UBQLN4
ENSG00000034693	PEX3
ENSG00000146374	RSPO3
ENSG00000134058	CDK7
ENSG00000182568	SATB1
ENSG00000186897	C1QL4
ENSG00000188817	SNTN
ENSG00000139200	PIANP
ENSG00000275052	PPP4R3B
ENSG00000205177	C11orf91
ENSG00000189051	RNF222
ENSG00000171303	KCNK3
ENSG00000131375	CAPN7
ENSG00000249581	CLRN2
ENSG00000181333	HEPHL1
ENSG00000187957	DNER
ENSG00000162600	OMA1
ENSG00000189171	S100A13
ENSG00000139304	PTPRQ
ENSG00000121897	LIAS
ENSG00000110237	ARHGEF17
ENSG00000164164	OTUD4
ENSG00000113838	TBCCD1
ENSG00000232125	DYTN
ENSG00000142949	PTPRF
ENSG00000127995	CASD1
ENSG00000111885	MAN1A1
ENSG00000085552	IGSF9
ENSG00000124702	KLHDC3
ENSG00000206579	XKR4
ENSG00000068745	IP6K2
ENSG00000174453	VWC2L
ENSG00000215183	MSMP
ENSG00000174840	PDE12
ENSG00000116209	TMEM59
ENSG00000241399	CD302
ENSG00000136875	PRPF4
ENSG00000119929	CUTC
ENSG00000132185	FCRLA
ENSG00000116260	QSOX1
ENSG00000197879	MYO1C
ENSG00000183137	CEP57L1
ENSG00000183876	ARSI
ENSG00000121741	ZMYM2
ENSG00000176160	HSF5
ENSG00000163017	ACTG2
ENSG00000125247	TMTC4
ENSG00000180398	MCFD2
ENSG00000146233	CYP39A1
ENSG00000198807	PAX9
ENSG00000173930	SLCO4C1
ENSG00000166592	RRAD
ENSG00000117013	KCNQ4
ENSG00000164758	MED30
ENSG00000121895	TMEM156
ENSG00000133026	MYH10
ENSG00000112531	QKI
ENSG00000065029	ZNF76
ENSG00000163508	EOMES
ENSG00000171763	SPATA5L1
ENSG00000122971	ACADS
ENSG00000139218	SCAF11
ENSG00000145860	RNF145
ENSG00000205838	TTC23L
ENSG00000114302	PRKAR2A
ENSG00000101323	HAO1
ENSG00000134744	TUT4
ENSG00000169194	IL13
ENSG00000104356	POP1
ENSG00000127990	SGCE
ENSG00000182197	EXT1
ENSG00000111348	ARHGDIB
ENSG00000132361	CLUH
ENSG00000141627	DYM
ENSG00000116205	TCEANC2
ENSG00000117560	FASLG
ENSG00000161610	HCRT
ENSG00000136155	SCEL
ENSG00000166265	CYYR1
ENSG00000213085	CFAP45
ENSG00000175352	NRIP3
ENSG00000175893	ZDHHC21
ENSG00000138735	PDE5A
ENSG00000120332	TNN
ENSG00000109943	CRTAM
ENSG00000173230	GOLGB1
ENSG00000196689	TRPV1
ENSG00000154764	WNT7A
ENSG00000204764	RANBP17
ENSG00000109929	SC5D
ENSG00000036054	TBC1D23
ENSG00000154914	USP43
ENSG00000117859	OSBPL9
ENSG00000134240	HMGCS2
ENSG00000198055	GRK6
ENSG00000164754	RAD21
ENSG00000198909	MAP3K3
ENSG00000116793	PHTF1
ENSG00000164609	SLU7
ENSG00000171790	SLFNL1
ENSG00000112406	HECA
ENSG00000139233	LLPH
ENSG00000198478	SH3BGRL2
ENSG00000165730	STOX1
ENSG00000177034	MTX3
ENSG00000137822	TUBGCP4
ENSG00000277363	SRCIN1
ENSG00000066926	FECH
ENSG00000145675	PIK3R1
ENSG00000164920	OSR2
ENSG00000108379	WNT3
ENSG00000166188	ZNF319
ENSG00000150593	PDCD4
ENSG00000171722	SPATA46
ENSG00000137216	TMEM63B
ENSG00000102962	CCL22
ENSG00000182185	RAD51B
ENSG00000170962	PDGFD
ENSG00000015153	YAF2
ENSG00000147679	UTP23
ENSG00000113721	PDGFRB
ENSG00000072864	NDE1
ENSG00000151623	NR3C2
ENSG00000124523	SIRT5
ENSG00000170927	PKHD1
ENSG00000125434	SLC25A35
ENSG00000137834	SMAD6
ENSG00000168010	ATG16L2
ENSG00000147854	UHRF2
ENSG00000057663	ATG5
ENSG00000135272	MDFIC
ENSG00000139323	POC1B
ENSG00000177119	ANO6
ENSG00000125409	TEKT3
ENSG00000108821	COL1A1
ENSG00000037749	MFAP3
ENSG00000128510	CPA4
ENSG00000163714	U2SURP
ENSG00000145936	KCNMB1
ENSG00000180917	CMTR2
ENSG00000077498	TYR
ENSG00000175073	VCPIP1
ENSG00000080618	CPB2
ENSG00000132604	TERF2
ENSG00000054967	RELT
ENSG00000132294	EFR3A
ENSG00000155975	VPS37A
ENSG00000136048	DRAM1
ENSG00000114019	AMOTL2
ENSG00000140299	BNIP2
ENSG00000121210	TMEM131L
ENSG00000168875	SOX14
ENSG00000163382	NAXE
ENSG00000176092	CRYBG2
ENSG00000145864	GABRB2
ENSG00000157782	CABP1
ENSG00000149089	APIP
ENSG00000138380	CARF
ENSG00000120314	WDR55
ENSG00000109705	NKX3-2
ENSG00000100350	FOXRED2
ENSG00000154310	TNIK
ENSG00000113593	PPWD1
ENSG00000214642	DEFB113
ENSG00000064313	TAF2
ENSG00000092969	TGFB2
ENSG00000115590	IL1R2
ENSG00000140092	FBLN5
ENSG00000137841	PLCB2
ENSG00000165409	TSHR
ENSG00000165120	SSMEM1
ENSG00000143353	LYPLAL1
ENSG00000158022	TRIM63
ENSG00000157379	DHRS1
ENSG00000168256	NKIRAS2
ENSG00000139117	CPNE8
ENSG00000152952	PLOD2
ENSG00000184949	FAM227A
ENSG00000163312	HELQ
ENSG00000128908	INO80
ENSG00000163898	LIPH
ENSG00000135315	CEP162
ENSG00000174236	REP15
ENSG00000117479	SLC19A2
ENSG00000172771	EFCAB12
ENSG00000137714	FDX1
ENSG00000175832	ETV4
ENSG00000187980	PLA2G2C
ENSG00000114923	SLC4A3
ENSG00000179008	C14orf39
ENSG00000135423	GLS2
ENSG00000181195	PENK
ENSG00000165816	VWA2
ENSG00000063046	EIF4B
ENSG00000168907	PLA2G4F
ENSG00000156535	CD109
ENSG00000109805	NCAPG
ENSG00000170185	USP38
ENSG00000148019	CEP78
ENSG00000116039	ATP6V1B1
ENSG00000104381	GDAP1
ENSG00000100505	TRIM9
ENSG00000114737	CISH
ENSG00000174640	SLCO2A1
ENSG00000162623	TYW3
ENSG00000119681	LTBP2
ENSG00000112367	FIG4
ENSG00000261787	TCF24
ENSG00000114573	ATP6V1A
ENSG00000123358	NR4A1
ENSG00000198843	SELENOT
ENSG00000130222	GADD45G
ENSG00000135596	MICAL1
ENSG00000005700	IBTK
ENSG00000133067	LGR6
ENSG00000214415	GNAT3
ENSG00000106328	FSCN3
ENSG00000117475	BLZF1
ENSG00000163795	ZNF513
ENSG00000135720	DYNC1LI2
ENSG00000163599	CTLA4
ENSG00000163468	CCT3
ENSG00000006377	DLX6
ENSG00000008083	JARID2
ENSG00000136327	NKX2-8
ENSG00000203910	C1orf146
ENSG00000204427	ABHD16A
ENSG00000138207	RBP4
ENSG00000249961	TERB1
ENSG00000119523	ALG2
ENSG00000162594	IL23R
ENSG00000068001	HYAL2
ENSG00000115808	STRN
ENSG00000091986	CCDC80
ENSG00000124571	XPO5
ENSG00000111262	KCNA1
ENSG00000082996	RNF13
ENSG00000117036	ETV3
ENSG00000135525	MAP7
ENSG00000163394	CCKAR
ENSG00000198520	ARMH1
ENSG00000198959	TGM2
ENSG00000148584	A1CF
ENSG00000137171	KLC4
ENSG00000103494	RPGRIP1L
ENSG00000128683	GAD1
ENSG00000120318	ARAP3
ENSG00000132164	SLC6A11
ENSG00000109861	CTSC
ENSG00000131669	NINJ1
ENSG00000073756	PTGS2
ENSG00000179477	ALOX12B
ENSG00000143742	SRP9
ENSG00000106086	PLEKHA8
ENSG00000214357	NEURL1B
ENSG00000144655	CSRNP1
ENSG00000087253	LPCAT2
ENSG00000163833	FBXO40
ENSG00000053900	ANAPC4
ENSG00000128645	HOXD1
ENSG00000118804	STBD1
ENSG00000155090	KLF10
ENSG00000055957	ITIH1
ENSG00000162437	RAVER2
ENSG00000125863	MKKS
ENSG00000197893	NRAP
ENSG00000198728	LDB1
ENSG00000198542	ITGBL1
ENSG00000171357	LURAP1
ENSG00000163328	GPR155
ENSG00000135914	HTR2B
ENSG00000117400	MPL
ENSG00000088899	LZTS3
ENSG00000168785	TSPAN5
ENSG00000184432	COPB2
ENSG00000151552	QDPR
ENSG00000064102	INTS13
ENSG00000044012	GUCA2B
ENSG00000118960	HS1BP3
ENSG00000140090	SLC24A4
ENSG00000077254	USP33
ENSG00000167272	POP5
ENSG00000197430	OPALIN
ENSG00000143776	CDC42BPA
ENSG00000164134	NAA15
ENSG00000152784	PRDM8
ENSG00000117000	RLF
ENSG00000120798	NR2C1
ENSG00000187672	ERC2
ENSG00000171766	GATM
ENSG00000170265	ZNF282
ENSG00000161638	ITGA5
ENSG00000100490	CDKL1
ENSG00000079931	MOXD1
ENSG00000134775	FHOD3
ENSG00000139780	METTL21C
ENSG00000139910	NOVA1
ENSG00000117862	TXNDC12
ENSG00000076067	RBMS2
ENSG00000277586	NEFL
ENSG00000138379	MSTN
ENSG00000166035	LIPC
ENSG00000139734	DIAPH3
ENSG00000106333	PCOLCE
ENSG00000154917	RAB6B
ENSG00000174579	MSL2
ENSG00000178562	CD28
ENSG00000173261	PLAC8L1
ENSG00000135469	COQ10A
ENSG00000119718	EIF2B2
ENSG00000169744	LDB2
ENSG00000242028	HYPK
ENSG00000189410	SH2D5
ENSG00000164442	CITED2
ENSG00000104660	LEPROTL1
ENSG00000144406	UNC80
ENSG00000148484	RSU1
ENSG00000156384	SFR1
ENSG00000119777	TMEM214
ENSG00000109270	LAMTOR3
ENSG00000175582	RAB6A
ENSG00000140718	FTO
ENSG00000165338	HECTD2
ENSG00000198954	KIFBP
ENSG00000139800	ZIC5
ENSG00000114098	ARMC8
ENSG00000178074	C2orf69
ENSG00000185920	PTCH1
ENSG00000072195	SPEG
ENSG00000236980	C3orf84
ENSG00000159409	CELF3
ENSG00000180720	CHRM4
ENSG00000135636	DYSF
ENSG00000113719	ERGIC1
ENSG00000104760	FGL1
ENSG00000174485	DENND4A
ENSG00000156466	GDF6
ENSG00000152939	MARVELD2
ENSG00000119953	SMNDC1
ENSG00000004059	ARF5
ENSG00000128710	HOXD10
ENSG00000163428	LRRC58
ENSG00000145192	AHSG
ENSG00000110328	GALNT18
ENSG00000139549	DHH
ENSG00000001617	SEMA3F
ENSG00000089558	KCNH4
ENSG00000097096	SYDE2
ENSG00000053770	AP5M1
ENSG00000117020	AKT3
ENSG00000112246	SIM1
ENSG00000139193	CD27
ENSG00000164168	TMEM184C
ENSG00000077380	DYNC1I2
ENSG00000113658	SMAD5
ENSG00000162598	C1orf87
ENSG00000143303	RRNAD1
ENSG00000004897	CDC27
ENSG00000076864	RAP1GAP
ENSG00000110442	COMMD9
ENSG00000072858	SIDT1
ENSG00000181827	RFX7
ENSG00000165233	CARD19
ENSG00000145996	CDKAL1
ENSG00000003756	RBM5
ENSG00000160801	PTH1R
ENSG00000134463	ECHDC3
ENSG00000106462	EZH2
ENSG00000174279	EVX2
ENSG00000083223	TUT7
ENSG00000075415	SLC25A3
ENSG00000198092	TMPRSS11F
ENSG00000183856	IQGAP3
ENSG00000214736	TOMM6
ENSG00000164323	CFAP97
ENSG00000164176	EDIL3
ENSG00000143093	STRIP1
ENSG00000158055	GRHL3
ENSG00000143363	PRUNE1
ENSG00000183773	AIFM3
ENSG00000155749	FLACC1
ENSG00000143376	SNX27
ENSG00000184226	PCDH9
ENSG00000029559	IBSP
ENSG00000119865	CNRIP1
ENSG00000146411	SLC2A12
ENSG00000184716	SERINC4
ENSG00000086570	FAT2
ENSG00000157734	SNX22
ENSG00000005812	FBXL3
ENSG00000102678	FGF9
ENSG00000027697	IFNGR1
ENSG00000119682	AREL1
ENSG00000135837	CEP350
ENSG00000185652	NTF3
ENSG00000109606	DHX15
ENSG00000124067	SLC12A4
ENSG00000150773	PIH1D2
ENSG00000137145	DENND4C
ENSG00000060656	PTPRU
ENSG00000169905	TOR1AIP2
ENSG00000164532	TBX20
ENSG00000155508	CNOT8
ENSG00000145191	EIF2B5
ENSG00000140265	ZSCAN29
ENSG00000135503	ACVR1B
ENSG00000170775	GPR37
ENSG00000185933	CALHM1
ENSG00000078246	TULP3
ENSG00000090686	USP48
ENSG00000115884	SDC1
ENSG00000198160	MIER1
ENSG00000111341	MGP
ENSG00000205899	BHLHA9
ENSG00000163632	C3orf49
ENSG00000110944	IL23A
ENSG00000164867	NOS3
ENSG00000197757	HOXC6
ENSG00000198832	SELENOM
ENSG00000155256	ZFYVE27
ENSG00000132031	MATN3
ENSG00000107859	PITX3
ENSG00000156973	PDE6D
ENSG00000198691	ABCA4
ENSG00000113555	PCDH12
ENSG00000091490	SEL1L3
ENSG00000198837	DENND4B
ENSG00000188316	ENO4
ENSG00000151465	CDC123
ENSG00000119285	HEATR1
ENSG00000162601	MYSM1
ENSG00000164078	MST1R
ENSG00000177414	UBE2U
ENSG00000136158	SPRY2
ENSG00000089116	LHX5
ENSG00000183098	GPC6
ENSG00000205221	VIT
ENSG00000078401	EDN1
ENSG00000055917	PUM2
ENSG00000173114	LRRN3
ENSG00000135040	NAA35
ENSG00000142669	SH3BGRL3
ENSG00000272047	GTF2H5
ENSG00000129197	RPAIN
ENSG00000120837	NFYB
ENSG00000137764	MAP2K5
ENSG00000160753	RUSC1
ENSG00000153291	SLC25A27
ENSG00000135373	EHF
ENSG00000096746	HNRNPH3
ENSG00000082213	C5orf22
ENSG00000151348	EXT2
ENSG00000163527	STT3B
ENSG00000156097	GPR61
ENSG00000171320	ESCO2
ENSG00000144460	NYAP2
ENSG00000117477	CCDC181
ENSG00000069966	GNB5
ENSG00000031698	SARS1
ENSG00000127837	AAMP
ENSG00000088827	SIGLEC1
ENSG00000185561	TLCD2
ENSG00000071189	SNX13
ENSG00000100100	PIK3IP1
ENSG00000181924	COA4
ENSG00000119906	SLF2
ENSG00000154124	OTULIN
ENSG00000122218	COPA
ENSG00000189184	PCDH18
ENSG00000185250	PPIL6
ENSG00000104093	DMXL2
ENSG00000032219	ARID4A
ENSG00000164451	CALHM4
ENSG00000114346	ECT2
ENSG00000115234	SNX17
ENSG00000122882	ECD
ENSG00000122861	PLAU
ENSG00000151577	DRD3
ENSG00000144355	DLX1
ENSG00000159579	RSPRY1
ENSG00000119508	NR4A3
ENSG00000067533	RRP15
ENSG00000065150	IPO5
ENSG00000197822	OCLN
ENSG00000196932	TMEM26
ENSG00000092295	TGM1
ENSG00000123407	HOXC12
ENSG00000120438	TCP1
ENSG00000181852	RNF41
ENSG00000132763	MMACHC
ENSG00000123999	INHA
ENSG00000163053	SLC16A14
ENSG00000162971	TYW5
ENSG00000136367	ZFHX2
ENSG00000127824	TUBA4A
ENSG00000114378	HYAL1
ENSG00000109047	RCVRN
ENSG00000153132	CLGN
ENSG00000106331	PAX4
ENSG00000136485	DCAF7
ENSG00000146802	TMEM168
ENSG00000008394	MGST1
ENSG00000160741	CRTC2
ENSG00000123472	ATPAF1
ENSG00000162409	PRKAA2
ENSG00000120029	ARMH3
ENSG00000084110	HAL
ENSG00000152942	RAD17
ENSG00000111269	CREBL2
ENSG00000157978	LDLRAP1
ENSG00000112561	TFEB
ENSG00000147596	PRDM14
ENSG00000214943	GPR33
ENSG00000138175	ARL3
ENSG00000003393	ALS2
ENSG00000138750	NUP54
ENSG00000077150	NFKB2
ENSG00000145103	ILDR1
ENSG00000171435	KSR2
ENSG00000198718	TOGARAM1
ENSG00000172590	MRPL52
ENSG00000075643	MOCOS
ENSG00000133740	E2F5
ENSG00000119686	FLVCR2
ENSG00000176387	HSD11B2
ENSG00000129083	COPB1
ENSG00000166159	LRTM2
ENSG00000148677	ANKRD1
ENSG00000115616	SLC9A2
ENSG00000181788	SIAH2
ENSG00000108788	MLX
ENSG00000118260	CREB1
ENSG00000123737	EXOSC9
ENSG00000164050	PLXNB1
ENSG00000139410	SDSL
ENSG00000181789	COPG1
ENSG00000112981	NME5
ENSG00000172995	ARPP21
ENSG00000158467	AHCYL2
ENSG00000165973	NELL1
ENSG00000138160	KIF11
ENSG00000166780	BMERB1
ENSG00000166326	TRIM44
ENSG00000183291	SELENOF
ENSG00000100311	PDGFB
ENSG00000018510	AGPS
ENSG00000130956	HABP4
ENSG00000119787	ATL2
ENSG00000166396	SERPINB7
ENSG00000109674	NEIL3
ENSG00000107731	UNC5B
ENSG00000174429	ABRA
ENSG00000139182	CLSTN3
ENSG00000166352	IFTAP
ENSG00000150681	RGS18
ENSG00000168769	TET2
ENSG00000144524	COPS7B
ENSG00000173714	WFIKKN2
ENSG00000161203	AP2M1
ENSG00000177479	ARIH2
ENSG00000166262	FAM227B
ENSG00000139899	CBLN3
ENSG00000168488	ATXN2L
ENSG00000105976	MET
ENSG00000119042	SATB2
ENSG00000109320	NFKB1
ENSG00000059728	MXD1
ENSG00000101445	PPP1R16B
ENSG00000118729	CASQ2
ENSG00000196968	FUT11
ENSG00000074657	ZNF532
ENSG00000074695	LMAN1
ENSG00000138756	BMP2K
ENSG00000197444	OGDHL
ENSG00000167566	NCKAP5L
ENSG00000163749	CCDC158
ENSG00000188895	MSL1
ENSG00000086589	RBM22
ENSG00000122641	INHBA
ENSG00000188060	RAB42
ENSG00000102891	MT4
ENSG00000113845	TIMMDC1
ENSG00000181610	MRPS23
ENSG00000155893	PXYLP1
ENSG00000111875	ASF1A
ENSG00000008300	CELSR3
ENSG00000099260	PALMD
ENSG00000196943	NOP9
ENSG00000171631	P2RY6
ENSG00000155886	SLC24A2
ENSG00000205307	SAP25
ENSG00000133703	KRAS
ENSG00000164736	SOX17
ENSG00000023516	AKAP11
ENSG00000087301	TXNDC16
ENSG00000138085	ATRAID
ENSG00000019505	SYT13
ENSG00000082212	ME2
ENSG00000175267	VWA3A
ENSG00000151779	NBAS
ENSG00000276231	PIK3R6
ENSG00000196865	NHLRC2
ENSG00000159753	CARMIL2
ENSG00000143337	TOR1AIP1
ENSG00000189007	ADAT2
ENSG00000043514	TRIT1
ENSG00000188582	PAQR9
ENSG00000188997	KCTD21
ENSG00000168938	PPIC
ENSG00000072121	ZFYVE26
ENSG00000107186	MPDZ
ENSG00000259431	THTPA
ENSG00000143630	HCN3
ENSG00000113525	IL5
ENSG00000139579	NABP2
ENSG00000203734	ECT2L
ENSG00000134640	MTNR1B
ENSG00000137161	CNPY3
ENSG00000162670	BRINP3
ENSG00000184860	SDR42E1
ENSG00000146247	PHIP
ENSG00000100604	CHGA
ENSG00000145723	GIN1
ENSG00000152455	SUV39H2
ENSG00000128578	STRIP2
ENSG00000074696	HACD3
ENSG00000123700	KCNJ2
ENSG00000159348	CYB5R1
ENSG00000141424	SLC39A6
ENSG00000109762	SNX25
ENSG00000134489	HRH4
ENSG00000102984	ZNF821
ENSG00000165521	EML5
ENSG00000188277	C15orf62
ENSG00000117569	PTBP2
ENSG00000118513	MYB
ENSG00000239264	TXNDC5
ENSG00000114480	GBE1
ENSG00000230124	ACBD6
ENSG00000177455	CD19
ENSG00000075826	SEC31B
ENSG00000166090	IL25
ENSG00000116981	NT5C1A
ENSG00000166450	PRTG
ENSG00000049323	LTBP1
ENSG00000100478	AP4S1
ENSG00000156510	HKDC1
ENSG00000120832	MTERF2
ENSG00000181744	DIPK2A
ENSG00000104140	RHOV
ENSG00000140854	KATNB1
ENSG00000115966	ATF2
ENSG00000064195	DLX3
ENSG00000143393	PI4KB
ENSG00000146842	TMEM209
ENSG00000228727	SAPCD1
ENSG00000142871	CCN1
ENSG00000118690	ARMC2
ENSG00000183763	TRAIP
ENSG00000164506	STXBP5
ENSG00000116604	MEF2D
ENSG00000172586	CHCHD1
ENSG00000143418	CERS2
ENSG00000143869	GDF7
ENSG00000013441	CLK1
ENSG00000243725	TTC4
ENSG00000135929	CYP27A1
ENSG00000110400	NECTIN1
ENSG00000168556	ING2
ENSG00000114354	TFG
ENSG00000146007	ZMAT2
ENSG00000278685	IQCA1L
ENSG00000139874	SSTR1
ENSG00000123607	TTC21B
ENSG00000162736	NCSTN
ENSG00000113583	C5orf15
ENSG00000100934	SEC23A
ENSG00000154380	ENAH
ENSG00000094916	CBX5
ENSG00000178188	SH2B1
ENSG00000146263	MMS22L
ENSG00000144895	EIF2A
ENSG00000175097	RAG2
ENSG00000116745	RPE65
ENSG00000163659	TIPARP
ENSG00000185480	PARPBP
ENSG00000036257	CUL3
ENSG00000157445	CACNA2D3
ENSG00000135111	TBX3
ENSG00000129221	AIPL1
ENSG00000152527	PLEKHH2
ENSG00000112773	TENT5A
ENSG00000134759	ELP2
ENSG00000177548	RABEP2
ENSG00000117834	SLC5A9
ENSG00000163273	NPPC
ENSG00000144468	RHBDD1
ENSG00000112514	CUTA
ENSG00000114353	GNAI2
ENSG00000185002	RFX6
ENSG00000178460	MCMDC2
ENSG00000049130	KITLG
ENSG00000116285	ERRFI1
ENSG00000073792	IGF2BP2
ENSG00000149311	ATM
ENSG00000182827	ACBD3
ENSG00000159387	IRX6
ENSG00000165861	ZFYVE1
ENSG00000112855	HARS2
ENSG00000186118	TEX38
ENSG00000124608	AARS2
ENSG00000170178	HOXD12
ENSG00000142945	KIF2C
ENSG00000119723	COQ6
ENSG00000143756	FBXO28
ENSG00000185133	INPP5J
ENSG00000124701	APOBEC2
ENSG00000155755	TMEM237
ENSG00000171564	FGB
ENSG00000101247	NDUFAF5
ENSG00000198589	LRBA
ENSG00000000938	FGR
ENSG00000104129	DNAJC17
ENSG00000079246	XRCC5
ENSG00000154734	ADAMTS1
ENSG00000146476	ARMT1
ENSG00000139131	YARS2
ENSG00000152620	NADK2
ENSG00000111144	LTA4H
ENSG00000180425	C11orf71
ENSG00000119703	ZC2HC1C
ENSG00000145868	FBXO38
ENSG00000100078	PLA2G3
ENSG00000129295	LRRC6
ENSG00000139329	LUM
ENSG00000109458	GAB1
ENSG00000117601	SERPINC1
ENSG00000151239	TWF1
ENSG00000183128	CALHM3
ENSG00000185015	CA13
ENSG00000163681	SLMAP
ENSG00000101337	TM9SF4
ENSG00000107362	ABHD17B
ENSG00000001561	ENPP4
ENSG00000083097	DOP1A
ENSG00000172037	LAMB2
ENSG00000067182	TNFRSF1A
ENSG00000113722	CDX1
ENSG00000118257	NRP2
ENSG00000187772	LIN28B
ENSG00000149488	TMC2
ENSG00000136193	SCRN1
ENSG00000173208	ABCD2
ENSG00000019582	CD74
ENSG00000107816	LZTS2
ENSG00000006025	OSBPL7
ENSG00000065320	NTN1
ENSG00000147437	GNRH1
ENSG00000004399	PLXND1
ENSG00000120903	CHRNA2
ENSG00000171055	FEZ2
ENSG00000137218	FRS3
ENSG00000215474	SKOR2
ENSG00000089199	CHGB
ENSG00000172354	GNB2
ENSG00000129151	BBOX1
ENSG00000145819	ARHGAP26
ENSG00000276045	ORAI1
ENSG00000060688	SNRNP40
ENSG00000129472	RAB2B
ENSG00000125843	AP5S1
ENSG00000172954	LCLAT1
ENSG00000138078	PREPL
ENSG00000132854	KANK4
ENSG00000145247	OCIAD2
ENSG00000253148	RGS21
ENSG00000132680	KHDC4
ENSG00000100441	KHNYN
ENSG00000177669	MBOAT4
ENSG00000162607	USP1
ENSG00000181804	SLC9A9
ENSG00000161850	KRT82
ENSG00000187122	SLIT1
ENSG00000165934	CPSF2
ENSG00000197702	PARVA
ENSG00000113532	ST8SIA4
ENSG00000162368	CMPK1
ENSG00000064933	PMS1
ENSG00000085117	CD82
ENSG00000137965	IFI44
ENSG00000213782	DDX47
ENSG00000112242	E2F3
ENSG00000138668	HNRNPD
ENSG00000197283	SYNGAP1
ENSG00000165650	PDZD8
ENSG00000170236	USP50
ENSG00000135913	USP37
ENSG00000197046	SIGLEC15
ENSG00000118965	WDR35
ENSG00000100852	ARHGAP5
ENSG00000038274	MAT2B
ENSG00000187764	SEMA4D
ENSG00000165138	ANKS6
ENSG00000017427	IGF1
ENSG00000050344	NFE2L3
ENSG00000129250	KIF1C
ENSG00000156026	MCU
ENSG00000136527	TRA2B
ENSG00000129187	DCTD
ENSG00000167257	RNF214
ENSG00000013561	RNF14
ENSG00000001630	CYP51A1
ENSG00000022840	RNF10
ENSG00000131951	LRRC9
ENSG00000166398	GARRE1
ENSG00000138669	PRKG2
ENSG00000237441	RGL2
ENSG00000125255	SLC10A2
ENSG00000105880	DLX5
ENSG00000088298	EDEM2
ENSG00000128617	OPN1SW
ENSG00000115365	LANCL1
ENSG00000205659	LIN52
ENSG00000198795	ZNF521
ENSG00000151466	SCLT1
ENSG00000116704	SLC35D1
ENSG00000100439	ABHD4
ENSG00000173120	KDM2A
ENSG00000123219	CENPK
ENSG00000142961	MOB3C
ENSG00000163939	PBRM1
ENSG00000068489	PRR11
ENSG00000170734	POLH
ENSG00000127080	IPPK
ENSG00000152154	TMEM178A
ENSG00000108846	ABCC3
ENSG00000147571	CRH
ENSG00000121797	CCRL2
ENSG00000109610	SOD3
ENSG00000214290	COLCA2
ENSG00000165084	C8orf34
ENSG00000160678	S100A1
ENSG00000155636	RBM45
ENSG00000163666	HESX1
ENSG00000112218	GPR63
ENSG00000089048	ESF1
ENSG00000120370	GORAB
ENSG00000138180	CEP55
ENSG00000148843	PDCD11
ENSG00000221947	XKR9
ENSG00000125864	BFSP1
ENSG00000154945	ANKRD40
ENSG00000135617	PRADC1
ENSG00000155016	CYP2U1
ENSG00000104432	IL7
ENSG00000084754	HADHA
ENSG00000167612	ANKRD33
ENSG00000119041	GTF3C3
ENSG00000156261	CCT8
ENSG00000108963	DPH1
ENSG00000163491	NEK10
ENSG00000204217	BMPR2
ENSG00000103599	IQCH
ENSG00000058272	PPP1R12A
ENSG00000197587	DMBX1
ENSG00000189079	ARID2
ENSG00000184232	OAF
ENSG00000007312	CD79B
ENSG00000169519	METTL15
ENSG00000152760	TCTEX1D1
ENSG00000131910	NR0B2
ENSG00000215271	HOMEZ
ENSG00000103994	ZNF106
ENSG00000181826	RELL1
ENSG00000139641	ESYT1
ENSG00000129467	ADCY4
ENSG00000254087	LYN
ENSG00000095203	EPB41L4B
ENSG00000149577	SIDT2
ENSG00000143195	ILDR2
ENSG00000136770	DNAJC1
ENSG00000167779	IGFBP6
ENSG00000204219	TCEA3
ENSG00000163687	DNASE1L3
ENSG00000011260	UTP18
ENSG00000164576	SAP30L
ENSG00000102763	VWA8
ENSG00000149474	KAT14
ENSG00000095464	PDE6C
ENSG00000119638	NEK9
ENSG00000119912	IDE
ENSG00000111679	PTPN6
ENSG00000162814	SPATA17
ENSG00000185721	DRG1
ENSG00000123405	NFE2
ENSG00000070614	NDST1
ENSG00000102974	CTCF
ENSG00000184752	NDUFA12
ENSG00000166268	MYRFL
ENSG00000135999	EPC2
ENSG00000100644	HIF1A
ENSG00000122735	DNAI1
ENSG00000198740	ZNF652
ENSG00000130347	RTN4IP1
ENSG00000132376	INPP5K
ENSG00000137500	CCDC90B
ENSG00000153802	TMPRSS11D
ENSG00000166091	CMTM5
ENSG00000128654	MTX2
ENSG00000008405	CRY1
ENSG00000044524	EPHA3
ENSG00000124602	UNC5CL
ENSG00000074582	BCS1L
ENSG00000188176	SMTNL2
ENSG00000104213	PDGFRL
ENSG00000159082	SYNJ1
ENSG00000107815	TWNK
ENSG00000120063	GNA13
ENSG00000068796	KIF2A
ENSG00000137547	MRPL15
ENSG00000142677	IL22RA1
ENSG00000114529	C3orf52
ENSG00000173145	NOC3L
ENSG00000048342	CC2D2A
ENSG00000174405	LIG4
ENSG00000143194	MAEL
ENSG00000004939	SLC4A1
ENSG00000138593	SECISBP2L
ENSG00000214237	MINDY4B
ENSG00000170006	TMEM154
ENSG00000178125	PPP1R42
ENSG00000165714	BORCS5
ENSG00000030110	BAK1
ENSG00000132698	RAB25
ENSG00000027644	INSRR
ENSG00000113296	THBS4
ENSG00000070915	SLC12A3
ENSG00000059691	GATB
ENSG00000120451	SNX19
ENSG00000003137	CYP26B1
ENSG00000168143	FAM83B
ENSG00000139826	ABHD13
ENSG00000155906	RMND1
ENSG00000186862	PDZD7
ENSG00000078237	TIGAR
ENSG00000127951	FGL2
ENSG00000135480	KRT7
ENSG00000094914	AAAS
ENSG00000166337	TAF10
ENSG00000174206	C12orf66
ENSG00000114948	ADAM23
ENSG00000176225	RTTN
ENSG00000197977	ELOVL2
ENSG00000137076	TLN1
ENSG00000151655	ITIH2
ENSG00000121075	TBX4
ENSG00000152147	GEMIN6
ENSG00000165458	INPPL1
ENSG00000089248	ERP29
ENSG00000126749	EMG1
ENSG00000152595	MEPE
ENSG00000108559	NUP88
ENSG00000056972	TRAF3IP2
ENSG00000145016	RUBCN
ENSG00000183379	SYNDIG1L
ENSG00000110048	OSBP
ENSG00000196388	INCA1
ENSG00000178921	PFAS
ENSG00000170759	KIF5B
ENSG00000112799	LY86
ENSG00000149305	HTR3B
ENSG00000124006	OBSL1
ENSG00000116983	HPCAL4
ENSG00000131966	ACTR10
ENSG00000169006	NTSR2
ENSG00000170017	ALCAM
ENSG00000070886	EPHA8
ENSG00000164645	TEX47
ENSG00000152583	SPARCL1
ENSG00000171044	XKR6
ENSG00000182749	PAQR7
ENSG00000189099	PRSS48
ENSG00000151917	BEND6
ENSG00000145632	PLK2
ENSG00000135473	PAN2
ENSG00000159899	NPR2
ENSG00000111725	PRKAB1
ENSG00000125841	NRSN2
ENSG00000114853	ZBTB47
ENSG00000196730	DAPK1
ENSG00000115155	OTOF
ENSG00000176444	CLK2
ENSG00000138653	NDST4
ENSG00000128607	KLHDC10
ENSG00000141294	LRRC46
ENSG00000172331	BPGM
ENSG00000051341	POLQ
ENSG00000158528	PPP1R9A
ENSG00000173391	OLR1
ENSG00000107485	GATA3
ENSG00000163482	STK36
ENSG00000011083	SLC6A7
ENSG00000163378	EOGT
ENSG00000047457	CP
ENSG00000176399	DMRTA1
ENSG00000168916	ZNF608
ENSG00000151287	TEX30
ENSG00000027001	MIPEP
ENSG00000107862	GBF1
ENSG00000181631	P2RY13
ENSG00000166147	FBN1
ENSG00000111707	SUDS3
ENSG00000086827	ZW10
ENSG00000214595	EML6
ENSG00000104055	TGM5
ENSG00000213199	ASIC3
ENSG00000122254	HS3ST2
ENSG00000198492	YTHDF2
ENSG00000162398	LEXM
ENSG00000008196	TFAP2B
ENSG00000119608	PROX2
ENSG00000155714	PDZD9
ENSG00000148908	RGS10
ENSG00000058063	ATP11B
ENSG00000143252	SDHC
ENSG00000077458	FAM76B
ENSG00000133020	MYH8
ENSG00000078098	FAP
ENSG00000160688	FLAD1
ENSG00000108370	RGS9
ENSG00000131043	AAR2
ENSG00000109738	GLRB
ENSG00000119866	BCL11A
ENSG00000127838	PNKD
ENSG00000119772	DNMT3A
ENSG00000115145	STAM2
ENSG00000107819	SFXN3
ENSG00000143258	USP21
ENSG00000112110	MRPL18
ENSG00000116586	LAMTOR2
ENSG00000155324	GRAMD2B
ENSG00000115159	GPD2
ENSG00000175348	TMEM9B
ENSG00000168016	TRANK1
ENSG00000083782	EPYC
ENSG00000184434	LRRC19
ENSG00000034971	MYOC
ENSG00000139405	RITA1
ENSG00000157884	CIB4
ENSG00000006118	TMEM132A
ENSG00000177108	ZDHHC22
ENSG00000135625	EGR4
ENSG00000134324	LPIN1
ENSG00000127954	STEAP4
ENSG00000139151	PLCZ1
ENSG00000156103	MMP16
ENSG00000132359	RAP1GAP2
ENSG00000188716	DUSP29
ENSG00000129055	ANAPC13
ENSG00000025039	RRAGD
ENSG00000172775	PSME3IP1
ENSG00000178997	EXD1
ENSG00000009780	FAM76A
ENSG00000165516	KLHDC2
ENSG00000123360	PDE1B
ENSG00000107105	ELAVL2
ENSG00000151470	C4orf33
ENSG00000061918	GUCY1B1
ENSG00000092529	CAPN3
ENSG00000177888	ZBTB41
ENSG00000187778	MCRS1
ENSG00000197245	FAM110D
ENSG00000166340	TPP1
ENSG00000070761	CFAP20
ENSG00000157992	KRTCAP3
ENSG00000179562	GCC1
ENSG00000166736	HTR3A
ENSG00000164051	CCDC51
ENSG00000166887	VPS39
ENSG00000114796	KLHL24
ENSG00000188807	TMEM201
ENSG00000134207	SYT6
ENSG00000019102	VSIG2
ENSG00000119915	ELOVL3
ENSG00000104228	TRIM35
ENSG00000163586	FABP1
ENSG00000118420	UBE3D
ENSG00000125384	PTGER2
ENSG00000108528	SLC25A11
ENSG00000117676	RPS6KA1
ENSG00000189308	LIN54
ENSG00000035664	DAPK2
ENSG00000010327	STAB1
ENSG00000103021	CCDC113
ENSG00000125124	BBS2
ENSG00000159248	GJD2
ENSG00000143409	MINDY1
ENSG00000198792	TMEM184B
ENSG00000147642	SYBU
ENSG00000205189	ZBTB10
ENSG00000167780	SOAT2
ENSG00000182179	UBA7
ENSG00000170615	SLC26A5
ENSG00000132855	ANGPTL3
ENSG00000115232	ITGA4
ENSG00000148688	RPP30
ENSG00000100433	KCNK10
ENSG00000180543	TSPYL5
ENSG00000157500	APPL1
ENSG00000108506	INTS2
ENSG00000127743	IL17B
ENSG00000152763	DNAI4
ENSG00000154080	CHST9
ENSG00000077943	ITGA8
ENSG00000132463	GRSF1
ENSG00000143624	INTS3
ENSG00000185129	PURA
ENSG00000169604	ANTXR1
ENSG00000127870	RNF6
ENSG00000088280	ASAP3
ENSG00000166128	RAB8B
ENSG00000107614	TRDMT1
ENSG00000088320	REM1
ENSG00000166006	KCNC2
ENSG00000165527	ARF6
ENSG00000135931	ARMC9
ENSG00000125869	LAMP5
ENSG00000198399	ITSN2
ENSG00000214517	PPME1
ENSG00000154027	AK5
ENSG00000164663	USP49
ENSG00000043355	ZIC2
ENSG00000198208	RPS6KL1
ENSG00000165891	E2F7
ENSG00000081320	STK17B
ENSG00000173852	DPY19L1
ENSG00000113070	HBEGF
ENSG00000177468	OLIG3
ENSG00000136492	BRIP1
ENSG00000168566	SNRNP48
ENSG00000121577	POPDC2
ENSG00000137413	TAF8
ENSG00000146457	WTAP
ENSG00000107679	PLEKHA1
ENSG00000068724	TTC7A
ENSG00000123066	MED13L
ENSG00000128602	SMO
ENSG00000138675	FGF5
ENSG00000023318	ERP44
ENSG00000163808	KIF15
ENSG00000121653	MAPK8IP1
ENSG00000115241	PPM1G
ENSG00000135926	TMBIM1
ENSG00000112659	CUL9
ENSG00000173542	MOB1B
ENSG00000196335	STK31
ENSG00000132424	PNISR
ENSG00000163399	ATP1A1
ENSG00000124587	PEX6
ENSG00000039523	RIPOR1
ENSG00000164485	IL22RA2
ENSG00000134061	CD180
ENSG00000128591	FLNC
ENSG00000122966	CIT
ENSG00000163481	RNF25
ENSG00000188467	SLC24A5
ENSG00000152137	HSPB8
ENSG00000074803	SLC12A1
ENSG00000114904	NEK4
ENSG00000196497	IPO4
ENSG00000102554	KLF5
ENSG00000165309	ARMC3
ENSG00000165935	SMCO2
ENSG00000100523	DDHD1
ENSG00000108592	FTSJ3
ENSG00000107831	FGF8
ENSG00000173166	RAPH1
ENSG00000131969	ABHD12B
ENSG00000163157	TMOD4
ENSG00000172292	CERS6
ENSG00000213654	GPSM3
ENSG00000112312	GMNN
ENSG00000166171	DPCD
ENSG00000139645	ANKRD52
ENSG00000107821	KAZALD1
ENSG00000101327	PDYN
ENSG00000167904	TMEM68
ENSG00000131187	F12
ENSG00000130348	QRSL1
ENSG00000108961	RANGRF
ENSG00000101665	SMAD7
ENSG00000198121	LPAR1
ENSG00000166682	TMPRSS5
ENSG00000108344	PSMD3
ENSG00000094755	GABRP
ENSG00000171467	ZNF318
ENSG00000187736	NHEJ1
ENSG00000144746	ARL6IP5
ENSG00000143751	SDE2
ENSG00000143537	ADAM15
ENSG00000145431	PDGFC
ENSG00000266173	STRADA
ENSG00000139546	TARBP2
ENSG00000165819	METTL3
ENSG00000153012	LGI2
ENSG00000204178	MACO1
ENSG00000102978	POLR2C
ENSG00000085741	WNT11
ENSG00000205220	PSMB10
ENSG00000196154	S100A4
ENSG00000181284	TMEM102
ENSG00000173744	AGFG1
ENSG00000070540	WIPI1
ENSG00000002745	WNT16
ENSG00000171206	TRIM8
ENSG00000107020	PLGRKT
ENSG00000185591	SP1
ENSG00000119711	ALDH6A1
ENSG00000163755	HPS3
ENSG00000109572	CLCN3
ENSG00000100580	TMED8
ENSG00000148156	ACTL7B
ENSG00000152894	PTPRK
ENSG00000121057	AKAP1
ENSG00000110244	APOA4
ENSG00000139626	ITGB7
ENSG00000117682	DHDDS
ENSG00000176422	SPRYD4
ENSG00000152049	KCNE4
ENSG00000111110	PPM1H
ENSG00000084090	STARD7
ENSG00000164841	TMEM74
ENSG00000116824	CD2
ENSG00000107625	DDX50
ENSG00000156486	KCNS2
ENSG00000112658	SRF
ENSG00000233932	CTXN2
ENSG00000164007	CLDN19
ENSG00000124574	ABCC10
ENSG00000064999	ANKS1A
ENSG00000178952	TUFM
ENSG00000148429	USP6NL
ENSG00000153714	LURAP1L
ENSG00000175946	KLHL38
ENSG00000162981	LRATD1
ENSG00000082898	XPO1
ENSG00000162402	USP24
ENSG00000237190	CDKN2AIPNL
ENSG00000119950	MXI1
ENSG00000108813	DLX4
ENSG00000147647	DPYS
ENSG00000139625	MAP3K12
ENSG00000181830	SLC35C1
ENSG00000116396	KCNC4
ENSG00000129317	PUS7L
ENSG00000174516	PELI3
ENSG00000160785	SLC25A44
ENSG00000132768	DPH2
ENSG00000183644	HOATZ
ENSG00000038002	AGA
ENSG00000151690	MFSD6
ENSG00000122566	HNRNPA2B1
ENSG00000102934	PLLP
ENSG00000197594	ENPP1
ENSG00000107829	FBXW4
ENSG00000072110	ACTN1
ENSG00000167778	SPRYD3
ENSG00000172137	CALB2
ENSG00000168081	PNOC
ENSG00000109436	TBC1D9
ENSG00000152219	ARL14EP
ENSG00000188993	LRRC66
ENSG00000166145	SPINT1
ENSG00000031003	FAM13B
ENSG00000166140	ZFYVE19
ENSG00000133816	MICAL2
ENSG00000139292	LGR5
ENSG00000129003	VPS13C
ENSG00000180251	SLC9A4
ENSG00000156804	FBXO32
ENSG00000143382	ADAMTSL4
ENSG00000181555	SETD2
ENSG00000094975	SUCO
ENSG00000072182	ASIC4
ENSG00000173269	MMRN2
ENSG00000174950	CD164L2
ENSG00000110871	COQ5
ENSG00000204612	FOXB2
ENSG00000055950	MRPL43
ENSG00000110786	PTPN5
ENSG00000103742	IGDCC4
ENSG00000198646	NCOA6
ENSG00000178467	P4HTM
ENSG00000179029	TMEM107
ENSG00000161896	IP6K3
ENSG00000043462	LCP2
ENSG00000205269	TMEM170B
ENSG00000166033	HTRA1
ENSG00000119509	INVS
ENSG00000196792	STRN3
ENSG00000158623	COPG2
ENSG00000119699	TGFB3
ENSG00000165821	SALL2
ENSG00000146453	PNLDC1
ENSG00000180383	DEFB124
ENSG00000112033	PPARD
ENSG00000164062	APEH
ENSG00000164054	SHISA5
ENSG00000182923	CEP63
ENSG00000196860	TOMM20L
ENSG00000010219	DYRK4
ENSG00000170374	SP7
ENSG00000146386	ABRACL
ENSG00000072952	IRAG1
ENSG00000139613	SMARCC2
ENSG00000185924	RTN4RL1
ENSG00000167703	SLC43A2
ENSG00000146243	IRAK1BP1
ENSG00000118785	SPP1
ENSG00000136636	KCTD3
ENSG00000145293	ENOPH1
ENSG00000159495	TGM7
ENSG00000119689	DLST
