# Supplementary material for: Comparative three-dimensional genome architectures of adipose tissues provide insight into human-specific regulation of metabolic homeostasis
Source: J Biol Chem. 2023 Apr 27;299(6):104757. doi: 10.1016/j.jbc.2023.104757 (PMC10245122; doi:10.1016/j.jbc.2023.104757)
Supplement: Supplementary Table 5 [file mmc5.xlsx]

## Sheet: Conserved boundaries (hg38)
Table S5. TAD boundary positions across seven mammalian SATs.
chr	start	end
1	6680000	6700000
1	8360000	8380000
1	9600000	9620000
1	19240000	19260000
1	21660000	21680000
1	25220000	25240000
1	26460000	26480000
1	26940000	26960000
1	27720000	27740000
1	29240000	29260000
1	30700000	30720000
1	38840000	38860000
1	41500000	41520000
1	44680000	44700000
1	46340000	46360000
1	53820000	53840000
1	55040000	55060000
1	62440000	62460000
1	62840000	62860000
1	78140000	78160000
1	83880000	83900000
1	86320000	86340000
1	87120000	87140000
1	88940000	88960000
1	90060000	90080000
1	100900000	100920000
1	101400000	101420000
1	107740000	107760000
1	110080000	110100000
1	110540000	110560000
1	111440000	111460000
1	111800000	111820000
1	112340000	112360000
1	113740000	113760000
1	114340000	114360000
1	116100000	116120000
1	150260000	150280000
1	158180000	158200000
1	160040000	160060000
1	160400000	160420000
1	161760000	161780000
1	163380000	163400000
1	172000000	172020000
1	174260000	174280000
1	176880000	176900000
1	179040000	179060000
1	180880000	180900000
1	186360000	186380000
1	192400000	192420000
1	197980000	198000000
1	198700000	198720000
1	200540000	200560000
1	212440000	212460000
1	214640000	214660000
1	220800000	220820000
1	224480000	224500000
1	233300000	233320000
1	234420000	234440000
1	235120000	235140000
2	13040000	13060000
2	18360000	18380000
2	19380000	19400000
2	19900000	19920000
2	20680000	20700000
2	30740000	30760000
2	36300000	36320000
2	37900000	37920000
2	42780000	42800000
2	44960000	44980000
2	46940000	46960000
2	47780000	47800000
2	50500000	50520000
2	55660000	55680000
2	56140000	56160000
2	60660000	60680000
2	61880000	61900000
2	65620000	65640000
2	69360000	69380000
2	85340000	85360000
2	85620000	85640000
2	86160000	86180000
2	101880000	101900000
2	114040000	114060000
2	134920000	134940000
2	135820000	135840000
2	146680000	146700000
2	147940000	147960000
2	149580000	149600000
2	151500000	151520000
2	156620000	156640000
2	158040000	158060000
2	161060000	161080000
2	162360000	162380000
2	170880000	170900000
2	176100000	176120000
2	177140000	177160000
2	180080000	180100000
2	181080000	181100000
2	187520000	187540000
2	188500000	188520000
2	191540000	191560000
2	192220000	192240000
2	196780000	196800000
2	198320000	198340000
2	199920000	199940000
2	201760000	201780000
2	202220000	202240000
2	203960000	203980000
2	205720000	205740000
2	207520000	207540000
2	208400000	208420000
2	212620000	212640000
2	215300000	215320000
2	217740000	217760000
2	218940000	218960000
2	219720000	219740000
2	221620000	221640000
2	222620000	222640000
2	223920000	223940000
2	225100000	225120000
2	225660000	225680000
2	231040000	231060000
3	12540000	12560000
3	16600000	16620000
3	25620000	25640000
3	30760000	30780000
3	33880000	33900000
3	50320000	50340000
3	51380000	51400000
3	53300000	53320000
3	56520000	56540000
3	64520000	64540000
3	65760000	65780000
3	66220000	66240000
3	66900000	66920000
3	68940000	68960000
3	71700000	71720000
3	73100000	73120000
3	73460000	73480000
3	78620000	78640000
3	79060000	79080000
3	99800000	99820000
3	108600000	108620000
3	113400000	113420000
3	123260000	123280000
3	124920000	124940000
3	128060000	128080000
3	128600000	128620000
3	131000000	131020000
3	134560000	134580000
3	137080000	137100000
3	138020000	138040000
3	141240000	141260000
3	143020000	143040000
3	143740000	143760000
3	146640000	146660000
3	150220000	150240000
3	168200000	168220000
3	170900000	170920000
3	171600000	171620000
3	172780000	172800000
3	176960000	176980000
3	182680000	182700000
3	184840000	184860000
3	186600000	186620000
3	187700000	187720000
3	189240000	189260000
3	189920000	189940000
3	192480000	192500000
4	12720000	12740000
4	15160000	15180000
4	16320000	16340000
4	27060000	27080000
4	38760000	38780000
4	40040000	40060000
4	41260000	41280000
4	70580000	70600000
4	78940000	78960000
4	83660000	83680000
4	85040000	85060000
4	86440000	86460000
4	90320000	90340000
4	94680000	94700000
4	99500000	99520000
4	108000000	108020000
4	108620000	108640000
4	112020000	112040000
4	112620000	112640000
4	141200000	141220000
4	145120000	145140000
4	147600000	147620000
4	152780000	152800000
4	169580000	169600000
4	172900000	172920000
4	176380000	176400000
4	183400000	183420000
4	184660000	184680000
5	18360000	18380000
5	34980000	35000000
5	39600000	39620000
5	52620000	52640000
5	53120000	53140000
5	54900000	54920000
5	56260000	56280000
5	58480000	58500000
5	58860000	58880000
5	62200000	62220000
5	65580000	65600000
5	66220000	66240000
5	66780000	66800000
5	67220000	67240000
5	68280000	68300000
5	80680000	80700000
5	82280000	82300000
5	83640000	83660000
5	88680000	88700000
5	90800000	90820000
5	107700000	107720000
5	116100000	116120000
5	122500000	122520000
5	123640000	123660000
5	127520000	127540000
5	128200000	128220000
5	129820000	129840000
5	134940000	134960000
5	135860000	135880000
5	136260000	136280000
5	139340000	139360000
5	141620000	141640000
5	142640000	142660000
5	142920000	142940000
5	143420000	143440000
5	144200000	144220000
5	146500000	146520000
5	149600000	149620000
5	151300000	151320000
5	151820000	151840000
5	153980000	154000000
5	154460000	154480000
5	157760000	157780000
5	159140000	159160000
5	159980000	160000000
5	160440000	160460000
5	169620000	169640000
5	171900000	171920000
5	173600000	173620000
6	6600000	6620000
6	7280000	7300000
6	11580000	11600000
6	13300000	13320000
6	21600000	21620000
6	34140000	34160000
6	37700000	37720000
6	39340000	39360000
6	43580000	43600000
6	44420000	44440000
6	50760000	50780000
6	55260000	55280000
6	63860000	63880000
6	75220000	75240000
6	82220000	82240000
6	83040000	83060000
6	84260000	84280000
6	85340000	85360000
6	88900000	88920000
6	89860000	89880000
6	90580000	90600000
6	105420000	105440000
6	124800000	124820000
6	125760000	125780000
6	126020000	126040000
6	133540000	133560000
6	134980000	135000000
6	137660000	137680000
6	139380000	139400000
6	142480000	142500000
6	143480000	143500000
6	144560000	144580000
6	146800000	146820000
6	148140000	148160000
6	148540000	148560000
6	150400000	150420000
6	150860000	150880000
6	154100000	154120000
6	155280000	155300000
6	156540000	156560000
6	157280000	157300000
6	161400000	161420000
7	8340000	8360000
7	20680000	20700000
7	21220000	21240000
7	25860000	25880000
7	31720000	31740000
7	33180000	33200000
7	35600000	35620000
7	37200000	37220000
7	39520000	39540000
7	40180000	40200000
7	41900000	41920000
7	42900000	42920000
7	82020000	82040000
7	83900000	83920000
7	88180000	88200000
7	91060000	91080000
7	91860000	91880000
7	103420000	103440000
7	104860000	104880000
7	105560000	105580000
7	107200000	107220000
7	108160000	108180000
7	111740000	111760000
7	116140000	116160000
7	120720000	120740000
7	121620000	121640000
7	128340000	128360000
7	130080000	130100000
7	132640000	132660000
7	137580000	137600000
8	9880000	9900000
8	17240000	17260000
8	18860000	18880000
8	25500000	25520000
8	27240000	27260000
8	33660000	33680000
8	58400000	58420000
8	65600000	65620000
8	69640000	69660000
8	72940000	72960000
8	73660000	73680000
8	79640000	79660000
8	80060000	80080000
8	91420000	91440000
8	95300000	95320000
8	98120000	98140000
8	100120000	100140000
8	102220000	102240000
8	107820000	107840000
8	119820000	119840000
8	120440000	120460000
8	123800000	123820000
8	124480000	124500000
8	125720000	125740000
8	126820000	126840000
8	127720000	127740000
8	132080000	132100000
8	134920000	134940000
8	135440000	135460000
9	2840000	2860000
9	3680000	3700000
9	14440000	14460000
9	15160000	15180000
9	19040000	19060000
9	19480000	19500000
9	19900000	19920000
9	32980000	33000000
9	37840000	37860000
9	72260000	72280000
9	73220000	73240000
9	75180000	75200000
9	76360000	76380000
9	87320000	87340000
9	90880000	90900000
9	91720000	91740000
9	96280000	96300000
9	98300000	98320000
9	104740000	104760000
9	110620000	110640000
9	111360000	111380000
10	9320000	9340000
10	12720000	12740000
10	14160000	14180000
10	14480000	14500000
10	16800000	16820000
10	17300000	17320000
10	19780000	19800000
10	22520000	22540000
10	23100000	23120000
10	24580000	24600000
10	25140000	25160000
10	25700000	25720000
10	30680000	30700000
10	50940000	50960000
10	60740000	60760000
10	63140000	63160000
10	70080000	70100000
10	72380000	72400000
10	73780000	73800000
10	77120000	77140000
10	97740000	97760000
10	100240000	100260000
10	100540000	100560000
10	100940000	100960000
10	102120000	102140000
10	104380000	104400000
10	109840000	109860000
10	110620000	110640000
10	113620000	113640000
10	117440000	117460000
10	118480000	118500000
10	120860000	120880000
11	8600000	8620000
11	10360000	10380000
11	12320000	12340000
11	12940000	12960000
11	20640000	20660000
11	26700000	26720000
11	32280000	32300000
11	34920000	34940000
11	36260000	36280000
11	43280000	43300000
11	44080000	44100000
11	72460000	72480000
11	77620000	77640000
11	83300000	83320000
11	88580000	88600000
11	95780000	95800000
11	96440000	96460000
11	111260000	111280000
11	116720000	116740000
11	117340000	117360000
11	120140000	120160000
11	120480000	120500000
11	121640000	121660000
11	124600000	124620000
11	126280000	126300000
11	131700000	131720000
12	7180000	7200000
12	12040000	12060000
12	12780000	12800000
12	13280000	13300000
12	15960000	15980000
12	19700000	19720000
12	22700000	22720000
12	25420000	25440000
12	26060000	26080000
12	43380000	43400000
12	43940000	43960000
12	53000000	53020000
12	63780000	63800000
12	64400000	64420000
12	64800000	64820000
12	76060000	76080000
12	77040000	77060000
12	88020000	88040000
12	89000000	89020000
12	89520000	89540000
12	90920000	90940000
12	93460000	93480000
12	94120000	94140000
12	94520000	94540000
12	95540000	95560000
12	95960000	95980000
12	96560000	96580000
12	98400000	98420000
12	102880000	102900000
12	110440000	110460000
12	110900000	110920000
12	112500000	112520000
12	113460000	113480000
12	113960000	113980000
12	115940000	115960000
12	117860000	117880000
12	118440000	118460000
12	120100000	120120000
13	21600000	21620000
13	41320000	41340000
13	43860000	43880000
13	73720000	73740000
13	75260000	75280000
13	78160000	78180000
13	80360000	80380000
13	94400000	94420000
13	97000000	97020000
13	99600000	99620000
13	101120000	101140000
13	106520000	106540000
13	107180000	107200000
14	21620000	21640000
14	29520000	29540000
14	31460000	31480000
14	32540000	32560000
14	33800000	33820000
14	39040000	39060000
14	39480000	39500000
14	44840000	44860000
14	57420000	57440000
14	58460000	58480000
14	61280000	61300000
14	61860000	61880000
14	67800000	67820000
14	68840000	68860000
14	72440000	72460000
14	76040000	76060000
14	76700000	76720000
14	80900000	80920000
14	81560000	81580000
14	87920000	87940000
14	89000000	89020000
14	90260000	90280000
15	31560000	31580000
15	37180000	37200000
15	47160000	47180000
15	48320000	48340000
15	48840000	48860000
15	52780000	52800000
15	55160000	55180000
15	57320000	57340000
15	59640000	59660000
15	60320000	60340000
15	61860000	61880000
15	62760000	62780000
15	63120000	63140000
15	66900000	66920000
15	67840000	67860000
15	71800000	71820000
16	10940000	10960000
16	19940000	19960000
16	22560000	22580000
16	23680000	23700000
16	52960000	52980000
16	66320000	66340000
16	69340000	69360000
16	75780000	75800000
16	77640000	77660000
16	79620000	79640000
16	80520000	80540000
17	720000	740000
17	2760000	2780000
17	6460000	6480000
17	7680000	7700000
17	8900000	8920000
17	10300000	10320000
17	31920000	31940000
17	33000000	33020000
17	38720000	38740000
17	39960000	39980000
17	41680000	41700000
17	45940000	45960000
17	51280000	51300000
17	57780000	57800000
17	63420000	63440000
17	65220000	65240000
17	66200000	66220000
17	68500000	68520000
17	69300000	69320000
17	73420000	73440000
18	3720000	3740000
18	5060000	5080000
18	21900000	21920000
18	45620000	45640000
18	46140000	46160000
18	48480000	48500000
18	49480000	49500000
18	57560000	57580000
18	59140000	59160000
18	61520000	61540000
18	63000000	63020000
18	74620000	74640000
20	8740000	8760000
20	10440000	10460000
20	20060000	20080000
20	34800000	34820000
20	39100000	39120000
21	26780000	26800000
21	31100000	31120000
21	31680000	31700000
21	32300000	32320000
22	36540000	36560000
22	38700000	38720000

## Sheet: Human specific boundaries
Table S5. TAD boundary positions across seven mammalian SATs.
chr	start	end	Genome assembly
1	52020000	52040000	hg38
1	75920000	75940000
1	120300000	120320000
1	155720000	155740000
2	86740000	86760000
2	94980000	95000000
2	95840000	95860000
2	100560000	100580000
2	110000000	110020000
2	110560000	110580000
2	142600000	142620000
2	170340000	170360000
2	204180000	204200000
2	210280000	210300000
3	24220000	24240000
3	33000000	33020000
4	23680000	23700000
4	40360000	40380000
4	146980000	147000000
4	180600000	180620000
5	140360000	140380000
6	8940000	8960000
6	32060000	32080000
6	43200000	43220000
6	53780000	53800000
6	77520000	77540000
6	142600000	142620000
6	143060000	143080000
6	154840000	154860000
7	51220000	51240000
7	93700000	93720000
7	120320000	120340000
7	128940000	128960000
7	158560000	158580000
9	14780000	14800000
9	16160000	16180000
9	22480000	22500000
9	25940000	25960000
9	26680000	26700000
9	36380000	36400000
9	36920000	36940000
10	36900000	36920000
10	37800000	37820000
10	70420000	70440000
11	9500000	9520000
11	76260000	76280000
12	3840000	3860000
12	21560000	21580000
12	66860000	66880000
12	79740000	79760000
12	111780000	111800000
13	59320000	59340000
13	65640000	65660000
14	20680000	20700000
14	21000000	21020000
14	85560000	85580000
14	88600000	88620000
15	21640000	21660000
15	45080000	45100000
15	51840000	51860000
15	66540000	66560000
16	69140000	69160000
17	39260000	39280000
17	40840000	40860000
17	47700000	47720000
18	28940000	28960000
18	59880000	59900000
20	1740000	1760000
20	21140000	21160000
20	32800000	32820000
20	35340000	35360000
21	8880000	8900000
22	12040000	12060000
22	12860000	12880000
22	20780000	20800000
22	21380000	21400000
22	36180000	36200000

## Sheet: Mouse specific boundaries
Table S5. TAD boundary positions across seven mammalian SATs.
chr	start	end	Genome assembly
1	10320000	10340000	mm39
1	124040000	124060000
1	171400000	171420000
2	11240000	11260000
2	79200000	79220000
2	100320000	100340000
2	100560000	100580000
2	105980000	106000000
2	118200000	118220000
3	51320000	51340000
3	87620000	87640000
3	103680000	103700000
3	116820000	116840000
3	116840000	116860000
4	21640000	21660000
4	34560000	34580000
5	8500000	8520000
5	11580000	11600000
5	11860000	11880000
5	30360000	30380000
5	31280000	31300000
5	67440000	67460000
5	122420000	122440000
6	23920000	23940000
6	129320000	129340000
6	137280000	137300000
6	145240000	145260000
7	107440000	107460000
7	117360000	117380000
8	4820000	4840000
8	20020000	20040000
8	64400000	64420000
8	96040000	96060000
9	15680000	15700000
9	50480000	50500000
9	110040000	110060000
10	3380000	3400000
10	42900000	42920000
10	45880000	45900000
10	55860000	55880000
10	118280000	118300000
11	75560000	75580000
11	76880000	76900000
11	78340000	78360000
12	11200000	11220000
13	13520000	13540000
13	100620000	100640000
13	120320000	120340000
14	15140000	15160000
14	15520000	15540000
14	16700000	16720000
14	20160000	20180000
14	20660000	20680000
14	44020000	44040000
14	54860000	54880000
15	4140000	4160000
15	30820000	30840000
15	32760000	32780000
15	53740000	53760000
15	91200000	91220000
16	34560000	34580000
16	38700000	38720000
16	76820000	76840000
16	76840000	76860000
17	6420000	6440000
17	8160000	8180000
17	59200000	59220000
17	74080000	74100000
18	7520000	7540000

## Sheet: Rat specific boundaries
Table S5. TAD boundary positions across seven mammalian SATs.
chr	start	end	Genome assembly
1	17500000	17520000	Rnor 6.0
1	39060000	39080000
1	50840000	50860000
1	65820000	65840000
1	87200000	87220000
1	88260000	88280000
1	106280000	106300000
1	108360000	108380000
1	122100000	122120000
1	153160000	153180000
1	154660000	154680000
1	156500000	156520000
1	193640000	193660000
1	195940000	195960000
1	200320000	200340000
1	232300000	232320000
1	232740000	232760000
1	237100000	237120000
1	255000000	255020000
1	259760000	259780000
1	262540000	262560000
1	263080000	263100000
1	265700000	265720000
1	267940000	267960000
1	273120000	273140000
1	279280000	279300000
1	279580000	279600000
1	281740000	281760000
2	3360000	3380000
2	4580000	4600000
2	6720000	6740000
2	7280000	7300000
2	10240000	10260000
2	10500000	10520000
2	14460000	14480000
2	32320000	32340000
2	33180000	33200000
2	37240000	37260000
2	39600000	39620000
2	40260000	40280000
2	40500000	40520000
2	40640000	40660000
2	43860000	43880000
2	46020000	46040000
2	46320000	46340000
2	48360000	48380000
2	49120000	49140000
2	49480000	49500000
2	51500000	51520000
2	53020000	53040000
2	58140000	58160000
2	59280000	59300000
2	68740000	68760000
2	71060000	71080000
2	81260000	81280000
2	91600000	91620000
2	92020000	92040000
2	99620000	99640000
2	102300000	102320000
2	103400000	103420000
2	109160000	109180000
2	109480000	109500000
2	130100000	130120000
2	131220000	131240000
2	133620000	133640000
2	134160000	134180000
2	136880000	136900000
2	138040000	138060000
2	138720000	138740000
2	168120000	168140000
2	173100000	173120000
2	183880000	183900000
2	201040000	201060000
2	201560000	201580000
2	213420000	213440000
2	219880000	219900000
2	220920000	220940000
2	223760000	223780000
2	230180000	230200000
2	235460000	235480000
2	235500000	235520000
2	241780000	241800000
2	254020000	254040000
3	33800000	33820000
3	42840000	42860000
3	42860000	42880000
3	57580000	57600000
3	65660000	65680000
3	65800000	65820000
3	67180000	67200000
3	85720000	85740000
3	91960000	91980000
3	92280000	92300000
3	112720000	112740000
3	114300000	114320000
3	114700000	114720000
3	118620000	118640000
3	124540000	124560000
3	131260000	131280000
3	135480000	135500000
3	147360000	147380000
3	151680000	151700000
3	152180000	152200000
3	153660000	153680000
3	153940000	153960000
4	17000000	17020000
4	23520000	23540000
4	36220000	36240000
4	45460000	45480000
4	46800000	46820000
4	63520000	63540000
4	69560000	69580000
4	71060000	71080000
4	82120000	82140000
4	82380000	82400000
4	88620000	88640000
4	113100000	113120000
4	113960000	113980000
4	114780000	114800000
4	128520000	128540000
4	128820000	128840000
4	135420000	135440000
4	168300000	168320000
4	170000000	170020000
4	173700000	173720000
5	5280000	5300000
5	15660000	15680000
5	18280000	18300000
5	25040000	25060000
5	51360000	51380000
5	52560000	52580000
5	52820000	52840000
5	53260000	53280000
5	54240000	54260000
5	55860000	55880000
5	62780000	62800000
5	64560000	64580000
5	67780000	67800000
5	68600000	68620000
5	69200000	69220000
5	69500000	69520000
5	73920000	73940000
5	76100000	76120000
5	86860000	86880000
5	87520000	87540000
5	91060000	91080000
5	95320000	95340000
5	99200000	99220000
5	109140000	109160000
5	110620000	110640000
5	111980000	112000000
5	112260000	112280000
5	118860000	118880000
5	131700000	131720000
5	142120000	142140000
5	148920000	148940000
5	166180000	166200000
6	3800000	3820000
6	5580000	5600000
6	9940000	9960000
6	10280000	10300000
6	14800000	14820000
6	25320000	25340000
6	27460000	27480000
6	28960000	28980000
6	29960000	29980000
6	31040000	31060000
6	37260000	37280000
6	50420000	50440000
6	80580000	80600000
6	80660000	80680000
6	107680000	107700000
6	107980000	108000000
6	108540000	108560000
6	111720000	111740000
6	112040000	112060000
6	113500000	113520000
6	113780000	113800000
6	125680000	125700000
7	15480000	15500000
7	26560000	26580000
7	32460000	32480000
7	32700000	32720000
7	64660000	64680000
7	79120000	79140000
7	88100000	88120000
7	91200000	91220000
7	102540000	102560000
7	103700000	103720000
7	113400000	113420000
7	138080000	138100000
8	15440000	15460000
8	15740000	15760000
8	34760000	34780000
8	69200000	69220000
8	75040000	75060000
8	75380000	75400000
8	80700000	80720000
8	87900000	87920000
8	96060000	96080000
8	101960000	101980000
8	102560000	102580000
8	102620000	102640000
9	2700000	2720000
9	5780000	5800000
9	8600000	8620000
9	14060000	14080000
9	16100000	16120000
9	20920000	20940000
9	26080000	26100000
9	26400000	26420000
9	35960000	35980000
9	42280000	42300000
9	49020000	49040000
9	64380000	64400000
9	64680000	64700000
9	67020000	67040000
9	74680000	74700000
9	78020000	78040000
9	82820000	82840000
9	90840000	90860000
9	93640000	93660000
9	101900000	101920000
9	108300000	108320000
9	109400000	109420000
9	111020000	111040000
9	117360000	117380000
9	117620000	117640000
10	1780000	1800000
10	15880000	15900000
10	24180000	24200000
10	31380000	31400000
10	39060000	39080000
10	85300000	85320000
10	91020000	91040000
10	97140000	97160000
11	3840000	3860000
11	4420000	4440000
11	18660000	18680000
11	19340000	19360000
11	23240000	23260000
11	27300000	27320000
11	29340000	29360000
11	29640000	29660000
11	35900000	35920000
11	52960000	52980000
11	57040000	57060000
11	62620000	62640000
11	63380000	63400000
11	64660000	64680000
11	65640000	65660000
11	69160000	69180000
11	81000000	81020000
11	82500000	82520000
11	87820000	87840000
12	28660000	28680000
13	6700000	6720000
13	43720000	43740000
13	43980000	44000000
13	50600000	50620000
13	60400000	60420000
13	77020000	77040000
13	77460000	77480000
13	81220000	81240000
13	81560000	81580000
13	96440000	96460000
13	104240000	104260000
13	108880000	108900000
14	5540000	5560000
14	21740000	21760000
14	22080000	22100000
14	25380000	25400000
14	30480000	30500000
14	33700000	33720000
14	40380000	40400000
14	42700000	42720000
14	52560000	52580000
14	52660000	52680000
14	57140000	57160000
14	58120000	58140000
14	58440000	58460000
14	61660000	61680000
14	62940000	62960000
14	67360000	67380000
14	67660000	67680000
14	69160000	69180000
14	69520000	69540000
14	72800000	72820000
14	73180000	73200000
14	82960000	82980000
14	98580000	98600000
14	98940000	98960000
14	99320000	99340000
14	105220000	105240000
14	105880000	105900000
14	109400000	109420000
14	110420000	110440000
14	111080000	111100000
14	115160000	115180000
15	1840000	1860000
15	7660000	7680000
15	12720000	12740000
15	14420000	14440000
15	16280000	16300000
15	17960000	17980000
15	19440000	19460000
15	36100000	36120000
15	36460000	36480000
15	38820000	38840000
15	43600000	43620000
15	45160000	45180000
15	49860000	49880000
15	60620000	60640000
15	62240000	62260000
15	65060000	65080000
15	86520000	86540000
15	87420000	87440000
15	92300000	92320000
15	93860000	93880000
15	107300000	107320000
16	3980000	4000000
16	4900000	4920000
16	44800000	44820000
16	66200000	66220000
16	84060000	84080000
16	84880000	84900000
16	88820000	88840000
17	3580000	3600000
17	20740000	20760000
17	21280000	21300000
17	36660000	36680000
17	36920000	36940000
17	38200000	38220000
17	41600000	41620000
17	79700000	79720000
17	79960000	79980000
17	83100000	83120000
17	86960000	86980000
18	8080000	8100000
18	12100000	12120000
18	14940000	14960000
18	15740000	15760000
18	17000000	17020000
18	22180000	22200000
18	25040000	25060000
18	29180000	29200000
18	31700000	31720000
18	34280000	34300000
18	44220000	44240000
18	50740000	50760000
18	70060000	70080000
18	71540000	71560000
19	420000	440000
19	3220000	3240000
19	3560000	3580000
19	6620000	6640000
19	22780000	22800000
19	23440000	23460000
19	26580000	26600000
19	27660000	27680000
19	28920000	28940000
19	37180000	37200000
19	38260000	38280000
19	38580000	38600000
19	40860000	40880000
19	44740000	44760000
19	47860000	47880000
20	4580000	4600000
20	8160000	8180000
20	17880000	17900000
20	19900000	19920000
20	33780000	33800000
20	34060000	34080000
20	42020000	42040000
20	48800000	48820000

## Sheet: Rabbit specific boundaries
Table S5. TAD boundary positions across seven mammalian SATs.
chr	start	end	Genome assembly
1	600000	620000	OryCun2.0
1	3980000	4000000
1	6520000	6540000
1	9120000	9140000
1	17240000	17260000
1	17960000	17980000
1	32740000	32760000
1	46080000	46100000
1	50100000	50120000
1	53740000	53760000
1	88240000	88260000
1	89580000	89600000
1	137040000	137060000
1	156720000	156740000
1	159260000	159280000
1	193700000	193720000
2	12040000	12060000
2	51180000	51200000
2	67680000	67700000
2	69460000	69480000
2	70420000	70440000
2	75640000	75660000
2	84120000	84140000
2	93580000	93600000
2	94960000	94980000
2	106080000	106100000
2	112220000	112240000
2	129540000	129560000
2	160460000	160480000
3	7220000	7240000
3	15820000	15840000
3	16180000	16200000
3	45300000	45320000
3	73340000	73360000
3	82500000	82520000
3	88920000	88940000
3	97980000	98000000
3	132180000	132200000
3	142020000	142040000
3	143000000	143020000
3	153800000	153820000
3	154620000	154640000
4	35920000	35940000
4	44400000	44420000
4	50620000	50640000
4	79520000	79540000
4	83960000	83980000
4	90700000	90720000
5	940000	960000
5	2740000	2760000
5	34560000	34580000
5	35660000	35680000
5	37620000	37640000
6	340000	360000
6	820000	840000
7	6040000	6060000
7	14980000	15000000
7	21540000	21560000
7	31700000	31720000
7	32760000	32780000
7	59600000	59620000
7	63540000	63560000
7	66180000	66200000
7	70920000	70940000
7	106460000	106480000
7	111380000	111400000
7	117160000	117180000
7	158020000	158040000
7	168580000	168600000
8	1000000	1020000
8	4860000	4880000
8	5780000	5800000
8	13620000	13640000
8	72260000	72280000
8	93160000	93180000
8	93740000	93760000
9	860000	880000
9	5560000	5580000
9	7700000	7720000
9	10200000	10220000
9	14220000	14240000
9	17200000	17220000
9	17600000	17620000
9	52800000	52820000
9	75780000	75800000
9	89080000	89100000
10	26780000	26800000
10	32780000	32800000
11	38240000	38260000
11	40220000	40240000
11	45540000	45560000
11	56880000	56900000
12	24900000	24920000
12	30580000	30600000
12	35420000	35440000
12	58020000	58040000
12	62580000	62600000
12	70120000	70140000
12	70160000	70180000
12	95840000	95860000
12	102420000	102440000
12	123540000	123560000
12	126980000	127000000
12	129500000	129520000
13	10820000	10840000
13	21640000	21660000
13	21660000	21680000
13	24180000	24200000
13	27580000	27600000
13	43100000	43120000
13	44900000	44920000
13	90000000	90020000
13	101740000	101760000
13	105100000	105120000
13	123200000	123220000
14	1960000	1980000
14	28640000	28660000
14	41320000	41340000
14	45700000	45720000
14	55460000	55480000
14	63820000	63840000
14	84640000	84660000
14	94680000	94700000
14	109040000	109060000
14	109940000	109960000
14	135500000	135520000
14	141040000	141060000
15	4820000	4840000
15	10900000	10920000
15	21740000	21760000
15	29840000	29860000
15	31340000	31360000
15	58380000	58400000
15	91980000	92000000
15	97100000	97120000
16	3300000	3320000
16	25640000	25660000
16	25720000	25740000
16	43060000	43080000
16	52820000	52840000
16	54160000	54180000
16	56540000	56560000
16	64020000	64040000
16	65420000	65440000
16	69660000	69680000
17	6900000	6920000
17	13340000	13360000
17	24520000	24540000
17	27580000	27600000
17	36580000	36600000
17	50040000	50060000
17	65600000	65620000
17	67100000	67120000
17	67880000	67900000
17	68920000	68940000
17	83520000	83540000
18	4680000	4700000
18	5440000	5460000
18	6960000	6980000
18	17900000	17920000
18	30880000	30900000
18	36800000	36820000
18	50540000	50560000
18	53780000	53800000
18	57800000	57820000
18	67560000	67580000
19	4100000	4120000
19	37760000	37780000
19	55200000	55220000
19	56820000	56840000
20	8620000	8640000
20	19560000	19580000
21	4920000	4940000
21	12840000	12860000

## Sheet: Pig specific boundaries
Table S5. TAD boundary positions across seven mammalian SATs.
chr	start	end	Genome assembly
1	21320000	21340000	Sscrofa11.1
1	21360000	21380000
1	51120000	51140000
1	60340000	60360000
1	104220000	104240000
1	143580000	143600000
1	184200000	184220000
1	186340000	186360000
1	199760000	199780000
1	212500000	212520000
1	236660000	236680000
1	244920000	244940000
2	45620000	45640000
2	150620000	150640000
3	6920000	6940000
3	15540000	15560000
3	22760000	22780000
3	50560000	50580000
3	115840000	115860000
4	25360000	25380000
4	42780000	42800000
4	77720000	77740000
4	78240000	78260000
4	93000000	93020000
4	95320000	95340000
4	114560000	114580000
4	117800000	117820000
4	126000000	126020000
5	31740000	31760000
5	65780000	65800000
5	65980000	66000000
5	103580000	103600000
6	67300000	67320000
6	120440000	120460000
6	129260000	129280000
7	7680000	7700000
7	27380000	27400000
7	32400000	32420000
7	43180000	43200000
7	53940000	53960000
7	106440000	106460000
8	74040000	74060000
8	74480000	74500000
8	84800000	84820000
8	93300000	93320000
8	121900000	121920000
8	126340000	126360000
9	3480000	3500000
9	4920000	4940000
9	16960000	16980000
9	92660000	92680000
9	100680000	100700000
9	101100000	101120000
9	112620000	112640000
10	4560000	4580000
10	5120000	5140000
10	43060000	43080000
10	43800000	43820000
11	24140000	24160000
11	57920000	57940000
11	58940000	58960000
11	59480000	59500000
11	61920000	61940000
12	13340000	13360000
12	41200000	41220000
13	34360000	34380000
13	40180000	40200000
13	40880000	40900000
13	56080000	56100000
13	105640000	105660000
13	106300000	106320000
13	135720000	135740000
13	188680000	188700000
14	59480000	59500000
14	131760000	131780000
15	31720000	31740000
15	32220000	32240000
15	52120000	52140000
15	73720000	73740000
15	94960000	94980000
15	110820000	110840000
15	120460000	120480000
16	23520000	23540000
16	32300000	32320000
16	61660000	61680000
17	380000	400000

## Sheet: Sheep specific boundaries
Table S5. TAD boundary positions across seven mammalian SATs.
chr	start	end	Genome assembly
1	29520000	29540000	Oar_rambouillet_v1.0
1	45240000	45260000
1	53660000	53680000
1	79200000	79220000
1	90200000	90220000
1	97240000	97260000
1	110120000	110140000
1	182220000	182240000
1	182580000	182600000
1	213640000	213660000
1	295440000	295460000
2	25220000	25240000
2	87300000	87320000
2	94100000	94120000
2	117400000	117420000
2	119620000	119640000
2	124400000	124420000
2	128560000	128580000
2	167680000	167700000
2	185060000	185080000
2	201060000	201080000
2	229620000	229640000
2	237620000	237640000
2	243180000	243200000
2	245080000	245100000
3	26460000	26480000
3	31020000	31040000
3	58400000	58420000
3	64940000	64960000
3	66800000	66820000
3	96340000	96360000
3	105780000	105800000
3	112780000	112800000
3	132300000	132320000
3	182100000	182120000
3	195000000	195020000
3	204380000	204400000
3	213120000	213140000
4	17900000	17920000
4	34040000	34060000
4	36820000	36840000
4	47460000	47480000
4	47760000	47780000
4	48120000	48140000
4	51460000	51480000
4	61560000	61580000
4	62660000	62680000
4	99220000	99240000
4	99800000	99820000
4	106600000	106620000
4	121220000	121240000
5	21320000	21340000
5	40520000	40540000
5	52160000	52180000
5	69320000	69340000
5	85620000	85640000
6	15220000	15240000
6	31420000	31440000
6	50580000	50600000
6	66840000	66860000
6	68860000	68880000
6	91400000	91420000
6	114820000	114840000
6	115140000	115160000
6	119440000	119460000
7	16320000	16340000
7	29240000	29260000
7	34580000	34600000
7	70360000	70380000
7	73800000	73820000
7	102980000	103000000
8	780000	800000
8	23520000	23540000
8	28540000	28560000
8	34460000	34480000
8	47620000	47640000
8	72380000	72400000
8	72660000	72680000
9	5660000	5680000
9	12740000	12760000
9	34840000	34860000
9	64180000	64200000
9	66660000	66680000
9	75640000	75660000
9	79600000	79620000
9	94980000	95000000
9	95680000	95700000
9	96660000	96680000
9	103080000	103100000
10	81600000	81620000
10	87220000	87240000
11	23660000	23680000
11	31000000	31020000
11	50000000	50020000
11	50600000	50620000
12	1800000	1820000
12	2260000	2280000
12	82480000	82500000
13	21160000	21180000
13	49940000	49960000
13	54420000	54440000
13	54720000	54740000
14	5340000	5360000
15	2200000	2220000
15	19580000	19600000
15	21700000	21720000
15	29120000	29140000
15	64700000	64720000
15	65780000	65800000
16	1380000	1400000
16	20080000	20100000
16	40280000	40300000
17	7800000	7820000
17	21000000	21020000
17	39720000	39740000
17	50940000	50960000
18	2020000	2040000
18	37400000	37420000
18	47200000	47220000
18	56240000	56260000
19	8040000	8060000
19	14900000	14920000
19	43420000	43440000
19	53420000	53440000
19	56680000	56700000
20	1220000	1240000
20	2980000	3000000
20	15960000	15980000
20	24020000	24040000
20	38620000	38640000
21	13080000	13100000
21	24300000	24320000
21	31040000	31060000
22	10240000	10260000
22	16260000	16280000
23	7660000	7680000
23	13460000	13480000
23	13860000	13880000
23	15400000	15420000
23	24260000	24280000
23	35800000	35820000
23	48180000	48200000
23	51100000	51120000
24	6360000	6380000
24	18920000	18940000
24	19200000	19220000
24	20520000	20540000
24	24060000	24080000
24	25440000	25460000
25	12760000	12780000
25	18140000	18160000
26	19160000	19180000
26	29740000	29760000
26	45380000	45400000

## Sheet: Dog specific boundaries
Table S5. TAD boundary positions across seven mammalian SATs.
chr	start	end	Genome assembly
1	32060000	32080000	CanFam3.1
1	45300000	45320000
1	50900000	50920000
1	94960000	94980000
2	4700000	4720000
2	5100000	5120000
2	21680000	21700000
2	40240000	40260000
2	77720000	77740000
3	2440000	2460000
3	20800000	20820000
3	64340000	64360000
4	4060000	4080000
4	49860000	49880000
4	54080000	54100000
4	61060000	61080000
4	75180000	75200000
4	87360000	87380000
5	17200000	17220000
5	21680000	21700000
5	54080000	54100000
5	54440000	54460000
5	78120000	78140000
6	24300000	24320000
6	43260000	43280000
6	53160000	53180000
6	53540000	53560000
6	67700000	67720000
7	1980000	2000000
7	23620000	23640000
7	34940000	34960000
7	41840000	41860000
7	43400000	43420000
7	44540000	44560000
7	50320000	50340000
7	60580000	60600000
7	78580000	78600000
8	19400000	19420000
8	23920000	23940000
8	57340000	57360000
9	7600000	7620000
9	7820000	7840000
9	7840000	7860000
9	17340000	17360000
9	18100000	18120000
9	37380000	37400000
9	42280000	42300000
10	39380000	39400000
10	41760000	41780000
10	57400000	57420000
11	9280000	9300000
11	26740000	26760000
11	27040000	27060000
12	1680000	1700000
12	12600000	12620000
12	29660000	29680000
12	30920000	30940000
12	68680000	68700000
13	3240000	3260000
13	18960000	18980000
13	39960000	39980000
13	43820000	43840000
13	54020000	54040000
13	61580000	61600000
14	4040000	4060000
14	5560000	5580000
14	48200000	48220000
14	48380000	48400000
15	1880000	1900000
15	12620000	12640000
15	19420000	19440000
15	36480000	36500000
16	39120000	39140000
16	50620000	50640000
17	11040000	11060000
17	16060000	16080000
17	61120000	61140000
18	17720000	17740000
18	18620000	18640000
19	8320000	8340000
19	16720000	16740000
19	19940000	19960000
20	3280000	3300000
20	37280000	37300000
21	14800000	14820000
21	36580000	36600000
21	37100000	37120000
21	46420000	46440000
22	5220000	5240000
22	8260000	8280000
22	29860000	29880000
22	43200000	43220000
23	39820000	39840000
24	6860000	6880000
26	16900000	16920000
27	28320000	28340000
28	10320000	10340000
28	22800000	22820000
28	28700000	28720000
29	3720000	3740000
29	36660000	36680000
31	21180000	21200000
33	27880000	27900000
34	25980000	26000000
35	21960000	21980000
36	28820000	28840000
37	21640000	21660000
37	28080000	28100000
38	8160000	8180000
