# Supplementary material for: Comparative three-dimensional genome architectures of adipose tissues provide insight into human-specific regulation of metabolic homeostasis
Source: J Biol Chem. 2023 Apr 27;299(6):104757. doi: 10.1016/j.jbc.2023.104757 (PMC10245122; doi:10.1016/j.jbc.2023.104757)
Supplement: Supplementary Table 6 [file mmc6.xlsx]

## Sheet: HS TADs
Table S6. Functional enrichment for genes in HS and Cons TADs
Term	Description	LogP	InTerm_InList	Symbols
hsa05150	Staphylococcus aureus infection	-26.6803	37/85	CFB,C2,C4A,C4B,HLA-DQA1,HLA-DQA2,HLA-DQB1,HLA-DRA,HLA-DRB1,HLA-DRB5,KRT9,KRT10,KRT12,KRT13,KRT14,KRT15,KRT16,KRT17,KRT19,KRT31,KRT32,KRT33A,KRT33B,KRT34,KRT35,KRT38,KRT37,KRT36,KRT23,KRT20,KRT40,KRT25,KRT28,KRT24,KRT27,KRT26,KRT39,ATF6B,HBEGF,HSPA1A,HSPA1B,HSPA1L,MAPK1,MAP2K1,CREB3,AIF1,RHOH,COL1A2,FLNC,KPNB1,PAWR,SRF,TNXB,TPM2,TCAP,ARHGEF2,KLHL41,CRTAP,SWAP70,COBL,TMOD3,TMOD2,TPPP2,ADAMTS14,CARM…
GO:0002399	MHC class II protein complex assembly	-6.27133	7/13	HLA-DQA1,HLA-DQA2,HLA-DQB1,HLA-DQB2,HLA-DRA,HLA-DRB1,HLA-DRB5,GAD1,LTA,PRF1,PTPRN2,TNF,RNASE3,CD8A,CD8B,HSPA1A,HSPA1B,HSPA1L,SWAP70,C2,C4A,C4B,TBX21,SEMA4A,CRACR2A,ATP6V1G2,LTB,TEK,ATP6V1F,CD14,ITGB3,AGER,AIF1,RHOH,CDH1,ERBB2,LRRC32,NODAL,NOTCH4,PNP,PAWR,PTPN11,SKAP1,PPM1F,SH2B3,SIRPB1,SIRPG,TENM3,METTL3,SIRPA,RNASE10,ZDHHC21,GBA,RAB3B,MAPK1,CCND2,CDC27,ATF6B,FDPS,NFATC3,MAP2K1,SRF,TLN1,CREB3
GO:0048704	embryonic skeletal system morphogenesis	-4.27232	14/90	HOXB1,HOXB2,HOXB3,HOXB4,HOXB5,HOXB6,HOXB7,HOXB8,HOXB9,NODAL,PAX5,TFAP2A,PCGF2,DYNC2I1,EDNRA,BGLAP,COL1A2,NPR2,MED1,PTPN11,SRF,GDF5,SGPL1,CER1,SH2B3,ARID5A,SMPD3,ASH1L,ACD,MPIG6B,SLC10A7,FREM1,ASXL1,SP5,MAPK1,PTK7,TCAP,CHRNA9,SLC44A4,BBS5,MYO3B,ADM,DUSP2,ITGB3,AFF3,PBX2,VEGFC,RECK,BCL2L11,COBL,LEO1,TRIM71,KRT19,MAP2K1,TNF,CRKL,POFUT1
GO:0042335	cuticle development	-4.02573	3/3	DUOX2,DUOX1,TMEM79
GO:0042303	molting cycle	-3.98539	13/84	CDH3,KRT14,KRT16,KRT17,KRT33B,TMEM79,KRTAP4-5,KRTAP4-3,KRT25,ZDHHC21,KRT27,KRTAP4-8,KRTAP4-9,ADM,AGER,APEX1,BGLAP,DDC,EDNRA,GBA,GCLC,PAX5,MAP2K1,SRF,MAPKAPK5
GO:0046466	membrane lipid catabolic process	-3.49212	7/30	GALC,GBA,NEU1,SGPL1,SMPD3,GBA2,ZPBP2,AGA,GLB1,ST6GALNAC3,ACADL,ACADM,CPS1,ABHD16A,PLA2G15,ACOXL,ACAD10,MTLN,ST6GALNAC5,ORMDL3
GO:0035855	megakaryocyte development	-3.2547	5/16	MED1,PTPN11,SRF,SH2B3,MPIG6B,MYH9
GO:0070192	chromosome organization involved in meiotic cell cycle	-2.829	9/60	BUB1,MSH4,MSH5,BAG6,EHMT2,NCAPH,CCNB1IP1,TERB2,MEI4,KPNB1,TOP3B,CIAO1,CTCF,PMF1,VPS4A,CHMP3,NCAPG2,CHTF8,CENPT,KLHL22
GO:0051570	regulation of histone H3-K9 methylation	-2.7704	5/20	DNMT3B,LMNA,PAX5,EHMT2,KDM3A
GO:0097647	amylin receptor signaling pathway	-2.76972	3/6	ADM,CALCR,IAPP

## Sheet: Cons TADs
Table S6. Functional enrichment for genes in HS and Cons TADs
Term	Description	LogP	InTerm_InList	Symbols
GO:0071805	potassium ion transmembrane transport	-5.40297	15/146	ATP1A2,ATP1A4,KCNA2,KCNA3,KCNA10,KCNC4,KCND3,KCNJ9,KCNJ10,KCNK1,SLC12A1,SLC12A2,PKD2L1,SLC24A2,SLC24A5,TPCN1,SLC8B1,SLC6A17,ATP2B1,ATP5F1A,MICU1,IBTK,HVCN1,MCU,SLC36A2,SLC36A1,SLC25A26,ADRA1B,ATOX1,CASQ1,CD38,S1PR1,LPAR1,GATA2,GPR33,HIF1A,SOD1,AKAP6,FBXL5
GO:0051004	regulation of lipoprotein lipase activity	-4.63022	5/15	APOA1,APOA4,APOC3,ANGPTL3,APOA5,PLA2G12B,FGF1,PLIN2,FABP6,SCD
GO:0008283	cell population proliferation	-4.53427	27/452	ACVR2A,APOA1,EMX2,GLI3,IL9,IL12B,ITGA2,CD180,PPP3CB,RPS6,RPS6KA1,SOX5,TGFBI,AXIN2,TP63,ZPR1,ECD,NCSTN,TBK1,SIDT2,LEF1,PELO,ATOH8,DOCK7,OSR1,LMNTD1,BLOC1S2
hsa00290	Valine, leucine and isoleucine biosynthesis	-4.21361	3/4	BCAT1,SDS,SDSL
GO:0006030	chitin metabolic process	-3.82383	3/5	CHI3L2,OVGP1,CHIA,CHST2,GNS
GO:0070839	metal ion export	-3.54378	6/37	ATP1A2,ATP1A4,ATP2B1,KCNA2,KCND3,SLC8B1,KCNJ9,KCNJ10,SLC12A1,SLC12A2,SFN,KRAS,PIK3R1,BST1,CD38,RAP1A,PLA2G12B,SLC24A2,ADRA1B
GO:0021631	optic nerve morphogenesis	-3.53095	3/6	GLI3,KCNA2,PAX2,EMX2,TBX18,OSR1,CEP290,PROM1,FZD7,PELO,AXIN2
GO:0051056	regulation of small GTPase mediated signal transduction	-3.46837	17/262	APOA1,APOC3,ARHGAP5,BCL6,LPAR1,KRAS,KITLG,TIAM1,RASAL1,ARHGAP26,ARHGEF12,DENND4C,ERBIN,PLEKHG1,ARHGAP21,ALS2,SYNPO2L
GO:0015824	proline transport	-3.10007	3/8	SLC36A2,SLC36A1,SLC6A17
GO:0060700	regulation of ribonuclease activity	-3.10007	3/8	OAS1,OAS2,OAS3,G3BP1,PTPN22,TBK1,RAB11FIP2,IRAK4,EPG5,ALPK1,TIFA,GPATCH3
