# Supplementary material for: Comparative three-dimensional genome architectures of adipose tissues provide insight into human-specific regulation of metabolic homeostasis
Source: J Biol Chem. 2023 Apr 27;299(6):104757. doi: 10.1016/j.jbc.2023.104757 (PMC10245122; doi:10.1016/j.jbc.2023.104757)
Supplement: Supplementary Table 7 [file mmc7.xlsx]

## Sheet: Conserved PEIs (hg38)
Table S7. PEI positions across seven mammalian SATs.
chr	Promoter start	Promoter end	Target gene	Enhancer start	Enhancer end	Enhancer type
1	6240000	6250000	ENSG00000173673	6350000	6360000	inactive-enhancer
1	8020000	8030000	ENSG00000116285	8320000	8330000	super-enhancer
1	8020000	8030000	ENSG00000116285	8200000	8210000	super-enhancer
1	21930000	21940000	ENSG00000142798	21900000	21910000	super-enhancer
1	23550000	23560000	ENSG00000117318	23600000	23610000	inactive-enhancer
1	23550000	23560000	ENSG00000117318	23610000	23620000	inactive-enhancer
1	24190000	24200000	ENSG00000185436	24380000	24390000	regular-enhancer
1	24190000	24200000	ENSG00000185436	24350000	24360000	inactive-enhancer
1	24190000	24200000	ENSG00000185436	24420000	24430000	inactive-enhancer
1	24190000	24200000	ENSG00000185436	24370000	24380000	regular-enhancer
1	24190000	24200000	ENSG00000185436	24400000	24410000	inactive-enhancer
1	24410000	24420000	ENSG00000001460	24180000	24190000	inactive-enhancer
1	24410000	24420000	ENSG00000001461	24180000	24190000	inactive-enhancer
1	24740000	24750000	ENSG00000169504	24820000	24830000	inactive-enhancer
1	25810000	25820000	ENSG00000117640	25580000	25590000	inactive-enhancer
1	26690000	26700000	ENSG00000117713	26770000	26780000	inactive-enhancer
1	26690000	26700000	ENSG00000117713	26790000	26800000	inactive-enhancer
1	26690000	26700000	ENSG00000117713	26600000	26610000	inactive-enhancer
1	26780000	26790000	ENSG00000060642	26680000	26690000	regular-enhancer
1	26780000	26790000	ENSG00000060642	26620000	26630000	regular-enhancer
1	26780000	26790000	ENSG00000060642	26610000	26620000	inactive-enhancer
1	26780000	26790000	ENSG00000060642	26580000	26590000	inactive-enhancer
1	26780000	26790000	ENSG00000060642	26710000	26720000	regular-enhancer
1	26780000	26790000	ENSG00000060642	26600000	26610000	inactive-enhancer
1	27380000	27390000	ENSG00000174950	27300000	27310000	regular-enhancer
1	27390000	27400000	ENSG00000181773	27660000	27670000	super-enhancer
1	27390000	27400000	ENSG00000181773	27650000	27660000	super-enhancer
1	27390000	27400000	ENSG00000181773	27290000	27300000	inactive-enhancer
1	27390000	27400000	ENSG00000181773	27300000	27310000	regular-enhancer
1	27390000	27400000	ENSG00000181773	27540000	27550000	super-enhancer
1	27390000	27400000	ENSG00000181773	27570000	27580000	super-enhancer
1	27390000	27400000	ENSG00000181773	27560000	27570000	super-enhancer
1	46170000	46180000	ENSG00000250719	46070000	46080000	inactive-enhancer
1	46170000	46180000	ENSG00000117472	46070000	46080000	inactive-enhancer
1	67680000	67690000	ENSG00000116717	67570000	67580000	super-enhancer
1	67680000	67690000	ENSG00000116717	67560000	67570000	super-enhancer
1	77970000	77980000	ENSG00000162616	78100000	78110000	regular-enhancer
1	77970000	77980000	ENSG00000162616	78110000	78120000	inactive-enhancer
1	94540000	94550000	ENSG00000117525	94790000	94800000	regular-enhancer
1	109400000	109410000	ENSG00000134243	109240000	109250000	regular-enhancer
1	109400000	109410000	ENSG00000134243	109260000	109270000	inactive-enhancer
1	109610000	109620000	ENSG00000116337	109550000	109560000	regular-enhancer
1	109980000	109990000	ENSG00000168710	109770000	109780000	super-enhancer
1	110200000	110210000	ENSG00000116396	110300000	110310000	inactive-enhancer
1	110200000	110210000	ENSG00000116396	110310000	110320000	inactive-enhancer
1	112390000	112400000	ENSG00000143079	112440000	112450000	regular-enhancer
1	115760000	115770000	ENSG00000118729	115610000	115620000	inactive-enhancer
1	145990000	146000000	ENSG00000265972	145970000	145980000	super-enhancer
1	150250000	150260000	ENSG00000118298	150300000	150310000	inactive-enhancer
1	151150000	151160000	ENSG00000163154	151090000	151100000	inactive-enhancer
1	151150000	151160000	ENSG00000163154	151100000	151110000	inactive-enhancer
1	151150000	151160000	ENSG00000163156	151100000	151110000	inactive-enhancer
1	151150000	151160000	ENSG00000163156	151090000	151100000	inactive-enhancer
1	154870000	154880000	ENSG00000143603	154700000	154710000	inactive-enhancer
1	154870000	154880000	ENSG00000143603	154660000	154670000	inactive-enhancer
1	156080000	156090000	ENSG00000254726	156230000	156240000	regular-enhancer
1	156080000	156090000	ENSG00000254726	156200000	156210000	regular-enhancer
1	156370000	156380000	ENSG00000163468	156440000	156450000	inactive-enhancer
1	157990000	158000000	ENSG00000183853	158080000	158090000	super-enhancer
1	159800000	159810000	ENSG00000181036	159880000	159890000	regular-enhancer
1	161220000	161230000	ENSG00000158882	161350000	161360000	regular-enhancer
1	161220000	161230000	ENSG00000158874	161350000	161360000	regular-enhancer
1	161230000	161240000	ENSG00000143257	161350000	161360000	regular-enhancer
1	162020000	162030000	ENSG00000162745	161800000	161810000	inactive-enhancer
1	162020000	162030000	ENSG00000162745	161790000	161800000	inactive-enhancer
1	167620000	167630000	ENSG00000198771	167680000	167690000	inactive-enhancer
1	172410000	172420000	ENSG00000180999	172050000	172060000	inactive-enhancer
1	172410000	172420000	ENSG00000180999	172060000	172070000	inactive-enhancer
1	172410000	172420000	ENSG00000180999	172010000	172020000	inactive-enhancer
1	180500000	180510000	ENSG00000230124	180830000	180840000	inactive-enhancer
1	180500000	180510000	ENSG00000230124	180880000	180890000	inactive-enhancer
1	180500000	180510000	ENSG00000230124	180860000	180870000	inactive-enhancer
1	180500000	180510000	ENSG00000230124	180850000	180860000	inactive-enhancer
1	203490000	203500000	ENSG00000188770	203340000	203350000	super-enhancer
1	204490000	204500000	ENSG00000133056	204430000	204440000	super-enhancer
1	204490000	204500000	ENSG00000133056	204420000	204430000	super-enhancer
1	204490000	204500000	ENSG00000133056	204450000	204460000	super-enhancer
1	204490000	204500000	ENSG00000133056	204440000	204450000	super-enhancer
1	208240000	208250000	ENSG00000076356	208130000	208140000	inactive-enhancer
1	212030000	212040000	ENSG00000143493	212440000	212450000	regular-enhancer
1	212030000	212040000	ENSG00000143476	212440000	212450000	regular-enhancer
1	212280000	212290000	ENSG00000066027	212070000	212080000	inactive-enhancer
1	212280000	212290000	ENSG00000066027	212100000	212110000	inactive-enhancer
1	212280000	212290000	ENSG00000066027	212060000	212070000	inactive-enhancer
1	212280000	212290000	ENSG00000066027	212130000	212140000	inactive-enhancer
1	244860000	244870000	ENSG00000153187	244970000	244980000	regular-enhancer
1	244960000	244970000	ENSG00000203666	244840000	244850000	inactive-enhancer
2	20440000	20450000	ENSG00000143878	20620000	20630000	super-enhancer
2	20440000	20450000	ENSG00000143878	20560000	20570000	inactive-enhancer
2	20440000	20450000	ENSG00000143878	20580000	20590000	inactive-enhancer
2	20440000	20450000	ENSG00000143878	20570000	20580000	inactive-enhancer
2	20440000	20450000	ENSG00000143878	20630000	20640000	super-enhancer
2	20440000	20450000	ENSG00000143878	20590000	20600000	inactive-enhancer
2	20440000	20450000	ENSG00000143878	20610000	20620000	super-enhancer
2	20440000	20450000	ENSG00000143878	20640000	20650000	super-enhancer
2	24970000	24980000	ENSG00000115137	25190000	25200000	inactive-enhancer
2	24970000	24980000	ENSG00000115137	25130000	25140000	regular-enhancer
2	25980000	25990000	ENSG00000084731	26130000	26140000	inactive-enhancer
2	28390000	28400000	ENSG00000075426	27720000	27730000	super-enhancer
2	28390000	28400000	ENSG00000075426	27750000	27760000	super-enhancer
2	28390000	28400000	ENSG00000075426	27730000	27740000	super-enhancer
2	28740000	28750000	ENSG00000213639	28590000	28600000	super-enhancer
2	46290000	46300000	ENSG00000116016	46070000	46080000	super-enhancer
2	46290000	46300000	ENSG00000116016	46110000	46120000	super-enhancer
2	46290000	46300000	ENSG00000116016	46050000	46060000	super-enhancer
2	65430000	65440000	ENSG00000198369	65280000	65290000	regular-enhancer
2	69010000	69020000	ENSG00000169604	69320000	69330000	inactive-enhancer
2	69010000	69020000	ENSG00000169604	69300000	69310000	regular-enhancer
2	69890000	69900000	ENSG00000059728	70050000	70060000	super-enhancer
2	69890000	69900000	ENSG00000059728	70060000	70070000	super-enhancer
2	69890000	69900000	ENSG00000059728	70180000	70190000	inactive-enhancer
2	69890000	69900000	ENSG00000059728	70070000	70080000	super-enhancer
2	72140000	72150000	ENSG00000003137	71940000	71950000	regular-enhancer
2	72140000	72150000	ENSG00000003137	71920000	71930000	regular-enhancer
2	85410000	85420000	ENSG00000042493	85540000	85550000	inactive-enhancer
2	85530000	85540000	ENSG00000168906	85430000	85440000	super-enhancer
2	96870000	96880000	ENSG00000168758	96950000	96960000	regular-enhancer
2	96870000	96880000	ENSG00000168758	96940000	96950000	inactive-enhancer
2	96870000	96880000	ENSG00000168758	96930000	96940000	inactive-enhancer
2	111890000	111900000	ENSG00000153208	112030000	112040000	regular-enhancer
2	111890000	111900000	ENSG00000153208	111970000	111980000	regular-enhancer
2	120340000	120350000	ENSG00000163083	120660000	120670000	regular-enhancer
2	170810000	170820000	ENSG00000128683	170400000	170410000	inactive-enhancer
2	170810000	170820000	ENSG00000128683	170380000	170390000	inactive-enhancer
2	172420000	172430000	ENSG00000091409	172190000	172200000	inactive-enhancer
2	172420000	172430000	ENSG00000091409	172180000	172190000	inactive-enhancer
2	176080000	176090000	ENSG00000174279	175680000	175690000	inactive-enhancer
2	176080000	176090000	ENSG00000174279	175670000	175680000	inactive-enhancer
2	176100000	176110000	ENSG00000128710	176630000	176640000	inactive-enhancer
2	176120000	176130000	ENSG00000128709	176450000	176460000	inactive-enhancer
2	176120000	176130000	ENSG00000128709	176630000	176640000	inactive-enhancer
2	176120000	176130000	ENSG00000128709	176660000	176670000	inactive-enhancer
2	176120000	176130000	ENSG00000128709	176640000	176650000	inactive-enhancer
2	176120000	176130000	ENSG00000128709	176650000	176660000	inactive-enhancer
2	176120000	176130000	ENSG00000128709	176610000	176620000	inactive-enhancer
2	176120000	176130000	ENSG00000128709	176620000	176630000	inactive-enhancer
2	176120000	176130000	ENSG00000128709	176600000	176610000	inactive-enhancer
2	176120000	176130000	ENSG00000128709	176470000	176480000	regular-enhancer
2	176120000	176130000	ENSG00000128709	177150000	177160000	inactive-enhancer
2	176130000	176140000	ENSG00000128652	176490000	176500000	regular-enhancer
2	176130000	176140000	ENSG00000128652	176640000	176650000	inactive-enhancer
2	176130000	176140000	ENSG00000128652	176460000	176470000	inactive-enhancer
2	176130000	176140000	ENSG00000128652	176450000	176460000	inactive-enhancer
2	176130000	176140000	ENSG00000128652	176630000	176640000	inactive-enhancer
2	188970000	188980000	ENSG00000168542	188540000	188550000	inactive-enhancer
2	188970000	188980000	ENSG00000168542	188560000	188570000	regular-enhancer
2	188970000	188980000	ENSG00000168542	188520000	188530000	inactive-enhancer
2	199950000	199960000	ENSG00000162971	200490000	200500000	inactive-enhancer
2	199950000	199960000	ENSG00000162971	200480000	200490000	inactive-enhancer
2	202030000	202040000	ENSG00000155760	202160000	202170000	inactive-enhancer
2	202030000	202040000	ENSG00000155760	202130000	202140000	regular-enhancer
2	202030000	202040000	ENSG00000155760	202120000	202130000	regular-enhancer
2	207760000	207770000	ENSG00000163251	207970000	207980000	inactive-enhancer
2	207760000	207770000	ENSG00000163251	208070000	208080000	inactive-enhancer
2	219160000	219170000	ENSG00000187736	219290000	219300000	regular-enhancer
3	14400000	14410000	ENSG00000131389	14280000	14290000	inactive-enhancer
3	14400000	14410000	ENSG00000131389	14260000	14270000	regular-enhancer
3	30600000	30610000	ENSG00000163513	30520000	30530000	super-enhancer
3	45680000	45690000	ENSG00000211456	45490000	45500000	inactive-enhancer
3	45680000	45690000	ENSG00000211456	45510000	45520000	inactive-enhancer
3	45680000	45690000	ENSG00000211456	45500000	45510000	inactive-enhancer
3	50610000	50620000	ENSG00000114737	51370000	51380000	inactive-enhancer
3	50610000	50620000	ENSG00000114737	51360000	51370000	inactive-enhancer
3	51380000	51390000	ENSG00000145050	50620000	50630000	inactive-enhancer
3	51380000	51390000	ENSG00000145050	50630000	50640000	inactive-enhancer
3	51970000	51980000	ENSG00000090097	52140000	52150000	super-enhancer
3	56680000	56690000	ENSG00000163946	56990000	57000000	inactive-enhancer
3	56680000	56690000	ENSG00000163946	56980000	56990000	inactive-enhancer
3	56680000	56690000	ENSG00000163946	57010000	57020000	inactive-enhancer
3	58330000	58340000	ENSG00000168297	58410000	58420000	regular-enhancer
3	63810000	63820000	ENSG00000163632	63350000	63360000	inactive-enhancer
3	100250000	100260000	ENSG00000036054	99820000	99830000	regular-enhancer
3	100250000	100260000	ENSG00000036054	99840000	99850000	regular-enhancer
3	100250000	100260000	ENSG00000036054	99830000	99840000	regular-enhancer
3	112640000	112650000	ENSG00000091986	112800000	112810000	super-enhancer
3	112640000	112650000	ENSG00000091986	112960000	112970000	inactive-enhancer
3	112640000	112650000	ENSG00000091986	112810000	112820000	super-enhancer
3	120090000	120100000	ENSG00000082701	119870000	119880000	inactive-enhancer
3	126350000	126360000	ENSG00000163884	126270000	126280000	regular-enhancer
3	126390000	126400000	ENSG00000163885	126260000	126270000	regular-enhancer
3	134370000	134380000	ENSG00000114019	134310000	134320000	super-enhancer
3	134370000	134380000	ENSG00000114019	134450000	134460000	super-enhancer
3	134370000	134380000	ENSG00000114019	134460000	134470000	super-enhancer
3	134370000	134380000	ENSG00000114019	134440000	134450000	inactive-enhancer
3	134370000	134380000	ENSG00000114019	134300000	134310000	super-enhancer
3	134480000	134490000	ENSG00000182923	134300000	134310000	super-enhancer
3	134480000	134490000	ENSG00000182923	134240000	134250000	inactive-enhancer
3	134480000	134490000	ENSG00000182923	134310000	134320000	super-enhancer
3	134480000	134490000	ENSG00000129055	134310000	134320000	super-enhancer
3	134480000	134490000	ENSG00000182923	134320000	134330000	super-enhancer
3	134480000	134490000	ENSG00000129055	134320000	134330000	super-enhancer
3	134480000	134490000	ENSG00000129055	134240000	134250000	inactive-enhancer
3	134480000	134490000	ENSG00000129055	134300000	134310000	super-enhancer
3	156670000	156680000	ENSG00000163659	157080000	157090000	regular-enhancer
3	184560000	184570000	ENSG00000182580	184780000	184790000	inactive-enhancer
3	184560000	184570000	ENSG00000182580	184770000	184780000	inactive-enhancer
3	184560000	184570000	ENSG00000182580	184730000	184740000	inactive-enhancer
3	184560000	184570000	ENSG00000182580	184700000	184710000	regular-enhancer
3	184560000	184570000	ENSG00000182580	184720000	184730000	inactive-enhancer
3	184560000	184570000	ENSG00000182580	184740000	184750000	inactive-enhancer
3	184560000	184570000	ENSG00000182580	184760000	184770000	inactive-enhancer
3	184560000	184570000	ENSG00000182580	184790000	184800000	inactive-enhancer
3	184560000	184570000	ENSG00000182580	184800000	184810000	inactive-enhancer
3	187740000	187750000	ENSG00000113916	188950000	188960000	super-enhancer
3	187740000	187750000	ENSG00000113916	188040000	188050000	inactive-enhancer
3	194670000	194680000	ENSG00000041802	195220000	195230000	super-enhancer
3	194670000	194680000	ENSG00000041802	195260000	195270000	super-enhancer
3	194670000	194680000	ENSG00000041802	195230000	195240000	super-enhancer
3	194670000	194680000	ENSG00000041802	195130000	195140000	super-enhancer
3	194670000	194680000	ENSG00000041802	195110000	195120000	super-enhancer
3	194670000	194680000	ENSG00000041802	195250000	195260000	super-enhancer
3	197290000	197300000	ENSG00000075711	197530000	197540000	regular-enhancer
3	197290000	197300000	ENSG00000075711	197450000	197460000	inactive-enhancer
3	197290000	197300000	ENSG00000075711	197480000	197490000	inactive-enhancer
3	197290000	197300000	ENSG00000075711	197500000	197510000	inactive-enhancer
4	38660000	38670000	ENSG00000109787	38320000	38330000	regular-enhancer
4	38660000	38670000	ENSG00000109787	38380000	38390000	regular-enhancer
4	38660000	38670000	ENSG00000109787	38200000	38210000	inactive-enhancer
4	38660000	38670000	ENSG00000109787	38080000	38090000	super-enhancer
4	38660000	38670000	ENSG00000109787	38180000	38190000	super-enhancer
4	38660000	38670000	ENSG00000109787	38190000	38200000	super-enhancer
4	41360000	41370000	ENSG00000064042	41620000	41630000	inactive-enhancer
4	83530000	83540000	ENSG00000138678	83640000	83650000	inactive-enhancer
4	86930000	86940000	ENSG00000172493	87000000	87010000	super-enhancer
4	86930000	86940000	ENSG00000172493	87080000	87090000	inactive-enhancer
4	86930000	86940000	ENSG00000172493	87060000	87070000	super-enhancer
4	86930000	86940000	ENSG00000172493	87090000	87100000	inactive-enhancer
4	94450000	94460000	ENSG00000163110	94570000	94580000	regular-enhancer
4	94450000	94460000	ENSG00000163110	94560000	94570000	regular-enhancer
4	147680000	147690000	ENSG00000164169	147880000	147890000	inactive-enhancer
4	147680000	147690000	ENSG00000164169	147840000	147850000	inactive-enhancer
4	147680000	147690000	ENSG00000164169	147900000	147910000	inactive-enhancer
4	147680000	147690000	ENSG00000164169	147870000	147880000	inactive-enhancer
4	147680000	147690000	ENSG00000164169	147860000	147870000	regular-enhancer
4	147680000	147690000	ENSG00000164169	147850000	147860000	inactive-enhancer
4	158170000	158180000	ENSG00000164125	158000000	158010000	inactive-enhancer
4	158170000	158180000	ENSG00000164125	157980000	157990000	inactive-enhancer
4	158170000	158180000	ENSG00000164125	157990000	158000000	inactive-enhancer
4	183090000	183100000	ENSG00000151718	183240000	183250000	inactive-enhancer
5	54510000	54520000	ENSG00000178996	54800000	54810000	super-enhancer
5	54510000	54520000	ENSG00000178996	54810000	54820000	inactive-enhancer
5	54510000	54520000	ENSG00000178996	54820000	54830000	inactive-enhancer
5	54510000	54520000	ENSG00000178996	54840000	54850000	regular-enhancer
5	54510000	54520000	ENSG00000178996	54860000	54870000	inactive-enhancer
5	58450000	58460000	ENSG00000145632	57770000	57780000	regular-enhancer
5	91380000	91390000	ENSG00000113369	91110000	91120000	super-enhancer
5	91380000	91390000	ENSG00000113369	91090000	91100000	inactive-enhancer
5	91380000	91390000	ENSG00000113369	91100000	91110000	super-enhancer
5	115810000	115820000	ENSG00000129596	115680000	115690000	inactive-enhancer
5	123420000	123430000	ENSG00000168944	123510000	123520000	inactive-enhancer
5	132500000	132510000	ENSG00000125347	132410000	132420000	super-enhancer
5	132500000	132510000	ENSG00000125347	132420000	132430000	super-enhancer
5	132500000	132510000	ENSG00000125347	132380000	132390000	super-enhancer
5	134410000	134420000	ENSG00000237190	134540000	134550000	inactive-enhancer
5	134410000	134420000	ENSG00000237190	134580000	134590000	regular-enhancer
5	134410000	134420000	ENSG00000237190	134500000	134510000	regular-enhancer
5	134410000	134420000	ENSG00000237190	134510000	134520000	regular-enhancer
5	134410000	134420000	ENSG00000237190	134570000	134580000	regular-enhancer
5	134410000	134420000	ENSG00000237190	134560000	134570000	regular-enhancer
5	134410000	134420000	ENSG00000237190	134530000	134540000	inactive-enhancer
5	134410000	134420000	ENSG00000237190	134490000	134500000	inactive-enhancer
5	135890000	135900000	ENSG00000145839	136210000	136220000	inactive-enhancer
5	135890000	135900000	ENSG00000145839	136220000	136230000	inactive-enhancer
5	135890000	135900000	ENSG00000145839	136200000	136210000	inactive-enhancer
5	135950000	135960000	ENSG00000145826	136150000	136160000	inactive-enhancer
5	135950000	135960000	ENSG00000145826	136180000	136190000	inactive-enhancer
5	135950000	135960000	ENSG00000145826	136200000	136210000	inactive-enhancer
5	135950000	135960000	ENSG00000145826	136080000	136090000	super-enhancer
5	135950000	135960000	ENSG00000145826	136160000	136170000	inactive-enhancer
5	135950000	135960000	ENSG00000145826	136070000	136080000	super-enhancer
5	135950000	135960000	ENSG00000145826	136170000	136180000	inactive-enhancer
5	135950000	135960000	ENSG00000145826	136090000	136100000	super-enhancer
5	135950000	135960000	ENSG00000145826	136050000	136060000	super-enhancer
5	138460000	138470000	ENSG00000120738	138500000	138510000	regular-enhancer
5	138460000	138470000	ENSG00000120738	138480000	138490000	inactive-enhancer
5	140340000	140350000	ENSG00000113070	140240000	140250000	super-enhancer
5	140340000	140350000	ENSG00000113070	140270000	140280000	super-enhancer
5	140340000	140350000	ENSG00000113070	140250000	140260000	super-enhancer
5	140340000	140350000	ENSG00000113070	140230000	140240000	super-enhancer
5	140350000	140360000	ENSG00000113073	140250000	140260000	super-enhancer
5	140350000	140360000	ENSG00000113073	140230000	140240000	super-enhancer
5	140350000	140360000	ENSG00000113073	140260000	140270000	super-enhancer
5	140350000	140360000	ENSG00000113073	140220000	140230000	super-enhancer
5	140350000	140360000	ENSG00000113073	140240000	140250000	super-enhancer
5	140350000	140360000	ENSG00000113073	140270000	140280000	super-enhancer
5	141680000	141690000	ENSG00000120318	141880000	141890000	inactive-enhancer
5	141870000	141880000	ENSG00000156453	141750000	141760000	inactive-enhancer
5	141870000	141880000	ENSG00000156453	141690000	141700000	regular-enhancer
5	141870000	141880000	ENSG00000156453	141730000	141740000	inactive-enhancer
5	141870000	141880000	ENSG00000156453	141710000	141720000	regular-enhancer
5	141870000	141880000	ENSG00000156453	141740000	141750000	inactive-enhancer
5	141870000	141880000	ENSG00000156453	141700000	141710000	regular-enhancer
5	141920000	141930000	ENSG00000081791	141700000	141710000	regular-enhancer
5	141950000	141960000	ENSG00000013561	141700000	141710000	regular-enhancer
5	141960000	141970000	ENSG00000113555	141690000	141700000	regular-enhancer
5	142760000	142770000	ENSG00000145819	142880000	142890000	super-enhancer
5	142760000	142770000	ENSG00000145819	142870000	142880000	super-enhancer
5	142760000	142770000	ENSG00000145819	142840000	142850000	super-enhancer
5	148820000	148830000	ENSG00000169252	148920000	148930000	regular-enhancer
5	148820000	148830000	ENSG00000169252	148950000	148960000	regular-enhancer
5	149270000	149280000	ENSG00000157510	149130000	149140000	super-enhancer
5	149550000	149560000	ENSG00000113712	149450000	149460000	super-enhancer
5	149550000	149560000	ENSG00000113712	149480000	149490000	inactive-enhancer
5	149550000	149560000	ENSG00000183111	149450000	149460000	super-enhancer
5	149550000	149560000	ENSG00000113712	149380000	149390000	super-enhancer
5	149550000	149560000	ENSG00000113712	149430000	149440000	super-enhancer
5	149550000	149560000	ENSG00000113712	149420000	149430000	super-enhancer
5	149550000	149560000	ENSG00000183111	149380000	149390000	super-enhancer
5	149550000	149560000	ENSG00000183111	149370000	149380000	super-enhancer
5	149550000	149560000	ENSG00000113712	149410000	149420000	super-enhancer
5	149550000	149560000	ENSG00000183111	149430000	149440000	super-enhancer
5	149550000	149560000	ENSG00000113712	149370000	149380000	super-enhancer
5	149550000	149560000	ENSG00000113712	149440000	149450000	super-enhancer
5	149550000	149560000	ENSG00000183111	149440000	149450000	super-enhancer
5	149550000	149560000	ENSG00000113712	149300000	149310000	super-enhancer
5	149990000	150000000	ENSG00000113716	149630000	149640000	inactive-enhancer
5	149990000	150000000	ENSG00000113716	149640000	149650000	regular-enhancer
5	150160000	150170000	ENSG00000113722	150210000	150220000	super-enhancer
5	150650000	150660000	ENSG00000164591	150570000	150580000	inactive-enhancer
5	150650000	150660000	ENSG00000164591	150550000	150560000	inactive-enhancer
5	150650000	150660000	ENSG00000164591	150540000	150550000	inactive-enhancer
5	150650000	150660000	ENSG00000164591	150580000	150590000	inactive-enhancer
5	157730000	157740000	ENSG00000113272	157370000	157380000	inactive-enhancer
5	157730000	157740000	ENSG00000113272	157360000	157370000	regular-enhancer
5	159090000	159100000	ENSG00000164330	158760000	158770000	super-enhancer
5	159090000	159100000	ENSG00000164330	158730000	158740000	super-enhancer
5	159090000	159100000	ENSG00000164330	158680000	158690000	super-enhancer
5	159090000	159100000	ENSG00000164330	158700000	158710000	super-enhancer
5	159090000	159100000	ENSG00000164330	158770000	158780000	super-enhancer
5	159090000	159100000	ENSG00000164330	158690000	158700000	super-enhancer
5	159090000	159100000	ENSG00000164330	158720000	158730000	super-enhancer
5	159090000	159100000	ENSG00000164330	158710000	158720000	super-enhancer
5	177470000	177480000	ENSG00000113758	177390000	177400000	super-enhancer
5	177470000	177480000	ENSG00000113758	177380000	177390000	super-enhancer
5	177510000	177520000	ENSG00000183258	177380000	177390000	super-enhancer
6	31620000	31630000	ENSG00000204469	31640000	31650000	inactive-enhancer
6	31680000	31690000	ENSG00000204428	31740000	31750000	super-enhancer
6	33580000	33590000	ENSG00000030110	33690000	33700000	regular-enhancer
6	35340000	35350000	ENSG00000112033	35390000	35400000	inactive-enhancer
6	35340000	35350000	ENSG00000112033	35420000	35430000	regular-enhancer
6	35340000	35350000	ENSG00000112033	35400000	35410000	inactive-enhancer
6	35730000	35740000	ENSG00000157343	35660000	35670000	regular-enhancer
6	35730000	35740000	ENSG00000157343	35690000	35700000	regular-enhancer
6	35730000	35740000	ENSG00000157343	35570000	35580000	regular-enhancer
6	35730000	35740000	ENSG00000157343	35600000	35610000	regular-enhancer
6	35730000	35740000	ENSG00000157343	35630000	35640000	inactive-enhancer
6	35730000	35740000	ENSG00000157343	35580000	35590000	regular-enhancer
6	35730000	35740000	ENSG00000157343	35500000	35510000	regular-enhancer
6	35730000	35740000	ENSG00000157343	35640000	35650000	inactive-enhancer
6	35730000	35740000	ENSG00000157343	35670000	35680000	regular-enhancer
6	35730000	35740000	ENSG00000157343	35680000	35690000	regular-enhancer
6	35730000	35740000	ENSG00000157343	35590000	35600000	regular-enhancer
6	36840000	36850000	ENSG00000124772	36770000	36780000	inactive-enhancer
6	37170000	37180000	ENSG00000137193	37080000	37090000	super-enhancer
6	37170000	37180000	ENSG00000137193	37060000	37070000	super-enhancer
6	37170000	37180000	ENSG00000137193	37090000	37100000	super-enhancer
6	37170000	37180000	ENSG00000137193	37050000	37060000	super-enhancer
6	37170000	37180000	ENSG00000137193	37100000	37110000	super-enhancer
6	43680000	43690000	ENSG00000096080	44070000	44080000	super-enhancer
6	43680000	43690000	ENSG00000096080	44080000	44090000	super-enhancer
6	43760000	43770000	ENSG00000112715	44090000	44100000	inactive-enhancer
6	43760000	43770000	ENSG00000112715	44020000	44030000	super-enhancer
6	43760000	43770000	ENSG00000112715	44080000	44090000	super-enhancer
6	43760000	43770000	ENSG00000112715	44060000	44070000	super-enhancer
6	43760000	43770000	ENSG00000112715	44070000	44080000	super-enhancer
6	43760000	43770000	ENSG00000112715	43670000	43680000	super-enhancer
6	43760000	43770000	ENSG00000112715	44040000	44050000	super-enhancer
6	75200000	75210000	ENSG00000111799	74410000	74420000	inactive-enhancer
6	75200000	75210000	ENSG00000111799	74400000	74410000	inactive-enhancer
6	108840000	108850000	ENSG00000118690	108570000	108580000	super-enhancer
6	108840000	108850000	ENSG00000118690	108540000	108550000	super-enhancer
6	112050000	112060000	ENSG00000112761	111700000	111710000	super-enhancer
6	112050000	112060000	ENSG00000112761	111720000	111730000	super-enhancer
6	112050000	112060000	ENSG00000112761	111690000	111700000	inactive-enhancer
6	112250000	112260000	ENSG00000112769	112300000	112310000	regular-enhancer
6	125770000	125780000	ENSG00000111912	125310000	125320000	inactive-enhancer
6	131950000	131960000	ENSG00000118523	132110000	132120000	inactive-enhancer
6	131950000	131960000	ENSG00000118523	132120000	132130000	regular-enhancer
6	134050000	134060000	ENSG00000146411	133970000	133980000	inactive-enhancer
6	136790000	136800000	ENSG00000197442	136680000	136690000	inactive-enhancer
6	136790000	136800000	ENSG00000197442	136650000	136660000	inactive-enhancer
6	136790000	136800000	ENSG00000197442	136640000	136650000	inactive-enhancer
6	136790000	136800000	ENSG00000197442	136630000	136640000	inactive-enhancer
6	136790000	136800000	ENSG00000197442	136620000	136630000	inactive-enhancer
6	139370000	139380000	ENSG00000164442	139750000	139760000	regular-enhancer
6	157320000	157330000	ENSG00000215712	157640000	157650000	regular-enhancer
7	116520000	116530000	ENSG00000105974	116260000	116270000	regular-enhancer
7	116520000	116530000	ENSG00000105974	116340000	116350000	regular-enhancer
7	116520000	116530000	ENSG00000105974	116250000	116260000	inactive-enhancer
7	116520000	116530000	ENSG00000105974	116350000	116360000	regular-enhancer
7	116520000	116530000	ENSG00000105974	116310000	116320000	regular-enhancer
7	116520000	116530000	ENSG00000105974	116240000	116250000	inactive-enhancer
7	116520000	116530000	ENSG00000105974	116320000	116330000	regular-enhancer
7	120980000	120990000	ENSG00000106034	121090000	121100000	inactive-enhancer
7	120980000	120990000	ENSG00000106034	121070000	121080000	inactive-enhancer
7	120980000	120990000	ENSG00000106034	121080000	121090000	inactive-enhancer
7	120980000	120990000	ENSG00000106034	121060000	121070000	inactive-enhancer
8	11760000	11770000	ENSG00000154328	11940000	11950000	inactive-enhancer
8	17910000	17920000	ENSG00000104760	17710000	17720000	inactive-enhancer
8	17910000	17920000	ENSG00000104760	17720000	17730000	inactive-enhancer
8	17920000	17930000	ENSG00000078674	17710000	17720000	inactive-enhancer
8	26040000	26050000	ENSG00000221818	25570000	25580000	inactive-enhancer
8	27990000	28000000	ENSG00000168079	27850000	27860000	inactive-enhancer
8	27990000	28000000	ENSG00000168079	27870000	27880000	regular-enhancer
8	27990000	28000000	ENSG00000168079	27890000	27900000	inactive-enhancer
8	101200000	101210000	ENSG00000120963	100940000	100950000	regular-enhancer
8	102650000	102660000	ENSG00000155090	102820000	102830000	inactive-enhancer
8	102650000	102660000	ENSG00000155090	102800000	102810000	inactive-enhancer
8	102650000	102660000	ENSG00000155090	102740000	102750000	super-enhancer
8	102650000	102660000	ENSG00000155090	102750000	102760000	super-enhancer
8	102650000	102660000	ENSG00000155090	102770000	102780000	super-enhancer
8	102650000	102660000	ENSG00000155090	102790000	102800000	inactive-enhancer
8	118110000	118120000	ENSG00000182197	117860000	117870000	regular-enhancer
8	123760000	123770000	ENSG00000176853	123500000	123510000	inactive-enhancer
8	123760000	123770000	ENSG00000176853	123430000	123440000	inactive-enhancer
8	124990000	125000000	ENSG00000104549	124550000	124560000	inactive-enhancer
8	124990000	125000000	ENSG00000104549	124580000	124590000	inactive-enhancer
8	124990000	125000000	ENSG00000104549	124570000	124580000	inactive-enhancer
8	125420000	125430000	ENSG00000173334	125120000	125130000	inactive-enhancer
8	125420000	125430000	ENSG00000173334	125130000	125140000	regular-enhancer
8	125420000	125430000	ENSG00000173334	125110000	125120000	inactive-enhancer
8	125420000	125430000	ENSG00000173334	125220000	125230000	regular-enhancer
8	133300000	133310000	ENSG00000104419	133440000	133450000	inactive-enhancer
8	133300000	133310000	ENSG00000104419	133430000	133440000	inactive-enhancer
8	133300000	133310000	ENSG00000104419	133420000	133430000	super-enhancer
9	33210000	33220000	ENSG00000122711	33080000	33090000	regular-enhancer
9	35790000	35800000	ENSG00000159899	35880000	35890000	inactive-enhancer
9	70410000	70420000	ENSG00000119138	70480000	70490000	super-enhancer
9	88980000	88990000	ENSG00000213694	88670000	88680000	inactive-enhancer
9	89600000	89610000	ENSG00000130222	90100000	90110000	inactive-enhancer
9	89600000	89610000	ENSG00000130222	90090000	90100000	inactive-enhancer
9	89600000	89610000	ENSG00000130222	90110000	90120000	inactive-enhancer
9	104930000	104940000	ENSG00000165029	105060000	105070000	inactive-enhancer
9	112330000	112340000	ENSG00000119314	112090000	112100000	inactive-enhancer
9	112330000	112340000	ENSG00000119314	112100000	112110000	inactive-enhancer
9	112740000	112750000	ENSG00000148158	112810000	112820000	regular-enhancer
10	7700000	7710000	ENSG00000151655	7520000	7530000	inactive-enhancer
10	11740000	11750000	ENSG00000134463	11520000	11530000	regular-enhancer
10	11740000	11750000	ENSG00000134463	11530000	11540000	inactive-enhancer
10	11740000	11750000	ENSG00000134463	11500000	11510000	inactive-enhancer
10	11740000	11750000	ENSG00000134463	11510000	11520000	inactive-enhancer
10	72210000	72220000	ENSG00000166295	72330000	72340000	super-enhancer
10	72210000	72220000	ENSG00000166295	72320000	72330000	super-enhancer
10	72210000	72220000	ENSG00000166295	72340000	72350000	super-enhancer
10	72270000	72280000	ENSG00000168209	72330000	72340000	super-enhancer
10	72270000	72280000	ENSG00000168209	72320000	72330000	super-enhancer
10	72270000	72280000	ENSG00000168209	72310000	72320000	super-enhancer
10	72690000	72700000	ENSG00000156026	72830000	72840000	inactive-enhancer
10	72690000	72700000	ENSG00000156026	72820000	72830000	inactive-enhancer
10	73640000	73650000	ENSG00000177791	73530000	73540000	inactive-enhancer
10	73640000	73650000	ENSG00000177791	73510000	73520000	inactive-enhancer
10	73640000	73650000	ENSG00000177791	73540000	73550000	inactive-enhancer
10	73640000	73650000	ENSG00000177791	73500000	73510000	inactive-enhancer
10	73640000	73650000	ENSG00000177791	73520000	73530000	inactive-enhancer
10	73900000	73910000	ENSG00000122861	73940000	73950000	super-enhancer
10	91630000	91640000	ENSG00000119938	91520000	91530000	regular-enhancer
10	91630000	91640000	ENSG00000119938	91510000	91520000	inactive-enhancer
10	93480000	93490000	ENSG00000138119	93360000	93370000	inactive-enhancer
10	93480000	93490000	ENSG00000138119	93390000	93400000	inactive-enhancer
10	93480000	93490000	ENSG00000138119	93370000	93380000	inactive-enhancer
10	93480000	93490000	ENSG00000138119	93430000	93440000	super-enhancer
10	93490000	93500000	ENSG00000138180	93370000	93380000	inactive-enhancer
10	93490000	93500000	ENSG00000138180	93390000	93400000	inactive-enhancer
10	93490000	93500000	ENSG00000138180	93360000	93370000	inactive-enhancer
10	97490000	97500000	ENSG00000155229	97540000	97550000	super-enhancer
10	101220000	101230000	ENSG00000138136	101560000	101570000	inactive-enhancer
10	101220000	101230000	ENSG00000138136	101460000	101470000	inactive-enhancer
10	101570000	101580000	ENSG00000166171	101210000	101220000	inactive-enhancer
10	102220000	102230000	ENSG00000119915	102340000	102350000	inactive-enhancer
10	102220000	102230000	ENSG00000119915	102360000	102370000	inactive-enhancer
10	102220000	102230000	ENSG00000119915	102350000	102360000	inactive-enhancer
10	102220000	102230000	ENSG00000119915	102380000	102390000	regular-enhancer
10	102220000	102230000	ENSG00000119915	102330000	102340000	regular-enhancer
10	102220000	102230000	ENSG00000119915	102370000	102380000	inactive-enhancer
10	102220000	102230000	ENSG00000119915	102400000	102410000	regular-enhancer
10	102240000	102250000	ENSG00000107862	102350000	102360000	inactive-enhancer
10	102240000	102250000	ENSG00000107862	102340000	102350000	inactive-enhancer
10	102240000	102250000	ENSG00000107859	102350000	102360000	inactive-enhancer
10	102240000	102250000	ENSG00000107862	102330000	102340000	regular-enhancer
10	102240000	102250000	ENSG00000107859	102330000	102340000	regular-enhancer
10	102240000	102250000	ENSG00000107859	102340000	102350000	inactive-enhancer
10	102390000	102400000	ENSG00000077150	102230000	102240000	regular-enhancer
10	102500000	102510000	ENSG00000107882	102590000	102600000	super-enhancer
10	102500000	102510000	ENSG00000138107	102590000	102600000	super-enhancer
10	102500000	102510000	ENSG00000107882	102580000	102590000	super-enhancer
10	102500000	102510000	ENSG00000138107	102580000	102590000	super-enhancer
10	113850000	113860000	ENSG00000196865	114100000	114110000	regular-enhancer
10	117130000	117140000	ENSG00000148704	116800000	116810000	inactive-enhancer
10	117540000	117550000	ENSG00000170370	118240000	118250000	inactive-enhancer
10	117540000	117550000	ENSG00000170370	118230000	118240000	inactive-enhancer
10	117540000	117550000	ENSG00000170370	118220000	118230000	inactive-enhancer
10	117540000	117550000	ENSG00000170370	118250000	118260000	inactive-enhancer
11	3850000	3860000	ENSG00000167323	4080000	4090000	inactive-enhancer
11	3850000	3860000	ENSG00000167323	4050000	4060000	regular-enhancer
11	3850000	3860000	ENSG00000167323	4070000	4080000	regular-enhancer
11	3850000	3860000	ENSG00000167323	4100000	4110000	inactive-enhancer
11	3850000	3860000	ENSG00000167323	4040000	4050000	regular-enhancer
11	10300000	10310000	ENSG00000148926	9760000	9770000	super-enhancer
11	12090000	12100000	ENSG00000133816	12230000	12240000	inactive-enhancer
11	13960000	13970000	ENSG00000262655	14260000	14270000	regular-enhancer
11	46380000	46390000	ENSG00000180720	46520000	46530000	regular-enhancer
11	46380000	46390000	ENSG00000180720	46530000	46540000	inactive-enhancer
11	46920000	46930000	ENSG00000134569	47160000	47170000	inactive-enhancer
11	46920000	46930000	ENSG00000134569	47150000	47160000	inactive-enhancer
11	46920000	46930000	ENSG00000134569	47140000	47150000	inactive-enhancer
11	46930000	46940000	ENSG00000149179	47130000	47140000	inactive-enhancer
11	46930000	46940000	ENSG00000149179	47150000	47160000	inactive-enhancer
11	46930000	46940000	ENSG00000149179	47140000	47150000	inactive-enhancer
11	72810000	72820000	ENSG00000168010	72720000	72730000	super-enhancer
11	73140000	73150000	ENSG00000137478	72920000	72930000	inactive-enhancer
11	76210000	76220000	ENSG00000085741	76310000	76320000	regular-enhancer
11	76670000	76680000	ENSG00000137507	76530000	76540000	inactive-enhancer
11	76670000	76680000	ENSG00000137507	76550000	76560000	inactive-enhancer
11	76670000	76680000	ENSG00000137507	76580000	76590000	super-enhancer
11	76670000	76680000	ENSG00000137507	76590000	76600000	super-enhancer
11	86950000	86960000	ENSG00000174804	87290000	87300000	regular-enhancer
11	86950000	86960000	ENSG00000174804	87270000	87280000	inactive-enhancer
11	86950000	86960000	ENSG00000174804	87280000	87290000	regular-enhancer
11	100680000	100690000	ENSG00000165895	100850000	100860000	inactive-enhancer
11	111600000	111610000	ENSG00000170145	111770000	111780000	super-enhancer
11	111600000	111610000	ENSG00000170145	111750000	111760000	super-enhancer
11	111600000	111610000	ENSG00000170145	111830000	111840000	super-enhancer
11	111600000	111610000	ENSG00000170145	111790000	111800000	super-enhancer
11	111600000	111610000	ENSG00000170145	111730000	111740000	super-enhancer
11	111600000	111610000	ENSG00000170145	111850000	111860000	super-enhancer
11	111600000	111610000	ENSG00000170145	111840000	111850000	super-enhancer
11	111600000	111610000	ENSG00000170145	111780000	111790000	super-enhancer
11	113970000	113980000	ENSG00000166736	114260000	114270000	inactive-enhancer
11	114050000	114060000	ENSG00000109906	114260000	114270000	inactive-enhancer
11	114050000	114060000	ENSG00000109906	114190000	114200000	inactive-enhancer
11	114050000	114060000	ENSG00000109906	114220000	114230000	inactive-enhancer
11	114050000	114060000	ENSG00000109906	114230000	114240000	inactive-enhancer
11	114050000	114060000	ENSG00000109906	114160000	114170000	super-enhancer
11	114050000	114060000	ENSG00000109906	114180000	114190000	super-enhancer
11	114050000	114060000	ENSG00000109906	114150000	114160000	super-enhancer
11	114050000	114060000	ENSG00000109906	114210000	114220000	inactive-enhancer
11	114050000	114060000	ENSG00000109906	114200000	114210000	inactive-enhancer
11	114050000	114060000	ENSG00000109906	114170000	114180000	super-enhancer
11	114050000	114060000	ENSG00000109906	114240000	114250000	inactive-enhancer
11	117090000	117100000	ENSG00000160584	116880000	116890000	inactive-enhancer
11	117090000	117100000	ENSG00000160584	116910000	116920000	regular-enhancer
11	117090000	117100000	ENSG00000160584	116900000	116910000	regular-enhancer
11	117090000	117100000	ENSG00000160584	116890000	116900000	inactive-enhancer
11	120230000	120240000	ENSG00000137709	120160000	120170000	inactive-enhancer
11	120230000	120240000	ENSG00000137709	120290000	120300000	inactive-enhancer
11	120230000	120240000	ENSG00000137709	120170000	120180000	super-enhancer
11	120230000	120240000	ENSG00000137709	120140000	120150000	inactive-enhancer
11	120320000	120330000	ENSG00000181264	120460000	120470000	inactive-enhancer
11	120320000	120330000	ENSG00000181264	120420000	120430000	inactive-enhancer
11	120330000	120340000	ENSG00000196914	120420000	120430000	inactive-enhancer
11	120330000	120340000	ENSG00000196914	120450000	120460000	inactive-enhancer
11	120330000	120340000	ENSG00000196914	120430000	120440000	regular-enhancer
11	120330000	120340000	ENSG00000196914	120440000	120450000	inactive-enhancer
11	120330000	120340000	ENSG00000196914	120460000	120470000	inactive-enhancer
11	122650000	122660000	ENSG00000154127	122740000	122750000	regular-enhancer
11	122650000	122660000	ENSG00000154127	122750000	122760000	regular-enhancer
11	122650000	122660000	ENSG00000154127	122770000	122780000	regular-enhancer
11	124670000	124680000	ENSG00000064199	124840000	124850000	inactive-enhancer
11	126200000	126210000	ENSG00000197798	125920000	125930000	inactive-enhancer
11	126210000	126220000	ENSG00000165526	125920000	125930000	inactive-enhancer
11	129370000	129380000	ENSG00000043039	129720000	129730000	inactive-enhancer
11	129370000	129380000	ENSG00000043039	129740000	129750000	regular-enhancer
11	130440000	130450000	ENSG00000166106	130890000	130900000	super-enhancer
11	130440000	130450000	ENSG00000166106	130760000	130770000	inactive-enhancer
11	130440000	130450000	ENSG00000166106	130830000	130840000	super-enhancer
11	130440000	130450000	ENSG00000166106	130860000	130870000	super-enhancer
11	130440000	130450000	ENSG00000166106	130770000	130780000	inactive-enhancer
11	130440000	130450000	ENSG00000166106	130840000	130850000	super-enhancer
11	130440000	130450000	ENSG00000166106	130870000	130880000	super-enhancer
11	130440000	130450000	ENSG00000166106	130820000	130830000	super-enhancer
12	450000	460000	ENSG00000139044	540000	550000	super-enhancer
12	6190000	6200000	ENSG00000010278	6070000	6080000	super-enhancer
12	6190000	6200000	ENSG00000010278	6270000	6280000	super-enhancer
12	6190000	6200000	ENSG00000010278	6080000	6090000	super-enhancer
12	6190000	6200000	ENSG00000010278	6060000	6070000	super-enhancer
12	6490000	6500000	ENSG00000010292	6510000	6520000	inactive-enhancer
12	6490000	6500000	ENSG00000111639	6510000	6520000	inactive-enhancer
12	11650000	11660000	ENSG00000139083	12030000	12040000	regular-enhancer
12	11650000	11660000	ENSG00000139083	11770000	11780000	regular-enhancer
12	11650000	11660000	ENSG00000139083	11760000	11770000	regular-enhancer
12	12610000	12620000	ENSG00000111269	12380000	12390000	super-enhancer
12	12610000	12620000	ENSG00000111269	12360000	12370000	inactive-enhancer
12	14960000	14970000	ENSG00000111348	14850000	14860000	regular-enhancer
12	25250000	25260000	ENSG00000133703	25380000	25390000	regular-enhancer
12	47750000	47760000	ENSG00000211584	47710000	47720000	super-enhancer
12	47770000	47780000	ENSG00000079337	47710000	47720000	super-enhancer
12	48790000	48800000	ENSG00000174233	48750000	48760000	inactive-enhancer
12	49060000	49070000	ENSG00000167548	49220000	49230000	regular-enhancer
12	49060000	49070000	ENSG00000167548	49120000	49130000	regular-enhancer
12	49320000	49330000	ENSG00000135451	49520000	49530000	inactive-enhancer
12	49330000	49340000	ENSG00000186897	49500000	49510000	inactive-enhancer
12	49330000	49340000	ENSG00000186897	49520000	49530000	inactive-enhancer
12	49330000	49340000	ENSG00000186897	49510000	49520000	inactive-enhancer
12	49330000	49340000	ENSG00000186897	49490000	49500000	inactive-enhancer
12	49700000	49710000	ENSG00000161791	49650000	49660000	super-enhancer
12	49700000	49710000	ENSG00000161791	49640000	49650000	super-enhancer
12	49960000	49970000	ENSG00000086159	50060000	50070000	regular-enhancer
12	50080000	50090000	ENSG00000066117	50170000	50180000	regular-enhancer
12	50500000	50510000	ENSG00000066084	50620000	50630000	regular-enhancer
12	50500000	50510000	ENSG00000066084	50660000	50670000	inactive-enhancer
12	50500000	50510000	ENSG00000066084	50720000	50730000	inactive-enhancer
12	50500000	50510000	ENSG00000066084	50610000	50620000	regular-enhancer
12	50500000	50510000	ENSG00000066084	50700000	50710000	inactive-enhancer
12	50500000	50510000	ENSG00000066084	50600000	50610000	regular-enhancer
12	50500000	50510000	ENSG00000066084	50640000	50650000	inactive-enhancer
12	50500000	50510000	ENSG00000066084	50630000	50640000	regular-enhancer
12	50500000	50510000	ENSG00000066084	50670000	50680000	inactive-enhancer
12	52020000	52030000	ENSG00000123358	52070000	52080000	super-enhancer
12	52360000	52370000	ENSG00000135443	52860000	52870000	inactive-enhancer
12	53260000	53270000	ENSG00000135476	53210000	53220000	super-enhancer
12	53320000	53330000	ENSG00000094914	53410000	53420000	super-enhancer
12	53340000	53350000	ENSG00000170374	53410000	53420000	super-enhancer
12	53420000	53430000	ENSG00000135409	53330000	53340000	super-enhancer
12	53970000	53980000	ENSG00000123388	54200000	54210000	inactive-enhancer
12	53980000	53990000	ENSG00000197757	54210000	54220000	inactive-enhancer
12	53980000	53990000	ENSG00000180818	54180000	54190000	inactive-enhancer
12	53980000	53990000	ENSG00000197757	54200000	54210000	inactive-enhancer
12	53980000	53990000	ENSG00000180818	54220000	54230000	inactive-enhancer
12	53980000	53990000	ENSG00000180818	54210000	54220000	inactive-enhancer
12	53980000	53990000	ENSG00000180818	54200000	54210000	inactive-enhancer
12	54010000	54020000	ENSG00000198353	54200000	54210000	inactive-enhancer
12	54010000	54020000	ENSG00000198353	54180000	54190000	inactive-enhancer
12	54190000	54200000	ENSG00000123415	54060000	54070000	super-enhancer
12	54190000	54200000	ENSG00000123415	54040000	54050000	super-enhancer
12	54190000	54200000	ENSG00000123415	54020000	54030000	super-enhancer
12	54190000	54200000	ENSG00000123415	54050000	54060000	super-enhancer
12	54270000	54280000	ENSG00000094916	54370000	54380000	super-enhancer
12	55740000	55750000	ENSG00000135414	55800000	55810000	inactive-enhancer
12	56180000	56190000	ENSG00000139613	56130000	56140000	super-enhancer
12	56480000	56490000	ENSG00000135423	56620000	56630000	regular-enhancer
12	56520000	56530000	ENSG00000076067	56570000	56580000	regular-enhancer
12	63840000	63850000	ENSG00000196935	64180000	64190000	regular-enhancer
12	63840000	63850000	ENSG00000196935	64240000	64250000	inactive-enhancer
12	63840000	63850000	ENSG00000196935	64250000	64260000	regular-enhancer
12	76030000	76040000	ENSG00000139289	75520000	75530000	inactive-enhancer
12	76030000	76040000	ENSG00000139289	75560000	75570000	regular-enhancer
12	76030000	76040000	ENSG00000139289	75550000	75560000	inactive-enhancer
12	76030000	76040000	ENSG00000139289	75540000	75550000	inactive-enhancer
12	76030000	76040000	ENSG00000139289	75530000	75540000	inactive-enhancer
12	89350000	89360000	ENSG00000139318	89050000	89060000	regular-enhancer
12	89350000	89360000	ENSG00000139318	89030000	89040000	inactive-enhancer
12	89350000	89360000	ENSG00000139318	89020000	89030000	inactive-enhancer
12	89520000	89530000	ENSG00000139323	89000000	89010000	inactive-enhancer
12	89520000	89530000	ENSG00000139323	89020000	89030000	inactive-enhancer
12	89520000	89530000	ENSG00000139323	89010000	89020000	inactive-enhancer
12	89520000	89530000	ENSG00000139323	89030000	89040000	inactive-enhancer
12	91110000	91120000	ENSG00000139329	91330000	91340000	inactive-enhancer
12	91110000	91120000	ENSG00000139329	91320000	91330000	regular-enhancer
12	95210000	95220000	ENSG00000028203	95140000	95150000	regular-enhancer
12	95210000	95220000	ENSG00000028203	95120000	95130000	inactive-enhancer
12	95210000	95220000	ENSG00000180263	95120000	95130000	inactive-enhancer
12	95790000	95800000	ENSG00000074527	95620000	95630000	regular-enhancer
12	110580000	110590000	ENSG00000196850	110510000	110520000	inactive-enhancer
12	113180000	113190000	ENSG00000139405	113370000	113380000	inactive-enhancer
12	113180000	113190000	ENSG00000139405	113330000	113340000	super-enhancer
12	113180000	113190000	ENSG00000139405	113310000	113320000	super-enhancer
12	113180000	113190000	ENSG00000139405	113320000	113330000	super-enhancer
12	113220000	113230000	ENSG00000166578	113320000	113330000	super-enhancer
12	116270000	116280000	ENSG00000123066	116590000	116600000	super-enhancer
12	116270000	116280000	ENSG00000123066	116580000	116590000	super-enhancer
12	118370000	118380000	ENSG00000111707	118150000	118160000	inactive-enhancer
12	118370000	118380000	ENSG00000111707	118170000	118180000	inactive-enhancer
12	118370000	118380000	ENSG00000111707	118160000	118170000	inactive-enhancer
12	118370000	118380000	ENSG00000111707	118140000	118150000	regular-enhancer
12	120260000	120270000	ENSG00000089159	120220000	120230000	super-enhancer
12	120260000	120270000	ENSG00000089159	120230000	120240000	super-enhancer
12	120260000	120270000	ENSG00000089159	120210000	120220000	super-enhancer
12	120260000	120270000	ENSG00000089159	120240000	120250000	super-enhancer
12	120970000	120980000	ENSG00000135100	120730000	120740000	super-enhancer
12	120970000	120980000	ENSG00000135100	120690000	120700000	super-enhancer
12	120970000	120980000	ENSG00000135100	120660000	120670000	super-enhancer
12	120970000	120980000	ENSG00000135100	120640000	120650000	inactive-enhancer
12	121620000	121630000	ENSG00000276045	121540000	121550000	regular-enhancer
13	26050000	26060000	ENSG00000180730	25570000	25580000	inactive-enhancer
13	41050000	41060000	ENSG00000120688	40930000	40940000	inactive-enhancer
13	41050000	41060000	ENSG00000120688	40940000	40950000	inactive-enhancer
14	23050000	23060000	ENSG00000139880	22990000	23000000	inactive-enhancer
14	23550000	23560000	ENSG00000136367	23470000	23480000	inactive-enhancer
14	23550000	23560000	ENSG00000259431	23470000	23480000	inactive-enhancer
14	24290000	24300000	ENSG00000157379	24250000	24260000	super-enhancer
14	24290000	24300000	ENSG00000196943	24250000	24260000	super-enhancer
14	49890000	49900000	ENSG00000165527	50020000	50030000	super-enhancer
14	49890000	49900000	ENSG00000165527	49960000	49970000	inactive-enhancer
14	49890000	49900000	ENSG00000165527	50090000	50100000	super-enhancer
14	49890000	49900000	ENSG00000165527	49990000	50000000	super-enhancer
14	49890000	49900000	ENSG00000165527	50100000	50110000	inactive-enhancer
14	49890000	49900000	ENSG00000165527	50040000	50050000	super-enhancer
14	49890000	49900000	ENSG00000165527	50010000	50020000	super-enhancer
14	49890000	49900000	ENSG00000165527	50030000	50040000	super-enhancer
14	49890000	49900000	ENSG00000165527	50080000	50090000	super-enhancer
14	49890000	49900000	ENSG00000165527	50070000	50080000	super-enhancer
14	49890000	49900000	ENSG00000165527	50000000	50010000	super-enhancer
14	52310000	52320000	ENSG00000125384	52430000	52440000	inactive-enhancer
14	52310000	52320000	ENSG00000125384	52450000	52460000	inactive-enhancer
14	52310000	52320000	ENSG00000125384	52440000	52450000	inactive-enhancer
14	52310000	52320000	ENSG00000125384	52470000	52480000	inactive-enhancer
14	52950000	52960000	ENSG00000073712	52850000	52860000	regular-enhancer
14	54560000	54570000	ENSG00000020577	54680000	54690000	super-enhancer
14	54560000	54570000	ENSG00000020577	54740000	54750000	super-enhancer
14	54560000	54570000	ENSG00000020577	54700000	54710000	super-enhancer
14	54560000	54570000	ENSG00000020577	54750000	54760000	super-enhancer
14	54560000	54570000	ENSG00000020577	54730000	54740000	super-enhancer
14	61690000	61700000	ENSG00000100644	61480000	61490000	super-enhancer
14	61690000	61700000	ENSG00000100644	61470000	61480000	super-enhancer
14	74870000	74880000	ENSG00000119608	75080000	75090000	regular-enhancer
14	74920000	74930000	ENSG00000198208	75080000	75090000	regular-enhancer
14	74920000	74930000	ENSG00000198208	75090000	75100000	inactive-enhancer
14	75060000	75070000	ENSG00000119703	74910000	74920000	super-enhancer
14	75120000	75130000	ENSG00000119638	75290000	75300000	super-enhancer
14	75120000	75130000	ENSG00000119638	75280000	75290000	super-enhancer
14	75270000	75280000	ENSG00000170345	75180000	75190000	inactive-enhancer
14	75270000	75280000	ENSG00000170345	75200000	75210000	inactive-enhancer
14	75270000	75280000	ENSG00000170345	75130000	75140000	regular-enhancer
14	75270000	75280000	ENSG00000170345	75140000	75150000	inactive-enhancer
14	93110000	93120000	ENSG00000100605	92950000	92960000	inactive-enhancer
14	93110000	93120000	ENSG00000100605	92960000	92970000	inactive-enhancer
15	39580000	39590000	ENSG00000137801	39170000	39180000	regular-enhancer
15	39580000	39590000	ENSG00000137801	39180000	39190000	inactive-enhancer
15	41770000	41780000	ENSG00000137802	41800000	41810000	regular-enhancer
15	42050000	42060000	ENSG00000188089	41990000	42000000	inactive-enhancer
15	64460000	64470000	ENSG00000180357	64670000	64680000	inactive-enhancer
15	64700000	64710000	ENSG00000180304	64440000	64450000	inactive-enhancer
15	66490000	66500000	ENSG00000174446	66390000	66400000	inactive-enhancer
15	66500000	66510000	ENSG00000174442	66340000	66350000	inactive-enhancer
15	66700000	66710000	ENSG00000137834	66750000	66760000	super-enhancer
15	66700000	66710000	ENSG00000137834	66770000	66780000	super-enhancer
15	66700000	66710000	ENSG00000137834	66850000	66860000	super-enhancer
15	66700000	66710000	ENSG00000137834	66760000	66770000	super-enhancer
15	66700000	66710000	ENSG00000137834	66860000	66870000	super-enhancer
15	67250000	67260000	ENSG00000103599	66940000	66950000	super-enhancer
15	67250000	67260000	ENSG00000103599	66950000	66960000	inactive-enhancer
15	67250000	67260000	ENSG00000103599	66960000	66970000	inactive-enhancer
15	67250000	67260000	ENSG00000103599	66930000	66940000	super-enhancer
16	19880000	19890000	ENSG00000167191	19600000	19610000	regular-enhancer
16	19880000	19890000	ENSG00000167191	19620000	19630000	inactive-enhancer
16	19880000	19890000	ENSG00000167191	19570000	19580000	inactive-enhancer
16	19880000	19890000	ENSG00000167191	19590000	19600000	regular-enhancer
16	19880000	19890000	ENSG00000167191	19680000	19690000	super-enhancer
16	22200000	22210000	ENSG00000103319	22280000	22290000	super-enhancer
16	22290000	22300000	ENSG00000058600	22190000	22200000	super-enhancer
16	58000000	58010000	ENSG00000166188	57900000	57910000	inactive-enhancer
16	67510000	67520000	ENSG00000039523	67630000	67640000	inactive-enhancer
16	67640000	67650000	ENSG00000159753	67530000	67540000	super-enhancer
16	67640000	67650000	ENSG00000159753	67550000	67560000	super-enhancer
16	69100000	69110000	ENSG00000103044	68920000	68930000	inactive-enhancer
16	69100000	69110000	ENSG00000103044	68900000	68910000	inactive-enhancer
16	69180000	69190000	ENSG00000168807	69270000	69280000	regular-enhancer
16	69180000	69190000	ENSG00000168807	69260000	69270000	regular-enhancer
16	69180000	69190000	ENSG00000168807	69240000	69250000	super-enhancer
16	69180000	69190000	ENSG00000168807	69250000	69260000	inactive-enhancer
16	69560000	69570000	ENSG00000102908	69450000	69460000	inactive-enhancer
16	70520000	70530000	ENSG00000189091	70640000	70650000	regular-enhancer
16	70520000	70530000	ENSG00000103051	70640000	70650000	regular-enhancer
16	75000000	75010000	ENSG00000103091	75090000	75100000	regular-enhancer
16	75000000	75010000	ENSG00000103091	75100000	75110000	regular-enhancer
16	75110000	75120000	ENSG00000166816	74960000	74970000	inactive-enhancer
17	1510000	1520000	ENSG00000132376	1450000	1460000	super-enhancer
17	2020000	2030000	ENSG00000108963	1890000	1900000	inactive-enhancer
17	2020000	2030000	ENSG00000185924	1910000	1920000	inactive-enhancer
17	2020000	2030000	ENSG00000185924	1890000	1900000	inactive-enhancer
17	2020000	2030000	ENSG00000108963	1920000	1930000	inactive-enhancer
17	2020000	2030000	ENSG00000108963	1910000	1920000	inactive-enhancer
17	2020000	2030000	ENSG00000185924	1920000	1930000	inactive-enhancer
17	4780000	4790000	ENSG00000182327	4870000	4880000	regular-enhancer
17	4780000	4790000	ENSG00000182327	4880000	4890000	regular-enhancer
17	4800000	4810000	ENSG00000129219	4870000	4880000	regular-enhancer
17	7040000	7050000	ENSG00000174326	7190000	7200000	inactive-enhancer
17	7040000	7050000	ENSG00000174326	7200000	7210000	inactive-enhancer
17	7550000	7560000	ENSG00000161955	7500000	7510000	super-enhancer
17	7550000	7560000	ENSG00000161955	7510000	7520000	super-enhancer
17	9010000	9020000	ENSG00000065320	9520000	9530000	inactive-enhancer
17	29620000	29630000	ENSG00000167549	29760000	29770000	regular-enhancer
17	32870000	32880000	ENSG00000176658	32810000	32820000	regular-enhancer
17	34250000	34260000	ENSG00000108691	34210000	34220000	super-enhancer
17	40300000	40310000	ENSG00000131759	40350000	40360000	super-enhancer
17	40300000	40310000	ENSG00000131759	40340000	40350000	super-enhancer
17	40560000	40570000	ENSG00000126353	40400000	40410000	inactive-enhancer
17	40560000	40570000	ENSG00000126353	40390000	40400000	inactive-enhancer
17	42390000	42400000	ENSG00000168610	42320000	42330000	inactive-enhancer
17	42390000	42400000	ENSG00000168610	42330000	42340000	inactive-enhancer
17	42420000	42430000	ENSG00000177469	42520000	42530000	super-enhancer
17	42420000	42430000	ENSG00000177469	42500000	42510000	inactive-enhancer
17	42420000	42430000	ENSG00000177469	42330000	42340000	inactive-enhancer
17	42420000	42430000	ENSG00000177469	42510000	42520000	super-enhancer
17	42770000	42780000	ENSG00000126562	42720000	42730000	super-enhancer
17	43480000	43490000	ENSG00000067596	43400000	43410000	super-enhancer
17	43570000	43580000	ENSG00000175832	43650000	43660000	super-enhancer
17	43570000	43580000	ENSG00000175832	43640000	43650000	super-enhancer
17	43570000	43580000	ENSG00000175832	43680000	43690000	inactive-enhancer
17	43570000	43580000	ENSG00000175832	43670000	43680000	super-enhancer
17	43660000	43670000	ENSG00000005102	43610000	43620000	super-enhancer
17	43660000	43670000	ENSG00000005102	43590000	43600000	super-enhancer
17	43760000	43770000	ENSG00000167941	43690000	43700000	inactive-enhancer
17	43760000	43770000	ENSG00000167941	43680000	43690000	inactive-enhancer
17	44190000	44200000	ENSG00000087152	44350000	44360000	inactive-enhancer
17	44320000	44330000	ENSG00000013306	44200000	44210000	inactive-enhancer
17	44340000	44350000	ENSG00000030582	44210000	44220000	inactive-enhancer
17	44340000	44350000	ENSG00000030582	44200000	44210000	inactive-enhancer
17	44910000	44920000	ENSG00000131095	45010000	45020000	inactive-enhancer
17	45130000	45140000	ENSG00000181513	45190000	45200000	super-enhancer
17	45130000	45140000	ENSG00000161714	45190000	45200000	super-enhancer
17	47840000	47850000	ENSG00000141295	47880000	47890000	super-enhancer
17	47850000	47860000	ENSG00000189120	47880000	47890000	super-enhancer
17	48030000	48040000	ENSG00000005243	48120000	48130000	inactive-enhancer
17	48590000	48600000	ENSG00000120075	48340000	48350000	inactive-enhancer
17	48590000	48600000	ENSG00000120075	48360000	48370000	inactive-enhancer
17	48590000	48600000	ENSG00000120075	48290000	48300000	inactive-enhancer
17	48590000	48600000	ENSG00000120075	48300000	48310000	inactive-enhancer
17	48590000	48600000	ENSG00000120075	48310000	48320000	inactive-enhancer
17	48590000	48600000	ENSG00000120075	48480000	48490000	regular-enhancer
17	48590000	48600000	ENSG00000120075	48320000	48330000	inactive-enhancer
17	48590000	48600000	ENSG00000120075	48500000	48510000	inactive-enhancer
17	48590000	48600000	ENSG00000120075	48350000	48360000	inactive-enhancer
17	48590000	48600000	ENSG00000120075	48330000	48340000	inactive-enhancer
17	48590000	48600000	ENSG00000120075	48470000	48480000	inactive-enhancer
17	48590000	48600000	ENSG00000120075	48490000	48500000	regular-enhancer
17	48590000	48600000	ENSG00000120075	48370000	48380000	inactive-enhancer
17	48600000	48610000	ENSG00000108511	48370000	48380000	inactive-enhancer
17	48600000	48610000	ENSG00000108511	48350000	48360000	inactive-enhancer
17	48600000	48610000	ENSG00000108511	48340000	48350000	inactive-enhancer
17	48600000	48610000	ENSG00000108511	48330000	48340000	inactive-enhancer
17	48610000	48620000	ENSG00000120068	48350000	48360000	inactive-enhancer
17	48610000	48620000	ENSG00000120068	48320000	48330000	inactive-enhancer
17	48610000	48620000	ENSG00000120068	48330000	48340000	inactive-enhancer
17	48610000	48620000	ENSG00000120068	48340000	48350000	inactive-enhancer
17	48610000	48620000	ENSG00000120068	48290000	48300000	inactive-enhancer
17	48620000	48630000	ENSG00000170689	48330000	48340000	inactive-enhancer
17	48620000	48630000	ENSG00000170689	48350000	48360000	inactive-enhancer
17	48620000	48630000	ENSG00000170689	48320000	48330000	inactive-enhancer
17	48620000	48630000	ENSG00000170689	48340000	48350000	inactive-enhancer
17	49570000	49580000	ENSG00000182575	49690000	49700000	regular-enhancer
17	49570000	49580000	ENSG00000182575	49680000	49690000	regular-enhancer
17	49700000	49710000	ENSG00000121073	49560000	49570000	inactive-enhancer
17	49990000	50000000	ENSG00000064195	49880000	49890000	regular-enhancer
17	49990000	50000000	ENSG00000064195	49860000	49870000	inactive-enhancer
17	49990000	50000000	ENSG00000064195	49870000	49880000	inactive-enhancer
17	50200000	50210000	ENSG00000108821	50260000	50270000	super-enhancer
17	50540000	50550000	ENSG00000006282	50690000	50700000	super-enhancer
17	50550000	50560000	ENSG00000006283	50690000	50700000	super-enhancer
17	57990000	58000000	ENSG00000136451	57870000	57880000	super-enhancer
17	57990000	58000000	ENSG00000136451	57840000	57850000	super-enhancer
17	57990000	58000000	ENSG00000136451	57890000	57900000	super-enhancer
17	57990000	58000000	ENSG00000136451	57880000	57890000	super-enhancer
17	57990000	58000000	ENSG00000136451	57860000	57870000	super-enhancer
17	57990000	58000000	ENSG00000136451	57900000	57910000	super-enhancer
17	59700000	59710000	ENSG00000141378	59850000	59860000	super-enhancer
17	59700000	59710000	ENSG00000141378	59860000	59870000	super-enhancer
17	59700000	59710000	ENSG00000141378	59870000	59880000	inactive-enhancer
17	61390000	61400000	ENSG00000121068	61010000	61020000	inactive-enhancer
17	67360000	67370000	ENSG00000197170	67680000	67690000	inactive-enhancer
17	67360000	67370000	ENSG00000197170	67630000	67640000	regular-enhancer
17	67360000	67370000	ENSG00000197170	67640000	67650000	regular-enhancer
17	67360000	67370000	ENSG00000197170	67690000	67700000	inactive-enhancer
17	68290000	68300000	ENSG00000108932	68420000	68430000	inactive-enhancer
17	68290000	68300000	ENSG00000108932	68400000	68410000	super-enhancer
17	69410000	69420000	ENSG00000108984	69500000	69510000	regular-enhancer
17	70160000	70170000	ENSG00000123700	69600000	69610000	inactive-enhancer
17	70160000	70170000	ENSG00000123700	69590000	69600000	inactive-enhancer
18	8700000	8710000	ENSG00000168502	8980000	8990000	inactive-enhancer
18	8700000	8710000	ENSG00000168502	8970000	8980000	inactive-enhancer
18	62710000	62720000	ENSG00000081913	62970000	62980000	inactive-enhancer
18	62710000	62720000	ENSG00000081913	62940000	62950000	regular-enhancer
18	62710000	62720000	ENSG00000081913	62910000	62920000	inactive-enhancer
18	62710000	62720000	ENSG00000081913	62960000	62970000	inactive-enhancer
18	62710000	62720000	ENSG00000081913	62930000	62940000	inactive-enhancer
18	62710000	62720000	ENSG00000081913	62920000	62930000	inactive-enhancer
18	62710000	62720000	ENSG00000081913	62950000	62960000	regular-enhancer
19	33220000	33230000	ENSG00000130876	33400000	33410000	super-enhancer
19	33300000	33310000	ENSG00000245848	33380000	33390000	super-enhancer
19	33370000	33380000	ENSG00000153879	33290000	33300000	super-enhancer
19	33790000	33800000	ENSG00000153885	33990000	34000000	inactive-enhancer
19	38640000	38650000	ENSG00000130402	38700000	38710000	super-enhancer
19	39320000	39330000	ENSG00000128011	39150000	39160000	regular-enhancer
19	39320000	39330000	ENSG00000128011	39130000	39140000	inactive-enhancer
19	39320000	39330000	ENSG00000128011	39100000	39110000	inactive-enhancer
20	650000	660000	ENSG00000271303	560000	570000	regular-enhancer
20	5610000	5620000	ENSG00000125772	5780000	5790000	inactive-enhancer
20	17680000	17690000	ENSG00000125844	17870000	17880000	inactive-enhancer
20	17680000	17690000	ENSG00000125844	17880000	17890000	inactive-enhancer
20	17680000	17690000	ENSG00000125844	17890000	17900000	inactive-enhancer
20	35290000	35300000	ENSG00000125998	35430000	35440000	inactive-enhancer
20	35450000	35460000	ENSG00000125965	35300000	35310000	regular-enhancer
20	36860000	36870000	ENSG00000149639	36750000	36760000	regular-enhancer
20	37260000	37270000	ENSG00000118702	37520000	37530000	regular-enhancer
20	38160000	38170000	ENSG00000198959	38070000	38080000	regular-enhancer
20	38160000	38170000	ENSG00000198959	38050000	38060000	inactive-enhancer
20	38160000	38170000	ENSG00000198959	38060000	38070000	regular-enhancer
20	38160000	38170000	ENSG00000198959	38040000	38050000	inactive-enhancer
21	26170000	26180000	ENSG00000142192	25980000	25990000	regular-enhancer
21	26170000	26180000	ENSG00000142192	26050000	26060000	inactive-enhancer
21	26170000	26180000	ENSG00000142192	25890000	25900000	regular-enhancer
21	26170000	26180000	ENSG00000142192	25880000	25890000	regular-enhancer
21	26840000	26850000	ENSG00000154734	28730000	28740000	inactive-enhancer
22	32790000	32800000	ENSG00000100234	33000000	33010000	inactive-enhancer
22	32790000	32800000	ENSG00000100234	32990000	33000000	regular-enhancer
22	32790000	32800000	ENSG00000100234	32520000	32530000	inactive-enhancer
22	32790000	32800000	ENSG00000100234	32530000	32540000	super-enhancer
22	39240000	39250000	ENSG00000100311	39170000	39180000	regular-enhancer

## Sheet: Human specific PEIs
Table S7. PEI positions across seven mammalian SATs.
chr	Promoter start	Promoter end	Target gene	Enhancer start	Enhancer end	Enhancer type	Genome assembly
1	8020000	8030000	ENSG00000116285	8570000	8580000	super-enhancer	hg38
1	9580000	9590000	ENSG00000188807	9110000	9120000	inactive-enhancer
1	20180000	20190000	ENSG00000187980	20200000	20210000	inactive-enhancer
1	20730000	20740000	ENSG00000189410	20770000	20780000	inactive-enhancer
1	21670000	21680000	ENSG00000076864	22010000	22020000	inactive-enhancer
1	21670000	21680000	ENSG00000076864	21490000	21500000	inactive-enhancer
1	21780000	21790000	ENSG00000090686	22260000	22270000	inactive-enhancer
1	22560000	22570000	ENSG00000070886	22510000	22520000	inactive-enhancer
1	23420000	23430000	ENSG00000204219	23600000	23610000	inactive-enhancer
1	23480000	23490000	ENSG00000088280	23410000	23420000	super-enhancer
1	24140000	24150000	ENSG00000142677	24530000	24540000	inactive-enhancer
1	24190000	24200000	ENSG00000185436	24670000	24680000	inactive-enhancer
1	24190000	24200000	ENSG00000185436	24270000	24280000	inactive-enhancer
1	24310000	24320000	ENSG00000158055	24580000	24590000	inactive-enhancer
1	24310000	24320000	ENSG00000158055	24360000	24370000	regular-enhancer
1	24310000	24320000	ENSG00000158055	24380000	24390000	regular-enhancer
1	25430000	25440000	ENSG00000204178	25740000	25750000	super-enhancer
1	25540000	25550000	ENSG00000157978	25560000	25570000	regular-enhancer
1	25870000	25880000	ENSG00000182749	25920000	25930000	regular-enhancer
1	26060000	26070000	ENSG00000158022	26090000	26100000	regular-enhancer
1	26150000	26160000	ENSG00000197245	26120000	26130000	regular-enhancer
1	26270000	26280000	ENSG00000142669	26350000	26360000	inactive-enhancer
1	26360000	26370000	ENSG00000176092	26190000	26200000	inactive-enhancer
1	26360000	26370000	ENSG00000176092	26280000	26290000	super-enhancer
1	26360000	26370000	ENSG00000176092	26250000	26260000	inactive-enhancer
1	26430000	26440000	ENSG00000117682	26460000	26470000	inactive-enhancer
1	26530000	26540000	ENSG00000117676	26500000	26510000	regular-enhancer
1	26780000	26790000	ENSG00000060642	27410000	27420000	inactive-enhancer
1	26910000	26920000	ENSG00000131910	26790000	26800000	inactive-enhancer
1	26910000	26920000	ENSG00000131910	26740000	26750000	inactive-enhancer
1	27380000	27390000	ENSG00000174950	27490000	27500000	super-enhancer
1	27630000	27640000	ENSG00000000938	26960000	26970000	regular-enhancer
1	27720000	27730000	ENSG00000009780	27660000	27670000	super-enhancer
1	28590000	28600000	ENSG00000188060	28470000	28480000	inactive-enhancer
1	28730000	28740000	ENSG00000198492	29110000	29120000	inactive-enhancer
1	29230000	29240000	ENSG00000060656	30520000	30530000	regular-enhancer
1	29230000	29240000	ENSG00000060656	30550000	30560000	inactive-enhancer
1	31290000	31300000	ENSG00000060688	31320000	31330000	inactive-enhancer
1	39670000	39680000	ENSG00000116981	39750000	39760000	inactive-enhancer
1	39690000	39700000	ENSG00000116983	39970000	39980000	inactive-enhancer
1	39690000	39700000	ENSG00000116983	39580000	39590000	inactive-enhancer
1	39880000	39890000	ENSG00000043514	39940000	39950000	regular-enhancer
1	40160000	40170000	ENSG00000117000	40210000	40220000	inactive-enhancer
1	40160000	40170000	ENSG00000117000	40410000	40420000	inactive-enhancer
1	40780000	40790000	ENSG00000117013	40800000	40810000	regular-enhancer
1	40780000	40790000	ENSG00000117013	40710000	40720000	regular-enhancer
1	41020000	41030000	ENSG00000171790	41420000	41430000	regular-enhancer
1	42150000	42160000	ENSG00000044012	41690000	41700000	regular-enhancer
1	42450000	42460000	ENSG00000066185	42130000	42140000	inactive-enhancer
1	42740000	42750000	ENSG00000164007	43070000	43080000	inactive-enhancer
1	42760000	42770000	ENSG00000164008	42320000	42330000	regular-enhancer
1	43330000	43340000	ENSG00000117400	43240000	43250000	regular-enhancer
1	43330000	43340000	ENSG00000117400	43230000	43240000	regular-enhancer
1	43330000	43340000	ENSG00000117400	43220000	43230000	regular-enhancer
1	43520000	43530000	ENSG00000142949	43980000	43990000	regular-enhancer
1	43520000	43530000	ENSG00000142949	44080000	44090000	inactive-enhancer
1	43520000	43530000	ENSG00000142949	43760000	43770000	inactive-enhancer
1	43520000	43530000	ENSG00000142949	43590000	43600000	regular-enhancer
1	43520000	43530000	ENSG00000142949	43820000	43830000	regular-enhancer
1	43960000	43970000	ENSG00000132768	43800000	43810000	inactive-enhancer
1	43970000	43980000	ENSG00000117410	43760000	43770000	inactive-enhancer
1	43970000	43980000	ENSG00000117411	43200000	43210000	inactive-enhancer
1	43970000	43980000	ENSG00000117411	43760000	43770000	inactive-enhancer
1	43970000	43980000	ENSG00000117410	43200000	43210000	inactive-enhancer
1	43970000	43980000	ENSG00000117411	43780000	43790000	inactive-enhancer
1	43970000	43980000	ENSG00000117411	43730000	43740000	inactive-enhancer
1	43970000	43980000	ENSG00000117410	43780000	43790000	inactive-enhancer
1	43970000	43980000	ENSG00000117410	43730000	43740000	inactive-enhancer
1	44670000	44680000	ENSG00000198520	44230000	44240000	inactive-enhancer
1	44740000	44750000	ENSG00000142945	45660000	45670000	inactive-enhancer
1	44740000	44750000	ENSG00000142945	44630000	44640000	regular-enhancer
1	45010000	45020000	ENSG00000126107	46190000	46200000	super-enhancer
1	45010000	45020000	ENSG00000126107	45550000	45560000	regular-enhancer
1	45490000	45500000	ENSG00000132763	45420000	45430000	inactive-enhancer
1	45490000	45500000	ENSG00000132763	44750000	44760000	regular-enhancer
1	46200000	46210000	ENSG00000171357	46070000	46080000	inactive-enhancer
1	46490000	46500000	ENSG00000197587	46470000	46480000	inactive-enhancer
1	46610000	46620000	ENSG00000142961	46710000	46720000	inactive-enhancer
1	46610000	46620000	ENSG00000142961	46680000	46690000	inactive-enhancer
1	46660000	46670000	ENSG00000186118	46680000	46690000	inactive-enhancer
1	46670000	46680000	ENSG00000123472	46640000	46650000	inactive-enhancer
1	46670000	46680000	ENSG00000123472	46690000	46700000	inactive-enhancer
1	47330000	47340000	ENSG00000162368	47750000	47760000	regular-enhancer
1	47330000	47340000	ENSG00000162368	47200000	47210000	regular-enhancer
1	48220000	48230000	ENSG00000117834	48000000	48010000	inactive-enhancer
1	51570000	51580000	ENSG00000117859	51770000	51780000	inactive-enhancer
1	51570000	51580000	ENSG00000117859	51780000	51790000	inactive-enhancer
1	52050000	52060000	ENSG00000117862	52020000	52030000	inactive-enhancer
1	52050000	52060000	ENSG00000117862	52420000	52430000	inactive-enhancer
1	52550000	52560000	ENSG00000134744	52480000	52490000	inactive-enhancer
1	54050000	54060000	ENSG00000116209	54080000	54090000	inactive-enhancer
1	54050000	54060000	ENSG00000116205	54080000	54090000	inactive-enhancer
1	54050000	54060000	ENSG00000116205	54390000	54400000	regular-enhancer
1	54150000	54160000	ENSG00000157211	54370000	54380000	regular-enhancer
1	54150000	54160000	ENSG00000157211	54340000	54350000	inactive-enhancer
1	54710000	54720000	ENSG00000243725	54590000	54600000	inactive-enhancer
1	54800000	54810000	ENSG00000162398	54870000	54880000	inactive-enhancer
1	54800000	54810000	ENSG00000162398	54830000	54840000	inactive-enhancer
1	54800000	54810000	ENSG00000162398	53930000	53940000	inactive-enhancer
1	55210000	55220000	ENSG00000162402	55250000	55260000	super-enhancer
1	56640000	56650000	ENSG00000162409	55390000	55400000	inactive-enhancer
1	58540000	58550000	ENSG00000162600	58690000	58700000	inactive-enhancer
1	58700000	58710000	ENSG00000162601	58450000	58460000	inactive-enhancer
1	58700000	58710000	ENSG00000162601	58520000	58530000	inactive-enhancer
1	58700000	58710000	ENSG00000162601	58500000	58510000	inactive-enhancer
1	60070000	60080000	ENSG00000162598	60710000	60720000	inactive-enhancer
1	60070000	60080000	ENSG00000162598	60150000	60160000	inactive-enhancer
1	60070000	60080000	ENSG00000162598	60110000	60120000	inactive-enhancer
1	60070000	60080000	ENSG00000162598	60740000	60750000	inactive-enhancer
1	62320000	62330000	ENSG00000132854	62420000	62430000	inactive-enhancer
1	62430000	62440000	ENSG00000162607	62680000	62690000	regular-enhancer
1	62590000	62600000	ENSG00000132855	62630000	62640000	inactive-enhancer
1	64200000	64210000	ENSG00000177414	63010000	63020000	inactive-enhancer
1	64200000	64210000	ENSG00000177414	64710000	64720000	inactive-enhancer
1	64200000	64210000	ENSG00000177414	64230000	64240000	inactive-enhancer
1	64740000	64750000	ENSG00000162437	64530000	64540000	regular-enhancer
1	66750000	66760000	ENSG00000152760	66260000	66270000	regular-enhancer
1	66750000	66760000	ENSG00000152760	66500000	66510000	inactive-enhancer
1	66920000	66930000	ENSG00000198160	66430000	66440000	inactive-enhancer
1	66920000	66930000	ENSG00000152763	66430000	66440000	inactive-enhancer
1	67050000	67060000	ENSG00000116704	66760000	66770000	inactive-enhancer
1	67130000	67140000	ENSG00000162594	66870000	66880000	inactive-enhancer
1	67130000	67140000	ENSG00000162594	66100000	66110000	inactive-enhancer
1	67130000	67140000	ENSG00000162594	66840000	66850000	inactive-enhancer
1	67130000	67140000	ENSG00000162594	67080000	67090000	inactive-enhancer
1	68450000	68460000	ENSG00000116745	68120000	68130000	regular-enhancer
1	70350000	70360000	ENSG00000118454	70410000	70420000	regular-enhancer
1	70350000	70360000	ENSG00000118454	70420000	70430000	inactive-enhancer
1	74730000	74740000	ENSG00000162623	74180000	74190000	inactive-enhancer
1	74730000	74740000	ENSG00000162623	74690000	74700000	inactive-enhancer
1	74730000	74740000	ENSG00000162623	74570000	74580000	inactive-enhancer
1	77280000	77290000	ENSG00000154027	77170000	77180000	inactive-enhancer
1	77750000	77760000	ENSG00000077254	77890000	77900000	inactive-enhancer
1	78650000	78660000	ENSG00000137965	78670000	78680000	inactive-enhancer
1	85200000	85210000	ENSG00000097096	85100000	85110000	inactive-enhancer
1	85570000	85580000	ENSG00000142871	85410000	85420000	inactive-enhancer
1	86910000	86920000	ENSG00000183291	86860000	86870000	inactive-enhancer
1	92210000	92220000	ENSG00000203910	92170000	92180000	inactive-enhancer
1	94120000	94130000	ENSG00000198691	94870000	94880000	super-enhancer
1	96710000	96720000	ENSG00000117569	96590000	96600000	inactive-enhancer
1	99640000	99650000	ENSG00000099260	99180000	99190000	inactive-enhancer
1	109210000	109220000	ENSG00000031698	109230000	109240000	inactive-enhancer
1	109530000	109540000	ENSG00000156097	109260000	109270000	inactive-enhancer
1	110020000	110030000	ENSG00000143093	109990000	110000000	inactive-enhancer
1	110020000	110030000	ENSG00000143093	110100000	110110000	inactive-enhancer
1	110200000	110210000	ENSG00000116396	110360000	110370000	inactive-enhancer
1	113750000	113760000	ENSG00000116793	113700000	113710000	inactive-enhancer
1	113750000	113760000	ENSG00000116793	113710000	113720000	inactive-enhancer
1	113750000	113760000	ENSG00000116793	113410000	113420000	inactive-enhancer
1	113750000	113760000	ENSG00000116793	113720000	113730000	inactive-enhancer
1	113750000	113760000	ENSG00000116793	113820000	113830000	inactive-enhancer
1	114150000	114160000	ENSG00000134207	114030000	114040000	regular-enhancer
1	115020000	115030000	ENSG00000134200	115050000	115060000	inactive-enhancer
1	115760000	115770000	ENSG00000118729	115710000	115720000	inactive-enhancer
1	116370000	116380000	ENSG00000163399	116410000	116420000	inactive-enhancer
1	116750000	116760000	ENSG00000116824	116800000	116810000	inactive-enhancer
1	119770000	119780000	ENSG00000134240	119740000	119750000	regular-enhancer
1	150540000	150550000	ENSG00000143382	150700000	150710000	inactive-enhancer
1	150970000	150980000	ENSG00000143418	150460000	150470000	regular-enhancer
1	151000000	151010000	ENSG00000143363	150460000	150470000	regular-enhancer
1	151010000	151020000	ENSG00000143409	150440000	150450000	inactive-enhancer
1	151170000	151180000	ENSG00000163157	151330000	151340000	super-enhancer
1	151320000	151330000	ENSG00000143393	151110000	151120000	inactive-enhancer
1	151320000	151330000	ENSG00000143393	151490000	151500000	inactive-enhancer
1	151610000	151620000	ENSG00000143376	151730000	151740000	inactive-enhancer
1	151710000	151720000	ENSG00000159409	151620000	151630000	inactive-enhancer
1	153550000	153560000	ENSG00000196154	153740000	153750000	super-enhancer
1	153620000	153630000	ENSG00000160678	153760000	153770000	super-enhancer
1	153630000	153640000	ENSG00000189171	153750000	153760000	super-enhancer
1	153630000	153640000	ENSG00000189171	153760000	153770000	super-enhancer
1	153630000	153640000	ENSG00000189171	153660000	153670000	inactive-enhancer
1	153720000	153730000	ENSG00000143624	153990000	154000000	super-enhancer
1	153940000	153950000	ENSG00000198837	153660000	153670000	inactive-enhancer
1	153960000	153970000	ENSG00000160741	153660000	153670000	inactive-enhancer
1	154560000	154570000	ENSG00000160714	155020000	155030000	super-enhancer
1	154560000	154570000	ENSG00000160714	154750000	154760000	regular-enhancer
1	154560000	154570000	ENSG00000160714	154780000	154790000	inactive-enhancer
1	154560000	154570000	ENSG00000160714	154340000	154350000	regular-enhancer
1	154980000	154990000	ENSG00000160688	154420000	154430000	super-enhancer
1	155040000	155050000	ENSG00000143537	154940000	154950000	super-enhancer
1	155270000	155280000	ENSG00000143630	155290000	155300000	inactive-enhancer
1	155270000	155280000	ENSG00000176444	155290000	155300000	inactive-enhancer
1	155320000	155330000	ENSG00000160753	155340000	155350000	inactive-enhancer
1	155930000	155940000	ENSG00000132680	155960000	155970000	super-enhancer
1	156050000	156060000	ENSG00000160803	155920000	155930000	inactive-enhancer
1	156050000	156060000	ENSG00000132698	155920000	155930000	inactive-enhancer
1	156050000	156060000	ENSG00000116586	156230000	156240000	regular-enhancer
1	156050000	156060000	ENSG00000160803	156230000	156240000	regular-enhancer
1	156050000	156060000	ENSG00000116586	155920000	155930000	inactive-enhancer
1	156190000	156200000	ENSG00000160785	156170000	156180000	inactive-enhancer
1	156370000	156380000	ENSG00000163468	156620000	156630000	regular-enhancer
1	156370000	156380000	ENSG00000163468	156660000	156670000	super-enhancer
1	156500000	156510000	ENSG00000116604	156160000	156170000	super-enhancer
1	156570000	156580000	ENSG00000183856	156520000	156530000	super-enhancer
1	156570000	156580000	ENSG00000183856	156550000	156560000	inactive-enhancer
1	156590000	156600000	ENSG00000163382	156490000	156500000	super-enhancer
1	156670000	156680000	ENSG00000132688	156620000	156630000	regular-enhancer
1	156720000	156730000	ENSG00000143303	156840000	156850000	inactive-enhancer
1	156720000	156730000	ENSG00000143303	156470000	156480000	super-enhancer
1	156720000	156730000	ENSG00000143303	156650000	156660000	inactive-enhancer
1	156860000	156870000	ENSG00000027644	157150000	157160000	regular-enhancer
1	157130000	157140000	ENSG00000117036	156880000	156890000	inactive-enhancer
1	159890000	159900000	ENSG00000213085	159210000	159220000	regular-enhancer
1	159940000	159950000	ENSG00000085552	160040000	160050000	inactive-enhancer
1	159940000	159950000	ENSG00000085552	159210000	159220000	regular-enhancer
1	159940000	159950000	ENSG00000085552	160060000	160070000	inactive-enhancer
1	160340000	160350000	ENSG00000122218	160370000	160380000	inactive-enhancer
1	160340000	160350000	ENSG00000162736	160290000	160300000	regular-enhancer
1	160340000	160350000	ENSG00000122218	160290000	160300000	regular-enhancer
1	160340000	160350000	ENSG00000162736	160370000	160380000	inactive-enhancer
1	161150000	161160000	ENSG00000143258	161280000	161290000	inactive-enhancer
1	161310000	161320000	ENSG00000143252	161710000	161720000	regular-enhancer
1	161700000	161710000	ENSG00000132185	161730000	161740000	inactive-enhancer
1	162370000	162380000	ENSG00000171722	162240000	162250000	inactive-enhancer
1	165540000	165550000	ENSG00000162763	165470000	165480000	inactive-enhancer
1	165540000	165550000	ENSG00000162763	165480000	165490000	inactive-enhancer
1	165540000	165550000	ENSG00000162763	165560000	165570000	inactive-enhancer
1	166970000	166980000	ENSG00000143195	167000000	167010000	inactive-enhancer
1	166970000	166980000	ENSG00000143194	167000000	167010000	inactive-enhancer
1	169360000	169370000	ENSG00000117475	168630000	168640000	regular-enhancer
1	169360000	169370000	ENSG00000117475	169550000	169560000	inactive-enhancer
1	169360000	169370000	ENSG00000117475	168660000	168670000	inactive-enhancer
1	169360000	169370000	ENSG00000117475	168610000	168620000	regular-enhancer
1	169460000	169470000	ENSG00000117477	169720000	169730000	inactive-enhancer
1	169460000	169470000	ENSG00000117477	168480000	168490000	regular-enhancer
1	169480000	169490000	ENSG00000117479	169550000	169560000	inactive-enhancer
1	169480000	169490000	ENSG00000117479	169560000	169570000	inactive-enhancer
1	170530000	170540000	ENSG00000120370	170490000	170500000	regular-enhancer
1	170530000	170540000	ENSG00000120370	170560000	170570000	regular-enhancer
1	170660000	170670000	ENSG00000116132	170230000	170240000	regular-enhancer
1	170660000	170670000	ENSG00000116132	170200000	170210000	regular-enhancer
1	170660000	170670000	ENSG00000116132	169850000	169860000	inactive-enhancer
1	170660000	170670000	ENSG00000116132	170340000	170350000	inactive-enhancer
1	170930000	170940000	ENSG00000117501	170730000	170740000	regular-enhancer
1	170930000	170940000	ENSG00000117501	170300000	170310000	inactive-enhancer
1	170930000	170940000	ENSG00000117501	170170000	170180000	inactive-enhancer
1	170930000	170940000	ENSG00000117501	170640000	170650000	inactive-enhancer
1	171650000	171660000	ENSG00000034971	172400000	172410000	inactive-enhancer
1	172530000	172540000	ENSG00000094975	172580000	172590000	inactive-enhancer
1	172650000	172660000	ENSG00000117560	172690000	172700000	inactive-enhancer
1	173910000	173920000	ENSG00000117601	173950000	173960000	inactive-enhancer
1	175060000	175070000	ENSG00000120332	175090000	175100000	inactive-enhancer
1	175060000	175070000	ENSG00000120332	175080000	175090000	inactive-enhancer
1	179880000	179890000	ENSG00000169905	180090000	180100000	inactive-enhancer
1	179880000	179890000	ENSG00000143337	180090000	180100000	inactive-enhancer
1	179880000	179890000	ENSG00000143337	180170000	180180000	regular-enhancer
1	179880000	179890000	ENSG00000169905	180170000	180180000	regular-enhancer
1	179950000	179960000	ENSG00000135837	180010000	180020000	inactive-enhancer
1	179950000	179960000	ENSG00000135837	180030000	180040000	inactive-enhancer
1	180150000	180160000	ENSG00000116260	179810000	179820000	regular-enhancer
1	180150000	180160000	ENSG00000116260	180050000	180060000	inactive-enhancer
1	180500000	180510000	ENSG00000230124	180470000	180480000	inactive-enhancer
1	186680000	186690000	ENSG00000073756	186840000	186850000	regular-enhancer
1	190470000	190480000	ENSG00000162670	190390000	190400000	inactive-enhancer
1	192150000	192160000	ENSG00000150681	192420000	192430000	inactive-enhancer
1	192310000	192320000	ENSG00000253148	192610000	192620000	inactive-enhancer
1	197200000	197210000	ENSG00000177888	197350000	197360000	inactive-enhancer
1	202190000	202200000	ENSG00000133067	202540000	202550000	super-enhancer
1	202190000	202200000	ENSG00000133067	202220000	202230000	inactive-enhancer
1	202960000	202970000	ENSG00000159348	202770000	202780000	inactive-enhancer
1	215560000	215570000	ENSG00000136636	215610000	215620000	inactive-enhancer
1	217620000	217630000	ENSG00000162814	216750000	216760000	inactive-enhancer
1	218280000	218290000	ENSG00000067533	219810000	219820000	inactive-enhancer
1	218340000	218350000	ENSG00000092969	219450000	219460000	inactive-enhancer
1	219170000	219180000	ENSG00000143353	218910000	218920000	inactive-enhancer
1	219950000	219960000	ENSG00000196660	219910000	219920000	inactive-enhancer
1	223700000	223710000	ENSG00000162909	223730000	223740000	super-enhancer
1	223700000	223710000	ENSG00000162909	223810000	223820000	inactive-enhancer
1	224110000	224120000	ENSG00000143756	224380000	224390000	regular-enhancer
1	225650000	225660000	ENSG00000154380	225620000	225630000	inactive-enhancer
1	225650000	225660000	ENSG00000154380	225610000	225620000	inactive-enhancer
1	225770000	225780000	ENSG00000143742	225830000	225840000	super-enhancer
1	225770000	225780000	ENSG00000143742	225850000	225860000	super-enhancer
1	225770000	225780000	ENSG00000143742	225870000	225880000	inactive-enhancer
1	225990000	226000000	ENSG00000143751	226060000	226070000	regular-enhancer
1	226180000	226190000	ENSG00000182827	226150000	226160000	inactive-enhancer
1	227320000	227330000	ENSG00000143776	227360000	227370000	inactive-enhancer
1	230970000	230980000	ENSG00000143643	231170000	231180000	inactive-enhancer
1	230970000	230980000	ENSG00000173409	231170000	231180000	inactive-enhancer
1	230970000	230980000	ENSG00000173409	231200000	231210000	inactive-enhancer
1	230970000	230980000	ENSG00000143643	231200000	231210000	inactive-enhancer
1	236600000	236610000	ENSG00000119285	236580000	236590000	inactive-enhancer
1	236600000	236610000	ENSG00000119285	236540000	236550000	inactive-enhancer
1	243850000	243860000	ENSG00000117020	244190000	244200000	inactive-enhancer
2	11670000	11680000	ENSG00000169006	12880000	12890000	regular-enhancer
2	11670000	11680000	ENSG00000134324	12880000	12890000	regular-enhancer
2	14630000	14640000	ENSG00000162981	14980000	14990000	inactive-enhancer
2	15560000	15570000	ENSG00000151779	15190000	15200000	inactive-enhancer
2	15560000	15570000	ENSG00000151779	15520000	15530000	inactive-enhancer
2	15560000	15570000	ENSG00000151779	15510000	15520000	inactive-enhancer
2	19990000	20000000	ENSG00000118965	19910000	19920000	inactive-enhancer
2	19990000	20000000	ENSG00000118965	20630000	20640000	super-enhancer
2	20010000	20020000	ENSG00000132031	18570000	18580000	inactive-enhancer
2	20010000	20020000	ENSG00000132031	20040000	20050000	inactive-enhancer
2	20220000	20230000	ENSG00000115884	20800000	20810000	inactive-enhancer
2	20220000	20230000	ENSG00000115884	20700000	20710000	inactive-enhancer
2	20350000	20360000	ENSG00000055917	20690000	20700000	inactive-enhancer
2	20650000	20660000	ENSG00000118960	21030000	21040000	inactive-enhancer
2	20650000	20660000	ENSG00000118960	20100000	20110000	super-enhancer
2	20650000	20660000	ENSG00000118960	20190000	20200000	inactive-enhancer
2	20650000	20660000	ENSG00000118960	20750000	20760000	inactive-enhancer
2	20660000	20670000	ENSG00000143869	21110000	21120000	inactive-enhancer
2	24360000	24370000	ENSG00000198399	24210000	24220000	inactive-enhancer
2	25340000	25350000	ENSG00000119772	25480000	25490000	inactive-enhancer
2	25340000	25350000	ENSG00000119772	25610000	25620000	inactive-enhancer
2	25340000	25350000	ENSG00000119772	25830000	25840000	inactive-enhancer
2	26240000	26250000	ENSG00000084754	26350000	26360000	inactive-enhancer
2	26560000	26570000	ENSG00000115155	26420000	26430000	inactive-enhancer
2	26560000	26570000	ENSG00000115155	26750000	26760000	super-enhancer
2	26560000	26570000	ENSG00000115155	26740000	26750000	inactive-enhancer
2	26640000	26650000	ENSG00000157884	26790000	26800000	inactive-enhancer
2	26690000	26700000	ENSG00000171303	26650000	26660000	regular-enhancer
2	27030000	27040000	ENSG00000119777	27230000	27240000	inactive-enhancer
2	27030000	27040000	ENSG00000119777	26850000	26860000	inactive-enhancer
2	27200000	27210000	ENSG00000138085	26870000	26880000	inactive-enhancer
2	27370000	27380000	ENSG00000115211	28270000	28280000	regular-enhancer
2	27370000	27380000	ENSG00000115234	27670000	27680000	inactive-enhancer
2	27370000	27380000	ENSG00000115211	27670000	27680000	inactive-enhancer
2	27370000	27380000	ENSG00000115234	28270000	28280000	regular-enhancer
2	27380000	27390000	ENSG00000163795	27600000	27610000	inactive-enhancer
2	27380000	27390000	ENSG00000163795	27630000	27640000	inactive-enhancer
2	27410000	27420000	ENSG00000115241	26920000	26930000	inactive-enhancer
2	27440000	27450000	ENSG00000157992	27400000	27410000	inactive-enhancer
2	29090000	29100000	ENSG00000115295	28980000	28990000	regular-enhancer
2	29090000	29100000	ENSG00000115295	28990000	29000000	regular-enhancer
2	30440000	30450000	ENSG00000172954	30500000	30510000	regular-enhancer
2	31230000	31240000	ENSG00000013016	31200000	31210000	inactive-enhancer
2	32940000	32950000	ENSG00000049323	33080000	33090000	regular-enhancer
2	32940000	32950000	ENSG00000049323	32880000	32890000	inactive-enhancer
2	36640000	36650000	ENSG00000171055	36450000	36460000	inactive-enhancer
2	36640000	36650000	ENSG00000171055	36520000	36530000	inactive-enhancer
2	36640000	36650000	ENSG00000171055	36500000	36510000	inactive-enhancer
2	36690000	36700000	ENSG00000205221	36540000	36550000	regular-enhancer
2	36960000	36970000	ENSG00000115808	36920000	36930000	inactive-enhancer
2	38370000	38380000	ENSG00000119787	37990000	38000000	inactive-enhancer
2	38740000	38750000	ENSG00000152147	38610000	38620000	regular-enhancer
2	39660000	39670000	ENSG00000152154	39460000	39470000	inactive-enhancer
2	39660000	39670000	ENSG00000152154	39280000	39290000	inactive-enhancer
2	43630000	43640000	ENSG00000152527	43950000	43960000	inactive-enhancer
2	43630000	43640000	ENSG00000152527	43800000	43810000	inactive-enhancer
2	43630000	43640000	ENSG00000152527	43900000	43910000	inactive-enhancer
2	44360000	44370000	ENSG00000138078	44960000	44970000	regular-enhancer
2	44360000	44370000	ENSG00000138078	44950000	44960000	inactive-enhancer
2	44360000	44370000	ENSG00000138078	44990000	45000000	inactive-enhancer
2	46910000	46920000	ENSG00000068724	46070000	46080000	super-enhancer
2	46940000	46950000	ENSG00000180398	46980000	46990000	super-enhancer
2	54720000	54730000	ENSG00000214595	54530000	54540000	super-enhancer
2	55610000	55620000	ENSG00000275052	55580000	55590000	inactive-enhancer
2	55610000	55620000	ENSG00000275052	55330000	55340000	inactive-enhancer
2	55610000	55620000	ENSG00000275052	55660000	55670000	inactive-enhancer
2	60550000	60560000	ENSG00000119866	60410000	60420000	inactive-enhancer
2	60550000	60560000	ENSG00000119866	60520000	60530000	inactive-enhancer
2	61530000	61540000	ENSG00000082898	61290000	61300000	inactive-enhancer
2	68310000	68320000	ENSG00000119865	68290000	68300000	inactive-enhancer
2	69010000	69020000	ENSG00000169604	69030000	69040000	regular-enhancer
2	69890000	69900000	ENSG00000059728	69340000	69350000	inactive-enhancer
2	70930000	70940000	ENSG00000116039	70960000	70970000	inactive-enhancer
2	71450000	71460000	ENSG00000135636	72160000	72170000	inactive-enhancer
2	71450000	71460000	ENSG00000135636	72730000	72740000	inactive-enhancer
2	72140000	72150000	ENSG00000003137	72010000	72020000	regular-enhancer
2	73210000	73220000	ENSG00000135632	73080000	73090000	super-enhancer
2	73230000	73240000	ENSG00000135617	73360000	73370000	inactive-enhancer
2	73290000	73300000	ENSG00000135625	73340000	73350000	inactive-enhancer
2	73890000	73900000	ENSG00000163017	74270000	74280000	inactive-enhancer
2	88120000	88130000	ENSG00000163586	88090000	88100000	inactive-enhancer
2	96200000	96210000	ENSG00000084090	96250000	96260000	super-enhancer
2	101980000	101990000	ENSG00000115590	101890000	101900000	regular-enhancer
2	101980000	101990000	ENSG00000115590	101880000	101890000	regular-enhancer
2	102470000	102480000	ENSG00000180251	102630000	102640000	inactive-enhancer
2	102620000	102630000	ENSG00000115616	102460000	102470000	inactive-enhancer
2	104850000	104860000	ENSG00000198914	104820000	104830000	inactive-enhancer
2	104850000	104860000	ENSG00000198914	104190000	104200000	inactive-enhancer
2	148640000	148650000	ENSG00000135999	148730000	148740000	inactive-enhancer
2	152170000	152180000	ENSG00000115145	152050000	152060000	inactive-enhancer
2	156430000	156440000	ENSG00000115159	156580000	156590000	inactive-enhancer
2	159800000	159810000	ENSG00000241399	159400000	159410000	inactive-enhancer
2	162240000	162250000	ENSG00000078098	162270000	162280000	inactive-enhancer
2	165950000	165960000	ENSG00000123607	166030000	166040000	inactive-enhancer
2	168450000	168460000	ENSG00000172292	168420000	168430000	inactive-enhancer
2	170810000	170820000	ENSG00000128683	170890000	170900000	inactive-enhancer
2	171680000	171690000	ENSG00000077380	171990000	172000000	inactive-enhancer
2	172080000	172090000	ENSG00000144355	172470000	172480000	regular-enhancer
2	174480000	174490000	ENSG00000163328	174690000	174700000	inactive-enhancer
2	174480000	174490000	ENSG00000163328	174590000	174600000	regular-enhancer
2	174480000	174490000	ENSG00000163328	174640000	174650000	inactive-enhancer
2	174480000	174490000	ENSG00000163328	174570000	174580000	inactive-enhancer
2	175170000	175180000	ENSG00000115966	175130000	175140000	inactive-enhancer
2	176080000	176090000	ENSG00000174279	175960000	175970000	inactive-enhancer
2	176080000	176090000	ENSG00000174279	176660000	176670000	inactive-enhancer
2	176080000	176090000	ENSG00000174279	177040000	177050000	regular-enhancer
2	176090000	176100000	ENSG00000170178	176510000	176520000	inactive-enhancer
2	176090000	176100000	ENSG00000170178	175990000	176000000	inactive-enhancer
2	176090000	176100000	ENSG00000170178	175440000	175450000	inactive-enhancer
2	176100000	176110000	ENSG00000128710	175250000	175260000	inactive-enhancer
2	176100000	176110000	ENSG00000128710	175260000	175270000	inactive-enhancer
2	176180000	176190000	ENSG00000128645	176790000	176800000	inactive-enhancer
2	176260000	176270000	ENSG00000128654	176150000	176160000	inactive-enhancer
2	177390000	177400000	ENSG00000018510	177720000	177730000	inactive-enhancer
2	177390000	177400000	ENSG00000018510	177740000	177750000	regular-enhancer
2	177390000	177400000	ENSG00000018510	177760000	177770000	regular-enhancer
2	178110000	178120000	ENSG00000155636	178200000	178210000	inactive-enhancer
2	178110000	178120000	ENSG00000155636	178210000	178220000	inactive-enhancer
2	178110000	178120000	ENSG00000155636	178220000	178230000	inactive-enhancer
2	181450000	181460000	ENSG00000115232	180100000	180110000	inactive-enhancer
2	181950000	181960000	ENSG00000150722	182070000	182080000	inactive-enhancer
2	181950000	181960000	ENSG00000150722	182610000	182620000	inactive-enhancer
2	181950000	181960000	ENSG00000150722	182040000	182050000	inactive-enhancer
2	189780000	189790000	ENSG00000064933	190080000	190090000	inactive-enhancer
2	190060000	190070000	ENSG00000138379	190180000	190190000	regular-enhancer
2	190060000	190070000	ENSG00000138379	190430000	190440000	regular-enhancer
2	190400000	190410000	ENSG00000151690	190670000	190680000	inactive-enhancer
2	192190000	192200000	ENSG00000144339	192370000	192380000	inactive-enhancer
2	192190000	192200000	ENSG00000144339	192360000	192370000	inactive-enhancer
2	192190000	192200000	ENSG00000144339	192240000	192250000	inactive-enhancer
2	192190000	192200000	ENSG00000144339	192400000	192410000	inactive-enhancer
2	192190000	192200000	ENSG00000144339	192220000	192230000	inactive-enhancer
2	192190000	192200000	ENSG00000144339	192210000	192220000	inactive-enhancer
2	196170000	196180000	ENSG00000081320	196140000	196150000	inactive-enhancer
2	196790000	196800000	ENSG00000119041	197260000	197270000	regular-enhancer
2	196790000	196800000	ENSG00000119041	196130000	196140000	inactive-enhancer
2	199470000	199480000	ENSG00000119042	198310000	198320000	inactive-enhancer
2	199470000	199480000	ENSG00000119042	198320000	198330000	inactive-enhancer
2	199900000	199910000	ENSG00000178074	199860000	199870000	inactive-enhancer
2	199950000	199960000	ENSG00000162971	199910000	199920000	regular-enhancer
2	200860000	200870000	ENSG00000013441	200710000	200720000	regular-enhancer
2	200860000	200870000	ENSG00000013441	200570000	200580000	inactive-enhancer
2	201350000	201360000	ENSG00000155749	201290000	201300000	inactive-enhancer
2	201350000	201360000	ENSG00000155749	201300000	201310000	inactive-enhancer
2	201450000	201460000	ENSG00000115993	201290000	201300000	inactive-enhancer
2	201450000	201460000	ENSG00000115993	201270000	201280000	super-enhancer
2	201450000	201460000	ENSG00000115993	201390000	201400000	inactive-enhancer
2	201450000	201460000	ENSG00000115993	200890000	200900000	regular-enhancer
2	201640000	201650000	ENSG00000155755	201680000	201690000	inactive-enhancer
2	201780000	201790000	ENSG00000003393	201800000	201810000	inactive-enhancer
2	202370000	202380000	ENSG00000204217	202300000	202310000	inactive-enhancer
2	202910000	202920000	ENSG00000138380	202750000	202760000	inactive-enhancer
2	202910000	202920000	ENSG00000138380	201750000	201760000	inactive-enhancer
2	202910000	202920000	ENSG00000138380	203210000	203220000	inactive-enhancer
2	203530000	203540000	ENSG00000173166	203580000	203590000	regular-enhancer
2	203700000	203710000	ENSG00000178562	203220000	203230000	inactive-enhancer
2	203860000	203870000	ENSG00000163599	203880000	203890000	inactive-enhancer
2	203860000	203870000	ENSG00000163599	203830000	203840000	inactive-enhancer
2	203930000	203940000	ENSG00000163600	204100000	204110000	inactive-enhancer
2	205670000	205680000	ENSG00000118257	205430000	205440000	inactive-enhancer
2	205670000	205680000	ENSG00000118257	204750000	204760000	inactive-enhancer
2	205670000	205680000	ENSG00000118257	205450000	205460000	inactive-enhancer
2	206440000	206450000	ENSG00000114948	206290000	206300000	inactive-enhancer
2	206720000	206730000	ENSG00000232125	206560000	206570000	inactive-enhancer
2	206720000	206730000	ENSG00000232125	207610000	207620000	inactive-enhancer
2	207530000	207540000	ENSG00000118260	207580000	207590000	inactive-enhancer
2	209760000	209770000	ENSG00000144406	209910000	209920000	inactive-enhancer
2	209760000	209770000	ENSG00000144406	209810000	209820000	inactive-enhancer
2	209760000	209770000	ENSG00000144406	209790000	209800000	inactive-enhancer
2	210470000	210480000	ENSG00000115365	210520000	210530000	inactive-enhancer
2	210470000	210480000	ENSG00000115365	210430000	210440000	inactive-enhancer
2	214400000	214410000	ENSG00000174453	215320000	215330000	inactive-enhancer
2	216100000	216110000	ENSG00000079246	216180000	216190000	inactive-enhancer
2	216100000	216110000	ENSG00000079246	216460000	216470000	inactive-enhancer
2	216100000	216110000	ENSG00000079246	216400000	216410000	inactive-enhancer
2	218270000	218280000	ENSG00000127837	218220000	218230000	inactive-enhancer
2	218270000	218280000	ENSG00000127838	218220000	218230000	inactive-enhancer
2	218290000	218300000	ENSG00000135926	217870000	217880000	inactive-enhancer
2	218560000	218570000	ENSG00000144580	218460000	218470000	inactive-enhancer
2	218560000	218570000	ENSG00000144580	218490000	218500000	inactive-enhancer
2	218560000	218570000	ENSG00000144580	218400000	218410000	super-enhancer
2	218560000	218570000	ENSG00000144580	218280000	218290000	super-enhancer
2	218570000	218580000	ENSG00000135913	218400000	218410000	super-enhancer
2	218570000	218580000	ENSG00000135913	218630000	218640000	inactive-enhancer
2	218570000	218580000	ENSG00000135913	218450000	218460000	inactive-enhancer
2	218650000	218660000	ENSG00000074582	218240000	218250000	inactive-enhancer
2	218670000	218680000	ENSG00000163482	218530000	218540000	inactive-enhancer
2	218670000	218680000	ENSG00000163481	218530000	218540000	inactive-enhancer
2	218780000	218790000	ENSG00000135929	218820000	218830000	regular-enhancer
2	219160000	219170000	ENSG00000187736	219210000	219220000	super-enhancer
2	219280000	219290000	ENSG00000127824	219120000	219130000	inactive-enhancer
2	219430000	219440000	ENSG00000072195	219450000	219460000	regular-enhancer
2	219430000	219440000	ENSG00000072195	219460000	219470000	regular-enhancer
2	219510000	219520000	ENSG00000072182	219390000	219400000	inactive-enhancer
2	219560000	219570000	ENSG00000123999	219390000	219400000	inactive-enhancer
2	219560000	219570000	ENSG00000123999	219440000	219450000	regular-enhancer
2	219570000	219580000	ENSG00000124006	219700000	219710000	inactive-enhancer
2	219620000	219630000	ENSG00000114923	219660000	219670000	inactive-enhancer
2	219620000	219630000	ENSG00000114923	219550000	219560000	regular-enhancer
2	223040000	223050000	ENSG00000152049	223540000	223550000	inactive-enhancer
2	223600000	223610000	ENSG00000171951	223480000	223490000	inactive-enhancer
2	223600000	223610000	ENSG00000171951	223550000	223560000	inactive-enhancer
2	223600000	223610000	ENSG00000171951	223350000	223360000	inactive-enhancer
2	224580000	224590000	ENSG00000036257	224640000	224650000	inactive-enhancer
2	224580000	224590000	ENSG00000036257	224460000	224470000	inactive-enhancer
2	225400000	225410000	ENSG00000144460	224760000	224770000	inactive-enhancer
2	225400000	225410000	ENSG00000144460	225450000	225460000	inactive-enhancer
2	225400000	225410000	ENSG00000144460	225470000	225480000	inactive-enhancer
2	226830000	226840000	ENSG00000144468	226040000	226050000	inactive-enhancer
2	226830000	226840000	ENSG00000144468	226310000	226320000	inactive-enhancer
2	227470000	227480000	ENSG00000173744	227770000	227780000	inactive-enhancer
2	227470000	227480000	ENSG00000173744	227760000	227770000	inactive-enhancer
2	229710000	229720000	ENSG00000187957	229080000	229090000	inactive-enhancer
2	230060000	230070000	ENSG00000163053	230120000	230130000	inactive-enhancer
2	231120000	231130000	ENSG00000135914	231160000	231170000	regular-enhancer
2	231120000	231130000	ENSG00000135914	231300000	231310000	regular-enhancer
2	231190000	231200000	ENSG00000135931	231680000	231690000	super-enhancer
2	231770000	231780000	ENSG00000144524	231800000	231810000	inactive-enhancer
2	231780000	231790000	ENSG00000156973	231760000	231770000	inactive-enhancer
2	231780000	231790000	ENSG00000156973	231600000	231610000	super-enhancer
2	231780000	231790000	ENSG00000156973	231680000	231690000	super-enhancer
2	231920000	231930000	ENSG00000163273	231990000	232000000	inactive-enhancer
3	10810000	10820000	ENSG00000132164	11000000	11010000	inactive-enhancer
3	10810000	10820000	ENSG00000132164	10920000	10930000	inactive-enhancer
3	13870000	13880000	ENSG00000154764	14230000	14240000	regular-enhancer
3	13870000	13880000	ENSG00000154764	14110000	14120000	inactive-enhancer
3	13870000	13880000	ENSG00000154764	14200000	14210000	regular-enhancer
3	13870000	13880000	ENSG00000154764	14520000	14530000	regular-enhancer
3	14650000	14660000	ENSG00000154781	14680000	14690000	inactive-enhancer
3	15200000	15210000	ENSG00000131375	15500000	15510000	regular-enhancer
3	15200000	15210000	ENSG00000131375	15570000	15580000	inactive-enhancer
3	15200000	15210000	ENSG00000131375	15260000	15270000	super-enhancer
3	18440000	18450000	ENSG00000182568	17260000	17270000	inactive-enhancer
3	27370000	27380000	ENSG00000163491	27610000	27620000	inactive-enhancer
3	27720000	27730000	ENSG00000163508	27900000	27910000	inactive-enhancer
3	28240000	28250000	ENSG00000187118	28280000	28290000	inactive-enhancer
3	28240000	28250000	ENSG00000187118	28210000	28220000	inactive-enhancer
3	28240000	28250000	ENSG00000187118	28070000	28080000	inactive-enhancer
3	31530000	31540000	ENSG00000163527	31200000	31210000	inactive-enhancer
3	35630000	35640000	ENSG00000172995	35130000	35140000	inactive-enhancer
3	36940000	36950000	ENSG00000168016	36720000	36730000	inactive-enhancer
3	36940000	36950000	ENSG00000168016	36740000	36750000	inactive-enhancer
3	36940000	36950000	ENSG00000168016	36840000	36850000	inactive-enhancer
3	39150000	39160000	ENSG00000144655	39270000	39280000	regular-enhancer
3	42590000	42600000	ENSG00000114857	42780000	42790000	regular-enhancer
3	42650000	42660000	ENSG00000114853	42850000	42860000	regular-enhancer
3	44750000	44760000	ENSG00000163808	44980000	44990000	super-enhancer
3	46400000	46410000	ENSG00000121797	45950000	45960000	regular-enhancer
3	46870000	46880000	ENSG00000160801	46730000	46740000	inactive-enhancer
3	47160000	47170000	ENSG00000181555	47230000	47240000	inactive-enhancer
3	48430000	48440000	ENSG00000164050	48290000	48300000	inactive-enhancer
3	48430000	48440000	ENSG00000164051	48290000	48300000	inactive-enhancer
3	48430000	48440000	ENSG00000164050	48400000	48410000	inactive-enhancer
3	48500000	48510000	ENSG00000164054	48450000	48460000	super-enhancer
3	48660000	48670000	ENSG00000008300	48510000	48520000	inactive-enhancer
3	48730000	48740000	ENSG00000068745	48920000	48930000	inactive-enhancer
3	48730000	48740000	ENSG00000068745	48980000	48990000	inactive-enhancer
3	48730000	48740000	ENSG00000068745	48970000	48980000	inactive-enhancer
3	48850000	48860000	ENSG00000114302	48710000	48720000	super-enhancer
3	48890000	48900000	ENSG00000178537	49880000	49890000	regular-enhancer
3	48890000	48900000	ENSG00000178537	48740000	48750000	super-enhancer
3	48910000	48920000	ENSG00000177479	48710000	48720000	super-enhancer
3	48990000	49000000	ENSG00000178467	49470000	49480000	super-enhancer
3	49130000	49140000	ENSG00000172037	49260000	49270000	super-enhancer
3	49190000	49200000	ENSG00000236980	48980000	48990000	inactive-enhancer
3	49670000	49680000	ENSG00000164062	49070000	49080000	inactive-enhancer
3	49680000	49690000	ENSG00000173531	48970000	48980000	inactive-enhancer
3	49680000	49690000	ENSG00000173531	48600000	48610000	regular-enhancer
3	49680000	49690000	ENSG00000173531	49110000	49120000	inactive-enhancer
3	49810000	49820000	ENSG00000182179	49970000	49980000	inactive-enhancer
3	49850000	49860000	ENSG00000183763	50330000	50340000	super-enhancer
3	49900000	49910000	ENSG00000164078	50000000	50010000	inactive-enhancer
3	50080000	50090000	ENSG00000003756	49700000	49710000	inactive-enhancer
3	50080000	50090000	ENSG00000003756	50050000	50060000	inactive-enhancer
3	50150000	50160000	ENSG00000001617	50130000	50140000	regular-enhancer
3	50220000	50230000	ENSG00000114353	50330000	50340000	super-enhancer
3	50310000	50320000	ENSG00000114378	50210000	50220000	inactive-enhancer
3	50310000	50320000	ENSG00000114378	50170000	50180000	regular-enhancer
3	50310000	50320000	ENSG00000114378	50540000	50550000	inactive-enhancer
3	50310000	50320000	ENSG00000114378	50580000	50590000	inactive-enhancer
3	50310000	50320000	ENSG00000114378	50370000	50380000	inactive-enhancer
3	50320000	50330000	ENSG00000068001	50110000	50120000	inactive-enhancer
3	50320000	50330000	ENSG00000068001	50120000	50130000	inactive-enhancer
3	50320000	50330000	ENSG00000068001	50130000	50140000	regular-enhancer
3	50610000	50620000	ENSG00000114737	50510000	50520000	regular-enhancer
3	51380000	51390000	ENSG00000145050	51410000	51420000	inactive-enhancer
3	51380000	51390000	ENSG00000145050	51440000	51450000	inactive-enhancer
3	51700000	51710000	ENSG00000164082	51890000	51900000	inactive-enhancer
3	52490000	52500000	ENSG00000010327	52870000	52880000	inactive-enhancer
3	52680000	52690000	ENSG00000163939	52540000	52550000	super-enhancer
3	52770000	52780000	ENSG00000055957	52870000	52880000	inactive-enhancer
3	52770000	52780000	ENSG00000114904	52870000	52880000	inactive-enhancer
3	54120000	54130000	ENSG00000157445	53510000	53520000	inactive-enhancer
3	56460000	56470000	ENSG00000187672	56480000	56490000	inactive-enhancer
3	56460000	56470000	ENSG00000187672	56490000	56500000	inactive-enhancer
3	57220000	57230000	ENSG00000163666	57470000	57480000	inactive-enhancer
3	57220000	57230000	ENSG00000157500	57470000	57480000	inactive-enhancer
3	57550000	57560000	ENSG00000174840	57140000	57150000	regular-enhancer
3	57750000	57760000	ENSG00000163681	57920000	57930000	regular-enhancer
3	57750000	57760000	ENSG00000163681	57790000	57800000	inactive-enhancer
3	58210000	58220000	ENSG00000163687	58250000	58260000	super-enhancer
3	63650000	63660000	ENSG00000188817	63130000	63140000	inactive-enhancer
3	63650000	63660000	ENSG00000188817	63390000	63400000	inactive-enhancer
3	63810000	63820000	ENSG00000163632	63610000	63620000	inactive-enhancer
3	69010000	69020000	ENSG00000163378	69030000	69040000	regular-enhancer
3	69080000	69090000	ENSG00000144744	69760000	69770000	regular-enhancer
3	69080000	69090000	ENSG00000144746	69760000	69770000	regular-enhancer
3	72440000	72450000	ENSG00000163602	72490000	72500000	inactive-enhancer
3	72440000	72450000	ENSG00000163602	72160000	72170000	regular-enhancer
3	72440000	72450000	ENSG00000163602	72310000	72320000	inactive-enhancer
3	72440000	72450000	ENSG00000163602	72100000	72110000	regular-enhancer
3	72440000	72450000	ENSG00000163602	72190000	72200000	inactive-enhancer
3	81760000	81770000	ENSG00000114480	81620000	81630000	inactive-enhancer
3	89100000	89110000	ENSG00000044524	89140000	89150000	inactive-enhancer
3	100250000	100260000	ENSG00000036054	100000000	100010000	regular-enhancer
3	100250000	100260000	ENSG00000036054	100100000	100110000	inactive-enhancer
3	100250000	100260000	ENSG00000036054	100090000	100100000	regular-enhancer
3	100250000	100260000	ENSG00000036054	100010000	100020000	regular-enhancer
3	100250000	100260000	ENSG00000036054	100030000	100040000	regular-enhancer
3	100700000	100710000	ENSG00000114354	100790000	100800000	inactive-enhancer
3	105360000	105370000	ENSG00000170017	106630000	106640000	inactive-enhancer
3	112080000	112090000	ENSG00000114529	112000000	112010000	inactive-enhancer
3	112080000	112090000	ENSG00000114529	112050000	112060000	inactive-enhancer
3	112080000	112090000	ENSG00000114529	111650000	111660000	inactive-enhancer
3	112080000	112090000	ENSG00000114529	112060000	112070000	inactive-enhancer
3	112080000	112090000	ENSG00000114529	111700000	111710000	inactive-enhancer
3	112130000	112140000	ENSG00000174500	112920000	112930000	inactive-enhancer
3	112130000	112140000	ENSG00000174500	112260000	112270000	inactive-enhancer
3	112640000	112650000	ENSG00000091986	112610000	112620000	super-enhancer
3	113530000	113540000	ENSG00000072858	112720000	112730000	super-enhancer
3	113740000	113750000	ENSG00000114573	113970000	113980000	inactive-enhancer
3	114200000	114210000	ENSG00000151577	115840000	115850000	inactive-enhancer
3	119490000	119500000	ENSG00000113845	119610000	119620000	inactive-enhancer
3	119660000	119670000	ENSG00000121577	119430000	119440000	inactive-enhancer
3	119660000	119670000	ENSG00000121577	119440000	119450000	inactive-enhancer
3	120340000	120350000	ENSG00000163428	120480000	120490000	inactive-enhancer
3	121540000	121550000	ENSG00000051341	122360000	122370000	regular-enhancer
3	121590000	121600000	ENSG00000163833	121710000	121720000	inactive-enhancer
3	121740000	121750000	ENSG00000173230	122360000	122370000	regular-enhancer
3	122020000	122030000	ENSG00000145103	122080000	122090000	regular-enhancer
3	129120000	129130000	ENSG00000172780	128980000	128990000	inactive-enhancer
3	129120000	129130000	ENSG00000172780	129030000	129040000	inactive-enhancer
3	129120000	129130000	ENSG00000172780	128970000	128980000	inactive-enhancer
3	129240000	129250000	ENSG00000181789	128980000	128990000	inactive-enhancer
3	129240000	129250000	ENSG00000181789	128940000	128950000	inactive-enhancer
3	129420000	129430000	ENSG00000172771	129260000	129270000	inactive-enhancer
3	129420000	129430000	ENSG00000172771	129470000	129480000	super-enhancer
3	129600000	129610000	ENSG00000004399	129570000	129580000	super-enhancer
3	133890000	133900000	ENSG00000154917	133820000	133830000	inactive-enhancer
3	134050000	134060000	ENSG00000174640	133920000	133930000	inactive-enhancer
3	134370000	134380000	ENSG00000114019	134390000	134400000	super-enhancer
3	134480000	134490000	ENSG00000129055	133950000	133960000	regular-enhancer
3	134480000	134490000	ENSG00000182923	133950000	133960000	regular-enhancer
3	136190000	136200000	ENSG00000174579	136140000	136150000	regular-enhancer
3	136190000	136200000	ENSG00000174579	136080000	136090000	inactive-enhancer
3	137760000	137770000	ENSG00000168875	137740000	137750000	inactive-enhancer
3	138180000	138190000	ENSG00000114098	138230000	138240000	inactive-enhancer
3	139390000	139400000	ENSG00000184432	139920000	139930000	inactive-enhancer
3	141220000	141230000	ENSG00000155893	141460000	141470000	inactive-enhancer
3	141220000	141230000	ENSG00000155893	141190000	141200000	inactive-enhancer
3	142960000	142970000	ENSG00000163714	142840000	142850000	inactive-enhancer
3	142960000	142970000	ENSG00000188582	142910000	142920000	regular-enhancer
3	142960000	142970000	ENSG00000163714	142910000	142920000	regular-enhancer
3	143850000	143860000	ENSG00000181804	143040000	143050000	inactive-enhancer
3	143960000	143970000	ENSG00000181744	143820000	143830000	inactive-enhancer
3	146160000	146170000	ENSG00000152952	146610000	146620000	inactive-enhancer
3	149120000	149130000	ENSG00000163755	149000000	149010000	regular-enhancer
3	149120000	149130000	ENSG00000163755	149180000	149190000	regular-enhancer
3	149220000	149230000	ENSG00000047457	149140000	149150000	inactive-enhancer
3	149220000	149230000	ENSG00000047457	149130000	149140000	inactive-enhancer
3	149810000	149820000	ENSG00000082996	149500000	149510000	regular-enhancer
3	149810000	149820000	ENSG00000082996	149840000	149850000	inactive-enhancer
3	150540000	150550000	ENSG00000144895	150780000	150790000	inactive-enhancer
3	150540000	150550000	ENSG00000144895	150260000	150270000	inactive-enhancer
3	150540000	150550000	ENSG00000144895	150410000	150420000	regular-enhancer
3	150600000	150610000	ENSG00000198843	150410000	150420000	regular-enhancer
3	150760000	150770000	ENSG00000181788	150870000	150880000	inactive-enhancer
3	150760000	150770000	ENSG00000181788	150890000	150900000	inactive-enhancer
3	150760000	150770000	ENSG00000181788	150860000	150870000	inactive-enhancer
3	150900000	150910000	ENSG00000214237	150930000	150940000	inactive-enhancer
3	151330000	151340000	ENSG00000181631	151860000	151870000	inactive-enhancer
3	151330000	151340000	ENSG00000181631	152640000	152650000	inactive-enhancer
3	153160000	153170000	ENSG00000181467	153430000	153440000	inactive-enhancer
3	156670000	156680000	ENSG00000163659	156280000	156290000	inactive-enhancer
3	171460000	171470000	ENSG00000154310	171050000	171060000	inactive-enhancer
3	172740000	172750000	ENSG00000114346	172700000	172710000	regular-enhancer
3	172740000	172750000	ENSG00000114346	172370000	172380000	inactive-enhancer
3	172740000	172750000	ENSG00000114346	172510000	172520000	super-enhancer
3	180030000	180040000	ENSG00000114757	180500000	180510000	inactive-enhancer
3	182790000	182800000	ENSG00000058063	182740000	182750000	inactive-enhancer
3	183630000	183640000	ENSG00000114796	184280000	184290000	inactive-enhancer
3	184130000	184140000	ENSG00000145191	184790000	184800000	inactive-enhancer
3	184130000	184140000	ENSG00000145191	184870000	184880000	inactive-enhancer
3	184170000	184180000	ENSG00000161203	184350000	184360000	super-enhancer
3	185550000	185560000	ENSG00000163898	185450000	185460000	inactive-enhancer
3	185820000	185830000	ENSG00000073792	186550000	186560000	inactive-enhancer
3	185820000	185830000	ENSG00000073792	185690000	185700000	inactive-enhancer
3	185930000	185940000	ENSG00000136527	185670000	185680000	inactive-enhancer
3	186570000	186580000	ENSG00000113838	186150000	186160000	regular-enhancer
3	186570000	186580000	ENSG00000113838	186530000	186540000	inactive-enhancer
3	186570000	186580000	ENSG00000113838	186620000	186630000	inactive-enhancer
3	186570000	186580000	ENSG00000113838	186550000	186560000	inactive-enhancer
3	186610000	186620000	ENSG00000145192	186070000	186080000	inactive-enhancer
3	193240000	193250000	ENSG00000127252	193410000	193420000	inactive-enhancer
3	197750000	197760000	ENSG00000145016	197790000	197800000	regular-enhancer
4	9770000	9780000	ENSG00000169676	9900000	9910000	inactive-enhancer
4	9770000	9780000	ENSG00000169676	9810000	9820000	inactive-enhancer
4	13540000	13550000	ENSG00000109705	13380000	13390000	inactive-enhancer
4	15000000	15010000	ENSG00000137449	15620000	15630000	inactive-enhancer
4	15460000	15470000	ENSG00000048342	15380000	15390000	regular-enhancer
4	16890000	16900000	ENSG00000169744	17160000	17170000	inactive-enhancer
4	17510000	17520000	ENSG00000249581	16540000	16550000	inactive-enhancer
4	17510000	17520000	ENSG00000151552	16540000	16550000	inactive-enhancer
4	17510000	17520000	ENSG00000151552	17460000	17470000	inactive-enhancer
4	17510000	17520000	ENSG00000249581	17460000	17470000	inactive-enhancer
4	17810000	17820000	ENSG00000109805	18370000	18380000	inactive-enhancer
4	17810000	17820000	ENSG00000109805	17930000	17940000	inactive-enhancer
4	24580000	24590000	ENSG00000109606	24890000	24900000	inactive-enhancer
4	24780000	24790000	ENSG00000109610	24660000	24670000	inactive-enhancer
4	25030000	25040000	ENSG00000153012	24470000	24480000	regular-enhancer
4	25030000	25040000	ENSG00000153012	24650000	24660000	regular-enhancer
4	25370000	25380000	ENSG00000053900	25150000	25160000	inactive-enhancer
4	25370000	25380000	ENSG00000053900	25910000	25920000	super-enhancer
4	25860000	25870000	ENSG00000091490	25940000	25950000	super-enhancer
4	25860000	25870000	ENSG00000091490	26680000	26690000	inactive-enhancer
4	26490000	26500000	ENSG00000163394	27020000	27030000	inactive-enhancer
4	37680000	37690000	ENSG00000181826	37650000	37660000	super-enhancer
4	39030000	39040000	ENSG00000121895	38940000	38950000	regular-enhancer
4	39030000	39040000	ENSG00000121895	38980000	38990000	regular-enhancer
4	39450000	39460000	ENSG00000121897	38900000	38910000	regular-enhancer
4	48900000	48910000	ENSG00000145247	48720000	48730000	regular-enhancer
4	52010000	52020000	ENSG00000188993	51960000	51970000	inactive-enhancer
4	67880000	67890000	ENSG00000153802	67820000	67830000	inactive-enhancer
4	68120000	68130000	ENSG00000198092	68190000	68200000	inactive-enhancer
4	70700000	70710000	ENSG00000018189	70820000	70830000	inactive-enhancer
4	70830000	70840000	ENSG00000132463	70720000	70730000	regular-enhancer
4	70900000	70910000	ENSG00000173542	70740000	70750000	inactive-enhancer
4	75720000	75730000	ENSG00000138768	75780000	75790000	inactive-enhancer
4	76150000	76160000	ENSG00000138750	76770000	76780000	inactive-enhancer
4	76300000	76310000	ENSG00000118804	76220000	76230000	inactive-enhancer
4	76420000	76430000	ENSG00000163749	76440000	76450000	inactive-enhancer
4	78770000	78780000	ENSG00000138756	77820000	77830000	regular-enhancer
4	78770000	78780000	ENSG00000138756	78930000	78940000	inactive-enhancer
4	80180000	80190000	ENSG00000152784	79940000	79950000	inactive-enhancer
4	80260000	80270000	ENSG00000138675	80720000	80730000	inactive-enhancer
4	80260000	80270000	ENSG00000138675	78880000	78890000	inactive-enhancer
4	81210000	81220000	ENSG00000138669	80500000	80510000	inactive-enhancer
4	81210000	81220000	ENSG00000138669	81230000	81240000	inactive-enhancer
4	81210000	81220000	ENSG00000138669	81250000	81260000	inactive-enhancer
4	81210000	81220000	ENSG00000138669	81350000	81360000	inactive-enhancer
4	82370000	82380000	ENSG00000138668	82990000	83000000	inactive-enhancer
4	82370000	82380000	ENSG00000138668	83270000	83280000	inactive-enhancer
4	82430000	82440000	ENSG00000145293	82880000	82890000	inactive-enhancer
4	83010000	83020000	ENSG00000189308	82290000	82300000	inactive-enhancer
4	83010000	83020000	ENSG00000189308	82450000	82460000	inactive-enhancer
4	83450000	83460000	ENSG00000163312	83420000	83430000	inactive-enhancer
4	87530000	87540000	ENSG00000152583	87490000	87500000	super-enhancer
4	87530000	87540000	ENSG00000152583	87980000	87990000	inactive-enhancer
4	87790000	87800000	ENSG00000029559	87620000	87630000	regular-enhancer
4	87810000	87820000	ENSG00000152595	87620000	87630000	regular-enhancer
4	87970000	87980000	ENSG00000118785	87820000	87830000	inactive-enhancer
4	88000000	88010000	ENSG00000118762	87480000	87490000	super-enhancer
4	98650000	98660000	ENSG00000168785	98110000	98120000	inactive-enhancer
4	99890000	99900000	ENSG00000109270	102810000	102820000	inactive-enhancer
4	102490000	102500000	ENSG00000109320	102540000	102550000	inactive-enhancer
4	105140000	105150000	ENSG00000168769	105750000	105760000	inactive-enhancer
4	105140000	105150000	ENSG00000168769	104880000	104890000	inactive-enhancer
4	107920000	107930000	ENSG00000155016	107860000	107870000	regular-enhancer
4	107920000	107930000	ENSG00000155016	107650000	107660000	inactive-enhancer
4	107920000	107930000	ENSG00000155016	107660000	107670000	inactive-enhancer
4	115110000	115120000	ENSG00000138653	115510000	115520000	inactive-enhancer
4	119620000	119630000	ENSG00000138735	119020000	119030000	regular-enhancer
4	121800000	121810000	ENSG00000123737	121840000	121850000	inactive-enhancer
4	129090000	129100000	ENSG00000151466	128970000	128980000	inactive-enhancer
4	129090000	129100000	ENSG00000151470	128970000	128980000	inactive-enhancer
4	137530000	137540000	ENSG00000189184	137220000	137230000	inactive-enhancer
4	137530000	137540000	ENSG00000189184	137700000	137710000	regular-enhancer
4	138240000	138250000	ENSG00000151012	138720000	138730000	inactive-enhancer
4	138240000	138250000	ENSG00000151012	138270000	138280000	inactive-enhancer
4	139290000	139300000	ENSG00000164134	139130000	139140000	inactive-enhancer
4	140420000	140430000	ENSG00000153132	140890000	140900000	inactive-enhancer
4	140750000	140760000	ENSG00000109436	140340000	140350000	inactive-enhancer
4	143180000	143190000	ENSG00000170185	142950000	142960000	inactive-enhancer
4	143330000	143340000	ENSG00000109458	142520000	142530000	inactive-enhancer
4	145180000	145190000	ENSG00000164164	145540000	145550000	inactive-enhancer
4	145940000	145950000	ENSG00000151612	146350000	146360000	inactive-enhancer
4	145940000	145950000	ENSG00000151612	145630000	145640000	inactive-enhancer
4	145940000	145950000	ENSG00000151612	145820000	145830000	regular-enhancer
4	145940000	145950000	ENSG00000151612	145640000	145650000	regular-enhancer
4	147610000	147620000	ENSG00000164168	147900000	147910000	inactive-enhancer
4	147610000	147620000	ENSG00000164168	147040000	147050000	inactive-enhancer
4	147610000	147620000	ENSG00000164168	147920000	147930000	inactive-enhancer
4	147610000	147620000	ENSG00000164168	148380000	148390000	inactive-enhancer
4	147610000	147620000	ENSG00000164168	147650000	147660000	inactive-enhancer
4	147610000	147620000	ENSG00000164168	147860000	147870000	regular-enhancer
4	148440000	148450000	ENSG00000151623	148410000	148420000	inactive-enhancer
4	151010000	151020000	ENSG00000198589	150330000	150340000	inactive-enhancer
4	151010000	151020000	ENSG00000198589	150980000	150990000	inactive-enhancer
4	151270000	151280000	ENSG00000189099	151210000	151220000	regular-enhancer
4	151760000	151770000	ENSG00000059691	151430000	151440000	inactive-enhancer
4	151760000	151770000	ENSG00000059691	152540000	152550000	inactive-enhancer
4	152670000	152680000	ENSG00000170006	152590000	152600000	inactive-enhancer
4	153460000	153470000	ENSG00000121210	153480000	153490000	regular-enhancer
4	154560000	154570000	ENSG00000171564	155350000	155360000	inactive-enhancer
4	155750000	155760000	ENSG00000061918	155700000	155710000	inactive-enhancer
4	156970000	156980000	ENSG00000145431	155930000	155940000	inactive-enhancer
4	157070000	157080000	ENSG00000109738	156740000	156750000	inactive-enhancer
4	169610000	169620000	ENSG00000109572	169650000	169660000	inactive-enhancer
4	177310000	177320000	ENSG00000109674	177260000	177270000	inactive-enhancer
4	177440000	177450000	ENSG00000038002	177490000	177500000	inactive-enhancer
4	182920000	182930000	ENSG00000129187	183260000	183270000	inactive-enhancer
4	182920000	182930000	ENSG00000129187	183240000	183250000	inactive-enhancer
4	183500000	183510000	ENSG00000168556	183710000	183720000	inactive-enhancer
4	185200000	185210000	ENSG00000109762	185410000	185420000	regular-enhancer
4	185200000	185210000	ENSG00000109762	185400000	185410000	regular-enhancer
4	185210000	185220000	ENSG00000164323	185410000	185420000	regular-enhancer
5	14660000	14670000	ENSG00000154124	14300000	14310000	regular-enhancer
5	16930000	16940000	ENSG00000145555	18280000	18290000	inactive-enhancer
5	31530000	31540000	ENSG00000113360	32100000	32110000	inactive-enhancer
5	31530000	31540000	ENSG00000082213	32100000	32110000	inactive-enhancer
5	34830000	34840000	ENSG00000205838	34750000	34760000	inactive-enhancer
5	36240000	36250000	ENSG00000152620	36410000	36420000	inactive-enhancer
5	36240000	36250000	ENSG00000152620	36360000	36370000	inactive-enhancer
5	36240000	36250000	ENSG00000152620	36500000	36510000	inactive-enhancer
5	58450000	58460000	ENSG00000145632	58130000	58140000	inactive-enhancer
5	62300000	62310000	ENSG00000068796	62180000	62190000	inactive-enhancer
5	65560000	65570000	ENSG00000113593	65610000	65620000	inactive-enhancer
5	65560000	65570000	ENSG00000123219	65610000	65620000	inactive-enhancer
5	65560000	65570000	ENSG00000113593	65590000	65600000	inactive-enhancer
5	65560000	65570000	ENSG00000123219	65590000	65600000	inactive-enhancer
5	67190000	67200000	ENSG00000134061	67050000	67060000	inactive-enhancer
5	68210000	68220000	ENSG00000145675	68960000	68970000	regular-enhancer
5	69230000	69240000	ENSG00000134058	69010000	69020000	inactive-enhancer
5	69230000	69240000	ENSG00000134058	69040000	69050000	regular-enhancer
5	69230000	69240000	ENSG00000134058	69270000	69280000	inactive-enhancer
5	69360000	69370000	ENSG00000152942	69320000	69330000	inactive-enhancer
5	69360000	69370000	ENSG00000152942	69220000	69230000	inactive-enhancer
5	69360000	69370000	ENSG00000152942	69440000	69450000	inactive-enhancer
5	69360000	69370000	ENSG00000152942	69430000	69440000	inactive-enhancer
5	69360000	69370000	ENSG00000152942	69420000	69430000	inactive-enhancer
5	69360000	69370000	ENSG00000152942	69120000	69130000	inactive-enhancer
5	69410000	69420000	ENSG00000152939	69220000	69230000	inactive-enhancer
5	69410000	69420000	ENSG00000152939	69380000	69390000	inactive-enhancer
5	69410000	69420000	ENSG00000152939	69110000	69120000	inactive-enhancer
5	69410000	69420000	ENSG00000152939	69320000	69330000	inactive-enhancer
5	69410000	69420000	ENSG00000152939	69270000	69280000	inactive-enhancer
5	69490000	69500000	ENSG00000197822	69100000	69110000	inactive-enhancer
5	79990000	80000000	ENSG00000177034	80040000	80050000	inactive-enhancer
5	79990000	80000000	ENSG00000113296	80040000	80050000	inactive-enhancer
5	84380000	84390000	ENSG00000164176	84260000	84270000	inactive-enhancer
5	84380000	84390000	ENSG00000164176	84330000	84340000	inactive-enhancer
5	87410000	87420000	ENSG00000134480	87430000	87440000	inactive-enhancer
5	87410000	87420000	ENSG00000134480	87060000	87070000	inactive-enhancer
5	98920000	98930000	ENSG00000153922	98870000	98880000	inactive-enhancer
5	100900000	100910000	ENSG00000113532	100770000	100780000	inactive-enhancer
5	102290000	102300000	ENSG00000173930	102150000	102160000	inactive-enhancer
5	103120000	103130000	ENSG00000145723	102580000	102590000	inactive-enhancer
5	103120000	103130000	ENSG00000145723	102530000	102540000	inactive-enhancer
5	123030000	123040000	ENSG00000168938	123100000	123110000	inactive-enhancer
5	124750000	124760000	ENSG00000168916	124720000	124730000	inactive-enhancer
5	126350000	126360000	ENSG00000155324	126300000	126310000	inactive-enhancer
5	126350000	126360000	ENSG00000155324	126400000	126410000	inactive-enhancer
5	132500000	132510000	ENSG00000125347	132630000	132640000	inactive-enhancer
5	132500000	132510000	ENSG00000125347	132230000	132240000	super-enhancer
5	132550000	132560000	ENSG00000113525	133080000	133090000	inactive-enhancer
5	132650000	132660000	ENSG00000169194	132610000	132620000	inactive-enhancer
5	133970000	133980000	ENSG00000113583	133920000	133930000	inactive-enhancer
5	134410000	134420000	ENSG00000237190	134300000	134310000	inactive-enhancer
5	134960000	134970000	ENSG00000152705	135190000	135200000	inactive-enhancer
5	136130000	136140000	ENSG00000113658	135880000	135890000	inactive-enhancer
5	138050000	138060000	ENSG00000031003	137930000	137940000	inactive-enhancer
5	138130000	138140000	ENSG00000112981	137950000	137960000	inactive-enhancer
5	138870000	138880000	ENSG00000146006	139060000	139070000	regular-enhancer
5	139480000	139490000	ENSG00000184584	139650000	139660000	super-enhancer
5	140100000	140110000	ENSG00000185129	139780000	139790000	super-enhancer
5	140100000	140110000	ENSG00000185129	140700000	140710000	regular-enhancer
5	140340000	140350000	ENSG00000113070	140310000	140320000	inactive-enhancer
5	140660000	140670000	ENSG00000120314	140400000	140410000	regular-enhancer
5	140660000	140670000	ENSG00000120314	140260000	140270000	super-enhancer
5	140690000	140700000	ENSG00000146007	140250000	140260000	super-enhancer
5	140690000	140700000	ENSG00000112855	140250000	140260000	super-enhancer
5	141680000	141690000	ENSG00000120318	142110000	142120000	regular-enhancer
5	141680000	141690000	ENSG00000120318	142140000	142150000	inactive-enhancer
5	141950000	141960000	ENSG00000013561	141820000	141830000	inactive-enhancer
5	141960000	141970000	ENSG00000113555	142680000	142690000	inactive-enhancer
5	141960000	141970000	ENSG00000113555	142130000	142140000	inactive-enhancer
5	141960000	141970000	ENSG00000113555	142660000	142670000	inactive-enhancer
5	142760000	142770000	ENSG00000145819	142650000	142660000	regular-enhancer
5	146100000	146110000	ENSG00000173261	146070000	146080000	inactive-enhancer
5	146100000	146110000	ENSG00000173261	146130000	146140000	inactive-enhancer
5	146100000	146110000	ENSG00000173261	146140000	146150000	inactive-enhancer
5	146100000	146110000	ENSG00000173261	146060000	146070000	inactive-enhancer
5	147230000	147240000	ENSG00000169302	147420000	147430000	regular-enhancer
5	147230000	147240000	ENSG00000169302	147300000	147310000	inactive-enhancer
5	148380000	148390000	ENSG00000145868	148430000	148440000	inactive-enhancer
5	149400000	149410000	ENSG00000127743	149440000	149450000	super-enhancer
5	150150000	150160000	ENSG00000113721	150130000	150140000	super-enhancer
5	150150000	150160000	ENSG00000113721	150120000	150130000	super-enhancer
5	150160000	150170000	ENSG00000113722	150130000	150140000	super-enhancer
5	150180000	150190000	ENSG00000011083	150420000	150430000	regular-enhancer
5	150340000	150350000	ENSG00000183876	150660000	150670000	super-enhancer
5	150340000	150350000	ENSG00000183876	150420000	150430000	regular-enhancer
5	150410000	150420000	ENSG00000019582	149650000	149660000	inactive-enhancer
5	150480000	150490000	ENSG00000070614	150780000	150790000	super-enhancer
5	150700000	150710000	ENSG00000086589	150140000	150150000	super-enhancer
5	151560000	151570000	ENSG00000086570	151520000	151530000	inactive-enhancer
5	151560000	151570000	ENSG00000086570	151630000	151640000	regular-enhancer
5	154030000	154040000	ENSG00000037749	153980000	153990000	inactive-enhancer
5	154440000	154450000	ENSG00000164576	154070000	154080000	regular-enhancer
5	154850000	154860000	ENSG00000155508	154920000	154930000	inactive-enhancer
5	154850000	154860000	ENSG00000155508	154950000	154960000	inactive-enhancer
5	159200000	159210000	ENSG00000145860	160030000	160040000	regular-enhancer
5	160420000	160430000	ENSG00000164609	160390000	160400000	inactive-enhancer
5	161550000	161560000	ENSG00000145864	161520000	161530000	inactive-enhancer
5	161550000	161560000	ENSG00000145864	161220000	161230000	inactive-enhancer
5	163500000	163510000	ENSG00000038274	163480000	163490000	inactive-enhancer
5	170290000	170300000	ENSG00000043462	170370000	170380000	regular-enhancer
5	170390000	170400000	ENSG00000145936	170360000	170370000	inactive-enhancer
5	170760000	170770000	ENSG00000094755	170800000	170810000	inactive-enhancer
5	170850000	170860000	ENSG00000204764	170710000	170720000	inactive-enhancer
5	172640000	172650000	ENSG00000214357	172690000	172700000	super-enhancer
5	172830000	172840000	ENSG00000113719	172850000	172860000	super-enhancer
5	177400000	177410000	ENSG00000198055	177120000	177130000	regular-enhancer
5	177400000	177410000	ENSG00000131187	177120000	177130000	regular-enhancer
6	6580000	6590000	ENSG00000112799	6650000	6660000	super-enhancer
6	6580000	6590000	ENSG00000112799	7240000	7250000	inactive-enhancer
6	7580000	7590000	ENSG00000168566	7560000	7570000	inactive-enhancer
6	7910000	7920000	ENSG00000239264	7780000	7790000	inactive-enhancer
6	7910000	7920000	ENSG00000239264	8020000	8030000	inactive-enhancer
6	10690000	10700000	ENSG00000111845	10790000	10800000	inactive-enhancer
6	10690000	10700000	ENSG00000111845	10770000	10780000	inactive-enhancer
6	11040000	11050000	ENSG00000197977	10990000	11000000	inactive-enhancer
6	11530000	11540000	ENSG00000205269	12270000	12280000	inactive-enhancer
6	12280000	12290000	ENSG00000078401	12450000	12460000	inactive-enhancer
6	12280000	12290000	ENSG00000078401	12250000	12260000	inactive-enhancer
6	13570000	13580000	ENSG00000124523	14030000	14040000	inactive-enhancer
6	15240000	15250000	ENSG00000008083	14890000	14900000	regular-enhancer
6	15240000	15250000	ENSG00000008083	15310000	15320000	regular-enhancer
6	20390000	20400000	ENSG00000112242	20470000	20480000	inactive-enhancer
6	20530000	20540000	ENSG00000145996	20480000	20490000	inactive-enhancer
6	24770000	24780000	ENSG00000112312	25050000	25060000	regular-enhancer
6	31700000	31710000	ENSG00000204427	31960000	31970000	super-enhancer
6	31760000	31770000	ENSG00000228727	31960000	31970000	super-enhancer
6	32190000	32200000	ENSG00000213654	32930000	32940000	super-enhancer
6	33290000	33300000	ENSG00000237441	33410000	33420000	super-enhancer
6	33420000	33430000	ENSG00000112514	33260000	33270000	inactive-enhancer
6	33420000	33430000	ENSG00000197283	33260000	33270000	inactive-enhancer
6	33580000	33590000	ENSG00000030110	33650000	33660000	inactive-enhancer
6	33580000	33590000	ENSG00000030110	33630000	33640000	super-enhancer
6	33740000	33750000	ENSG00000161896	33950000	33960000	inactive-enhancer
6	34880000	34890000	ENSG00000064999	35200000	35210000	regular-enhancer
6	35210000	35220000	ENSG00000146197	34970000	34980000	inactive-enhancer
6	35210000	35220000	ENSG00000146197	34280000	34290000	inactive-enhancer
6	35250000	35260000	ENSG00000065029	35050000	35060000	super-enhancer
6	35340000	35350000	ENSG00000112033	35220000	35230000	inactive-enhancer
6	36840000	36850000	ENSG00000124772	36520000	36530000	inactive-enhancer
6	41040000	41050000	ENSG00000124602	41000000	41010000	inactive-enhancer
6	41050000	41060000	ENSG00000124701	40990000	41000000	inactive-enhancer
6	41730000	41740000	ENSG00000112561	42020000	42030000	regular-enhancer
6	41730000	41740000	ENSG00000112561	41440000	41450000	regular-enhancer
6	41780000	41790000	ENSG00000214736	41380000	41390000	inactive-enhancer
6	41780000	41790000	ENSG00000137218	41380000	41390000	inactive-enhancer
6	41890000	41900000	ENSG00000164663	42210000	42220000	inactive-enhancer
6	42050000	42060000	ENSG00000137413	42340000	42350000	inactive-enhancer
6	42050000	42060000	ENSG00000137413	42570000	42580000	inactive-enhancer
6	42920000	42930000	ENSG00000137161	43080000	43090000	inactive-enhancer
6	42920000	42930000	ENSG00000137161	42650000	42660000	inactive-enhancer
6	42920000	42930000	ENSG00000137161	42670000	42680000	inactive-enhancer
6	42980000	42990000	ENSG00000124587	43080000	43090000	inactive-enhancer
6	43010000	43020000	ENSG00000124702	43160000	43170000	inactive-enhancer
6	43030000	43040000	ENSG00000137171	43490000	43500000	regular-enhancer
6	43030000	43040000	ENSG00000137171	42170000	42180000	inactive-enhancer
6	43030000	43040000	ENSG00000137171	42610000	42620000	inactive-enhancer
6	43030000	43040000	ENSG00000137171	42640000	42650000	inactive-enhancer
6	43030000	43040000	ENSG00000137171	43130000	43140000	regular-enhancer
6	43030000	43040000	ENSG00000137171	43150000	43160000	inactive-enhancer
6	43050000	43060000	ENSG00000112651	43100000	43110000	inactive-enhancer
6	43050000	43060000	ENSG00000112651	42670000	42680000	inactive-enhancer
6	43170000	43180000	ENSG00000112659	42680000	42690000	inactive-enhancer
6	43170000	43180000	ENSG00000112658	42680000	42690000	inactive-enhancer
6	43360000	43370000	ENSG00000171467	43460000	43470000	inactive-enhancer
6	43420000	43430000	ENSG00000124574	43330000	43340000	inactive-enhancer
6	43570000	43580000	ENSG00000124571	43540000	43550000	inactive-enhancer
6	43570000	43580000	ENSG00000124571	43210000	43220000	inactive-enhancer
6	43570000	43580000	ENSG00000170734	43200000	43210000	inactive-enhancer
6	43570000	43580000	ENSG00000170734	43210000	43220000	inactive-enhancer
6	43570000	43580000	ENSG00000124571	43200000	43210000	inactive-enhancer
6	43570000	43580000	ENSG00000170734	43540000	43550000	inactive-enhancer
6	44120000	44130000	ENSG00000137216	44140000	44150000	regular-enhancer
6	44310000	44320000	ENSG00000124608	44400000	44410000	regular-enhancer
6	44310000	44320000	ENSG00000124608	43600000	43610000	inactive-enhancer
6	46130000	46140000	ENSG00000001561	46690000	46700000	inactive-enhancer
6	46650000	46660000	ENSG00000146233	46500000	46510000	regular-enhancer
6	46650000	46660000	ENSG00000153291	46500000	46510000	regular-enhancer
6	49970000	49980000	ENSG00000214642	49920000	49930000	inactive-enhancer
6	49970000	49980000	ENSG00000214642	50110000	50120000	inactive-enhancer
6	50810000	50820000	ENSG00000008196	51250000	51260000	inactive-enhancer
6	50810000	50820000	ENSG00000008196	51420000	51430000	inactive-enhancer
6	52080000	52090000	ENSG00000170927	52060000	52070000	inactive-enhancer
6	54840000	54850000	ENSG00000168143	54680000	54690000	inactive-enhancer
6	56950000	56960000	ENSG00000151917	57210000	57220000	inactive-enhancer
6	73690000	73700000	ENSG00000156535	75290000	75300000	inactive-enhancer
6	78860000	78870000	ENSG00000146243	79540000	79550000	regular-enhancer
6	79070000	79080000	ENSG00000146247	79510000	79520000	inactive-enhancer
6	79070000	79080000	ENSG00000146247	79720000	79730000	inactive-enhancer
6	79620000	79630000	ENSG00000198478	79700000	79710000	inactive-enhancer
6	79620000	79630000	ENSG00000198478	79710000	79720000	inactive-enhancer
6	81750000	81760000	ENSG00000112773	81780000	81790000	inactive-enhancer
6	81750000	81760000	ENSG00000112773	81350000	81360000	inactive-enhancer
6	82240000	82250000	ENSG00000005700	83210000	83220000	inactive-enhancer
6	82240000	82250000	ENSG00000005700	83180000	83190000	regular-enhancer
6	83060000	83070000	ENSG00000083097	83270000	83280000	inactive-enhancer
6	83060000	83070000	ENSG00000118420	83270000	83280000	inactive-enhancer
6	84220000	84230000	ENSG00000135315	83930000	83940000	inactive-enhancer
6	84220000	84230000	ENSG00000135315	83610000	83620000	inactive-enhancer
6	84220000	84230000	ENSG00000135315	84730000	84740000	inactive-enhancer
6	89410000	89420000	ENSG00000025039	89730000	89740000	inactive-enhancer
6	96830000	96840000	ENSG00000112218	96800000	96810000	inactive-enhancer
6	96920000	96930000	ENSG00000186231	96940000	96950000	inactive-enhancer
6	97280000	97290000	ENSG00000146263	97300000	97310000	inactive-enhancer
6	99420000	99430000	ENSG00000132424	99440000	99450000	inactive-enhancer
6	100460000	100470000	ENSG00000112246	100360000	100370000	inactive-enhancer
6	104930000	104940000	ENSG00000187772	104230000	104240000	inactive-enhancer
6	106320000	106330000	ENSG00000057663	106440000	106450000	inactive-enhancer
6	106320000	106330000	ENSG00000057663	105090000	105100000	inactive-enhancer
6	106320000	106330000	ENSG00000057663	106380000	106390000	inactive-enhancer
6	106630000	106640000	ENSG00000130347	106800000	106810000	inactive-enhancer
6	106630000	106640000	ENSG00000130348	106800000	106810000	inactive-enhancer
6	108840000	108850000	ENSG00000118690	109010000	109020000	regular-enhancer
6	108840000	108850000	ENSG00000118690	109000000	109010000	regular-enhancer
6	108840000	108850000	ENSG00000118690	108790000	108800000	inactive-enhancer
6	109090000	109100000	ENSG00000080546	109370000	109380000	inactive-enhancer
6	109090000	109100000	ENSG00000183137	109370000	109380000	inactive-enhancer
6	109090000	109100000	ENSG00000080546	108040000	108050000	inactive-enhancer
6	109090000	109100000	ENSG00000183137	108040000	108050000	inactive-enhancer
6	109440000	109450000	ENSG00000185250	110390000	110400000	inactive-enhancer
6	109460000	109470000	ENSG00000135596	109110000	109120000	inactive-enhancer
6	109460000	109470000	ENSG00000135596	107880000	107890000	inactive-enhancer
6	109690000	109700000	ENSG00000112367	109180000	109190000	inactive-enhancer
6	109690000	109700000	ENSG00000112367	110090000	110100000	inactive-enhancer
6	109690000	109700000	ENSG00000112367	109450000	109460000	regular-enhancer
6	111600000	111610000	ENSG00000056972	111630000	111640000	super-enhancer
6	112080000	112090000	ENSG00000074935	111330000	111340000	inactive-enhancer
6	112080000	112090000	ENSG00000074935	111320000	111330000	inactive-enhancer
6	112080000	112090000	ENSG00000203778	111340000	111350000	inactive-enhancer
6	112080000	112090000	ENSG00000203778	111330000	111340000	inactive-enhancer
6	112080000	112090000	ENSG00000203778	111320000	111330000	inactive-enhancer
6	112080000	112090000	ENSG00000074935	111300000	111310000	inactive-enhancer
6	112080000	112090000	ENSG00000074935	111340000	111350000	inactive-enhancer
6	112080000	112090000	ENSG00000203778	111300000	111310000	inactive-enhancer
6	113850000	113860000	ENSG00000277443	112950000	112960000	inactive-enhancer
6	113850000	113860000	ENSG00000277443	112980000	112990000	inactive-enhancer
6	116520000	116530000	ENSG00000164451	116360000	116370000	super-enhancer
6	116870000	116880000	ENSG00000185002	116790000	116800000	inactive-enhancer
6	118890000	118900000	ENSG00000111875	118710000	118720000	inactive-enhancer
6	118890000	118900000	ENSG00000111875	118920000	118930000	inactive-enhancer
6	119340000	119350000	ENSG00000111885	119480000	119490000	inactive-enhancer
6	119340000	119350000	ENSG00000111885	119710000	119720000	inactive-enhancer
6	119340000	119350000	ENSG00000111885	119220000	119230000	inactive-enhancer
6	125770000	125780000	ENSG00000111912	125040000	125050000	inactive-enhancer
6	125770000	125780000	ENSG00000111912	125350000	125360000	regular-enhancer
6	126340000	126350000	ENSG00000203760	126710000	126720000	inactive-enhancer
6	127110000	127120000	ENSG00000146374	126710000	126720000	inactive-enhancer
6	127110000	127120000	ENSG00000146374	125850000	125860000	regular-enhancer
6	128520000	128530000	ENSG00000152894	127990000	128000000	inactive-enhancer
6	131800000	131810000	ENSG00000197594	132170000	132180000	inactive-enhancer
6	132400000	132410000	ENSG00000079931	132260000	132270000	inactive-enhancer
6	134050000	134060000	ENSG00000146411	135030000	135040000	inactive-enhancer
6	135180000	135190000	ENSG00000118513	135240000	135250000	inactive-enhancer
6	136550000	136560000	ENSG00000135525	136470000	136480000	inactive-enhancer
6	137170000	137180000	ENSG00000164485	137570000	137580000	inactive-enhancer
6	137210000	137220000	ENSG00000027697	137910000	137920000	regular-enhancer
6	137210000	137220000	ENSG00000027697	137150000	137160000	inactive-enhancer
6	137490000	137500000	ENSG00000177468	137010000	137020000	inactive-enhancer
6	138790000	138800000	ENSG00000203734	140230000	140240000	inactive-enhancer
6	139020000	139030000	ENSG00000146386	139350000	139360000	inactive-enhancer
6	139130000	139140000	ENSG00000112406	140680000	140690000	inactive-enhancer
6	139370000	139380000	ENSG00000164442	140440000	140450000	inactive-enhancer
6	139370000	139380000	ENSG00000164442	140910000	140920000	inactive-enhancer
6	139370000	139380000	ENSG00000164442	140340000	140350000	inactive-enhancer
6	143450000	143460000	ENSG00000034693	142930000	142940000	super-enhancer
6	143450000	143460000	ENSG00000034693	142900000	142910000	super-enhancer
6	143450000	143460000	ENSG00000189007	142930000	142940000	super-enhancer
6	143450000	143460000	ENSG00000189007	142900000	142910000	super-enhancer
6	147200000	147210000	ENSG00000164506	146910000	146920000	regular-enhancer
6	151450000	151460000	ENSG00000146476	151100000	151110000	inactive-enhancer
6	151450000	151460000	ENSG00000155906	151100000	151110000	inactive-enhancer
6	151450000	151460000	ENSG00000155906	152060000	152070000	regular-enhancer
6	151450000	151460000	ENSG00000146476	152060000	152070000	regular-enhancer
6	154010000	154020000	ENSG00000112038	153970000	153980000	inactive-enhancer
6	158160000	158170000	ENSG00000122335	158600000	158610000	inactive-enhancer
6	158160000	158170000	ENSG00000272047	158600000	158610000	inactive-enhancer
6	158160000	158170000	ENSG00000122335	157510000	157520000	inactive-enhancer
6	159720000	159730000	ENSG00000146457	159740000	159750000	inactive-enhancer
6	159780000	159790000	ENSG00000120438	160040000	160050000	inactive-enhancer
6	159780000	159790000	ENSG00000112110	160040000	160050000	inactive-enhancer
6	159800000	159810000	ENSG00000146453	159130000	159140000	inactive-enhancer
6	163410000	163420000	ENSG00000112531	163630000	163640000	regular-enhancer
6	163410000	163420000	ENSG00000112531	162700000	162710000	inactive-enhancer
6	163410000	163420000	ENSG00000112531	163300000	163310000	inactive-enhancer
7	17940000	17950000	ENSG00000071189	18590000	18600000	inactive-enhancer
7	23710000	23720000	ENSG00000196335	24560000	24570000	inactive-enhancer
7	26150000	26160000	ENSG00000050344	26100000	26110000	regular-enhancer
7	26200000	26210000	ENSG00000122566	26160000	26170000	inactive-enhancer
7	29980000	29990000	ENSG00000136193	29950000	29960000	regular-enhancer
7	29980000	29990000	ENSG00000136193	30660000	30670000	inactive-enhancer
7	29980000	29990000	ENSG00000136193	30440000	30450000	super-enhancer
7	30020000	30030000	ENSG00000106086	29960000	29970000	regular-enhancer
7	30020000	30030000	ENSG00000106086	29950000	29960000	regular-enhancer
7	35030000	35040000	ENSG00000173852	35490000	35500000	inactive-enhancer
7	35250000	35260000	ENSG00000164532	34810000	34820000	inactive-enhancer
7	35250000	35260000	ENSG00000164532	35230000	35240000	inactive-enhancer
7	41700000	41710000	ENSG00000122641	40770000	40780000	inactive-enhancer
7	77200000	77210000	ENSG00000127951	77220000	77230000	regular-enhancer
7	80510000	80520000	ENSG00000214415	80080000	80090000	inactive-enhancer
7	88300000	88310000	ENSG00000127954	88380000	88390000	inactive-enhancer
7	88790000	88800000	ENSG00000164645	88320000	88330000	regular-enhancer
7	92130000	92140000	ENSG00000001630	92400000	92410000	inactive-enhancer
7	94500000	94510000	ENSG00000127995	94540000	94550000	inactive-enhancer
7	94500000	94510000	ENSG00000127995	94580000	94590000	inactive-enhancer
7	94500000	94510000	ENSG00000127995	94610000	94620000	inactive-enhancer
7	94650000	94660000	ENSG00000127990	94920000	94930000	inactive-enhancer
7	94900000	94910000	ENSG00000158528	94740000	94750000	inactive-enhancer
7	97000000	97010000	ENSG00000006377	96650000	96660000	inactive-enhancer
7	97000000	97010000	ENSG00000006377	96690000	96700000	inactive-enhancer
7	97000000	97010000	ENSG00000006377	95750000	95760000	inactive-enhancer
7	97020000	97030000	ENSG00000105880	97100000	97110000	inactive-enhancer
7	100570000	100580000	ENSG00000205307	100510000	100520000	regular-enhancer
7	100600000	100610000	ENSG00000106333	100740000	100750000	inactive-enhancer
7	100670000	100680000	ENSG00000172354	100830000	100840000	super-enhancer
7	103440000	103450000	ENSG00000170615	103470000	103480000	inactive-enhancer
7	107470000	107480000	ENSG00000172209	107220000	107230000	regular-enhancer
7	107470000	107480000	ENSG00000172209	107250000	107260000	inactive-enhancer
7	107470000	107480000	ENSG00000172209	107310000	107320000	inactive-enhancer
7	107470000	107480000	ENSG00000172209	107270000	107280000	inactive-enhancer
7	111080000	111090000	ENSG00000173114	111050000	111060000	inactive-enhancer
7	111080000	111090000	ENSG00000173114	110830000	110840000	regular-enhancer
7	111080000	111090000	ENSG00000173114	111730000	111740000	inactive-enhancer
7	111080000	111090000	ENSG00000173114	111280000	111290000	inactive-enhancer
7	112790000	112800000	ENSG00000146802	112990000	113000000	inactive-enhancer
7	114920000	114930000	ENSG00000135272	115200000	115210000	inactive-enhancer
7	114920000	114930000	ENSG00000135272	115220000	115230000	inactive-enhancer
7	116660000	116670000	ENSG00000105976	116680000	116690000	regular-enhancer
7	116660000	116670000	ENSG00000105976	117190000	117200000	inactive-enhancer
7	121320000	121330000	ENSG00000002745	121580000	121590000	inactive-enhancer
7	122880000	122890000	ENSG00000081803	123150000	123160000	inactive-enhancer
7	124760000	124770000	ENSG00000170775	124820000	124830000	inactive-enhancer
7	127580000	127590000	ENSG00000106328	128180000	128190000	inactive-enhancer
7	127580000	127590000	ENSG00000004059	128180000	128190000	inactive-enhancer
7	127580000	127590000	ENSG00000106328	128080000	128090000	inactive-enhancer
7	127580000	127590000	ENSG00000004059	128080000	128090000	inactive-enhancer
7	127590000	127600000	ENSG00000179562	127650000	127660000	regular-enhancer
7	127620000	127630000	ENSG00000106331	127670000	127680000	inactive-enhancer
7	128230000	128240000	ENSG00000174697	128250000	128260000	inactive-enhancer
7	128230000	128240000	ENSG00000174697	127630000	127640000	inactive-enhancer
7	128770000	128780000	ENSG00000128617	128900000	128910000	inactive-enhancer
7	128770000	128780000	ENSG00000128617	128740000	128750000	regular-enhancer
7	128770000	128780000	ENSG00000128617	129490000	129500000	inactive-enhancer
7	128770000	128780000	ENSG00000128617	128840000	128850000	regular-enhancer
7	128830000	128840000	ENSG00000128591	128790000	128800000	regular-enhancer
7	129140000	129150000	ENSG00000158457	129530000	129540000	inactive-enhancer
7	129140000	129150000	ENSG00000158457	129090000	129100000	inactive-enhancer
7	129180000	129190000	ENSG00000128602	129200000	129210000	regular-enhancer
7	129220000	129230000	ENSG00000158467	129350000	129360000	inactive-enhancer
7	129430000	129440000	ENSG00000128578	129410000	129420000	inactive-enhancer
7	130070000	130080000	ENSG00000128607	130970000	130980000	super-enhancer
7	130200000	130210000	ENSG00000165120	130860000	130870000	inactive-enhancer
7	130200000	130210000	ENSG00000146842	130860000	130870000	inactive-enhancer
7	130290000	130300000	ENSG00000128510	130320000	130330000	inactive-enhancer
7	130290000	130300000	ENSG00000128510	130350000	130360000	super-enhancer
7	130290000	130300000	ENSG00000128510	130560000	130570000	inactive-enhancer
7	130670000	130680000	ENSG00000158623	131500000	131510000	regular-enhancer
7	134640000	134650000	ENSG00000172331	135040000	135050000	inactive-enhancer
7	148880000	148890000	ENSG00000106462	148730000	148740000	inactive-enhancer
7	149190000	149200000	ENSG00000170265	149160000	149170000	inactive-enhancer
7	149190000	149200000	ENSG00000170265	148530000	148540000	inactive-enhancer
7	150980000	150990000	ENSG00000055118	150950000	150960000	inactive-enhancer
7	150980000	150990000	ENSG00000164867	150950000	150960000	inactive-enhancer
7	151040000	151050000	ENSG00000213199	150950000	150960000	inactive-enhancer
7	151040000	151050000	ENSG00000213199	151340000	151350000	regular-enhancer
7	151200000	151210000	ENSG00000278685	151390000	151400000	super-enhancer
8	11200000	11210000	ENSG00000171044	11090000	11100000	inactive-enhancer
8	17240000	17250000	ENSG00000155975	16830000	16840000	regular-enhancer
8	17240000	17250000	ENSG00000155975	17960000	17970000	inactive-enhancer
8	17570000	17580000	ENSG00000104213	17640000	17650000	super-enhancer
8	17570000	17580000	ENSG00000104213	17930000	17940000	inactive-enhancer
8	17910000	17920000	ENSG00000104760	17340000	17350000	regular-enhancer
8	17910000	17920000	ENSG00000104760	17320000	17330000	inactive-enhancer
8	20190000	20200000	ENSG00000147416	20140000	20150000	inactive-enhancer
8	24950000	24960000	ENSG00000277586	24930000	24940000	inactive-enhancer
8	25420000	25430000	ENSG00000147437	25390000	25400000	inactive-enhancer
8	27310000	27320000	ENSG00000104228	27670000	27680000	super-enhancer
8	27470000	27480000	ENSG00000120903	27320000	27330000	regular-enhancer
8	27760000	27770000	ENSG00000171320	27440000	27450000	inactive-enhancer
8	27760000	27770000	ENSG00000171320	27230000	27240000	inactive-enhancer
8	27760000	27770000	ENSG00000171320	27460000	27470000	inactive-enhancer
8	28310000	28320000	ENSG00000168081	27970000	27980000	inactive-enhancer
8	30090000	30100000	ENSG00000104660	30170000	30180000	regular-enhancer
8	30140000	30150000	ENSG00000177669	30060000	30070000	inactive-enhancer
8	30140000	30150000	ENSG00000177669	30430000	30440000	super-enhancer
8	54130000	54140000	ENSG00000137547	53900000	53910000	inactive-enhancer
8	54450000	54460000	ENSG00000164736	54550000	54560000	regular-enhancer
8	54450000	54460000	ENSG00000164736	53230000	53240000	inactive-enhancer
8	55100000	55110000	ENSG00000206579	54890000	54900000	inactive-enhancer
8	55100000	55110000	ENSG00000206579	55130000	55140000	inactive-enhancer
8	55770000	55780000	ENSG00000167904	55840000	55850000	inactive-enhancer
8	55880000	55890000	ENSG00000254087	55820000	55830000	inactive-enhancer
8	55880000	55890000	ENSG00000254087	55860000	55870000	inactive-enhancer
8	56440000	56450000	ENSG00000181195	56750000	56760000	inactive-enhancer
8	56440000	56450000	ENSG00000181195	56660000	56670000	inactive-enhancer
8	66170000	66180000	ENSG00000147571	66100000	66110000	inactive-enhancer
8	66660000	66670000	ENSG00000175073	66580000	66590000	inactive-enhancer
8	66860000	66870000	ENSG00000178460	67030000	67040000	inactive-enhancer
8	66860000	66870000	ENSG00000178460	67150000	67160000	inactive-enhancer
8	66860000	66870000	ENSG00000178460	66770000	66780000	regular-enhancer
8	66960000	66970000	ENSG00000261787	66600000	66610000	inactive-enhancer
8	66960000	66970000	ENSG00000261787	67010000	67020000	inactive-enhancer
8	67050000	67060000	ENSG00000178125	66900000	66910000	inactive-enhancer
8	67050000	67060000	ENSG00000178125	66790000	66800000	inactive-enhancer
8	67050000	67060000	ENSG00000178125	67130000	67140000	inactive-enhancer
8	68330000	68340000	ENSG00000165084	68460000	68470000	inactive-enhancer
8	70070000	70080000	ENSG00000147596	68570000	68580000	inactive-enhancer
8	70660000	70670000	ENSG00000221947	70360000	70370000	inactive-enhancer
8	73250000	73260000	ENSG00000274443	73030000	73040000	inactive-enhancer
8	74310000	74320000	ENSG00000104381	74360000	74370000	inactive-enhancer
8	74310000	74320000	ENSG00000104381	74850000	74860000	inactive-enhancer
8	78800000	78810000	ENSG00000104432	78430000	78440000	inactive-enhancer
8	79610000	79620000	ENSG00000104435	79260000	79270000	inactive-enhancer
8	80480000	80490000	ENSG00000205189	79660000	79670000	inactive-enhancer
8	85170000	85180000	ENSG00000133740	85260000	85270000	inactive-enhancer
8	85210000	85220000	ENSG00000185015	85390000	85400000	inactive-enhancer
8	88320000	88330000	ENSG00000156103	87850000	87860000	inactive-enhancer
8	96160000	96170000	ENSG00000156466	96220000	96230000	inactive-enhancer
8	96160000	96170000	ENSG00000156466	96210000	96220000	inactive-enhancer
8	97280000	97290000	ENSG00000180543	97010000	97020000	regular-enhancer
8	98110000	98120000	ENSG00000104356	100210000	100220000	regular-enhancer
8	98110000	98120000	ENSG00000104356	98530000	98540000	inactive-enhancer
8	98110000	98120000	ENSG00000104356	98470000	98480000	inactive-enhancer
8	98290000	98300000	ENSG00000104361	98360000	98370000	regular-enhancer
8	98290000	98300000	ENSG00000104361	98370000	98380000	regular-enhancer
8	98290000	98300000	ENSG00000104361	98870000	98880000	inactive-enhancer
8	98420000	98430000	ENSG00000156486	98470000	98480000	inactive-enhancer
8	98940000	98950000	ENSG00000164920	99280000	99290000	inactive-enhancer
8	102650000	102660000	ENSG00000155090	102260000	102270000	inactive-enhancer
8	102650000	102660000	ENSG00000155090	102270000	102280000	inactive-enhancer
8	104460000	104470000	ENSG00000147647	104210000	104220000	inactive-enhancer
8	106760000	106770000	ENSG00000174429	107270000	107280000	inactive-enhancer
8	108780000	108790000	ENSG00000164841	107830000	107840000	inactive-enhancer
8	109690000	109700000	ENSG00000147642	109540000	109550000	regular-enhancer
8	116760000	116770000	ENSG00000147679	115580000	115590000	regular-enhancer
8	116870000	116880000	ENSG00000164754	116850000	116860000	inactive-enhancer
8	117510000	117520000	ENSG00000164758	117780000	117790000	inactive-enhancer
8	118110000	118120000	ENSG00000182197	117490000	117500000	inactive-enhancer
8	118110000	118120000	ENSG00000182197	117530000	117540000	inactive-enhancer
8	118110000	118120000	ENSG00000182197	118350000	118360000	inactive-enhancer
8	119830000	119840000	ENSG00000064313	119500000	119510000	inactive-enhancer
8	123540000	123550000	ENSG00000156804	123810000	123820000	inactive-enhancer
8	123650000	123660000	ENSG00000175946	123670000	123680000	regular-enhancer
8	131900000	131910000	ENSG00000132294	131970000	131980000	inactive-enhancer
8	132670000	132680000	ENSG00000129295	132740000	132750000	inactive-enhancer
9	5440000	5450000	ENSG00000107020	5070000	5080000	inactive-enhancer
9	6410000	6420000	ENSG00000147854	6480000	6490000	inactive-enhancer
9	12770000	12780000	ENSG00000153714	13090000	13100000	inactive-enhancer
9	13270000	13280000	ENSG00000107186	13030000	13040000	inactive-enhancer
9	13270000	13280000	ENSG00000107186	13100000	13110000	inactive-enhancer
9	14690000	14700000	ENSG00000175893	14580000	14590000	inactive-enhancer
9	14690000	14700000	ENSG00000175893	13030000	13040000	inactive-enhancer
9	14690000	14700000	ENSG00000175893	14450000	14460000	inactive-enhancer
9	14720000	14730000	ENSG00000147869	14770000	14780000	inactive-enhancer
9	14720000	14730000	ENSG00000147869	13080000	13090000	inactive-enhancer
9	14720000	14730000	ENSG00000147869	14620000	14630000	inactive-enhancer
9	19220000	19230000	ENSG00000137145	19300000	19310000	inactive-enhancer
9	19220000	19230000	ENSG00000137145	19330000	19340000	inactive-enhancer
9	19780000	19790000	ENSG00000155886	19610000	19620000	inactive-enhancer
9	22440000	22450000	ENSG00000176399	22330000	22340000	inactive-enhancer
9	23820000	23830000	ENSG00000107105	23530000	23540000	inactive-enhancer
9	27000000	27010000	ENSG00000184434	26950000	26960000	regular-enhancer
9	27570000	27580000	ENSG00000147894	27430000	27440000	regular-enhancer
9	34450000	34460000	ENSG00000122735	34410000	34420000	inactive-enhancer
9	35640000	35650000	ENSG00000137101	35830000	35840000	super-enhancer
9	35730000	35740000	ENSG00000107175	35880000	35890000	inactive-enhancer
9	35730000	35740000	ENSG00000137076	35880000	35890000	inactive-enhancer
9	35750000	35760000	ENSG00000215183	35780000	35790000	super-enhancer
9	35790000	35800000	ENSG00000159899	35840000	35850000	super-enhancer
9	35790000	35800000	ENSG00000159899	36020000	36030000	inactive-enhancer
9	71910000	71920000	ENSG00000107362	71870000	71880000	inactive-enhancer
9	77020000	77030000	ENSG00000204612	77130000	77140000	inactive-enhancer
9	78230000	78240000	ENSG00000148019	78250000	78260000	inactive-enhancer
9	78230000	78240000	ENSG00000148019	78320000	78330000	inactive-enhancer
9	85940000	85950000	ENSG00000135040	85970000	85980000	inactive-enhancer
9	86350000	86360000	ENSG00000083223	86270000	86280000	regular-enhancer
9	87490000	87500000	ENSG00000196730	87430000	87440000	inactive-enhancer
9	87490000	87500000	ENSG00000196730	87380000	87390000	regular-enhancer
9	89490000	89500000	ENSG00000187764	89370000	89380000	inactive-enhancer
9	89600000	89610000	ENSG00000130222	90810000	90820000	regular-enhancer
9	89600000	89610000	ENSG00000130222	90850000	90860000	inactive-enhancer
9	92660000	92670000	ENSG00000127080	92500000	92510000	regular-enhancer
9	93090000	93100000	ENSG00000165233	93020000	93030000	inactive-enhancer
9	93130000	93140000	ENSG00000131669	93540000	93550000	inactive-enhancer
9	95510000	95520000	ENSG00000185920	95650000	95660000	inactive-enhancer
9	95510000	95520000	ENSG00000185920	96220000	96230000	regular-enhancer
9	96450000	96460000	ENSG00000130956	96480000	96490000	super-enhancer
9	96450000	96460000	ENSG00000130956	96490000	96500000	super-enhancer
9	96450000	96460000	ENSG00000130956	96510000	96520000	super-enhancer
9	98790000	98800000	ENSG00000165138	98760000	98770000	inactive-enhancer
9	98790000	98800000	ENSG00000165138	98820000	98830000	inactive-enhancer
9	99220000	99230000	ENSG00000119523	100020000	100030000	inactive-enhancer
9	99220000	99230000	ENSG00000119523	99790000	99800000	inactive-enhancer
9	99810000	99820000	ENSG00000119508	99520000	99530000	inactive-enhancer
9	100090000	100100000	ENSG00000023318	99260000	99270000	inactive-enhancer
9	100090000	100100000	ENSG00000119509	99260000	99270000	inactive-enhancer
9	108850000	108860000	ENSG00000148156	107420000	107430000	regular-enhancer
9	109320000	109330000	ENSG00000095203	109270000	109280000	inactive-enhancer
9	111040000	111050000	ENSG00000198121	110720000	110730000	inactive-enhancer
9	113270000	113280000	ENSG00000136875	113170000	113180000	inactive-enhancer
10	7700000	7710000	ENSG00000151655	7800000	7810000	inactive-enhancer
10	8040000	8050000	ENSG00000107485	8060000	8070000	regular-enhancer
10	11610000	11620000	ENSG00000148429	11650000	11660000	inactive-enhancer
10	11740000	11750000	ENSG00000134463	11650000	11660000	inactive-enhancer
10	12190000	12200000	ENSG00000151465	13000000	13010000	regular-enhancer
10	12190000	12200000	ENSG00000151465	12710000	12720000	super-enhancer
10	14870000	14880000	ENSG00000152455	14640000	14650000	regular-enhancer
10	15720000	15730000	ENSG00000077943	15670000	15680000	inactive-enhancer
10	16810000	16820000	ENSG00000148484	16500000	16510000	inactive-enhancer
10	16810000	16820000	ENSG00000148484	16780000	16790000	regular-enhancer
10	16810000	16820000	ENSG00000148484	16790000	16800000	regular-enhancer
10	17200000	17210000	ENSG00000107614	17240000	17250000	super-enhancer
10	22000000	22010000	ENSG00000136770	23060000	23070000	inactive-enhancer
10	22000000	22010000	ENSG00000136770	22620000	22630000	regular-enhancer
10	22920000	22930000	ENSG00000165309	22610000	22620000	regular-enhancer
10	32050000	32060000	ENSG00000170759	32030000	32040000	inactive-enhancer
10	49760000	49770000	ENSG00000197444	49850000	49860000	inactive-enhancer
10	50880000	50890000	ENSG00000148584	50860000	50870000	inactive-enhancer
10	61450000	61460000	ENSG00000196932	61420000	61430000	inactive-enhancer
10	61450000	61460000	ENSG00000196932	60460000	60470000	inactive-enhancer
10	61450000	61460000	ENSG00000196932	60840000	60850000	inactive-enhancer
10	63130000	63140000	ENSG00000148572	63080000	63090000	inactive-enhancer
10	68320000	68330000	ENSG00000096746	67930000	67940000	inactive-enhancer
10	68320000	68330000	ENSG00000096746	68190000	68200000	inactive-enhancer
10	68820000	68830000	ENSG00000165730	68430000	68440000	inactive-enhancer
10	68820000	68830000	ENSG00000165730	68790000	68800000	inactive-enhancer
10	68820000	68830000	ENSG00000165730	68880000	68890000	inactive-enhancer
10	68890000	68900000	ENSG00000107625	68750000	68760000	inactive-enhancer
10	68980000	68990000	ENSG00000198954	69230000	69240000	regular-enhancer
10	68980000	68990000	ENSG00000198954	69400000	69410000	super-enhancer
10	68980000	68990000	ENSG00000198954	69550000	69560000	inactive-enhancer
10	68980000	68990000	ENSG00000198954	69420000	69430000	super-enhancer
10	69220000	69230000	ENSG00000156510	68960000	68970000	inactive-enhancer
10	69220000	69230000	ENSG00000156510	69310000	69320000	inactive-enhancer
10	69220000	69230000	ENSG00000156510	69500000	69510000	super-enhancer
10	71210000	71220000	ENSG00000107731	71250000	71260000	regular-enhancer
10	72690000	72700000	ENSG00000156026	72710000	72720000	inactive-enhancer
10	73170000	73180000	ENSG00000122882	73440000	73450000	inactive-enhancer
10	73770000	73780000	ENSG00000196968	73790000	73800000	super-enhancer
10	73770000	73780000	ENSG00000172586	73790000	73800000	super-enhancer
10	73900000	73910000	ENSG00000122861	73960000	73970000	super-enhancer
10	75060000	75070000	ENSG00000188716	74750000	74760000	regular-enhancer
10	75400000	75410000	ENSG00000165655	75740000	75750000	inactive-enhancer
10	75400000	75410000	ENSG00000165655	75720000	75730000	inactive-enhancer
10	75400000	75410000	ENSG00000165655	75700000	75710000	inactive-enhancer
10	75400000	75410000	ENSG00000165655	75710000	75720000	inactive-enhancer
10	86960000	86970000	ENSG00000173269	86940000	86950000	super-enhancer
10	90870000	90880000	ENSG00000148688	91040000	91050000	regular-enhancer
10	90870000	90880000	ENSG00000148688	91900000	91910000	regular-enhancer
10	90920000	90930000	ENSG00000148677	90880000	90890000	inactive-enhancer
10	90920000	90930000	ENSG00000148677	90980000	90990000	inactive-enhancer
10	91400000	91410000	ENSG00000165338	90980000	90990000	inactive-enhancer
10	91400000	91410000	ENSG00000165338	91560000	91570000	inactive-enhancer
10	92570000	92580000	ENSG00000138160	91980000	91990000	inactive-enhancer
10	92570000	92580000	ENSG00000119912	91980000	91990000	inactive-enhancer
10	93490000	93500000	ENSG00000138180	93430000	93440000	super-enhancer
10	93490000	93500000	ENSG00000138180	93450000	93460000	super-enhancer
10	93600000	93610000	ENSG00000138207	93830000	93840000	inactive-enhancer
10	93600000	93610000	ENSG00000138207	93540000	93550000	regular-enhancer
10	93610000	93620000	ENSG00000095464	93660000	93670000	inactive-enhancer
10	93610000	93620000	ENSG00000095464	93640000	93650000	inactive-enhancer
10	93610000	93620000	ENSG00000095464	93580000	93590000	regular-enhancer
10	94360000	94370000	ENSG00000173145	94410000	94420000	inactive-enhancer
10	96130000	96140000	ENSG00000177853	96070000	96080000	inactive-enhancer
10	96300000	96310000	ENSG00000107447	95760000	95770000	regular-enhancer
10	96300000	96310000	ENSG00000107447	96120000	96130000	inactive-enhancer
10	96360000	96370000	ENSG00000197430	96150000	96160000	inactive-enhancer
10	96360000	96370000	ENSG00000197430	96220000	96230000	inactive-enhancer
10	96360000	96370000	ENSG00000197430	96340000	96350000	inactive-enhancer
10	97180000	97190000	ENSG00000187122	97160000	97170000	inactive-enhancer
10	97730000	97740000	ENSG00000155256	97370000	97380000	regular-enhancer
10	97730000	97740000	ENSG00000155256	97660000	97670000	super-enhancer
10	99700000	99710000	ENSG00000119929	99750000	99760000	inactive-enhancer
10	99700000	99710000	ENSG00000119929	99490000	99500000	inactive-enhancer
10	99700000	99710000	ENSG00000119929	100200000	100210000	inactive-enhancer
10	100510000	100520000	ENSG00000075826	100480000	100490000	inactive-enhancer
10	100910000	100920000	ENSG00000119906	101450000	101460000	inactive-enhancer
10	100980000	100990000	ENSG00000107815	101650000	101660000	regular-enhancer
10	100980000	100990000	ENSG00000055950	101650000	101660000	regular-enhancer
10	100990000	101000000	ENSG00000107816	101470000	101480000	inactive-enhancer
10	100990000	101000000	ENSG00000107816	101080000	101090000	inactive-enhancer
10	101030000	101040000	ENSG00000186862	101430000	101440000	inactive-enhancer
10	101030000	101040000	ENSG00000107819	101430000	101440000	inactive-enhancer
10	101050000	101060000	ENSG00000107821	100920000	100930000	inactive-enhancer
10	101570000	101580000	ENSG00000166171	101420000	101430000	inactive-enhancer
10	101690000	101700000	ENSG00000107829	101760000	101770000	inactive-enhancer
10	101780000	101790000	ENSG00000107831	101210000	101220000	inactive-enhancer
10	102050000	102060000	ENSG00000120029	101960000	101970000	regular-enhancer
10	102050000	102060000	ENSG00000120029	101910000	101920000	inactive-enhancer
10	102120000	102130000	ENSG00000198728	101950000	101960000	inactive-enhancer
10	102220000	102230000	ENSG00000119915	102280000	102290000	inactive-enhancer
10	102240000	102250000	ENSG00000107859	102260000	102270000	regular-enhancer
10	102240000	102250000	ENSG00000107862	102260000	102270000	regular-enhancer
10	102390000	102400000	ENSG00000077150	101970000	101980000	regular-enhancer
10	102640000	102650000	ENSG00000171206	102490000	102500000	super-enhancer
10	102640000	102650000	ENSG00000171206	103380000	103390000	inactive-enhancer
10	102710000	102720000	ENSG00000138175	103510000	103520000	inactive-enhancer
10	102710000	102720000	ENSG00000138175	103340000	103350000	inactive-enhancer
10	103390000	103400000	ENSG00000148843	103500000	103510000	inactive-enhancer
10	103450000	103460000	ENSG00000185933	103580000	103590000	inactive-enhancer
10	103470000	103480000	ENSG00000183128	103690000	103700000	super-enhancer
10	103920000	103930000	ENSG00000107960	103950000	103960000	inactive-enhancer
10	103960000	103970000	ENSG00000065613	104200000	104210000	inactive-enhancer
10	104120000	104130000	ENSG00000156384	103700000	103710000	super-enhancer
10	110200000	110210000	ENSG00000119950	110160000	110170000	inactive-enhancer
10	110300000	110310000	ENSG00000119953	109940000	109950000	super-enhancer
10	110300000	110310000	ENSG00000119953	109890000	109900000	super-enhancer
10	110300000	110310000	ENSG00000119953	110890000	110900000	inactive-enhancer
10	110300000	110310000	ENSG00000119953	110790000	110800000	super-enhancer
10	110860000	110870000	ENSG00000150593	110900000	110910000	inactive-enhancer
10	110860000	110870000	ENSG00000150593	112350000	112360000	inactive-enhancer
10	113660000	113670000	ENSG00000197893	113640000	113650000	inactive-enhancer
10	113660000	113670000	ENSG00000197893	113760000	113770000	inactive-enhancer
10	113660000	113670000	ENSG00000197893	113860000	113870000	inactive-enhancer
10	113660000	113670000	ENSG00000197893	113700000	113710000	inactive-enhancer
10	113660000	113670000	ENSG00000197893	113770000	113780000	inactive-enhancer
10	113850000	113860000	ENSG00000196865	114430000	114440000	inactive-enhancer
10	114230000	114240000	ENSG00000165816	114280000	114290000	inactive-enhancer
10	116840000	116850000	ENSG00000188316	116870000	116880000	inactive-enhancer
10	117370000	117380000	ENSG00000165650	117300000	117310000	inactive-enhancer
10	119540000	119550000	ENSG00000148908	119740000	119750000	regular-enhancer
10	121970000	121980000	ENSG00000107672	120860000	120870000	inactive-enhancer
10	122370000	122380000	ENSG00000107679	122530000	122540000	regular-enhancer
10	122450000	122460000	ENSG00000166033	122360000	122370000	inactive-enhancer
11	6610000	6620000	ENSG00000166337	6630000	6640000	inactive-enhancer
11	6610000	6620000	ENSG00000166340	6630000	6640000	inactive-enhancer
11	8960000	8970000	ENSG00000175348	8980000	8990000	inactive-enhancer
11	9000000	9010000	ENSG00000175352	9500000	9510000	inactive-enhancer
11	9000000	9010000	ENSG00000175352	9060000	9070000	regular-enhancer
11	10690000	10700000	ENSG00000072952	10720000	10730000	regular-enhancer
11	10740000	10750000	ENSG00000198730	10220000	10230000	inactive-enhancer
11	10740000	10750000	ENSG00000198730	10000000	10010000	inactive-enhancer
11	10740000	10750000	ENSG00000198730	10040000	10050000	inactive-enhancer
11	10740000	10750000	ENSG00000198730	9890000	9900000	inactive-enhancer
11	11620000	11630000	ENSG00000110328	11280000	11290000	regular-enhancer
11	11620000	11630000	ENSG00000110328	11590000	11600000	regular-enhancer
11	11620000	11630000	ENSG00000110328	11640000	11650000	inactive-enhancer
11	12090000	12100000	ENSG00000133816	12130000	12140000	super-enhancer
11	12370000	12380000	ENSG00000197702	12400000	12410000	super-enhancer
11	14490000	14500000	ENSG00000129083	14450000	14460000	regular-enhancer
11	14490000	14500000	ENSG00000129083	14460000	14470000	inactive-enhancer
11	18790000	18800000	ENSG00000110786	20030000	20040000	inactive-enhancer
11	19240000	19250000	ENSG00000129173	19890000	19900000	inactive-enhancer
11	19240000	19250000	ENSG00000129173	19750000	19760000	regular-enhancer
11	19240000	19250000	ENSG00000129173	19780000	19790000	inactive-enhancer
11	20660000	20670000	ENSG00000165973	20620000	20630000	inactive-enhancer
11	27040000	27050000	ENSG00000129151	27080000	27090000	inactive-enhancer
11	28100000	28110000	ENSG00000169519	27780000	27790000	inactive-enhancer
11	30320000	30330000	ENSG00000152219	30640000	30650000	inactive-enhancer
11	30580000	30590000	ENSG00000066382	30360000	30370000	inactive-enhancer
11	30580000	30590000	ENSG00000066382	30630000	30640000	inactive-enhancer
11	30580000	30590000	ENSG00000066382	30430000	30440000	inactive-enhancer
11	30580000	30590000	ENSG00000066382	30640000	30650000	inactive-enhancer
11	30580000	30590000	ENSG00000066382	30350000	30360000	inactive-enhancer
11	30580000	30590000	ENSG00000066382	30670000	30680000	inactive-enhancer
11	30580000	30590000	ENSG00000066382	30660000	30670000	inactive-enhancer
11	33700000	33710000	ENSG00000205177	33130000	33140000	inactive-enhancer
11	34620000	34630000	ENSG00000135373	35450000	35460000	inactive-enhancer
11	34620000	34630000	ENSG00000135373	34890000	34900000	inactive-enhancer
11	34620000	34630000	ENSG00000135373	34600000	34610000	regular-enhancer
11	34910000	34920000	ENSG00000149089	34530000	34540000	inactive-enhancer
11	35660000	35670000	ENSG00000166326	35630000	35640000	inactive-enhancer
11	36280000	36290000	ENSG00000110442	35890000	35900000	inactive-enhancer
11	36590000	36600000	ENSG00000166352	36650000	36660000	inactive-enhancer
11	36600000	36610000	ENSG00000175097	36650000	36660000	inactive-enhancer
11	44090000	44100000	ENSG00000151348	44270000	44280000	inactive-enhancer
11	44090000	44100000	ENSG00000151348	44280000	44290000	inactive-enhancer
11	44560000	44570000	ENSG00000085117	45100000	45110000	regular-enhancer
11	45280000	45290000	ENSG00000019505	44940000	44950000	regular-enhancer
11	45800000	45810000	ENSG00000181830	45750000	45760000	inactive-enhancer
11	45880000	45890000	ENSG00000121653	46020000	46030000	inactive-enhancer
11	46380000	46390000	ENSG00000180720	46770000	46780000	inactive-enhancer
11	59610000	59620000	ENSG00000110048	59630000	59640000	inactive-enhancer
11	60920000	60930000	ENSG00000006118	61020000	61030000	regular-enhancer
11	66410000	66420000	ENSG00000174576	67230000	67240000	inactive-enhancer
11	66460000	66470000	ENSG00000174516	66420000	66430000	inactive-enhancer
11	67110000	67120000	ENSG00000173120	66490000	66500000	inactive-enhancer
11	72220000	72230000	ENSG00000165458	72190000	72200000	inactive-enhancer
11	72810000	72820000	ENSG00000168010	73000000	73010000	inactive-enhancer
11	73140000	73150000	ENSG00000137478	72700000	72710000	super-enhancer
11	73260000	73270000	ENSG00000171631	72760000	72770000	super-enhancer
11	73300000	73310000	ENSG00000110237	73550000	73560000	inactive-enhancer
11	73370000	73380000	ENSG00000054967	73820000	73830000	inactive-enhancer
11	73370000	73380000	ENSG00000054967	73350000	73360000	super-enhancer
11	73760000	73770000	ENSG00000175582	73400000	73410000	super-enhancer
11	73760000	73770000	ENSG00000175582	73810000	73820000	inactive-enhancer
11	73870000	73880000	ENSG00000181924	74220000	74230000	inactive-enhancer
11	74160000	74170000	ENSG00000214517	74030000	74040000	super-enhancer
11	74390000	74400000	ENSG00000165434	74280000	74290000	regular-enhancer
11	76210000	76220000	ENSG00000085741	76690000	76700000	super-enhancer
11	78190000	78200000	ENSG00000188997	78320000	78330000	regular-enhancer
11	78190000	78200000	ENSG00000188997	78340000	78350000	regular-enhancer
11	83280000	83290000	ENSG00000137500	83670000	83680000	inactive-enhancer
11	88360000	88370000	ENSG00000109861	88470000	88480000	inactive-enhancer
11	88360000	88370000	ENSG00000109861	88160000	88170000	inactive-enhancer
11	89170000	89180000	ENSG00000077498	89220000	89230000	inactive-enhancer
11	92970000	92980000	ENSG00000134640	91120000	91130000	inactive-enhancer
11	94010000	94020000	ENSG00000181333	94180000	94190000	inactive-enhancer
11	95780000	95790000	ENSG00000077458	95270000	95280000	regular-enhancer
11	104160000	104170000	ENSG00000170962	103990000	104000000	regular-enhancer
11	108220000	108230000	ENSG00000149311	108260000	108270000	inactive-enhancer
11	110420000	110430000	ENSG00000137714	110110000	110120000	inactive-enhancer
11	110420000	110430000	ENSG00000137714	108710000	108720000	inactive-enhancer
11	111290000	111300000	ENSG00000214290	110680000	110690000	inactive-enhancer
11	111290000	111300000	ENSG00000214290	111350000	111360000	inactive-enhancer
11	111290000	111300000	ENSG00000214290	110450000	110460000	inactive-enhancer
11	111510000	111520000	ENSG00000183644	111350000	111360000	inactive-enhancer
11	112070000	112080000	ENSG00000150773	111860000	111870000	inactive-enhancer
11	113700000	113710000	ENSG00000166682	113680000	113690000	inactive-enhancer
11	113770000	113780000	ENSG00000086827	113730000	113740000	inactive-enhancer
11	113900000	113910000	ENSG00000149305	114330000	114340000	inactive-enhancer
11	113970000	113980000	ENSG00000166736	114460000	114470000	inactive-enhancer
11	114400000	114410000	ENSG00000180425	114300000	114310000	super-enhancer
11	114430000	114440000	ENSG00000076043	114280000	114290000	super-enhancer
11	116820000	116830000	ENSG00000110244	117390000	117400000	inactive-enhancer
11	117170000	117180000	ENSG00000149577	116890000	116900000	inactive-enhancer
11	117170000	117180000	ENSG00000149577	116860000	116870000	inactive-enhancer
11	117170000	117180000	ENSG00000149577	117210000	117220000	super-enhancer
11	117230000	117240000	ENSG00000160613	116860000	116870000	inactive-enhancer
11	117230000	117240000	ENSG00000167257	116860000	116870000	inactive-enhancer
11	117230000	117240000	ENSG00000167257	116870000	116880000	regular-enhancer
11	117230000	117240000	ENSG00000160613	116870000	116880000	regular-enhancer
11	119730000	119740000	ENSG00000110400	119700000	119710000	inactive-enhancer
11	120200000	120210000	ENSG00000184232	120290000	120300000	inactive-enhancer
11	121290000	121300000	ENSG00000109929	122600000	122610000	regular-enhancer
11	121290000	121300000	ENSG00000109929	122750000	122760000	regular-enhancer
11	122830000	122840000	ENSG00000109943	123160000	123170000	super-enhancer
11	124750000	124760000	ENSG00000019102	124780000	124790000	inactive-enhancer
11	125580000	125590000	ENSG00000134910	126230000	126240000	inactive-enhancer
11	126200000	126210000	ENSG00000197798	126250000	126260000	inactive-enhancer
11	126200000	126210000	ENSG00000197798	125600000	125610000	inactive-enhancer
11	130910000	130920000	ENSG00000120451	130880000	130890000	super-enhancer
12	1820000	1830000	ENSG00000166159	1870000	1880000	inactive-enhancer
12	2870000	2880000	ENSG00000078246	3000000	3010000	inactive-enhancer
12	4300000	4310000	ENSG00000078237	3890000	3900000	regular-enhancer
12	4300000	4310000	ENSG00000078237	3880000	3890000	regular-enhancer
12	4560000	4570000	ENSG00000010219	4620000	4630000	inactive-enhancer
12	4910000	4920000	ENSG00000111262	4950000	4960000	inactive-enhancer
12	4910000	4920000	ENSG00000111262	4850000	4860000	inactive-enhancer
12	5430000	5440000	ENSG00000185652	5450000	5460000	inactive-enhancer
12	6340000	6350000	ENSG00000067182	6420000	6430000	regular-enhancer
12	6440000	6450000	ENSG00000139193	6320000	6330000	super-enhancer
12	6700000	6710000	ENSG00000139200	6590000	6600000	regular-enhancer
12	6940000	6950000	ENSG00000111679	7010000	7020000	regular-enhancer
12	6960000	6970000	ENSG00000126749	7140000	7150000	regular-enhancer
12	7130000	7140000	ENSG00000139182	6930000	6940000	super-enhancer
12	10170000	10180000	ENSG00000173391	10300000	10310000	inactive-enhancer
12	12350000	12360000	ENSG00000165714	11740000	11750000	inactive-enhancer
12	12610000	12620000	ENSG00000111269	12510000	12520000	super-enhancer
12	12810000	12820000	ENSG00000213782	12360000	12370000	inactive-enhancer
12	14880000	14890000	ENSG00000111341	15200000	15210000	regular-enhancer
12	14880000	14890000	ENSG00000111341	15210000	15220000	regular-enhancer
12	14960000	14970000	ENSG00000111348	14900000	14910000	regular-enhancer
12	14960000	14970000	ENSG00000111348	14390000	14400000	regular-enhancer
12	16340000	16350000	ENSG00000008394	16300000	16310000	regular-enhancer
12	16340000	16350000	ENSG00000008394	16180000	16190000	inactive-enhancer
12	18730000	18740000	ENSG00000139151	18700000	18710000	inactive-enhancer
12	25250000	25260000	ENSG00000133703	26020000	26030000	inactive-enhancer
12	26940000	26950000	ENSG00000064102	26310000	26320000	inactive-enhancer
12	26940000	26950000	ENSG00000064102	27000000	27010000	inactive-enhancer
12	27460000	27470000	ENSG00000165935	27510000	27520000	inactive-enhancer
12	27690000	27700000	ENSG00000174236	28220000	28230000	inactive-enhancer
12	27690000	27700000	ENSG00000174236	28310000	28320000	inactive-enhancer
12	32750000	32760000	ENSG00000139131	32780000	32790000	inactive-enhancer
12	38900000	38910000	ENSG00000139117	38870000	38880000	inactive-enhancer
12	38900000	38910000	ENSG00000139117	38650000	38660000	inactive-enhancer
12	39610000	39620000	ENSG00000173208	40020000	40030000	inactive-enhancer
12	39610000	39620000	ENSG00000173208	39550000	39560000	inactive-enhancer
12	42230000	42240000	ENSG00000015153	42350000	42360000	inactive-enhancer
12	43760000	43770000	ENSG00000129317	43820000	43830000	inactive-enhancer
12	43800000	43810000	ENSG00000151239	43820000	43830000	inactive-enhancer
12	45210000	45220000	ENSG00000177119	45250000	45260000	super-enhancer
12	45720000	45730000	ENSG00000189079	45630000	45640000	inactive-enhancer
12	45990000	46000000	ENSG00000139218	46200000	46210000	inactive-enhancer
12	49090000	49100000	ENSG00000139549	49590000	49600000	inactive-enhancer
12	49330000	49340000	ENSG00000186897	49800000	49810000	super-enhancer
12	49560000	49570000	ENSG00000187778	49010000	49020000	inactive-enhancer
12	49820000	49830000	ENSG00000167566	49190000	49200000	regular-enhancer
12	49820000	49830000	ENSG00000167566	50020000	50030000	regular-enhancer
12	49960000	49970000	ENSG00000086159	50640000	50650000	inactive-enhancer
12	49960000	49970000	ENSG00000086159	50190000	50200000	regular-enhancer
12	49960000	49970000	ENSG00000086159	49750000	49760000	inactive-enhancer
12	49960000	49970000	ENSG00000086159	50180000	50190000	regular-enhancer
12	51880000	51890000	ENSG00000167612	52090000	52100000	inactive-enhancer
12	51940000	51950000	ENSG00000135503	51890000	51900000	super-enhancer
12	51940000	51950000	ENSG00000135503	52090000	52100000	inactive-enhancer
12	52020000	52030000	ENSG00000123358	53010000	53020000	regular-enhancer
12	52020000	52030000	ENSG00000123358	51950000	51960000	regular-enhancer
12	52020000	52030000	ENSG00000123358	51980000	51990000	inactive-enhancer
12	52230000	52240000	ENSG00000135480	52350000	52360000	inactive-enhancer
12	52400000	52410000	ENSG00000161850	52800000	52810000	inactive-enhancer
12	53000000	53010000	ENSG00000063046	51980000	51990000	inactive-enhancer
12	53070000	53080000	ENSG00000167778	53310000	53320000	super-enhancer
12	53090000	53100000	ENSG00000167779	53460000	53470000	inactive-enhancer
12	53100000	53110000	ENSG00000167780	53160000	53170000	regular-enhancer
12	53200000	53210000	ENSG00000139626	53310000	53320000	super-enhancer
12	53320000	53330000	ENSG00000094914	53210000	53220000	super-enhancer
12	53340000	53350000	ENSG00000170374	53120000	53130000	inactive-enhancer
12	53380000	53390000	ENSG00000185591	53440000	53450000	regular-enhancer
12	53490000	53500000	ENSG00000139546	53460000	53470000	inactive-enhancer
12	53490000	53500000	ENSG00000139625	53460000	53470000	inactive-enhancer
12	53950000	53960000	ENSG00000123407	53790000	53800000	inactive-enhancer
12	53970000	53980000	ENSG00000123388	53700000	53710000	inactive-enhancer
12	53970000	53980000	ENSG00000123388	53680000	53690000	inactive-enhancer
12	53980000	53990000	ENSG00000197757	54100000	54110000	inactive-enhancer
12	53980000	53990000	ENSG00000197757	54240000	54250000	inactive-enhancer
12	54010000	54020000	ENSG00000198353	53700000	53710000	inactive-enhancer
12	54010000	54020000	ENSG00000198353	54320000	54330000	inactive-enhancer
12	54010000	54020000	ENSG00000198353	54100000	54110000	inactive-enhancer
12	54010000	54020000	ENSG00000198353	54370000	54380000	super-enhancer
12	54270000	54280000	ENSG00000094916	54400000	54410000	super-enhancer
12	54270000	54280000	ENSG00000094916	54230000	54240000	regular-enhancer
12	54300000	54310000	ENSG00000123405	53680000	53690000	inactive-enhancer
12	54410000	54420000	ENSG00000161638	54210000	54220000	inactive-enhancer
12	54540000	54550000	ENSG00000123360	54590000	54600000	inactive-enhancer
12	56110000	56120000	ENSG00000139641	56610000	56620000	inactive-enhancer
12	56180000	56190000	ENSG00000139613	56080000	56090000	super-enhancer
12	56220000	56230000	ENSG00000181852	56040000	56050000	regular-enhancer
12	56220000	56230000	ENSG00000139579	56250000	56260000	regular-enhancer
12	56220000	56230000	ENSG00000139579	56040000	56050000	regular-enhancer
12	56220000	56230000	ENSG00000181852	56250000	56260000	regular-enhancer
12	56260000	56270000	ENSG00000135469	56240000	56250000	inactive-enhancer
12	56260000	56270000	ENSG00000135469	56560000	56570000	regular-enhancer
12	56260000	56270000	ENSG00000139645	56240000	56250000	inactive-enhancer
12	56330000	56340000	ENSG00000110944	56200000	56210000	regular-enhancer
12	56330000	56340000	ENSG00000135473	56200000	56210000	regular-enhancer
12	56450000	56460000	ENSG00000111602	56290000	56300000	regular-enhancer
12	56460000	56470000	ENSG00000176422	56130000	56140000	super-enhancer
12	56480000	56490000	ENSG00000135423	56170000	56180000	inactive-enhancer
12	56520000	56530000	ENSG00000076067	56130000	56140000	super-enhancer
12	62930000	62940000	ENSG00000111110	63800000	63810000	inactive-enhancer
12	64220000	64230000	ENSG00000174206	63930000	63940000	inactive-enhancer
12	64220000	64230000	ENSG00000174206	64080000	64090000	regular-enhancer
12	64220000	64230000	ENSG00000174206	64140000	64150000	inactive-enhancer
12	66130000	66140000	ENSG00000139233	66210000	66220000	inactive-enhancer
12	68150000	68160000	ENSG00000111537	67130000	67140000	inactive-enhancer
12	68150000	68160000	ENSG00000111537	69130000	69140000	inactive-enhancer
12	68150000	68160000	ENSG00000111537	68750000	68760000	inactive-enhancer
12	68150000	68160000	ENSG00000111537	67030000	67040000	inactive-enhancer
12	69820000	69830000	ENSG00000166268	70700000	70710000	inactive-enhancer
12	71440000	71450000	ENSG00000139292	70940000	70950000	inactive-enhancer
12	75210000	75220000	ENSG00000166006	75170000	75180000	inactive-enhancer
12	75210000	75220000	ENSG00000166006	75020000	75030000	inactive-enhancer
12	77060000	77070000	ENSG00000165891	77700000	77710000	inactive-enhancer
12	79930000	79940000	ENSG00000058272	79900000	79910000	inactive-enhancer
12	80400000	80410000	ENSG00000139304	81320000	81330000	inactive-enhancer
12	80400000	80410000	ENSG00000139304	80440000	80450000	inactive-enhancer
12	80400000	80410000	ENSG00000139304	79400000	79410000	inactive-enhancer
12	88580000	88590000	ENSG00000049130	88470000	88480000	inactive-enhancer
12	89520000	89530000	ENSG00000139323	88110000	88120000	inactive-enhancer
12	89520000	89530000	ENSG00000139323	89690000	89700000	inactive-enhancer
12	89520000	89530000	ENSG00000139323	88930000	88940000	inactive-enhancer
12	91000000	91010000	ENSG00000083782	91040000	91050000	inactive-enhancer
12	91110000	91120000	ENSG00000139329	90740000	90750000	inactive-enhancer
12	91110000	91120000	ENSG00000139329	89660000	89670000	inactive-enhancer
12	94450000	94460000	ENSG00000173588	94170000	94180000	inactive-enhancer
12	94450000	94460000	ENSG00000173588	94160000	94170000	inactive-enhancer
12	94450000	94460000	ENSG00000173588	94180000	94190000	inactive-enhancer
12	95000000	95010000	ENSG00000184752	95530000	95540000	inactive-enhancer
12	95070000	95080000	ENSG00000120798	95530000	95540000	inactive-enhancer
12	95070000	95080000	ENSG00000120798	95030000	95040000	inactive-enhancer
12	95070000	95080000	ENSG00000120798	95510000	95520000	inactive-enhancer
12	95990000	96000000	ENSG00000084110	95570000	95580000	inactive-enhancer
12	96040000	96050000	ENSG00000111144	96140000	96150000	regular-enhancer
12	98590000	98600000	ENSG00000075415	98530000	98540000	inactive-enhancer
12	101870000	101880000	ENSG00000136048	102870000	102880000	inactive-enhancer
12	102120000	102130000	ENSG00000075188	102170000	102180000	regular-enhancer
12	102120000	102130000	ENSG00000185480	102050000	102060000	regular-enhancer
12	102120000	102130000	ENSG00000075188	102070000	102080000	inactive-enhancer
12	102120000	102130000	ENSG00000185480	102170000	102180000	regular-enhancer
12	102120000	102130000	ENSG00000185480	102070000	102080000	inactive-enhancer
12	102120000	102130000	ENSG00000075188	102050000	102060000	regular-enhancer
12	102480000	102490000	ENSG00000017427	102520000	102530000	inactive-enhancer
12	102480000	102490000	ENSG00000017427	102570000	102580000	inactive-enhancer
12	104130000	104140000	ENSG00000120837	103850000	103860000	regular-enhancer
12	104130000	104140000	ENSG00000120837	103990000	104000000	inactive-enhancer
12	104130000	104140000	ENSG00000120837	103880000	103890000	inactive-enhancer
12	104450000	104460000	ENSG00000171310	104490000	104500000	inactive-enhancer
12	104450000	104460000	ENSG00000171310	104510000	104520000	inactive-enhancer
12	105230000	105240000	ENSG00000136044	105350000	105360000	inactive-enhancer
12	106980000	106990000	ENSG00000120832	107100000	107110000	inactive-enhancer
12	107090000	107100000	ENSG00000008405	107690000	107700000	inactive-enhancer
12	107090000	107100000	ENSG00000008405	107630000	107640000	inactive-enhancer
12	107090000	107100000	ENSG00000008405	107610000	107620000	inactive-enhancer
12	107090000	107100000	ENSG00000008405	107620000	107630000	inactive-enhancer
12	107090000	107100000	ENSG00000008405	106780000	106790000	inactive-enhancer
12	112010000	112020000	ENSG00000089248	112040000	112050000	inactive-enhancer
12	113180000	113190000	ENSG00000139405	113230000	113240000	super-enhancer
12	113420000	113430000	ENSG00000139410	113270000	113280000	super-enhancer
12	113420000	113430000	ENSG00000139410	113320000	113330000	super-enhancer
12	113470000	113480000	ENSG00000089116	113570000	113580000	inactive-enhancer
12	114680000	114690000	ENSG00000135111	114710000	114720000	inactive-enhancer
12	114680000	114690000	ENSG00000135111	114660000	114670000	inactive-enhancer
12	114680000	114690000	ENSG00000135111	115320000	115330000	regular-enhancer
12	116270000	116280000	ENSG00000123066	116120000	116130000	inactive-enhancer
12	116270000	116280000	ENSG00000123066	116110000	116120000	inactive-enhancer
12	117970000	117980000	ENSG00000171435	117300000	117310000	inactive-enhancer
12	118370000	118380000	ENSG00000111707	118270000	118280000	inactive-enhancer
12	118370000	118380000	ENSG00000111707	118300000	118310000	inactive-enhancer
12	118370000	118380000	ENSG00000111707	118340000	118350000	inactive-enhancer
12	119160000	119170000	ENSG00000152137	119420000	119430000	inactive-enhancer
12	119160000	119170000	ENSG00000152137	119320000	119330000	inactive-enhancer
12	119660000	119670000	ENSG00000111725	119700000	119710000	regular-enhancer
12	119660000	119670000	ENSG00000111725	119720000	119730000	inactive-enhancer
12	119870000	119880000	ENSG00000122966	119810000	119820000	inactive-enhancer
12	120530000	120540000	ENSG00000022840	120360000	120370000	regular-enhancer
12	120530000	120540000	ENSG00000110871	120360000	120370000	regular-enhancer
12	120580000	120590000	ENSG00000167272	121230000	121240000	regular-enhancer
12	120630000	120640000	ENSG00000157782	120540000	120550000	inactive-enhancer
12	120720000	120730000	ENSG00000122971	120500000	120510000	regular-enhancer
12	121620000	121630000	ENSG00000276045	121450000	121460000	regular-enhancer
13	19950000	19960000	ENSG00000121741	20170000	20180000	inactive-enhancer
13	21660000	21670000	ENSG00000102678	21500000	21510000	inactive-enhancer
13	21660000	21670000	ENSG00000102678	22000000	22010000	inactive-enhancer
13	23880000	23890000	ENSG00000027001	23730000	23740000	inactive-enhancer
13	26220000	26230000	ENSG00000127870	26340000	26350000	inactive-enhancer
13	41960000	41970000	ENSG00000102763	41980000	41990000	inactive-enhancer
13	42270000	42280000	ENSG00000023516	42210000	42220000	inactive-enhancer
13	42270000	42280000	ENSG00000023516	43800000	43810000	inactive-enhancer
13	46100000	46110000	ENSG00000080618	46170000	46180000	regular-enhancer
13	60160000	60170000	ENSG00000139734	60240000	60250000	inactive-enhancer
13	60160000	60170000	ENSG00000139734	60130000	60140000	inactive-enhancer
13	67220000	67230000	ENSG00000184226	65660000	65670000	inactive-enhancer
13	67220000	67230000	ENSG00000184226	65240000	65250000	inactive-enhancer
13	73050000	73060000	ENSG00000102554	73410000	73420000	inactive-enhancer
13	76940000	76950000	ENSG00000102794	76970000	76980000	inactive-enhancer
13	77020000	77030000	ENSG00000005812	76610000	76620000	inactive-enhancer
13	77020000	77030000	ENSG00000005812	76470000	76480000	inactive-enhancer
13	77530000	77540000	ENSG00000136155	77560000	77570000	inactive-enhancer
13	80340000	80350000	ENSG00000136158	80470000	80480000	regular-enhancer
13	87670000	87680000	ENSG00000165300	87630000	87640000	inactive-enhancer
13	87670000	87680000	ENSG00000165300	87750000	87760000	inactive-enhancer
13	87670000	87680000	ENSG00000165300	87500000	87510000	inactive-enhancer
13	87670000	87680000	ENSG00000165300	87650000	87660000	inactive-enhancer
13	93220000	93230000	ENSG00000183098	94180000	94190000	inactive-enhancer
13	93220000	93230000	ENSG00000183098	93360000	93370000	inactive-enhancer
13	97430000	97440000	ENSG00000125249	97520000	97530000	inactive-enhancer
13	97950000	97960000	ENSG00000065150	98360000	98370000	inactive-enhancer
13	97950000	97960000	ENSG00000065150	97850000	97860000	inactive-enhancer
13	99970000	99980000	ENSG00000139800	100150000	100160000	inactive-enhancer
13	99970000	99980000	ENSG00000043355	100150000	100160000	inactive-enhancer
13	99970000	99980000	ENSG00000043355	99920000	99930000	inactive-enhancer
13	99970000	99980000	ENSG00000139800	99920000	99930000	inactive-enhancer
13	100670000	100680000	ENSG00000125247	99500000	99510000	regular-enhancer
13	100670000	100680000	ENSG00000125247	99960000	99970000	inactive-enhancer
13	101450000	101460000	ENSG00000198542	101770000	101780000	inactive-enhancer
13	102690000	102700000	ENSG00000139780	102620000	102630000	inactive-enhancer
13	102690000	102700000	ENSG00000139780	102640000	102650000	inactive-enhancer
13	102770000	102780000	ENSG00000151287	102820000	102830000	inactive-enhancer
13	103060000	103070000	ENSG00000125255	103120000	103130000	inactive-enhancer
13	108210000	108220000	ENSG00000174405	108890000	108900000	inactive-enhancer
13	108210000	108220000	ENSG00000139826	108890000	108900000	inactive-enhancer
14	21470000	21480000	ENSG00000129472	21360000	21370000	inactive-enhancer
14	21510000	21520000	ENSG00000165819	21430000	21440000	inactive-enhancer
14	21530000	21540000	ENSG00000165821	21390000	21400000	inactive-enhancer
14	22590000	22600000	ENSG00000100439	22390000	22400000	inactive-enhancer
14	22820000	22830000	ENSG00000172590	22650000	22660000	regular-enhancer
14	22820000	22830000	ENSG00000172590	22490000	22500000	inactive-enhancer
14	23290000	23300000	ENSG00000215271	23110000	23120000	super-enhancer
14	23290000	23300000	ENSG00000215271	23070000	23080000	inactive-enhancer
14	23370000	23380000	ENSG00000166090	23540000	23550000	regular-enhancer
14	23370000	23380000	ENSG00000166091	23540000	23550000	regular-enhancer
14	23550000	23560000	ENSG00000136367	24100000	24110000	super-enhancer
14	23550000	23560000	ENSG00000259431	24100000	24110000	super-enhancer
14	24190000	24200000	ENSG00000196497	24410000	24420000	inactive-enhancer
14	24260000	24270000	ENSG00000092295	24070000	24080000	inactive-enhancer
14	24260000	24270000	ENSG00000092295	24170000	24180000	super-enhancer
14	24290000	24300000	ENSG00000157379	23380000	23390000	inactive-enhancer
14	24290000	24300000	ENSG00000196943	24410000	24420000	inactive-enhancer
14	24290000	24300000	ENSG00000157379	24410000	24420000	inactive-enhancer
14	24290000	24300000	ENSG00000196943	24100000	24110000	super-enhancer
14	24290000	24300000	ENSG00000196943	23380000	23390000	inactive-enhancer
14	24290000	24300000	ENSG00000157379	24100000	24110000	super-enhancer
14	24330000	24340000	ENSG00000129467	24380000	24390000	super-enhancer
14	24420000	24430000	ENSG00000100441	24320000	24330000	super-enhancer
14	24420000	24430000	ENSG00000100441	24180000	24190000	super-enhancer
14	24430000	24440000	ENSG00000139899	24320000	24330000	super-enhancer
14	26600000	26610000	ENSG00000139910	26180000	26190000	inactive-enhancer
14	26600000	26610000	ENSG00000139910	27550000	27560000	inactive-enhancer
14	31020000	31030000	ENSG00000100478	31340000	31350000	inactive-enhancer
14	31020000	31030000	ENSG00000196792	31340000	31350000	inactive-enhancer
14	31480000	31490000	ENSG00000214943	31670000	31680000	inactive-enhancer
14	32070000	32080000	ENSG00000100852	31990000	32000000	regular-enhancer
14	32070000	32080000	ENSG00000100852	31980000	31990000	inactive-enhancer
14	36580000	36590000	ENSG00000136327	36500000	36510000	inactive-enhancer
14	36650000	36660000	ENSG00000198807	36940000	36950000	inactive-enhancer
14	36650000	36660000	ENSG00000198807	36810000	36820000	inactive-enhancer
14	38200000	38210000	ENSG00000139874	38060000	38070000	inactive-enhancer
14	38200000	38210000	ENSG00000139874	38790000	38800000	inactive-enhancer
14	38200000	38210000	ENSG00000139874	37990000	38000000	inactive-enhancer
14	39110000	39120000	ENSG00000100934	39130000	39140000	inactive-enhancer
14	44950000	44960000	ENSG00000198718	45000000	45010000	inactive-enhancer
14	49760000	49770000	ENSG00000165516	50460000	50470000	inactive-enhancer
14	49890000	49900000	ENSG00000165527	49860000	49870000	super-enhancer
14	50410000	50420000	ENSG00000100490	50460000	50470000	inactive-enhancer
14	50410000	50420000	ENSG00000100490	50780000	50790000	regular-enhancer
14	50860000	50870000	ENSG00000131969	51220000	51230000	regular-enhancer
14	50860000	50870000	ENSG00000131969	51770000	51780000	inactive-enhancer
14	51090000	51100000	ENSG00000100505	51050000	51060000	inactive-enhancer
14	52310000	52320000	ENSG00000125384	53300000	53310000	inactive-enhancer
14	52550000	52560000	ENSG00000180998	52720000	52730000	inactive-enhancer
14	52550000	52560000	ENSG00000087301	52720000	52730000	inactive-enhancer
14	53150000	53160000	ENSG00000100523	54320000	54330000	inactive-enhancer
14	57260000	57270000	ENSG00000053770	57300000	57310000	inactive-enhancer
14	57260000	57270000	ENSG00000053770	57230000	57240000	inactive-enhancer
14	57390000	57400000	ENSG00000139977	57370000	57380000	inactive-enhancer
14	58200000	58210000	ENSG00000131966	58440000	58450000	inactive-enhancer
14	58290000	58300000	ENSG00000032219	58330000	58340000	inactive-enhancer
14	58390000	58400000	ENSG00000196860	58230000	58240000	inactive-enhancer
14	59910000	59920000	ENSG00000131951	59710000	59720000	inactive-enhancer
14	60510000	60520000	ENSG00000179008	60200000	60210000	inactive-enhancer
14	61690000	61700000	ENSG00000100644	61740000	61750000	inactive-enhancer
14	67180000	67190000	ENSG00000172717	67280000	67290000	inactive-enhancer
14	67180000	67190000	ENSG00000172717	67200000	67210000	inactive-enhancer
14	67180000	67190000	ENSG00000172717	66450000	66460000	inactive-enhancer
14	67180000	67190000	ENSG00000172717	67260000	67270000	inactive-enhancer
14	67180000	67190000	ENSG00000172717	67290000	67300000	inactive-enhancer
14	67810000	67820000	ENSG00000182185	67760000	67770000	inactive-enhancer
14	67810000	67820000	ENSG00000182185	67500000	67510000	inactive-enhancer
14	67810000	67820000	ENSG00000072121	67760000	67770000	inactive-enhancer
14	67810000	67820000	ENSG00000182185	67780000	67790000	inactive-enhancer
14	67810000	67820000	ENSG00000072121	67780000	67790000	inactive-enhancer
14	67810000	67820000	ENSG00000072121	67500000	67510000	inactive-enhancer
14	68970000	68980000	ENSG00000072110	67780000	67790000	inactive-enhancer
14	73020000	73030000	ENSG00000165861	72520000	72530000	regular-enhancer
14	73940000	73950000	ENSG00000119723	73240000	73250000	regular-enhancer
14	74080000	74090000	ENSG00000205659	74060000	74070000	inactive-enhancer
14	74080000	74090000	ENSG00000119711	74060000	74070000	inactive-enhancer
14	74420000	74430000	ENSG00000183379	74540000	74550000	super-enhancer
14	74420000	74430000	ENSG00000183379	74160000	74170000	inactive-enhancer
14	74610000	74620000	ENSG00000119681	74820000	74830000	inactive-enhancer
14	74610000	74620000	ENSG00000119681	74690000	74700000	regular-enhancer
14	74610000	74620000	ENSG00000119681	74790000	74800000	inactive-enhancer
14	74710000	74720000	ENSG00000119682	74430000	74440000	inactive-enhancer
14	74710000	74720000	ENSG00000119682	74520000	74530000	super-enhancer
14	74710000	74720000	ENSG00000119682	74560000	74570000	super-enhancer
14	74710000	74720000	ENSG00000119682	74790000	74800000	inactive-enhancer
14	74710000	74720000	ENSG00000119682	75080000	75090000	regular-enhancer
14	74710000	74720000	ENSG00000119682	74810000	74820000	inactive-enhancer
14	74870000	74880000	ENSG00000119608	74900000	74910000	super-enhancer
14	74870000	74880000	ENSG00000119689	74900000	74910000	super-enhancer
14	74920000	74930000	ENSG00000198208	75290000	75300000	super-enhancer
14	75000000	75010000	ENSG00000119718	74860000	74870000	regular-enhancer
14	75000000	75010000	ENSG00000119718	74970000	74980000	super-enhancer
14	75060000	75070000	ENSG00000119703	75490000	75500000	inactive-enhancer
14	75120000	75130000	ENSG00000119638	74820000	74830000	inactive-enhancer
14	75570000	75580000	ENSG00000119686	75130000	75140000	regular-enhancer
14	75570000	75580000	ENSG00000119686	75320000	75330000	inactive-enhancer
14	75980000	75990000	ENSG00000119699	76350000	76360000	inactive-enhancer
14	77140000	77150000	ENSG00000177108	77440000	77450000	inactive-enhancer
14	77370000	77380000	ENSG00000100580	77400000	77410000	inactive-enhancer
14	80950000	80960000	ENSG00000165409	80280000	80290000	inactive-enhancer
14	80950000	80960000	ENSG00000165409	81140000	81150000	inactive-enhancer
14	88320000	88330000	ENSG00000100433	88360000	88370000	inactive-enhancer
14	88320000	88330000	ENSG00000100433	88290000	88300000	inactive-enhancer
14	88790000	88800000	ENSG00000165521	88830000	88840000	inactive-enhancer
14	88790000	88800000	ENSG00000165521	90000000	90010000	inactive-enhancer
14	89950000	89960000	ENSG00000042088	89980000	89990000	inactive-enhancer
14	89950000	89960000	ENSG00000042088	89790000	89800000	inactive-enhancer
14	89950000	89960000	ENSG00000042088	88850000	88860000	inactive-enhancer
14	89950000	89960000	ENSG00000042088	89930000	89940000	inactive-enhancer
14	89950000	89960000	ENSG00000042088	88830000	88840000	inactive-enhancer
14	89950000	89960000	ENSG00000042088	90050000	90060000	inactive-enhancer
14	89950000	89960000	ENSG00000042088	89970000	89980000	inactive-enhancer
14	89950000	89960000	ENSG00000042088	89920000	89930000	inactive-enhancer
14	89950000	89960000	ENSG00000042088	90010000	90020000	inactive-enhancer
14	91950000	91960000	ENSG00000140092	91500000	91510000	inactive-enhancer
14	91950000	91960000	ENSG00000140092	91460000	91470000	inactive-enhancer
14	91950000	91960000	ENSG00000140092	91970000	91980000	inactive-enhancer
14	92110000	92120000	ENSG00000165934	92000000	92010000	inactive-enhancer
14	92320000	92330000	ENSG00000140090	92340000	92350000	inactive-enhancer
14	92920000	92930000	ENSG00000100604	93230000	93240000	regular-enhancer
14	93180000	93190000	ENSG00000153485	93610000	93620000	inactive-enhancer
15	34750000	34760000	ENSG00000159248	34730000	34740000	inactive-enhancer
15	34750000	34760000	ENSG00000159248	34780000	34790000	inactive-enhancer
15	40110000	40120000	ENSG00000104081	40030000	40040000	regular-enhancer
15	40300000	40310000	ENSG00000137841	40100000	40110000	inactive-enhancer
15	40760000	40770000	ENSG00000188277	40820000	40830000	inactive-enhancer
15	40760000	40770000	ENSG00000188277	40790000	40800000	regular-enhancer
15	40800000	40810000	ENSG00000104129	41350000	41360000	inactive-enhancer
15	40800000	40810000	ENSG00000166140	41350000	41360000	inactive-enhancer
15	40840000	40850000	ENSG00000166145	41300000	41310000	inactive-enhancer
15	40870000	40880000	ENSG00000104140	40740000	40750000	regular-enhancer
15	40870000	40880000	ENSG00000104140	40510000	40520000	regular-enhancer
15	41110000	41120000	ENSG00000128908	41000000	41010000	inactive-enhancer
15	41110000	41120000	ENSG00000128908	41210000	41220000	inactive-enhancer
15	41230000	41240000	ENSG00000178997	40900000	40910000	super-enhancer
15	42150000	42160000	ENSG00000168907	41480000	41490000	inactive-enhancer
15	42150000	42160000	ENSG00000168907	42190000	42200000	inactive-enhancer
15	42200000	42210000	ENSG00000166887	42260000	42270000	inactive-enhancer
15	42350000	42360000	ENSG00000092529	42320000	42330000	inactive-enhancer
15	42490000	42500000	ENSG00000103994	43030000	43040000	inactive-enhancer
15	43260000	43270000	ENSG00000104055	43430000	43440000	inactive-enhancer
15	43300000	43310000	ENSG00000159495	43320000	43330000	regular-enhancer
15	43360000	43370000	ENSG00000137822	43320000	43330000	regular-enhancer
15	43360000	43370000	ENSG00000137822	43450000	43460000	inactive-enhancer
15	43360000	43370000	ENSG00000137822	43420000	43430000	inactive-enhancer
15	43370000	43380000	ENSG00000140265	43320000	43330000	regular-enhancer
15	43370000	43380000	ENSG00000140265	43400000	43410000	inactive-enhancer
15	43370000	43380000	ENSG00000140265	43450000	43460000	inactive-enhancer
15	43370000	43380000	ENSG00000140265	43480000	43490000	inactive-enhancer
15	43510000	43520000	ENSG00000067369	43450000	43460000	inactive-enhancer
15	43510000	43520000	ENSG00000067369	43420000	43430000	inactive-enhancer
15	43790000	43800000	ENSG00000242028	43760000	43770000	inactive-enhancer
15	43790000	43800000	ENSG00000184716	43760000	43770000	inactive-enhancer
15	43790000	43800000	ENSG00000242028	43520000	43530000	regular-enhancer
15	43790000	43800000	ENSG00000184716	43520000	43530000	regular-enhancer
15	45200000	45210000	ENSG00000138606	45410000	45420000	inactive-enhancer
15	45400000	45410000	ENSG00000171763	45150000	45160000	inactive-enhancer
15	45400000	45410000	ENSG00000171763	45450000	45460000	regular-enhancer
15	45400000	45410000	ENSG00000171766	45450000	45460000	regular-enhancer
15	48120000	48130000	ENSG00000188467	48140000	48150000	inactive-enhancer
15	48170000	48180000	ENSG00000074803	48140000	48150000	inactive-enhancer
15	48170000	48180000	ENSG00000233932	48140000	48150000	inactive-enhancer
15	48640000	48650000	ENSG00000166147	48570000	48580000	super-enhancer
15	49040000	49050000	ENSG00000138593	48770000	48780000	inactive-enhancer
15	49620000	49630000	ENSG00000166262	48860000	48870000	regular-enhancer
15	50540000	50550000	ENSG00000170236	50590000	50600000	inactive-enhancer
15	51620000	51630000	ENSG00000104093	51690000	51700000	inactive-enhancer
15	51620000	51630000	ENSG00000104093	51510000	51520000	inactive-enhancer
15	51750000	51760000	ENSG00000140280	51500000	51510000	inactive-enhancer
15	52190000	52200000	ENSG00000069966	51800000	51810000	inactive-enhancer
15	52190000	52200000	ENSG00000069966	51830000	51840000	regular-enhancer
15	55740000	55750000	ENSG00000166450	55840000	55850000	inactive-enhancer
15	56240000	56250000	ENSG00000181827	56170000	56180000	inactive-enhancer
15	58410000	58420000	ENSG00000166035	58310000	58320000	regular-enhancer
15	58410000	58420000	ENSG00000166035	58380000	58390000	inactive-enhancer
15	59680000	59690000	ENSG00000140299	60390000	60400000	super-enhancer
15	62060000	62070000	ENSG00000129003	61960000	61970000	inactive-enhancer
15	63190000	63200000	ENSG00000166128	63410000	63420000	inactive-enhancer
15	64070000	64080000	ENSG00000035664	64970000	64980000	inactive-enhancer
15	64150000	64160000	ENSG00000157734	63620000	63630000	inactive-enhancer
15	64150000	64160000	ENSG00000157734	64390000	64400000	inactive-enhancer
15	64150000	64160000	ENSG00000157734	64180000	64190000	inactive-enhancer
15	64150000	64160000	ENSG00000157734	63710000	63720000	inactive-enhancer
15	65040000	65050000	ENSG00000186198	65060000	65070000	regular-enhancer
15	65040000	65050000	ENSG00000186198	64930000	64940000	inactive-enhancer
15	65420000	65430000	ENSG00000103742	64950000	64960000	inactive-enhancer
15	65530000	65540000	ENSG00000074696	65570000	65580000	inactive-enhancer
15	65530000	65540000	ENSG00000074696	65590000	65600000	inactive-enhancer
15	65790000	65800000	ENSG00000174485	65870000	65880000	regular-enhancer
15	66700000	66710000	ENSG00000137834	66540000	66550000	inactive-enhancer
15	67250000	67260000	ENSG00000103599	67140000	67150000	super-enhancer
15	67540000	67550000	ENSG00000137764	67780000	67790000	inactive-enhancer
15	67540000	67550000	ENSG00000137764	67740000	67750000	inactive-enhancer
16	15430000	15440000	ENSG00000166780	15610000	15620000	regular-enhancer
16	15640000	15650000	ENSG00000072864	15690000	15700000	inactive-enhancer
16	22000000	22010000	ENSG00000155714	21960000	21970000	inactive-enhancer
16	22090000	22100000	ENSG00000175267	22150000	22160000	inactive-enhancer
16	22090000	22100000	ENSG00000175267	22180000	22190000	inactive-enhancer
16	22810000	22820000	ENSG00000122254	22700000	22710000	inactive-enhancer
16	28820000	28830000	ENSG00000168488	28900000	28910000	inactive-enhancer
16	28840000	28850000	ENSG00000178188	28860000	28870000	regular-enhancer
16	28840000	28850000	ENSG00000178952	28860000	28870000	regular-enhancer
16	28930000	28940000	ENSG00000177455	28900000	28910000	inactive-enhancer
16	28930000	28940000	ENSG00000177548	28900000	28910000	inactive-enhancer
16	53690000	53700000	ENSG00000140718	53910000	53920000	regular-enhancer
16	53690000	53700000	ENSG00000140718	53880000	53890000	inactive-enhancer
16	53690000	53700000	ENSG00000140718	53960000	53970000	inactive-enhancer
16	53700000	53710000	ENSG00000103494	53840000	53850000	inactive-enhancer
16	53700000	53710000	ENSG00000103494	54160000	54170000	inactive-enhancer
16	53700000	53710000	ENSG00000103494	53940000	53950000	inactive-enhancer
16	55320000	55330000	ENSG00000159387	54820000	54830000	inactive-enhancer
16	55500000	55510000	ENSG00000087253	55530000	55540000	inactive-enhancer
16	55650000	55660000	ENSG00000103546	55460000	55470000	super-enhancer
16	55650000	55660000	ENSG00000103546	55620000	55630000	inactive-enhancer
16	55650000	55660000	ENSG00000103546	55450000	55460000	super-enhancer
16	56420000	56430000	ENSG00000159461	56210000	56220000	regular-enhancer
16	56420000	56430000	ENSG00000159461	56810000	56820000	inactive-enhancer
16	56420000	56430000	ENSG00000159461	56350000	56360000	inactive-enhancer
16	56520000	56530000	ENSG00000125124	56540000	56550000	inactive-enhancer
16	56560000	56570000	ENSG00000102891	56590000	56600000	inactive-enhancer
16	56560000	56570000	ENSG00000102891	56510000	56520000	inactive-enhancer
16	56560000	56570000	ENSG00000102891	56500000	56510000	inactive-enhancer
16	56560000	56570000	ENSG00000102891	56840000	56850000	inactive-enhancer
16	56860000	56870000	ENSG00000070915	56910000	56920000	regular-enhancer
16	57180000	57190000	ENSG00000159579	56750000	56760000	inactive-enhancer
16	57180000	57190000	ENSG00000172775	56750000	56760000	inactive-enhancer
16	57280000	57290000	ENSG00000102934	57520000	57530000	regular-enhancer
16	57280000	57290000	ENSG00000102934	57260000	57270000	inactive-enhancer
16	57350000	57360000	ENSG00000102962	57500000	57510000	inactive-enhancer
16	57460000	57470000	ENSG00000102978	56780000	56790000	inactive-enhancer
16	57730000	57740000	ENSG00000140854	58160000	58170000	inactive-enhancer
16	57730000	57740000	ENSG00000140854	57990000	58000000	regular-enhancer
16	57730000	57740000	ENSG00000140854	57650000	57660000	regular-enhancer
16	58000000	58010000	ENSG00000166188	57800000	57810000	super-enhancer
16	58000000	58010000	ENSG00000166188	57590000	57600000	regular-enhancer
16	58000000	58010000	ENSG00000166188	57750000	57760000	regular-enhancer
16	58000000	58010000	ENSG00000166188	57720000	57730000	inactive-enhancer
16	58000000	58010000	ENSG00000166188	57780000	57790000	super-enhancer
16	58000000	58010000	ENSG00000166188	57810000	57820000	super-enhancer
16	58120000	58130000	ENSG00000070761	58520000	58530000	inactive-enhancer
16	58200000	58210000	ENSG00000070770	58030000	58040000	regular-enhancer
16	58230000	58240000	ENSG00000103021	58210000	58220000	inactive-enhancer
16	58230000	58240000	ENSG00000103021	57890000	57900000	regular-enhancer
16	66750000	66760000	ENSG00000135720	66770000	66780000	inactive-enhancer
16	66800000	66810000	ENSG00000249961	66820000	66830000	inactive-enhancer
16	66800000	66810000	ENSG00000249961	66780000	66790000	inactive-enhancer
16	66920000	66930000	ENSG00000166592	66760000	66770000	inactive-enhancer
[truncated: 216 more rows]

## Sheet: Mouse specific PEIs
Table S7. PEI positions across seven mammalian SATs.
chr	Promoter start	Promoter end	Target gene	Enhancer start	Enhancer end	Genome assembly
1	3740000	3750000	ENSMUSG00000051951	4240000	4250000	mm39
1	3740000	3750000	ENSMUSG00000051951	4140000	4150000
1	3740000	3750000	ENSMUSG00000051951	4270000	4280000
1	9670000	9680000	ENSMUSG00000067879	9800000	9810000
1	9820000	9830000	ENSMUSG00000045210	9930000	9940000
1	9820000	9830000	ENSMUSG00000045210	10260000	10270000
1	9820000	9830000	ENSMUSG00000045210	9590000	9600000
1	9820000	9830000	ENSMUSG00000045210	10220000	10230000
1	15960000	15970000	ENSMUSG00000032719	15700000	15710000
1	17170000	17180000	ENSMUSG00000042686	16230000	16240000
1	17660000	17670000	ENSMUSG00000067780	17690000	17700000
1	19270000	19280000	ENSMUSG00000025927	19980000	19990000
1	23430000	23440000	ENSMUSG00000026158	23220000	23230000
1	24130000	24140000	ENSMUSG00000026153	23840000	23850000
1	32200000	32210000	ENSMUSG00000026058	32230000	32240000
1	32200000	32210000	ENSMUSG00000026058	32220000	32230000
1	33940000	33950000	ENSMUSG00000042182	34310000	34320000
1	37580000	37590000	ENSMUSG00000026110	37620000	37630000
1	37580000	37590000	ENSMUSG00000026110	36910000	36920000
1	39570000	39580000	ENSMUSG00000003135	39140000	39150000
1	40110000	40120000	ENSMUSG00000026073	40310000	40320000
1	40110000	40120000	ENSMUSG00000026073	39710000	39720000
1	40550000	40560000	ENSMUSG00000026068	40180000	40190000
1	40550000	40560000	ENSMUSG00000026068	40320000	40330000
1	43230000	43240000	ENSMUSG00000008136	43640000	43650000
1	43770000	43780000	ENSMUSG00000026051	43490000	43500000
1	43770000	43780000	ENSMUSG00000026051	43680000	43690000
1	43770000	43780000	ENSMUSG00000026051	43630000	43640000
1	43860000	43870000	ENSMUSG00000057363	43800000	43810000
1	44050000	44060000	ENSMUSG00000047343	44120000	44130000
1	53100000	53110000	ENSMUSG00000026100	53120000	53130000
1	57440000	57450000	ENSMUSG00000048495	58110000	58120000
1	59010000	59020000	ENSMUSG00000026028	59180000	59190000
1	59160000	59170000	ENSMUSG00000038079	59260000	59270000
1	59160000	59170000	ENSMUSG00000038079	59750000	59760000
1	59720000	59730000	ENSMUSG00000026020	60360000	60370000
1	60130000	60140000	ENSMUSG00000026017	60450000	60460000
1	60130000	60140000	ENSMUSG00000026017	59740000	59750000
1	60220000	60230000	ENSMUSG00000073664	60200000	60210000
1	60750000	60760000	ENSMUSG00000026012	60690000	60700000
1	60920000	60930000	ENSMUSG00000026011	61020000	61030000
1	60920000	60930000	ENSMUSG00000026011	60480000	60490000
1	60920000	60930000	ENSMUSG00000026011	60490000	60500000
1	61010000	61020000	ENSMUSG00000026009	60460000	60470000
1	62740000	62750000	ENSMUSG00000025969	63010000	63020000
1	63720000	63730000	ENSMUSG00000069085	64580000	64590000
1	63720000	63730000	ENSMUSG00000069085	63950000	63960000
1	63720000	63730000	ENSMUSG00000069085	64760000	64770000
1	63720000	63730000	ENSMUSG00000069085	63790000	63800000
1	63770000	63780000	ENSMUSG00000025963	63820000	63830000
1	63770000	63780000	ENSMUSG00000025963	65020000	65030000
1	65220000	65230000	ENSMUSG00000025950	64750000	64760000
1	65220000	65230000	ENSMUSG00000025949	64570000	64580000
1	65220000	65230000	ENSMUSG00000025949	65250000	65260000
1	65220000	65230000	ENSMUSG00000025950	65250000	65260000
1	65220000	65230000	ENSMUSG00000025950	64570000	64580000
1	65220000	65230000	ENSMUSG00000025950	65270000	65280000
1	65220000	65230000	ENSMUSG00000025949	64750000	64760000
1	66980000	66990000	ENSMUSG00000061816	67170000	67180000
1	69720000	69730000	ENSMUSG00000025997	69790000	69800000
1	69720000	69730000	ENSMUSG00000025997	69660000	69670000
1	70760000	70770000	ENSMUSG00000045648	70860000	70870000
1	71690000	71700000	ENSMUSG00000026193	71820000	71830000
1	72250000	72260000	ENSMUSG00000039395	72370000	72380000
1	72570000	72580000	ENSMUSG00000039372	72600000	72610000
1	72570000	72580000	ENSMUSG00000039372	72660000	72670000
1	74320000	74330000	ENSMUSG00000006299	73940000	73950000
1	74320000	74330000	ENSMUSG00000026179	73940000	73950000
1	74340000	74350000	ENSMUSG00000006301	74370000	74380000
1	74340000	74350000	ENSMUSG00000006301	74060000	74070000
1	74410000	74420000	ENSMUSG00000026177	74000000	74010000
1	74410000	74420000	ENSMUSG00000026177	73940000	73950000
1	74580000	74590000	ENSMUSG00000033364	74450000	74460000
1	74640000	74650000	ENSMUSG00000026171	74210000	74220000
1	74780000	74790000	ENSMUSG00000006542	75030000	75040000
1	79420000	79430000	ENSMUSG00000050711	78900000	78910000
1	84670000	84680000	ENSMUSG00000036766	84610000	84620000
1	84910000	84920000	ENSMUSG00000026220	84880000	84890000
1	106780000	106790000	ENSMUSG00000067006	105770000	105780000
1	119430000	119440000	ENSMUSG00000004451	119610000	119620000
1	125480000	125490000	ENSMUSG00000026342	125500000	125510000
1	125840000	125850000	ENSMUSG00000026344	125960000	125970000
1	128340000	128350000	ENSMUSG00000026356	128630000	128640000
1	128340000	128350000	ENSMUSG00000026356	128500000	128510000
1	128520000	128530000	ENSMUSG00000045382	128330000	128340000
1	128520000	128530000	ENSMUSG00000045382	128600000	128610000
1	131790000	131800000	ENSMUSG00000026433	131600000	131610000
1	131990000	132000000	ENSMUSG00000059149	132300000	132310000
1	131990000	132000000	ENSMUSG00000059149	132020000	132030000
1	132220000	132230000	ENSMUSG00000042115	132560000	132570000
1	132340000	132350000	ENSMUSG00000042046	132230000	132240000
1	132400000	132410000	ENSMUSG00000026439	131970000	131980000
1	132400000	132410000	ENSMUSG00000026439	132710000	132720000
1	132400000	132410000	ENSMUSG00000026439	131870000	131880000
1	132470000	132480000	ENSMUSG00000053024	132020000	132030000
1	133290000	133300000	ENSMUSG00000070644	133790000	133800000
1	133290000	133300000	ENSMUSG00000070644	132930000	132940000
1	135030000	135040000	ENSMUSG00000042793	134970000	134980000
1	135180000	135190000	ENSMUSG00000003051	134790000	134800000
1	135180000	135190000	ENSMUSG00000003051	134670000	134680000
1	135240000	135250000	ENSMUSG00000062580	134930000	134940000
1	135760000	135770000	ENSMUSG00000026414	135900000	135910000
1	136050000	136060000	ENSMUSG00000041642	136380000	136390000
1	138200000	138210000	ENSMUSG00000026394	138590000	138600000
1	138770000	138780000	ENSMUSG00000019230	139190000	139200000
1	143650000	143660000	ENSMUSG00000018199	143740000	143750000
1	143650000	143660000	ENSMUSG00000018189	143740000	143750000
1	144050000	144060000	ENSMUSG00000051079	143890000	143900000
1	144050000	144060000	ENSMUSG00000051079	144110000	144120000
1	144050000	144060000	ENSMUSG00000051079	143740000	143750000
1	144440000	144450000	ENSMUSG00000098509	144400000	144410000
1	146360000	146370000	ENSMUSG00000035131	146410000	146420000
1	150260000	150270000	ENSMUSG00000006010	150290000	150300000
1	150260000	150270000	ENSMUSG00000006005	150290000	150300000
1	155910000	155920000	ENSMUSG00000026466	156450000	156460000
1	159980000	159990000	ENSMUSG00000026725	160190000	160200000
1	159980000	159990000	ENSMUSG00000026725	159790000	159800000
1	160800000	160810000	ENSMUSG00000026715	160610000	160620000
1	163140000	163150000	ENSMUSG00000026586	162980000	162990000
1	163140000	163150000	ENSMUSG00000026586	162970000	162980000
1	163600000	163610000	ENSMUSG00000026585	163780000	163790000
1	163600000	163610000	ENSMUSG00000026585	163030000	163040000
1	163600000	163610000	ENSMUSG00000026585	162950000	162960000
1	163600000	163610000	ENSMUSG00000026585	162980000	162990000
1	165580000	165590000	ENSMUSG00000040713	165450000	165460000
1	166060000	166070000	ENSMUSG00000040629	166110000	166120000
1	166080000	166090000	ENSMUSG00000040612	166130000	166140000
1	166200000	166210000	ENSMUSG00000026563	165820000	165830000
1	171110000	171120000	ENSMUSG00000053483	171250000	171260000
1	171110000	171120000	ENSMUSG00000062729	171250000	171260000
1	171110000	171120000	ENSMUSG00000053483	171280000	171290000
1	171110000	171120000	ENSMUSG00000062729	171280000	171290000
1	171900000	171910000	ENSMUSG00000026553	172170000	172180000
1	171900000	171910000	ENSMUSG00000003458	172170000	172180000
1	171900000	171910000	ENSMUSG00000003458	172190000	172200000
1	171900000	171910000	ENSMUSG00000026553	172190000	172200000
1	172300000	172310000	ENSMUSG00000037995	172350000	172360000
1	172340000	172350000	ENSMUSG00000026546	172230000	172240000
1	172340000	172350000	ENSMUSG00000026546	172240000	172250000
1	173190000	173200000	ENSMUSG00000005338	173220000	173230000
1	177080000	177090000	ENSMUSG00000019699	177150000	177160000
1	177260000	177270000	ENSMUSG00000063659	176870000	176880000
1	177260000	177270000	ENSMUSG00000063659	177070000	177080000
1	178350000	178360000	ENSMUSG00000026494	178840000	178850000
1	178350000	178360000	ENSMUSG00000026494	178820000	178830000
1	178350000	178360000	ENSMUSG00000026494	178770000	178780000
1	180020000	180030000	ENSMUSG00000026489	180220000	180230000
1	180020000	180030000	ENSMUSG00000026489	180630000	180640000
1	180460000	180470000	ENSMUSG00000058729	180110000	180120000
1	180460000	180470000	ENSMUSG00000058729	179990000	180000000
1	180460000	180470000	ENSMUSG00000058729	180260000	180270000
1	181950000	181960000	ENSMUSG00000026511	182140000	182150000
1	183070000	183080000	ENSMUSG00000042901	183050000	183060000
1	183070000	183080000	ENSMUSG00000042901	182800000	182810000
1	183740000	183750000	ENSMUSG00000039384	183790000	183800000
1	185060000	185070000	ENSMUSG00000026618	185080000	185090000
1	185060000	185070000	ENSMUSG00000026617	185080000	185090000
1	185840000	185850000	ENSMUSG00000039246	186260000	186270000
1	187990000	188000000	ENSMUSG00000026609	188450000	188460000
1	189130000	189140000	ENSMUSG00000037624	188950000	188960000
1	191300000	191310000	ENSMUSG00000037461	190920000	190930000
1	191300000	191310000	ENSMUSG00000037474	190920000	190930000
1	191820000	191830000	ENSMUSG00000037395	192280000	192290000
1	192810000	192820000	ENSMUSG00000016181	193060000	193070000
2	9890000	9900000	ENSMUSG00000015619	9360000	9370000
2	9890000	9900000	ENSMUSG00000015619	9300000	9310000
2	12300000	12310000	ENSMUSG00000026768	12260000	12270000
2	13010000	13020000	ENSMUSG00000049630	13610000	13620000
2	13010000	13020000	ENSMUSG00000049630	13050000	13060000
2	13270000	13280000	ENSMUSG00000026727	13390000	13400000
2	13490000	13500000	ENSMUSG00000026726	13610000	13620000
2	21370000	21380000	ENSMUSG00000045967	21470000	21480000
2	21370000	21380000	ENSMUSG00000045967	21500000	21510000
2	48840000	48850000	ENSMUSG00000026761	48890000	48900000
2	49330000	49340000	ENSMUSG00000069495	49410000	49420000
2	49500000	49510000	ENSMUSG00000026764	49370000	49380000
2	57120000	57130000	ENSMUSG00000026827	56970000	56980000
2	58990000	59000000	ENSMUSG00000036641	58410000	58420000
2	65670000	65680000	ENSMUSG00000044647	66000000	66010000
2	65670000	65680000	ENSMUSG00000044647	65520000	65530000
2	65670000	65680000	ENSMUSG00000044647	65410000	65420000
2	65670000	65680000	ENSMUSG00000044647	65570000	65580000
2	68300000	68310000	ENSMUSG00000027030	68240000	68250000
2	69540000	69550000	ENSMUSG00000027086	69810000	69820000
2	71210000	71220000	ENSMUSG00000027018	70900000	70910000
2	71280000	71290000	ENSMUSG00000041921	71660000	71670000
2	71570000	71580000	ENSMUSG00000027111	71450000	71460000
2	73210000	73220000	ENSMUSG00000041762	72860000	72870000
2	73210000	73220000	ENSMUSG00000041762	72250000	72260000
2	74400000	74410000	ENSMUSG00000009207	75430000	75440000
2	74400000	74410000	ENSMUSG00000009207	75420000	75430000
2	74500000	74510000	ENSMUSG00000001823	73660000	73670000
2	74520000	74530000	ENSMUSG00000043342	73910000	73920000
2	74540000	74550000	ENSMUSG00000079277	73830000	73840000
2	74540000	74550000	ENSMUSG00000079277	75310000	75320000
2	76190000	76200000	ENSMUSG00000042369	75940000	75950000
2	83550000	83560000	ENSMUSG00000027087	83600000	83610000
2	84540000	84550000	ENSMUSG00000034075	84770000	84780000
2	84600000	84610000	ENSMUSG00000023224	84530000	84540000
2	84600000	84610000	ENSMUSG00000023224	84490000	84500000
2	91850000	91860000	ENSMUSG00000027230	91590000	91600000
2	92200000	92210000	ENSMUSG00000040434	91810000	91820000
2	92200000	92210000	ENSMUSG00000027222	91810000	91820000
2	92260000	92270000	ENSMUSG00000068742	91890000	91900000
2	93290000	93300000	ENSMUSG00000027215	93640000	93650000
2	93650000	93660000	ENSMUSG00000027198	93580000	93590000
2	93650000	93660000	ENSMUSG00000027198	93360000	93370000
2	101500000	101510000	ENSMUSG00000027164	101430000	101440000
2	101500000	101510000	ENSMUSG00000027164	101410000	101420000
2	101500000	101510000	ENSMUSG00000027164	101460000	101470000
2	101500000	101510000	ENSMUSG00000027164	101540000	101550000
2	101500000	101510000	ENSMUSG00000027164	101520000	101530000
2	101500000	101510000	ENSMUSG00000027164	101760000	101770000
2	101500000	101510000	ENSMUSG00000027164	101300000	101310000
2	104950000	104960000	ENSMUSG00000016458	105030000	105040000
2	107120000	107130000	ENSMUSG00000042604	107160000	107170000
2	109110000	109120000	ENSMUSG00000057234	108960000	108970000
2	109500000	109510000	ENSMUSG00000048482	109520000	109530000
2	109500000	109510000	ENSMUSG00000048482	109480000	109490000
2	113590000	113600000	ENSMUSG00000074934	113270000	113280000
2	113590000	113600000	ENSMUSG00000074934	113490000	113500000
2	114030000	114040000	ENSMUSG00000040321	113910000	113920000
2	115410000	115420000	ENSMUSG00000040282	115380000	115390000
2	116950000	116960000	ENSMUSG00000027351	116890000	116900000
2	118200000	118210000	ENSMUSG00000040133	118340000	118350000
2	118560000	118570000	ENSMUSG00000040061	118540000	118550000
2	118560000	118570000	ENSMUSG00000040061	118500000	118510000
2	118560000	118570000	ENSMUSG00000040061	118100000	118110000
2	119000000	119010000	ENSMUSG00000055926	118450000	118460000
2	119000000	119010000	ENSMUSG00000055926	118950000	118960000
2	119060000	119070000	ENSMUSG00000027317	119740000	119750000
2	119100000	119110000	ENSMUSG00000034226	119470000	119480000
2	120390000	120400000	ENSMUSG00000027288	120370000	120380000
2	121100000	121110000	ENSMUSG00000043909	121260000	121270000
2	121110000	121120000	ENSMUSG00000027254	121360000	121370000
2	121280000	121290000	ENSMUSG00000027245	121160000	121170000
2	121280000	121290000	ENSMUSG00000046110	121160000	121170000
2	122450000	122460000	ENSMUSG00000118663	122100000	122110000
2	124910000	124920000	ENSMUSG00000035183	124880000	124890000
2	124910000	124920000	ENSMUSG00000035183	124830000	124840000
2	124990000	125000000	ENSMUSG00000027202	123990000	124000000
2	125340000	125350000	ENSMUSG00000027204	125320000	125330000
2	126840000	126850000	ENSMUSG00000001998	126430000	126440000
2	127960000	127970000	ENSMUSG00000027381	127990000	128000000
2	127960000	127970000	ENSMUSG00000027381	128000000	128010000
2	130130000	130140000	ENSMUSG00000053552	129750000	129760000
2	131000000	131010000	ENSMUSG00000027327	130910000	130920000
2	131000000	131010000	ENSMUSG00000027327	131180000	131190000
2	131040000	131050000	ENSMUSG00000068264	131090000	131100000
2	135890000	135900000	ENSMUSG00000027270	136010000	136020000
2	140510000	140520000	ENSMUSG00000051379	141660000	141670000
2	140510000	140520000	ENSMUSG00000051379	140740000	140750000
2	143380000	143390000	ENSMUSG00000027419	143410000	143420000
2	144110000	144120000	ENSMUSG00000027424	144130000	144140000
2	151680000	151690000	ENSMUSG00000032852	151640000	151650000
2	152900000	152910000	ENSMUSG00000027474	153240000	153250000
2	155670000	155680000	ENSMUSG00000074647	155540000	155550000
2	156380000	156390000	ENSMUSG00000027628	156330000	156340000
2	157570000	157580000	ENSMUSG00000027649	157790000	157800000
3	7560000	7570000	ENSMUSG00000043542	7600000	7610000
3	8980000	8990000	ENSMUSG00000040269	9490000	9500000
3	14700000	14710000	ENSMUSG00000027555	14680000	14690000
3	14940000	14950000	ENSMUSG00000027562	15040000	15050000
3	14940000	14950000	ENSMUSG00000027562	14890000	14900000
3	16230000	16240000	ENSMUSG00000047213	16270000	16280000
3	22130000	22140000	ENSMUSG00000027630	21450000	21460000
3	26690000	26700000	ENSMUSG00000039335	26810000	26820000
3	27990000	28000000	ENSMUSG00000027695	28130000	28140000
3	27990000	28000000	ENSMUSG00000027695	27750000	27760000
3	28310000	28320000	ENSMUSG00000027692	28780000	28790000
3	28750000	28760000	ENSMUSG00000027690	28770000	28780000
3	30790000	30800000	ENSMUSG00000051860	30980000	30990000
3	31040000	31050000	ENSMUSG00000037643	30870000	30880000
3	31040000	31050000	ENSMUSG00000037643	30850000	30860000
3	37280000	37290000	ENSMUSG00000027718	37350000	37360000
3	37690000	37700000	ENSMUSG00000037211	37480000	37490000
3	38540000	38550000	ENSMUSG00000044864	37700000	37710000
3	40800000	40810000	ENSMUSG00000025759	40870000	40880000
3	40800000	40810000	ENSMUSG00000037818	40870000	40880000
3	49710000	49720000	ENSMUSG00000037892	49760000	49770000
3	50390000	50400000	ENSMUSG00000027737	50350000	50360000
3	58790000	58800000	ENSMUSG00000043850	58850000	58860000
3	59120000	59130000	ENSMUSG00000036362	59270000	59280000
3	59120000	59130000	ENSMUSG00000036362	60500000	60510000
3	66880000	66890000	ENSMUSG00000027833	67300000	67310000
3	80940000	80950000	ENSMUSG00000028019	80920000	80930000
3	81980000	81990000	ENSMUSG00000028005	81960000	81970000
3	82050000	82060000	ENSMUSG00000033910	82020000	82030000
3	84570000	84580000	ENSMUSG00000056498	84690000	84700000
3	86130000	86140000	ENSMUSG00000028080	86350000	86360000
3	86830000	86840000	ENSMUSG00000028078	86630000	86640000
3	87810000	87820000	ENSMUSG00000004897	87970000	87980000
3	87840000	87850000	ENSMUSG00000004896	87990000	88000000
3	87980000	87990000	ENSMUSG00000028068	88100000	88110000
3	88330000	88340000	ENSMUSG00000050144	88150000	88160000
3	88450000	88460000	ENSMUSG00000028062	88490000	88500000
3	88450000	88460000	ENSMUSG00000008601	88490000	88500000
3	88450000	88460000	ENSMUSG00000028062	88890000	88900000
3	88450000	88460000	ENSMUSG00000008604	88890000	88900000
3	88450000	88460000	ENSMUSG00000008604	88490000	88500000
3	88450000	88460000	ENSMUSG00000008601	88890000	88900000
3	88590000	88600000	ENSMUSG00000028060	88650000	88660000
3	88620000	88630000	ENSMUSG00000028057	88540000	88550000
3	88620000	88630000	ENSMUSG00000028057	88550000	88560000
3	89000000	89010000	ENSMUSG00000041263	89210000	89220000
3	89250000	89260000	ENSMUSG00000028041	89380000	89390000
3	89320000	89330000	ENSMUSG00000042626	89680000	89690000
3	89620000	89630000	ENSMUSG00000027951	89540000	89550000
3	89620000	89630000	ENSMUSG00000027951	89920000	89930000
3	89950000	89960000	ENSMUSG00000042520	89930000	89940000
3	103730000	103740000	ENSMUSG00000044165	104100000	104110000
3	103820000	103830000	ENSMUSG00000044098	103660000	103670000
3	104680000	104690000	ENSMUSG00000002228	104810000	104820000
3	104680000	104690000	ENSMUSG00000055865	104810000	104820000
3	104960000	104970000	ENSMUSG00000062127	104740000	104750000
3	104960000	104970000	ENSMUSG00000062127	104700000	104710000
3	105350000	105360000	ENSMUSG00000040896	105420000	105430000
3	106450000	106460000	ENSMUSG00000040774	106480000	106490000
3	108050000	108060000	ENSMUSG00000000001	107750000	107760000
3	108050000	108060000	ENSMUSG00000000001	107790000	107800000
3	108050000	108060000	ENSMUSG00000000001	107730000	107740000
3	108180000	108190000	ENSMUSG00000068747	108210000	108220000
3	108180000	108190000	ENSMUSG00000068747	108070000	108080000
3	108320000	108330000	ENSMUSG00000068740	108360000	108370000
3	116220000	116230000	ENSMUSG00000033502	116190000	116200000
3	116380000	116390000	ENSMUSG00000027959	116280000	116290000
3	116600000	116610000	ENSMUSG00000033400	115700000	115710000
3	116600000	116610000	ENSMUSG00000033400	116490000	116500000
3	117660000	117670000	ENSMUSG00000028007	117620000	117630000
3	119580000	119590000	ENSMUSG00000028134	119550000	119560000
3	121510000	121520000	ENSMUSG00000028128	121490000	121500000
3	121740000	121750000	ENSMUSG00000039831	121760000	121770000
3	125190000	125200000	ENSMUSG00000027971	125210000	125220000
3	125190000	125200000	ENSMUSG00000027971	125270000	125280000
3	130410000	130420000	ENSMUSG00000019232	130260000	130270000
3	132650000	132660000	ENSMUSG00000040998	132620000	132630000
3	133940000	133950000	ENSMUSG00000044365	133910000	133920000
3	136370000	136380000	ENSMUSG00000028161	136620000	136630000
3	137620000	137630000	ENSMUSG00000091512	138160000	138170000
3	137620000	137630000	ENSMUSG00000091512	137650000	137660000
3	138440000	138450000	ENSMUSG00000028152	138160000	138170000
3	138440000	138450000	ENSMUSG00000028152	138490000	138500000
3	142400000	142410000	ENSMUSG00000040213	142420000	142430000
3	146100000	146110000	ENSMUSG00000036825	145930000	145940000
3	146320000	146330000	ENSMUSG00000028185	146280000	146290000
3	152100000	152110000	ENSMUSG00000039068	152200000	152210000
3	154300000	154310000	ENSMUSG00000047583	154050000	154060000
3	156260000	156270000	ENSMUSG00000040037	155960000	155970000
4	6450000	6460000	ENSMUSG00000028245	6380000	6390000
4	11150000	11160000	ENSMUSG00000028211	11120000	11130000
4	14620000	14630000	ENSMUSG00000040569	14440000	14450000
4	14820000	14830000	ENSMUSG00000040550	14870000	14880000
4	17850000	17860000	ENSMUSG00000028226	17870000	17880000
4	17850000	17860000	ENSMUSG00000028226	17880000	17890000
4	22350000	22360000	ENSMUSG00000040410	22390000	22400000
4	24490000	24500000	ENSMUSG00000045751	24510000	24520000
4	40970000	40980000	ENSMUSG00000028423	41540000	41550000
4	41750000	41760000	ENSMUSG00000036078	41480000	41490000
4	41750000	41760000	ENSMUSG00000036078	41630000	41640000
4	41750000	41760000	ENSMUSG00000036078	41700000	41710000
4	43620000	43630000	ENSMUSG00000028469	43740000	43750000
4	43870000	43880000	ENSMUSG00000028476	43440000	43450000
4	47050000	47060000	ENSMUSG00000066191	46740000	46750000
4	47050000	47060000	ENSMUSG00000066191	46690000	46700000
4	47050000	47060000	ENSMUSG00000066191	46700000	46710000
4	56980000	56990000	ENSMUSG00000045589	57020000	57030000
4	57140000	57150000	ENSMUSG00000028434	57160000	57170000
4	58910000	58920000	ENSMUSG00000050812	58380000	58390000
4	80820000	80830000	ENSMUSG00000048706	81090000	81100000
4	82780000	82790000	ENSMUSG00000028403	82840000	82850000
4	82780000	82790000	ENSMUSG00000028403	82890000	82900000
4	99080000	99090000	ENSMUSG00000028550	99120000	99130000
4	104620000	104630000	ENSMUSG00000029656	104590000	104600000
4	104620000	104630000	ENSMUSG00000029656	104650000	104660000
4	106500000	106510000	ENSMUSG00000043572	106560000	106570000
4	106500000	106510000	ENSMUSG00000043572	106260000	106270000
4	107030000	107040000	ENSMUSG00000028619	106960000	106970000
4	107030000	107040000	ENSMUSG00000028618	106930000	106940000
4	107030000	107040000	ENSMUSG00000028618	106960000	106970000
4	107030000	107040000	ENSMUSG00000028619	106930000	106940000
4	107060000	107070000	ENSMUSG00000070877	106600000	106610000
4	107060000	107070000	ENSMUSG00000070877	106690000	106700000
4	107060000	107070000	ENSMUSG00000070877	107760000	107770000
4	108150000	108160000	ENSMUSG00000034636	108350000	108360000
4	108470000	108480000	ENSMUSG00000028582	108280000	108290000
4	108730000	108740000	ENSMUSG00000003411	108900000	108910000
4	108730000	108740000	ENSMUSG00000003411	108870000	108880000
4	118140000	118150000	ENSMUSG00000033295	118120000	118130000
4	118340000	118350000	ENSMUSG00000033191	118360000	118370000
4	120420000	120430000	ENSMUSG00000028633	120530000	120540000
4	120950000	120960000	ENSMUSG00000043207	120910000	120920000
4	131560000	131570000	ENSMUSG00000028909	131510000	131520000
4	131560000	131570000	ENSMUSG00000028909	130450000	130460000
4	132360000	132370000	ENSMUSG00000028886	132410000	132420000
4	132930000	132940000	ENSMUSG00000028865	132600000	132610000
4	132930000	132940000	ENSMUSG00000028865	132560000	132570000
4	132930000	132940000	ENSMUSG00000028865	132450000	132460000
4	132980000	132990000	ENSMUSG00000028860	132410000	132420000
4	132980000	132990000	ENSMUSG00000028860	132630000	132640000
4	133090000	133100000	ENSMUSG00000028854	132740000	132750000
4	133300000	133310000	ENSMUSG00000028850	133790000	133800000
4	133970000	133980000	ENSMUSG00000108398	133710000	133720000
4	133970000	133980000	ENSMUSG00000108398	134130000	134140000
4	134990000	135000000	ENSMUSG00000037242	134670000	134680000
4	135870000	135880000	ENSMUSG00000007872	136200000	136210000
4	137380000	137390000	ENSMUSG00000041351	137440000	137450000
4	137940000	137950000	ENSMUSG00000028759	137870000	137880000
5	3380000	3390000	ENSMUSG00000040274	3340000	3350000
5	8010000	8020000	ENSMUSG00000012428	7970000	7980000
5	21080000	21090000	ENSMUSG00000039987	21410000	21420000
5	21080000	21090000	ENSMUSG00000045435	21410000	21420000
5	21980000	21990000	ENSMUSG00000028932	22020000	22030000
5	24560000	24570000	ENSMUSG00000028978	24580000	24590000
5	24650000	24660000	ENSMUSG00000023353	24670000	24680000
5	24960000	24970000	ENSMUSG00000038135	25150000	25160000
5	30360000	30370000	ENSMUSG00000025745	30320000	30330000
5	31040000	31050000	ENSMUSG00000029165	31320000	31330000
5	31040000	31050000	ENSMUSG00000029165	30930000	30940000
5	31070000	31080000	ENSMUSG00000029162	31480000	31490000
5	31350000	31360000	ENSMUSG00000029145	31410000	31420000
5	31350000	31360000	ENSMUSG00000043059	31410000	31420000
5	31400000	31410000	ENSMUSG00000029149	31460000	31470000
5	31400000	31410000	ENSMUSG00000029149	31670000	31680000
5	31400000	31410000	ENSMUSG00000029149	31420000	31430000
5	33010000	33020000	ENSMUSG00000054280	33090000	33100000
5	44260000	44270000	ENSMUSG00000029086	44190000	44200000
5	44260000	44270000	ENSMUSG00000029086	44430000	44440000
5	45600000	45610000	ENSMUSG00000015806	44390000	44400000
5	45600000	45610000	ENSMUSG00000015806	46000000	46010000
5	45600000	45610000	ENSMUSG00000049530	46000000	46010000
5	45600000	45610000	ENSMUSG00000049530	44390000	44400000
5	48130000	48140000	ENSMUSG00000031558	48090000	48100000
5	52980000	52990000	ENSMUSG00000029176	53010000	53020000
5	52980000	52990000	ENSMUSG00000029176	53000000	53010000
5	62920000	62930000	ENSMUSG00000037999	62840000	62850000
5	64120000	64130000	ENSMUSG00000047881	63940000	63950000
5	65260000	65270000	ENSMUSG00000054920	64570000	64580000
5	65260000	65270000	ENSMUSG00000054920	65300000	65310000
5	65490000	65500000	ENSMUSG00000029191	65040000	65050000
5	65690000	65700000	ENSMUSG00000029203	65300000	65310000
5	67250000	67260000	ENSMUSG00000012520	67040000	67050000
5	67410000	67420000	ENSMUSG00000037720	67140000	67150000
5	71810000	71820000	ENSMUSG00000029211	71780000	71790000
5	73070000	73080000	ENSMUSG00000036087	73220000	73230000
5	73790000	73800000	ENSMUSG00000067206	73090000	73100000
5	76480000	76490000	ENSMUSG00000029235	76460000	76470000
5	76510000	76520000	ENSMUSG00000029236	76310000	76320000
5	101810000	101820000	ENSMUSG00000035187	101770000	101780000
5	104470000	104480000	ENSMUSG00000053863	104570000	104580000
5	115410000	115420000	ENSMUSG00000041733	115150000	115160000
5	115560000	115570000	ENSMUSG00000054256	115380000	115390000
5	115620000	115630000	ENSMUSG00000029524	115440000	115450000
5	115770000	115780000	ENSMUSG00000029518	115400000	115410000
5	115980000	115990000	ENSMUSG00000029516	116010000	116020000
5	117520000	117530000	ENSMUSG00000029363	117240000	117250000
5	117520000	117530000	ENSMUSG00000029363	117220000	117230000
5	119800000	119810000	ENSMUSG00000018604	119610000	119620000
5	119960000	119970000	ENSMUSG00000018263	120030000	120040000
5	119960000	119970000	ENSMUSG00000018263	120230000	120240000
5	119960000	119970000	ENSMUSG00000018263	120240000	120250000
5	119960000	119970000	ENSMUSG00000018263	119980000	119990000
5	121970000	121980000	ENSMUSG00000042594	122390000	122400000
5	122230000	122240000	ENSMUSG00000013936	123000000	123010000
5	122290000	122300000	ENSMUSG00000004455	122690000	122700000
5	122290000	122300000	ENSMUSG00000004455	122480000	122490000
5	122340000	122350000	ENSMUSG00000064267	122240000	122250000
5	122420000	122430000	ENSMUSG00000038582	122250000	122260000
5	122490000	122500000	ENSMUSG00000038569	122860000	122870000
5	122490000	122500000	ENSMUSG00000038569	122900000	122910000
5	122490000	122500000	ENSMUSG00000038569	122790000	122800000
5	122490000	122500000	ENSMUSG00000038569	122940000	122950000
5	122530000	122540000	ENSMUSG00000029465	122860000	122870000
5	122840000	122850000	ENSMUSG00000029470	122700000	122710000
5	122840000	122850000	ENSMUSG00000029470	122300000	122310000
5	122980000	122990000	ENSMUSG00000029474	122660000	122670000
5	122980000	122990000	ENSMUSG00000029474	122880000	122890000
5	131330000	131340000	ENSMUSG00000034040	131230000	131240000
6	3500000	3510000	ENSMUSG00000044156	3520000	3530000
6	4600000	4610000	ENSMUSG00000015189	4640000	4650000
6	4900000	4910000	ENSMUSG00000032827	4520000	4530000
6	4900000	4910000	ENSMUSG00000032827	4530000	4540000
6	6880000	6890000	ENSMUSG00000029755	6690000	6700000
6	13070000	13080000	ENSMUSG00000029571	12370000	12380000
6	13840000	13850000	ENSMUSG00000048216	13560000	13570000
6	22280000	22290000	ENSMUSG00000029671	22250000	22260000
6	28430000	28440000	ENSMUSG00000029708	28510000	28520000
6	29210000	29220000	ENSMUSG00000003500	29560000	29570000
6	29210000	29220000	ENSMUSG00000003500	29240000	29250000
6	29730000	29740000	ENSMUSG00000001761	30130000	30140000
6	29730000	29740000	ENSMUSG00000001761	30240000	30250000
6	29730000	29740000	ENSMUSG00000001761	29890000	29900000
6	29760000	29770000	ENSMUSG00000029772	30360000	30370000
6	29760000	29770000	ENSMUSG00000029772	29280000	29290000
6	29910000	29920000	ENSMUSG00000039629	30170000	30180000
6	29910000	29920000	ENSMUSG00000039629	30220000	30230000
6	30510000	30520000	ENSMUSG00000029782	31230000	31240000
6	30510000	30520000	ENSMUSG00000029782	30660000	30670000
6	30690000	30700000	ENSMUSG00000029790	31390000	31400000
6	34890000	34900000	ENSMUSG00000058486	34480000	34490000
6	35300000	35310000	ENSMUSG00000047420	35420000	35430000
6	35300000	35310000	ENSMUSG00000047420	35340000	35350000
6	35300000	35310000	ENSMUSG00000047420	35220000	35230000
6	49010000	49020000	ENSMUSG00000029816	49300000	49310000
6	50630000	50640000	ENSMUSG00000029831	50910000	50920000
6	50630000	50640000	ENSMUSG00000029831	50990000	51000000
6	54560000	54570000	ENSMUSG00000005225	54850000	54860000
6	67010000	67020000	ENSMUSG00000036390	66970000	66980000
6	72510000	72520000	ENSMUSG00000056737	72540000	72550000
6	72510000	72520000	ENSMUSG00000056737	72530000	72540000
6	77220000	77230000	ENSMUSG00000060780	76590000	76600000
6	83430000	83440000	ENSMUSG00000034832	83310000	83320000
6	83980000	83990000	ENSMUSG00000033788	84170000	84180000
6	83980000	83990000	ENSMUSG00000033788	84660000	84670000
6	85400000	85410000	ENSMUSG00000033706	85290000	85300000
6	85400000	85410000	ENSMUSG00000033706	85440000	85450000
6	85420000	85430000	ENSMUSG00000030008	85220000	85230000
6	85420000	85430000	ENSMUSG00000030008	85370000	85380000
6	85490000	85500000	ENSMUSG00000071341	85430000	85440000
6	86370000	86380000	ENSMUSG00000071337	86060000	86070000
6	87340000	87350000	ENSMUSG00000030049	87130000	87140000
6	87340000	87350000	ENSMUSG00000030049	87170000	87180000
6	87340000	87350000	ENSMUSG00000030049	87190000	87200000
6	87340000	87350000	ENSMUSG00000030049	87110000	87120000
6	87400000	87410000	ENSMUSG00000030046	87020000	87030000
6	87860000	87870000	ENSMUSG00000030058	88070000	88080000
6	87860000	87870000	ENSMUSG00000030058	87990000	88000000
6	87860000	87870000	ENSMUSG00000030058	87980000	87990000
6	88870000	88880000	ENSMUSG00000002870	88660000	88670000
6	88870000	88880000	ENSMUSG00000002871	88680000	88690000
6	88870000	88880000	ENSMUSG00000002870	88680000	88690000
6	88870000	88880000	ENSMUSG00000002871	88660000	88670000
6	92220000	92230000	ENSMUSG00000005892	92700000	92710000
6	99700000	99710000	ENSMUSG00000030069	101220000	101230000
6	101350000	101360000	ENSMUSG00000035357	101200000	101210000
6	115730000	115740000	ENSMUSG00000059900	115710000	115720000
6	115810000	115820000	ENSMUSG00000030321	115950000	115960000
6	115810000	115820000	ENSMUSG00000030321	115990000	116000000
6	120270000	120280000	ENSMUSG00000041372	119740000	119750000
6	120270000	120280000	ENSMUSG00000041372	119550000	119560000
6	120270000	120280000	ENSMUSG00000041372	119970000	119980000
6	120340000	120350000	ENSMUSG00000030180	119900000	119910000
6	120340000	120350000	ENSMUSG00000030180	120410000	120420000
6	120340000	120350000	ENSMUSG00000030180	119920000	119930000
6	124680000	124690000	ENSMUSG00000004264	125090000	125100000
6	124680000	124690000	ENSMUSG00000004268	125090000	125100000
6	124800000	124810000	ENSMUSG00000023505	124820000	124830000
6	124800000	124810000	ENSMUSG00000038429	124820000	124830000
6	124980000	124990000	ENSMUSG00000038346	125050000	125060000
6	125020000	125030000	ENSMUSG00000072770	124720000	124730000
6	125120000	125130000	ENSMUSG00000038271	125640000	125650000
6	125190000	125200000	ENSMUSG00000030337	125130000	125140000
6	125290000	125300000	ENSMUSG00000030340	125590000	125600000
6	125290000	125300000	ENSMUSG00000030340	125110000	125120000
6	125320000	125330000	ENSMUSG00000030341	125440000	125450000
6	140370000	140380000	ENSMUSG00000030231	140340000	140350000
6	142350000	142360000	ENSMUSG00000071112	142440000	142450000
6	145190000	145200000	ENSMUSG00000030265	145390000	145400000
6	145190000	145200000	ENSMUSG00000030265	145220000	145230000
7	49560000	49570000	ENSMUSG00000039728	49580000	49590000
7	86890000	86900000	ENSMUSG00000030562	86830000	86840000
7	86890000	86900000	ENSMUSG00000030562	87090000	87100000
7	92200000	92210000	ENSMUSG00000030613	92660000	92670000
7	92320000	92330000	ENSMUSG00000041328	92730000	92740000
7	96980000	96990000	ENSMUSG00000035713	97000000	97010000
7	97220000	97230000	ENSMUSG00000035623	97280000	97290000
7	97970000	97980000	ENSMUSG00000030760	97720000	97730000
7	99630000	99640000	ENSMUSG00000058761	99480000	99490000
7	99630000	99640000	ENSMUSG00000058761	99530000	99540000
7	99650000	99660000	ENSMUSG00000030732	99680000	99690000
7	99650000	99660000	ENSMUSG00000030732	99830000	99840000
7	100120000	100130000	ENSMUSG00000032942	100070000	100080000
7	100730000	100740000	ENSMUSG00000030691	100590000	100600000
7	111380000	111390000	ENSMUSG00000038296	111480000	111490000
7	112550000	112560000	ENSMUSG00000098132	112860000	112870000
7	112960000	112970000	ENSMUSG00000038187	113370000	113380000
7	113110000	113120000	ENSMUSG00000030759	113170000	113180000
7	118780000	118790000	ENSMUSG00000066197	118760000	118770000
7	119740000	119750000	ENSMUSG00000030911	119530000	119540000
7	119740000	119750000	ENSMUSG00000030911	119450000	119460000
7	119800000	119810000	ENSMUSG00000030905	119560000	119570000
7	119800000	119810000	ENSMUSG00000030905	119440000	119450000
7	120330000	120340000	ENSMUSG00000030889	120710000	120720000
7	120430000	120440000	ENSMUSG00000035064	120640000	120650000
7	120510000	120520000	ENSMUSG00000030880	120640000	120650000
7	120510000	120520000	ENSMUSG00000030880	120490000	120500000
7	120990000	121000000	ENSMUSG00000046321	120960000	120970000
7	121330000	121340000	ENSMUSG00000000216	121490000	121500000
7	121330000	121340000	ENSMUSG00000000216	121600000	121610000
7	121580000	121590000	ENSMUSG00000034951	121470000	121480000
7	121580000	121590000	ENSMUSG00000034951	121630000	121640000
7	126390000	126400000	ENSMUSG00000030697	126560000	126570000
7	128060000	128070000	ENSMUSG00000030846	128190000	128200000
7	128060000	128070000	ENSMUSG00000030846	127960000	127970000
7	128060000	128070000	ENSMUSG00000030846	128230000	128240000
7	130530000	130540000	ENSMUSG00000006205	130360000	130370000
7	130530000	130540000	ENSMUSG00000006205	130560000	130570000
8	8710000	8720000	ENSMUSG00000001300	8280000	8290000
8	41370000	41380000	ENSMUSG00000031595	41080000	41090000
8	46420000	46430000	ENSMUSG00000071103	46440000	46450000
8	46420000	46430000	ENSMUSG00000031634	46440000	46450000
8	48440000	48450000	ENSMUSG00000031563	48190000	48200000
8	48440000	48450000	ENSMUSG00000031563	48420000	48430000
8	54090000	54100000	ENSMUSG00000039396	54050000	54060000
8	54090000	54100000	ENSMUSG00000039396	53970000	53980000
8	61670000	61680000	ENSMUSG00000031642	61540000	61550000
8	61670000	61680000	ENSMUSG00000031642	62000000	62010000
8	79160000	79170000	ENSMUSG00000031688	78870000	78880000
8	84110000	84120000	ENSMUSG00000002190	84150000	84160000
8	84110000	84120000	ENSMUSG00000002190	84130000	84140000
8	92030000	92040000	ENSMUSG00000033282	92890000	92900000
8	92030000	92040000	ENSMUSG00000033282	91840000	91850000
8	92030000	92040000	ENSMUSG00000033282	92090000	92100000
8	92030000	92040000	ENSMUSG00000033282	92760000	92770000
8	92030000	92040000	ENSMUSG00000055932	92760000	92770000
8	92030000	92040000	ENSMUSG00000055932	92890000	92900000
8	92030000	92040000	ENSMUSG00000055932	91840000	91850000
8	92030000	92040000	ENSMUSG00000033282	92540000	92550000
8	92030000	92040000	ENSMUSG00000033282	93240000	93250000
8	92030000	92040000	ENSMUSG00000055932	93240000	93250000
8	92030000	92040000	ENSMUSG00000055932	92540000	92550000
8	92030000	92040000	ENSMUSG00000055932	92090000	92100000
8	94740000	94750000	ENSMUSG00000031751	94720000	94730000
8	95250000	95260000	ENSMUSG00000034361	95010000	95020000
8	95320000	95330000	ENSMUSG00000050079	95290000	95300000
8	95320000	95330000	ENSMUSG00000050079	95280000	95290000
8	95330000	95340000	ENSMUSG00000031774	95550000	95560000
8	95330000	95340000	ENSMUSG00000031774	95280000	95290000
8	95420000	95430000	ENSMUSG00000031775	95290000	95300000
8	95560000	95570000	ENSMUSG00000031782	95020000	95030000
8	95560000	95570000	ENSMUSG00000031782	95590000	95600000
8	95560000	95570000	ENSMUSG00000031782	95350000	95360000
8	95560000	95570000	ENSMUSG00000031781	95590000	95600000
8	95560000	95570000	ENSMUSG00000031781	95350000	95360000
8	95560000	95570000	ENSMUSG00000031781	95020000	95030000
8	95780000	95790000	ENSMUSG00000031786	95900000	95910000
8	96210000	96220000	ENSMUSG00000046707	96150000	96160000
8	96260000	96270000	ENSMUSG00000036598	96060000	96070000
8	96260000	96270000	ENSMUSG00000036598	96200000	96210000
8	96440000	96450000	ENSMUSG00000031671	96330000	96340000
8	106020000	106030000	ENSMUSG00000043251	105940000	105950000
8	106050000	106060000	ENSMUSG00000014856	106150000	106160000
8	106070000	106080000	ENSMUSG00000014786	106150000	106160000
8	106070000	106080000	ENSMUSG00000014786	106130000	106140000
8	106070000	106080000	ENSMUSG00000014786	106210000	106220000
8	106200000	106210000	ENSMUSG00000014846	106450000	106460000
8	106200000	106210000	ENSMUSG00000014846	106680000	106690000
8	106220000	106230000	ENSMUSG00000039199	106110000	106120000
8	106240000	106250000	ENSMUSG00000031891	106390000	106400000
8	106600000	106610000	ENSMUSG00000036270	106320000	106330000
8	106620000	106630000	ENSMUSG00000048310	106680000	106690000
8	106860000	106870000	ENSMUSG00000084128	107620000	107630000
8	107590000	107600000	ENSMUSG00000031910	107560000	107570000
8	107590000	107600000	ENSMUSG00000031910	107730000	107740000
8	107660000	107670000	ENSMUSG00000041308	107560000	107570000
8	108010000	108020000	ENSMUSG00000003847	107970000	107980000
8	108310000	108320000	ENSMUSG00000039067	107900000	107910000
8	110710000	110720000	ENSMUSG00000001670	110980000	110990000
8	110890000	110900000	ENSMUSG00000003657	111190000	111200000
8	110890000	110900000	ENSMUSG00000003657	111160000	111170000
8	111570000	111580000	ENSMUSG00000031753	111800000	111810000
8	111570000	111580000	ENSMUSG00000033732	111800000	111810000
8	112730000	112740000	ENSMUSG00000031948	112610000	112620000
8	114930000	114940000	ENSMUSG00000046844	114950000	114960000
8	117230000	117240000	ENSMUSG00000034467	115620000	115630000
8	117230000	117240000	ENSMUSG00000034467	117260000	117270000
8	117880000	117890000	ENSMUSG00000052557	117840000	117850000
9	4790000	4800000	ENSMUSG00000025892	4440000	4450000
9	15780000	15790000	ENSMUSG00000050901	16240000	16250000
9	30330000	30340000	ENSMUSG00000031993	30290000	30300000
9	31820000	31830000	ENSMUSG00000032033	31770000	31780000
9	31820000	31830000	ENSMUSG00000032033	32080000	32090000
9	32250000	32260000	ENSMUSG00000032034	32100000	32110000
9	35460000	35470000	ENSMUSG00000032103	34420000	34430000
9	35460000	35470000	ENSMUSG00000032101	34420000	34430000
9	37270000	37280000	ENSMUSG00000046240	37040000	37050000
9	40170000	40180000	ENSMUSG00000049281	40210000	40220000
9	40170000	40180000	ENSMUSG00000049281	40320000	40330000
9	40780000	40790000	ENSMUSG00000054360	40920000	40930000
9	40780000	40790000	ENSMUSG00000054360	40860000	40870000
9	40910000	40920000	ENSMUSG00000032021	40990000	41000000
9	41070000	41080000	ENSMUSG00000032020	41030000	41040000
9	41070000	41080000	ENSMUSG00000032020	40730000	40740000
9	42170000	42180000	ENSMUSG00000032018	41280000	41290000
9	43650000	43660000	ENSMUSG00000032012	43420000	43430000
9	43650000	43660000	ENSMUSG00000032012	43450000	43460000
9	45330000	45340000	ENSMUSG00000032087	45500000	45510000
9	45810000	45820000	ENSMUSG00000042790	45310000	45320000
9	45810000	45820000	ENSMUSG00000035382	45400000	45410000
9	45810000	45820000	ENSMUSG00000042790	45400000	45410000
9	45810000	45820000	ENSMUSG00000035382	45310000	45320000
9	46180000	46190000	ENSMUSG00000032078	46210000	46220000
9	48890000	48900000	ENSMUSG00000032267	48450000	48460000
9	48990000	49000000	ENSMUSG00000032268	48920000	48930000
9	50920000	50930000	ENSMUSG00000037112	50530000	50540000
9	50920000	50930000	ENSMUSG00000037112	50600000	50610000
9	63510000	63520000	ENSMUSG00000037801	63040000	63050000
9	63920000	63930000	ENSMUSG00000036867	64820000	64830000
9	64080000	64090000	ENSMUSG00000032400	64830000	64840000
9	64080000	64090000	ENSMUSG00000032398	64830000	64840000
9	64080000	64090000	ENSMUSG00000032398	63860000	63870000
9	64080000	64090000	ENSMUSG00000032400	63860000	63870000
9	64850000	64860000	ENSMUSG00000034452	64810000	64820000
9	64850000	64860000	ENSMUSG00000034452	64830000	64840000
9	64850000	64860000	ENSMUSG00000034452	64740000	64750000
9	64860000	64870000	ENSMUSG00000034263	64040000	64050000
9	64860000	64870000	ENSMUSG00000034263	64190000	64200000
9	65250000	65260000	ENSMUSG00000041837	64960000	64970000
9	65340000	65350000	ENSMUSG00000059183	65390000	65400000
9	65490000	65500000	ENSMUSG00000041064	65980000	65990000
9	65730000	65740000	ENSMUSG00000040524	64970000	64980000
9	65730000	65740000	ENSMUSG00000040524	65500000	65510000
9	66490000	66500000	ENSMUSG00000032376	66290000	66300000
9	69890000	69900000	ENSMUSG00000011958	70300000	70310000
9	71070000	71080000	ENSMUSG00000032204	71010000	71020000
9	72430000	72440000	ENSMUSG00000037674	72500000	72510000
9	72430000	72440000	ENSMUSG00000037674	72760000	72770000
9	72430000	72440000	ENSMUSG00000037674	72230000	72240000
9	72710000	72720000	ENSMUSG00000036030	72810000	72820000
9	72830000	72840000	ENSMUSG00000034910	72520000	72530000
9	74010000	74020000	ENSMUSG00000044976	74060000	74070000
9	77950000	77960000	ENSMUSG00000023333	77400000	77410000
9	78520000	78530000	ENSMUSG00000046186	79890000	79900000
9	79620000	79630000	ENSMUSG00000032332	79410000	79420000
9	92070000	92080000	ENSMUSG00000095654	91990000	92000000
9	92070000	92080000	ENSMUSG00000095654	92090000	92100000
9	95390000	95400000	ENSMUSG00000032407	95810000	95820000
9	99450000	99460000	ENSMUSG00000032468	99280000	99290000
9	100450000	100460000	ENSMUSG00000070287	100680000	100690000
9	100950000	100960000	ENSMUSG00000066415	100440000	100450000
9	102380000	102390000	ENSMUSG00000035606	101530000	101540000
9	102860000	102870000	ENSMUSG00000032548	102930000	102940000
9	105270000	105280000	ENSMUSG00000032567	105290000	105300000
9	105270000	105280000	ENSMUSG00000035032	105290000	105300000
9	106070000	106080000	ENSMUSG00000023277	106290000	106300000
9	106070000	106080000	ENSMUSG00000020253	106290000	106300000
9	106350000	106360000	ENSMUSG00000041506	106080000	106090000
9	106350000	106360000	ENSMUSG00000023249	106080000	106090000
9	107110000	107120000	ENSMUSG00000039716	107230000	107240000
9	107110000	107120000	ENSMUSG00000039716	107150000	107160000
9	107510000	107520000	ENSMUSG00000032562	107570000	107580000
9	107640000	107650000	ENSMUSG00000032580	107490000	107500000
9	107760000	107770000	ENSMUSG00000032583	108320000	108330000
9	107780000	107790000	ENSMUSG00000032584	108050000	108060000
9	107780000	107790000	ENSMUSG00000032584	108020000	108030000
9	107780000	107790000	ENSMUSG00000032584	107830000	107840000
9	107950000	107960000	ENSMUSG00000032591	107730000	107740000
9	107950000	107960000	ENSMUSG00000032591	107710000	107720000
9	108330000	108340000	ENSMUSG00000032609	107990000	108000000
9	108330000	108340000	ENSMUSG00000049305	107990000	108000000
9	108360000	108370000	ENSMUSG00000006676	108540000	108550000
9	108360000	108370000	ENSMUSG00000006676	107630000	107640000
9	110480000	110490000	ENSMUSG00000056724	110590000	110600000
9	110570000	110580000	ENSMUSG00000032492	110400000	110410000
9	111140000	111150000	ENSMUSG00000062296	111020000	111030000
9	111140000	111150000	ENSMUSG00000062296	111030000	111040000
9	112060000	112070000	ENSMUSG00000032503	111990000	112000000
9	120750000	120760000	ENSMUSG00000006932	120510000	120520000
9	122940000	122950000	ENSMUSG00000025786	123260000	123270000
9	122940000	122950000	ENSMUSG00000025785	123270000	123280000
9	122940000	122950000	ENSMUSG00000025786	123270000	123280000
9	122940000	122950000	ENSMUSG00000025785	123260000	123270000
10	4380000	4390000	ENSMUSG00000019763	4490000	4500000
10	4380000	4390000	ENSMUSG00000061759	4490000	4500000
10	5580000	5590000	ENSMUSG00000019772	5270000	5280000
10	9770000	9780000	ENSMUSG00000019790	8860000	8870000
10	13370000	13380000	ENSMUSG00000019810	13940000	13950000
10	13370000	13380000	ENSMUSG00000019810	13060000	13070000
10	17820000	17830000	ENSMUSG00000039879	18070000	18080000
10	17820000	17830000	ENSMUSG00000039879	17870000	17880000
10	17820000	17830000	ENSMUSG00000039879	18000000	18010000
10	19490000	19500000	ENSMUSG00000039760	20110000	20120000
10	19810000	19820000	ENSMUSG00000071369	20190000	20200000
10	20020000	20030000	ENSMUSG00000019996	20060000	20070000
10	20020000	20030000	ENSMUSG00000019996	20110000	20120000
10	20020000	20030000	ENSMUSG00000019996	19960000	19970000
10	20020000	20030000	ENSMUSG00000019996	20160000	20170000
10	21030000	21040000	ENSMUSG00000019982	21000000	21010000
10	21750000	21760000	ENSMUSG00000019970	21790000	21800000
10	30070000	30080000	ENSMUSG00000075266	29870000	29880000
10	31480000	31490000	ENSMUSG00000063760	31440000	31450000
10	31480000	31490000	ENSMUSG00000063760	31460000	31470000
10	34290000	34300000	ENSMUSG00000039480	34330000	34340000
10	34290000	34300000	ENSMUSG00000039480	34510000	34520000
10	37010000	37020000	ENSMUSG00000069662	37080000	37090000
10	41170000	41180000	ENSMUSG00000038417	41500000	41510000
10	41170000	41180000	ENSMUSG00000038417	41420000	41430000
10	41320000	41330000	ENSMUSG00000019826	41370000	41380000
10	41350000	41360000	ENSMUSG00000019823	41370000	41380000
10	41680000	41690000	ENSMUSG00000019813	41850000	41860000
10	41680000	41690000	ENSMUSG00000038332	41850000	41860000
10	41890000	41900000	ENSMUSG00000071324	42550000	42560000
10	42450000	42460000	ENSMUSG00000019803	42390000	42400000
10	42450000	42460000	ENSMUSG00000019803	42310000	42320000
10	43050000	43060000	ENSMUSG00000038248	43300000	43310000
10	43050000	43060000	ENSMUSG00000038248	43260000	43270000
10	43050000	43060000	ENSMUSG00000038248	43750000	43760000
10	45360000	45370000	ENSMUSG00000063804	45660000	45670000
10	45360000	45370000	ENSMUSG00000063804	45650000	45660000
10	53950000	53960000	ENSMUSG00000003746	54490000	54500000
10	57660000	57670000	ENSMUSG00000019872	57540000	57550000
10	57660000	57670000	ENSMUSG00000019872	57680000	57690000
10	57660000	57670000	ENSMUSG00000019872	57380000	57390000
10	59270000	59280000	ENSMUSG00000009654	59340000	59350000
10	59930000	59940000	ENSMUSG00000058297	59860000	59870000
10	59930000	59940000	ENSMUSG00000058297	59960000	59970000
10	60660000	60670000	ENSMUSG00000020099	60750000	60760000
10	62250000	62260000	ENSMUSG00000020080	61930000	61940000
10	62280000	62290000	ENSMUSG00000020079	62300000	62310000
10	68550000	68560000	ENSMUSG00000060044	68830000	68840000
10	82600000	82610000	ENSMUSG00000020248	82510000	82520000
10	84750000	84760000	ENSMUSG00000035620	84600000	84610000
10	87690000	87700000	ENSMUSG00000020053	87500000	87510000
10	90950000	90960000	ENSMUSG00000061904	91050000	91060000
10	93140000	93150000	ENSMUSG00000008398	93300000	93310000
10	93140000	93150000	ENSMUSG00000008398	93050000	93060000
10	93470000	93480000	ENSMUSG00000020019	93440000	93450000
10	94520000	94530000	ENSMUSG00000020024	94810000	94820000
10	97310000	97320000	ENSMUSG00000019929	97450000	97460000
10	97440000	97450000	ENSMUSG00000019932	95990000	96000000
10	99840000	99850000	ENSMUSG00000019966	99620000	99630000
10	103200000	103210000	ENSMUSG00000019894	103830000	103840000
10	110570000	110580000	ENSMUSG00000020185	110160000	110170000
10	110570000	110580000	ENSMUSG00000020185	110830000	110840000
10	111340000	111350000	ENSMUSG00000020205	111050000	111060000
10	115220000	115230000	ENSMUSG00000034163	115240000	115250000
10	115420000	115430000	ENSMUSG00000020140	115670000	115680000
10	116730000	116740000	ENSMUSG00000034057	116680000	116690000
10	118270000	118280000	ENSMUSG00000055170	118000000	118010000
10	118270000	118280000	ENSMUSG00000055170	118350000	118360000
10	120060000	120070000	ENSMUSG00000020224	119910000	119920000
10	120730000	120740000	ENSMUSG00000051236	120090000	120100000
10	120730000	120740000	ENSMUSG00000051236	121110000	121120000
10	120810000	120820000	ENSMUSG00000048661	121140000	121150000
10	120870000	120880000	ENSMUSG00000020218	120910000	120920000
10	128100000	128110000	ENSMUSG00000040033	128260000	128270000
10	128100000	128110000	ENSMUSG00000040033	128270000	128280000
10	128210000	128220000	ENSMUSG00000014498	128270000	128280000
10	128500000	128510000	ENSMUSG00000002578	128410000	128420000
10	128540000	128550000	ENSMUSG00000025358	128740000	128750000
10	128770000	128780000	ENSMUSG00000025348	128700000	128710000
11	3150000	3160000	ENSMUSG00000020454	3380000	3390000
11	3150000	3160000	ENSMUSG00000020454	3360000	3370000
11	3150000	3160000	ENSMUSG00000020454	3190000	3200000
11	3150000	3160000	ENSMUSG00000020454	3500000	3510000
11	3150000	3160000	ENSMUSG00000020454	3340000	3350000
11	3150000	3160000	ENSMUSG00000020454	3290000	3300000
11	3150000	3160000	ENSMUSG00000020454	3480000	3490000
11	3150000	3160000	ENSMUSG00000020454	3180000	3190000
11	3210000	3220000	ENSMUSG00000020457	3170000	3180000
11	3230000	3240000	ENSMUSG00000020453	3180000	3190000
11	3280000	3290000	ENSMUSG00000034614	3340000	3350000
11	3460000	3470000	ENSMUSG00000075702	3580000	3590000
11	3930000	3940000	ENSMUSG00000049721	3970000	3980000
11	12410000	12420000	ENSMUSG00000020173	12450000	12460000
11	16900000	16910000	ENSMUSG00000044966	17210000	17220000
11	22450000	22460000	ENSMUSG00000049904	21990000	22000000
11	22450000	22460000	ENSMUSG00000049904	22990000	23000000
11	29470000	29480000	ENSMUSG00000020459	29790000	29800000
11	30900000	30910000	ENSMUSG00000020311	31010000	31020000
11	32400000	32410000	ENSMUSG00000044949	32460000	32470000
11	32400000	32410000	ENSMUSG00000044949	32450000	32460000
11	35870000	35880000	ENSMUSG00000018849	35850000	35860000
11	44280000	44290000	ENSMUSG00000004296	44310000	44320000
11	44280000	44290000	ENSMUSG00000004296	44340000	44350000
11	44500000	44510000	ENSMUSG00000057098	44520000	44530000
11	45840000	45850000	ENSMUSG00000011254	45810000	45820000
11	53310000	53320000	ENSMUSG00000018238	53240000	53250000
11	53450000	53460000	ENSMUSG00000018395	53390000	53400000
11	53450000	53460000	ENSMUSG00000018395	53380000	53390000
11	53960000	53970000	ENSMUSG00000020388	54240000	54250000
11	54260000	54270000	ENSMUSG00000020332	54310000	54320000
11	55090000	55100000	ENSMUSG00000020261	54870000	54880000
11	55930000	55940000	ENSMUSG00000037393	55870000	55880000
11	57530000	57540000	ENSMUSG00000020520	57600000	57610000
11	57530000	57540000	ENSMUSG00000020520	57610000	57620000
11	64320000	64330000	ENSMUSG00000047759	64130000	64140000
11	66910000	66920000	ENSMUSG00000050270	66990000	67000000
11	68390000	68400000	ENSMUSG00000046207	68360000	68370000
11	68580000	68590000	ENSMUSG00000020900	68550000	68560000
11	68580000	68590000	ENSMUSG00000020900	68680000	68690000
11	69250000	69260000	ENSMUSG00000018474	68920000	68930000
11	70530000	70540000	ENSMUSG00000014606	70690000	70700000
11	70530000	70540000	ENSMUSG00000014606	70740000	70750000
11	72890000	72900000	ENSMUSG00000020787	74290000	74300000
11	72900000	72910000	ENSMUSG00000020785	74390000	74400000
11	75080000	75090000	ENSMUSG00000045287	75130000	75140000
11	75080000	75090000	ENSMUSG00000078789	75130000	75140000
11	75340000	75350000	ENSMUSG00000045374	74870000	74880000
11	75390000	75400000	ENSMUSG00000038195	75090000	75100000
11	75520000	75530000	ENSMUSG00000006127	75480000	75490000
11	75540000	75550000	ENSMUSG00000017774	75490000	75500000
11	76560000	76570000	ENSMUSG00000046275	76500000	76510000
11	76560000	76570000	ENSMUSG00000046275	76940000	76950000
11	76740000	76750000	ENSMUSG00000020841	76780000	76790000
11	76880000	76890000	ENSMUSG00000020838	76930000	76940000
11	77350000	77360000	ENSMUSG00000020836	76950000	76960000
11	77350000	77360000	ENSMUSG00000020836	77000000	77010000
11	77870000	77880000	ENSMUSG00000037791	77600000	77610000
11	78050000	78060000	ENSMUSG00000017386	77720000	77730000
11	78150000	78160000	ENSMUSG00000010277	78200000	78210000
11	78150000	78160000	ENSMUSG00000010277	78000000	78010000
11	78210000	78220000	ENSMUSG00000017390	78160000	78170000
11	78210000	78220000	ENSMUSG00000041958	78160000	78170000
11	78230000	78240000	ENSMUSG00000002058	77940000	77950000
11	78230000	78240000	ENSMUSG00000002058	78110000	78120000
11	78440000	78450000	ENSMUSG00000037278	78700000	78710000
11	78440000	78450000	ENSMUSG00000037278	78630000	78640000
11	79470000	79480000	ENSMUSG00000017639	79670000	79680000
11	79470000	79480000	ENSMUSG00000017639	79530000	79540000
11	79970000	79980000	ENSMUSG00000017561	80090000	80100000
11	80670000	80680000	ENSMUSG00000035441	80800000	80810000
11	83190000	83200000	ENSMUSG00000035152	83210000	83220000
11	83190000	83200000	ENSMUSG00000035152	83220000	83230000
11	84760000	84770000	ENSMUSG00000020530	84250000	84260000
11	84770000	84780000	ENSMUSG00000045140	84750000	84760000
11	85720000	85730000	ENSMUSG00000000093	86050000	86060000
11	85770000	85780000	ENSMUSG00000000094	86010000	86020000
11	86150000	86160000	ENSMUSG00000018068	86200000	86210000
11	86370000	86380000	ENSMUSG00000020521	86110000	86120000
11	86570000	86580000	ENSMUSG00000018171	86620000	86630000
11	86570000	86580000	ENSMUSG00000072582	86620000	86630000
11	86640000	86650000	ENSMUSG00000047126	86610000	86620000
11	86700000	86710000	ENSMUSG00000018425	86730000	86740000
11	87240000	87250000	ENSMUSG00000046442	87460000	87470000
11	88090000	88100000	ENSMUSG00000023723	88700000	88710000
11	94130000	94140000	ENSMUSG00000044177	94050000	94060000
11	94360000	94370000	ENSMUSG00000020866	94330000	94340000
11	94390000	94400000	ENSMUSG00000010080	94190000	94200000
11	94930000	94940000	ENSMUSG00000038967	95110000	95120000
11	94930000	94940000	ENSMUSG00000038967	95120000	95130000
11	94930000	94940000	ENSMUSG00000038967	95180000	95190000
11	95200000	95210000	ENSMUSG00000038909	95180000	95190000
11	95270000	95280000	ENSMUSG00000020873	95320000	95330000
11	95270000	95280000	ENSMUSG00000020873	95310000	95320000
11	95910000	95920000	ENSMUSG00000014351	95570000	95580000
11	96080000	96090000	ENSMUSG00000049604	96450000	96460000
11	96180000	96190000	ENSMUSG00000000690	95880000	95890000
11	96190000	96200000	ENSMUSG00000038700	96230000	96240000
11	96720000	96730000	ENSMUSG00000038615	96660000	96670000
11	96800000	96810000	ENSMUSG00000018669	96660000	96670000
11	97000000	97010000	ENSMUSG00000001444	97130000	97140000
11	97000000	97010000	ENSMUSG00000001444	97600000	97610000
11	97070000	97080000	ENSMUSG00000001440	97380000	97390000
11	97250000	97260000	ENSMUSG00000038485	97470000	97480000
11	97550000	97560000	ENSMUSG00000038437	97760000	97770000
11	97550000	97560000	ENSMUSG00000038437	97350000	97360000
11	97650000	97660000	ENSMUSG00000018541	97310000	97320000
11	97690000	97700000	ENSMUSG00000038366	98060000	98070000
11	98040000	98050000	ENSMUSG00000020883	98130000	98140000
11	98090000	98100000	ENSMUSG00000003119	97640000	97650000
11	98090000	98100000	ENSMUSG00000003119	97900000	97910000
11	98430000	98440000	ENSMUSG00000018168	98170000	98180000
11	98570000	98580000	ENSMUSG00000017221	98640000	98650000
11	98570000	98580000	ENSMUSG00000017221	98960000	98970000
11	98590000	98600000	ENSMUSG00000038067	98940000	98950000
11	98790000	98800000	ENSMUSG00000017499	99030000	99040000
11	98810000	98820000	ENSMUSG00000037992	98600000	98610000
11	99380000	99390000	ENSMUSG00000006777	100180000	100190000
11	99380000	99390000	ENSMUSG00000006777	100140000	100150000
11	100300000	100310000	ENSMUSG00000001555	100000000	100010000
11	100300000	100310000	ENSMUSG00000006931	100000000	100010000
11	100330000	100340000	ENSMUSG00000001558	100400000	100410000
11	100330000	100340000	ENSMUSG00000001558	100480000	100490000
11	100360000	100370000	ENSMUSG00000048732	100570000	100580000
11	100510000	100520000	ENSMUSG00000014195	100790000	100800000
11	100510000	100520000	ENSMUSG00000014195	100550000	100560000
11	100510000	100520000	ENSMUSG00000014195	100610000	100620000
11	100590000	100600000	ENSMUSG00000017830	100390000	100400000
11	100590000	100600000	ENSMUSG00000017830	100920000	100930000
11	100600000	100610000	ENSMUSG00000020918	100850000	100860000
11	100600000	100610000	ENSMUSG00000020918	100470000	100480000
11	100650000	100660000	ENSMUSG00000035355	100340000	100350000
11	100650000	100660000	ENSMUSG00000035355	100350000	100360000
11	100650000	100660000	ENSMUSG00000045471	100340000	100350000
11	100650000	100660000	ENSMUSG00000045471	100350000	100360000
11	100660000	100670000	ENSMUSG00000017747	100700000	100710000
11	100830000	100840000	ENSMUSG00000004040	100260000	100270000
11	100830000	100840000	ENSMUSG00000004040	100640000	100650000
11	100890000	100900000	ENSMUSG00000019302	100630000	100640000
11	100890000	100900000	ENSMUSG00000019302	100640000	100650000
11	100950000	100960000	ENSMUSG00000001751	100920000	100930000
11	100950000	100960000	ENSMUSG00000001751	101080000	101090000
11	100970000	100980000	ENSMUSG00000001755	100640000	100650000
11	100970000	100980000	ENSMUSG00000017801	100640000	100650000
11	101060000	101070000	ENSMUSG00000044052	100840000	100850000
11	101140000	101150000	ENSMUSG00000035112	101290000	101300000
11	101170000	101180000	ENSMUSG00000078653	100550000	100560000
11	101170000	101180000	ENSMUSG00000078653	100790000	100800000
11	101170000	101180000	ENSMUSG00000078653	101270000	101280000
11	101870000	101880000	ENSMUSG00000010841	101590000	101600000
11	101910000	101920000	ENSMUSG00000052373	101720000	101730000
11	101910000	101920000	ENSMUSG00000052373	101890000	101900000
11	102040000	102050000	ENSMUSG00000020921	101970000	101980000
11	102710000	102720000	ENSMUSG00000034520	102880000	102890000
11	102710000	102720000	ENSMUSG00000034520	103560000	103570000
11	102790000	102800000	ENSMUSG00000020932	103230000	103240000
11	102790000	102800000	ENSMUSG00000020932	103080000	103090000
11	103640000	103650000	ENSMUSG00000018486	103310000	103320000
11	105180000	105190000	ENSMUSG00000020695	105810000	105820000
11	105890000	105900000	ENSMUSG00000001901	105790000	105800000
11	105890000	105900000	ENSMUSG00000001901	106020000	106030000
11	105890000	105900000	ENSMUSG00000001901	106010000	106020000
11	105890000	105900000	ENSMUSG00000001901	106210000	106220000
11	105920000	105930000	ENSMUSG00000049354	106070000	106080000
11	105970000	105980000	ENSMUSG00000020700	106060000	106070000
11	105970000	105980000	ENSMUSG00000020700	105150000	105160000
11	106200000	106210000	ENSMUSG00000040592	106060000	106070000
11	107360000	107370000	ENSMUSG00000020720	107310000	107320000
11	107430000	107440000	ENSMUSG00000020721	107480000	107490000
11	107430000	107440000	ENSMUSG00000020721	107110000	107120000
11	109190000	109200000	ENSMUSG00000020599	109110000	109120000
11	109500000	109510000	ENSMUSG00000041895	109580000	109590000
11	110280000	110290000	ENSMUSG00000020623	109590000	109600000
12	3350000	3360000	ENSMUSG00000020671	3450000	3460000
12	3410000	3420000	ENSMUSG00000020668	3360000	3370000
12	4130000	4140000	ENSMUSG00000020657	3760000	3770000
12	4130000	4140000	ENSMUSG00000020657	4260000	4270000
12	4640000	4650000	ENSMUSG00000020640	5020000	5030000
12	4960000	4970000	ENSMUSG00000052812	4690000	4700000
12	8020000	8030000	ENSMUSG00000020609	8050000	8060000
12	8020000	8030000	ENSMUSG00000020609	8090000	8100000
12	8020000	8030000	ENSMUSG00000020609	8150000	8160000
12	8360000	8370000	ENSMUSG00000020605	8490000	8500000
12	8550000	8560000	ENSMUSG00000054364	8710000	8720000
12	51420000	51430000	ENSMUSG00000020952	51800000	51810000
12	52050000	52060000	ENSMUSG00000020956	51840000	51850000
12	52540000	52550000	ENSMUSG00000035133	52560000	52570000
12	52540000	52550000	ENSMUSG00000035133	52490000	52500000
12	52540000	52550000	ENSMUSG00000035133	52780000	52790000
12	56730000	56740000	ENSMUSG00000001497	57550000	57560000
12	58250000	58260000	ENSMUSG00000035431	58440000	58450000
12	59110000	59120000	ENSMUSG00000020994	59240000	59250000
12	65010000	65020000	ENSMUSG00000035614	59160000	59170000
12	70030000	70040000	ENSMUSG00000021067	69850000	69860000
12	71060000	71070000	ENSMUSG00000048118	71140000	71150000
12	72580000	72590000	ENSMUSG00000034501	72920000	72930000
12	72980000	72990000	ENSMUSG00000021099	73500000	73510000
12	72980000	72990000	ENSMUSG00000021098	73500000	73510000
12	73330000	73340000	ENSMUSG00000044712	73300000	73310000
12	73330000	73340000	ENSMUSG00000034442	73300000	73310000
12	79130000	79140000	ENSMUSG00000021120	79040000	79050000
12	79130000	79140000	ENSMUSG00000021120	79060000	79070000
12	79170000	79180000	ENSMUSG00000021125	78960000	78970000
12	87490000	87500000	ENSMUSG00000079036	87470000	87480000
12	118260000	118270000	ENSMUSG00000025323	117810000	117820000
13	25120000	25130000	ENSMUSG00000021340	25180000	25190000
13	25120000	25130000	ENSMUSG00000035936	25180000	25190000
13	25240000	25250000	ENSMUSG00000035910	25330000	25340000
13	43630000	43640000	ENSMUSG00000038546	43350000	43360000
13	43630000	43640000	ENSMUSG00000038546	43460000	43470000
13	43630000	43640000	ENSMUSG00000038546	43340000	43350000
13	43630000	43640000	ENSMUSG00000038546	43440000	43450000
13	44880000	44890000	ENSMUSG00000038518	44700000	44710000
13	44880000	44890000	ENSMUSG00000038518	44550000	44560000
13	48810000	48820000	ENSMUSG00000021381	49110000	49120000
13	49470000	49480000	ENSMUSG00000037946	49520000	49530000
13	49570000	49580000	ENSMUSG00000021385	49110000	49120000
13	51940000	51950000	ENSMUSG00000021451	52800000	52810000
13	54340000	54350000	ENSMUSG00000034987	54640000	54650000
13	55250000	55260000	ENSMUSG00000021481	55320000	55330000
13	55290000	55300000	ENSMUSG00000005320	55320000	55330000
13	55460000	55470000	ENSMUSG00000034789	55430000	55440000
13	55510000	55520000	ENSMUSG00000052087	55530000	55540000
13	55510000	55520000	ENSMUSG00000052087	55550000	55560000
13	55540000	55550000	ENSMUSG00000021490	55430000	55440000
13	55740000	55750000	ENSMUSG00000021504	55850000	55860000
13	55770000	55780000	ENSMUSG00000021501	55750000	55760000
13	56620000	56630000	ENSMUSG00000021538	56700000	56710000
13	56620000	56630000	ENSMUSG00000021538	56340000	56350000
13	77280000	77290000	ENSMUSG00000021597	77400000	77410000
13	77280000	77290000	ENSMUSG00000071252	77400000	77410000
13	77280000	77290000	ENSMUSG00000071252	77190000	77200000
13	77280000	77290000	ENSMUSG00000021597	77190000	77200000
13	92260000	92270000	ENSMUSG00000021708	91960000	91970000
13	93280000	93290000	ENSMUSG00000047419	93120000	93130000
13	93280000	93290000	ENSMUSG00000047419	93250000	93260000
13	100780000	100790000	ENSMUSG00000021635	100640000	100650000
13	102820000	102830000	ENSMUSG00000021624	102890000	102900000
13	102820000	102830000	ENSMUSG00000021624	102910000	102920000
13	104240000	104250000	ENSMUSG00000021710	104290000	104300000
13	104240000	104250000	ENSMUSG00000042743	104290000	104300000
13	104360000	104370000	ENSMUSG00000021714	104270000	104280000
13	104360000	104370000	ENSMUSG00000021713	104270000	104280000
13	114590000	114600000	ENSMUSG00000021765	114760000	114770000
13	117730000	117740000	ENSMUSG00000021730	117690000	117700000
13	119590000	119600000	ENSMUSG00000062822	119570000	119580000
14	22030000	22040000	ENSMUSG00000039081	23450000	23460000
14	26610000	26620000	ENSMUSG00000021898	26190000	26200000
14	26690000	26700000	ENSMUSG00000040760	26510000	26520000
14	26750000	26760000	ENSMUSG00000040717	27020000	27030000
14	26750000	26760000	ENSMUSG00000040717	27110000	27120000
14	26750000	26760000	ENSMUSG00000040717	27170000	27180000
14	26750000	26760000	ENSMUSG00000040717	26900000	26910000
14	26750000	26760000	ENSMUSG00000040717	26630000	26640000
14	27340000	27350000	ENSMUSG00000040640	27200000	27210000
14	28220000	28230000	ENSMUSG00000021994	28670000	28680000
14	30940000	30950000	ENSMUSG00000021904	30860000	30870000
14	30940000	30950000	ENSMUSG00000021910	30860000	30870000
14	31800000	31810000	ENSMUSG00000021906	31350000	31360000
14	31800000	31810000	ENSMUSG00000021906	31450000	31460000
14	31800000	31810000	ENSMUSG00000021906	31330000	31340000
14	32180000	32190000	ENSMUSG00000100241	32210000	32220000
14	55910000	55920000	ENSMUSG00000010376	55860000	55870000
14	60500000	60510000	ENSMUSG00000021987	60930000	60940000
14	65500000	65510000	ENSMUSG00000007989	65720000	65730000
14	65500000	65510000	ENSMUSG00000007989	65640000	65650000
14	65660000	65670000	ENSMUSG00000045731	65440000	65450000
14	65900000	65910000	ENSMUSG00000022032	65850000	65860000
14	68310000	68320000	ENSMUSG00000022055	68370000	68380000
14	77270000	77280000	ENSMUSG00000034795	77330000	77340000
14	78770000	78780000	ENSMUSG00000022016	79580000	79590000
14	78770000	78780000	ENSMUSG00000022016	78740000	78750000
14	78960000	78970000	ENSMUSG00000034731	79430000	79440000
14	79720000	79730000	ENSMUSG00000022023	79890000	79900000
14	94120000	94130000	ENSMUSG00000055421	94100000	94110000
14	103880000	103890000	ENSMUSG00000055717	103920000	103930000
14	109150000	109160000	ENSMUSG00000075478	109290000	109300000
14	109150000	109160000	ENSMUSG00000075478	108830000	108840000
14	122700000	122710000	ENSMUSG00000041703	123110000	123120000
14	122770000	122780000	ENSMUSG00000041650	122990000	123000000
14	123860000	123870000	ENSMUSG00000000197	123580000	123590000
14	123890000	123900000	ENSMUSG00000032925	124070000	124080000
14	123890000	123900000	ENSMUSG00000032925	123600000	123610000
15	4400000	4410000	ENSMUSG00000049148	4260000	4270000
15	5170000	5180000	ENSMUSG00000050697	4000000	4010000
15	5210000	5220000	ENSMUSG00000022151	5860000	5870000
15	6550000	6560000	ENSMUSG00000022148	6510000	6520000
15	8740000	8750000	ENSMUSG00000005360	8820000	8830000
15	9060000	9070000	ENSMUSG00000022253	8400000	8410000
15	9060000	9070000	ENSMUSG00000022253	8380000	8390000
15	9130000	9140000	ENSMUSG00000039704	8580000	8590000
15	9740000	9750000	ENSMUSG00000072663	9950000	9960000
15	10480000	10490000	ENSMUSG00000022248	10660000	10670000
15	34830000	34840000	ENSMUSG00000050963	34630000	34640000
15	43030000	43040000	ENSMUSG00000051920	43300000	43310000
15	44980000	44990000	ENSMUSG00000022342	44930000	44940000
15	44980000	44990000	ENSMUSG00000022342	45050000	45060000
15	54930000	54940000	ENSMUSG00000037343	55370000	55380000
15	57750000	57760000	ENSMUSG00000022365	57620000	57630000
15	66370000	66380000	ENSMUSG00000022375	66500000	66510000
15	66370000	66380000	ENSMUSG00000022375	68090000	68100000
15	66700000	66710000	ENSMUSG00000022372	66610000	66620000
15	66700000	66710000	ENSMUSG00000022372	66740000	66750000
15	68800000	68810000	ENSMUSG00000022332	68830000	68840000
15	77840000	77850000	ENSMUSG00000016552	78040000	78050000
15	77840000	77850000	ENSMUSG00000016552	77870000	77880000
15	78270000	78280000	ENSMUSG00000062154	77990000	78000000
15	79210000	79220000	ENSMUSG00000042632	79600000	79610000
15	79280000	79290000	ENSMUSG00000009035	79420000	79430000
15	79400000	79410000	ENSMUSG00000010830	79270000	79280000
15	79570000	79580000	ENSMUSG00000022426	79180000	79190000
15	79570000	79580000	ENSMUSG00000042535	79180000	79190000
15	79900000	79910000	ENSMUSG00000000489	79800000	79810000
15	79900000	79910000	ENSMUSG00000000489	80090000	80100000
15	79970000	79980000	ENSMUSG00000022415	79630000	79640000
15	90560000	90570000	ENSMUSG00000052560	91150000	91160000
15	93170000	93180000	ENSMUSG00000036197	93460000	93470000
15	93170000	93180000	ENSMUSG00000036197	94450000	94460000
15	96350000	96360000	ENSMUSG00000033228	96700000	96710000
15	97660000	97670000	ENSMUSG00000022469	97590000	97600000
15	97670000	97680000	ENSMUSG00000081534	97580000	97590000
15	97670000	97680000	ENSMUSG00000081534	97590000	97600000
15	97670000	97680000	ENSMUSG00000081534	97570000	97580000
15	98560000	98570000	ENSMUSG00000003360	99110000	99120000
15	98680000	98690000	ENSMUSG00000022997	98740000	98750000
15	99140000	99150000	ENSMUSG00000037570	99330000	99340000
15	99140000	99150000	ENSMUSG00000037570	99070000	99080000
15	99270000	99280000	ENSMUSG00000023008	99360000	99370000
15	99350000	99360000	ENSMUSG00000023009	99010000	99020000
15	99350000	99360000	ENSMUSG00000023009	99630000	99640000
15	99350000	99360000	ENSMUSG00000023009	99460000	99470000
15	99370000	99380000	ENSMUSG00000037525	99910000	99920000
15	99420000	99430000	ENSMUSG00000023011	99540000	99550000
15	99420000	99430000	ENSMUSG00000023011	99580000	99590000
15	99420000	99430000	ENSMUSG00000023011	99510000	99520000
15	99590000	99600000	ENSMUSG00000023018	99390000	99400000
15	99590000	99600000	ENSMUSG00000023018	99310000	99320000
15	99590000	99600000	ENSMUSG00000023018	99410000	99420000
15	101020000	101030000	ENSMUSG00000000530	100950000	100960000
15	102200000	102210000	ENSMUSG00000058290	102470000	102480000
15	102230000	102240000	ENSMUSG00000001289	102320000	102330000
15	102230000	102240000	ENSMUSG00000001285	102320000	102330000
15	102350000	102360000	ENSMUSG00000023047	102210000	102220000
15	102420000	102430000	ENSMUSG00000023051	102510000	102520000
15	102420000	102430000	ENSMUSG00000023050	102510000	102520000
15	102860000	102870000	ENSMUSG00000001656	103230000	103240000
15	102860000	102870000	ENSMUSG00000001656	102650000	102660000
15	102870000	102880000	ENSMUSG00000022484	102910000	102920000
15	103070000	103080000	ENSMUSG00000036061	102660000	102670000
15	103070000	103080000	ENSMUSG00000036061	102690000	102700000
15	103330000	103340000	ENSMUSG00000022487	103370000	103380000
15	103360000	103370000	ENSMUSG00000022488	103400000	103410000
16	16800000	16810000	ENSMUSG00000063358	16700000	16710000
16	17220000	17230000	ENSMUSG00000041720	17280000	17290000
16	20310000	20320000	ENSMUSG00000003235	20340000	20350000
16	20540000	20550000	ENSMUSG00000006958	20470000	20480000
16	21020000	21030000	ENSMUSG00000005958	21060000	21070000
16	26190000	26200000	ENSMUSG00000022512	26300000	26310000
16	31690000	31700000	ENSMUSG00000022780	31660000	31670000
16	31690000	31700000	ENSMUSG00000022780	31300000	31310000
16	31980000	31990000	ENSMUSG00000052384	32100000	32110000
16	32060000	32070000	ENSMUSG00000035764	32200000	32210000
16	32420000	32430000	ENSMUSG00000022797	31940000	31950000
16	32420000	32430000	ENSMUSG00000022797	32830000	32840000
16	32690000	32700000	ENSMUSG00000035629	32930000	32940000
16	32690000	32700000	ENSMUSG00000035629	32830000	32840000
16	33000000	33010000	ENSMUSG00000022807	33800000	33810000
16	33070000	33080000	ENSMUSG00000022808	33040000	33050000
16	33070000	33080000	ENSMUSG00000022808	33050000	33060000
16	33070000	33080000	ENSMUSG00000022808	32990000	33000000
16	33070000	33080000	ENSMUSG00000022808	33660000	33670000
16	34840000	34850000	ENSMUSG00000035376	34770000	34780000
16	35590000	35600000	ENSMUSG00000022849	35570000	35580000
16	35590000	35600000	ENSMUSG00000022848	35570000	35580000
16	36510000	36520000	ENSMUSG00000022900	36630000	36640000
16	36510000	36520000	ENSMUSG00000022900	36310000	36320000
16	36510000	36520000	ENSMUSG00000022900	36280000	36290000
16	36510000	36520000	ENSMUSG00000022900	36300000	36310000
16	38250000	38260000	ENSMUSG00000002847	38280000	38290000
16	43790000	43800000	ENSMUSG00000036304	43730000	43740000
16	44380000	44390000	ENSMUSG00000022687	44270000	44280000
16	44560000	44570000	ENSMUSG00000022668	45380000	45390000
16	44970000	44980000	ENSMUSG00000022663	45070000	45080000
16	44970000	44980000	ENSMUSG00000022663	44780000	44790000
16	44970000	44980000	ENSMUSG00000022664	44940000	44950000
16	44970000	44980000	ENSMUSG00000022664	45070000	45080000
16	44970000	44980000	ENSMUSG00000022663	44940000	44950000
16	44970000	44980000	ENSMUSG00000022664	44780000	44790000
16	48590000	48600000	ENSMUSG00000030775	48750000	48760000
16	85340000	85350000	ENSMUSG00000041134	85380000	85390000
16	85340000	85350000	ENSMUSG00000041134	85430000	85440000
16	87150000	87160000	ENSMUSG00000044442	87170000	87180000
16	87150000	87160000	ENSMUSG00000044442	87210000	87220000
16	87150000	87160000	ENSMUSG00000044442	87200000	87210000
16	87150000	87160000	ENSMUSG00000044442	86210000	86220000
16	90180000	90190000	ENSMUSG00000053414	90280000	90290000
17	26630000	26640000	ENSMUSG00000034413	26940000	26950000
17	26630000	26640000	ENSMUSG00000034413	26850000	26860000
17	27000000	27010000	ENSMUSG00000024191	27100000	27110000
17	28840000	28850000	ENSMUSG00000004865	29050000	29060000
17	29250000	29260000	ENSMUSG00000071172	29570000	29580000
17	29700000	29710000	ENSMUSG00000024014	29280000	29290000
17	29930000	29940000	ENSMUSG00000024018	29980000	29990000
17	29930000	29940000	ENSMUSG00000024018	30000000	30010000
17	29930000	29940000	ENSMUSG00000024018	29900000	29910000
17	35060000	35070000	ENSMUSG00000024369	34850000	34860000
17	44410000	44420000	ENSMUSG00000023961	44430000	44440000
17	45810000	45820000	ENSMUSG00000023938	46350000	46360000
17	46340000	46350000	ENSMUSG00000023951	45920000	45930000
17	46450000	46460000	ENSMUSG00000023966	45890000	45900000
17	46460000	46470000	ENSMUSG00000034509	46200000	46210000
17	46460000	46470000	ENSMUSG00000034509	46190000	46200000
17	46460000	46470000	ENSMUSG00000034509	46260000	46270000
17	46460000	46470000	ENSMUSG00000034509	45930000	45940000
17	46560000	46570000	ENSMUSG00000071073	46710000	46720000
17	46560000	46570000	ENSMUSG00000067148	46710000	46720000
17	46790000	46800000	ENSMUSG00000015599	46480000	46490000
17	46990000	47000000	ENSMUSG00000063576	45920000	45930000
17	46990000	47000000	ENSMUSG00000063576	47160000	47170000
17	47020000	47030000	ENSMUSG00000002763	47180000	47190000
17	47020000	47030000	ENSMUSG00000002763	47130000	47140000
17	48040000	48050000	ENSMUSG00000023990	47750000	47760000
17	48040000	48050000	ENSMUSG00000023990	47610000	47620000
17	52140000	52150000	ENSMUSG00000023927	51520000	51530000
17	71780000	71790000	ENSMUSG00000024054	71820000	71830000
17	72070000	72080000	ENSMUSG00000024059	72040000	72050000
17	74010000	74020000	ENSMUSG00000024064	73880000	73890000
17	74010000	74020000	ENSMUSG00000024064	73500000	73510000
17	74110000	74120000	ENSMUSG00000024065	73240000	73250000
17	74110000	74120000	ENSMUSG00000024065	73440000	73450000
17	74830000	74840000	ENSMUSG00000024073	74900000	74910000
17	74830000	74840000	ENSMUSG00000024073	74810000	74820000
17	75310000	75320000	ENSMUSG00000001870	75390000	75400000
17	75310000	75320000	ENSMUSG00000001870	75850000	75860000
17	78500000	78510000	ENSMUSG00000024074	78460000	78470000
17	78720000	78730000	ENSMUSG00000056121	78650000	78660000
17	78720000	78730000	ENSMUSG00000056121	78550000	78560000
17	79040000	79050000	ENSMUSG00000024077	78970000	78980000
17	79210000	79220000	ENSMUSG00000038045	79920000	79930000
17	80200000	80210000	ENSMUSG00000059811	80230000	80240000
17	83940000	83950000	ENSMUSG00000045053	84040000	84050000
17	84810000	84820000	ENSMUSG00000040852	84900000	84910000
17	87060000	87070000	ENSMUSG00000024140	86760000	86770000
17	87570000	87580000	ENSMUSG00000024150	87360000	87370000
17	87570000	87580000	ENSMUSG00000024150	87400000	87410000
18	6240000	6250000	ENSMUSG00000006740	6210000	6220000
18	6510000	6520000	ENSMUSG00000024240	6070000	6080000
18	6510000	6520000	ENSMUSG00000024240	6210000	6220000
18	9700000	9710000	ENSMUSG00000036103	9720000	9730000
18	10180000	10190000	ENSMUSG00000024290	10520000	10530000
18	13070000	13080000	ENSMUSG00000044252	13010000	13020000
18	13070000	13080000	ENSMUSG00000044252	13000000	13010000
18	14100000	14110000	ENSMUSG00000024420	14120000	14130000
18	24780000	24790000	ENSMUSG00000039616	24000000	24010000
18	24780000	24790000	ENSMUSG00000039616	25110000	25120000
18	24780000	24790000	ENSMUSG00000039616	24720000	24730000
18	24780000	24790000	ENSMUSG00000039616	25090000	25100000
18	32050000	32060000	ENSMUSG00000024395	32210000	32220000
18	32050000	32060000	ENSMUSG00000024395	32220000	32230000
18	32080000	32090000	ENSMUSG00000052229	32250000	32260000
18	32080000	32090000	ENSMUSG00000052229	32230000	32240000
18	34910000	34920000	ENSMUSG00000038773	34950000	34960000
18	35870000	35880000	ENSMUSG00000024349	35740000	35750000
18	38380000	38390000	ENSMUSG00000024442	39050000	39060000
18	38380000	38390000	ENSMUSG00000024442	38580000	38590000
18	39120000	39130000	ENSMUSG00000036452	39560000	39570000
18	43570000	43580000	ENSMUSG00000024501	43680000	43690000
18	43570000	43580000	ENSMUSG00000024501	43670000	43680000
18	53550000	53560000	ENSMUSG00000024538	52990000	53000000
18	56530000	56540000	ENSMUSG00000001700	56580000	56590000
18	60790000	60800000	ENSMUSG00000043079	60600000	60610000
18	60930000	60940000	ENSMUSG00000024610	61030000	61040000
18	60980000	60990000	ENSMUSG00000024613	61030000	61040000
18	61170000	61180000	ENSMUSG00000024620	61010000	61020000
18	61340000	61350000	ENSMUSG00000034320	61380000	61390000
18	61340000	61350000	ENSMUSG00000034320	61490000	61500000
18	61920000	61930000	ENSMUSG00000033032	61870000	61880000
18	61920000	61930000	ENSMUSG00000033032	62340000	62350000
18	64470000	64480000	ENSMUSG00000045991	64350000	64360000
18	66990000	67000000	ENSMUSG00000047259	66920000	66930000
18	76940000	76950000	ENSMUSG00000091519	76810000	76820000
18	77020000	77030000	ENSMUSG00000025421	76440000	76450000
18	77150000	77160000	ENSMUSG00000025423	77320000	77330000
19	10840000	10850000	ENSMUSG00000024736	10780000	10790000
19	15960000	15970000	ENSMUSG00000041491	16600000	16610000
19	17810000	17820000	ENSMUSG00000024713	17580000	17590000
19	21450000	21460000	ENSMUSG00000058624	21330000	21340000
19	26580000	26590000	ENSMUSG00000024921	26640000	26650000
19	27190000	27200000	ENSMUSG00000024924	26990000	27000000
19	27300000	27310000	ENSMUSG00000047298	26970000	26980000
19	27300000	27310000	ENSMUSG00000047298	27280000	27290000
19	28940000	28950000	ENSMUSG00000040105	28790000	28800000
19	29670000	29680000	ENSMUSG00000024806	30140000	30150000
19	36710000	36720000	ENSMUSG00000067279	36680000	36690000
19	37500000	37510000	ENSMUSG00000053799	37520000	37530000
19	37500000	37510000	ENSMUSG00000053799	37480000	37490000
19	37680000	37690000	ENSMUSG00000024987	37780000	37790000
19	38250000	38260000	ENSMUSG00000067242	38230000	38240000
19	42020000	42030000	ENSMUSG00000025172	41700000	41710000
19	42150000	42160000	ENSMUSG00000018820	41970000	41980000
19	42150000	42160000	ENSMUSG00000018820	42080000	42090000
19	42600000	42610000	ENSMUSG00000025185	43530000	43540000
19	42760000	42770000	ENSMUSG00000025188	43290000	43300000
19	42760000	42770000	ENSMUSG00000025188	42610000	42620000
19	42760000	42770000	ENSMUSG00000025188	42480000	42490000
19	42760000	42770000	ENSMUSG00000025188	42650000	42660000
19	42760000	42770000	ENSMUSG00000025188	42640000	42650000
19	42760000	42770000	ENSMUSG00000025188	43470000	43480000
19	44540000	44550000	ENSMUSG00000036450	45080000	45090000
19	44740000	44750000	ENSMUSG00000004231	44680000	44690000
19	45550000	45560000	ENSMUSG00000025218	46010000	46020000
19	46030000	46040000	ENSMUSG00000025223	46510000	46520000
19	46030000	46040000	ENSMUSG00000055491	46510000	46520000
19	46110000	46120000	ENSMUSG00000038754	45510000	45520000
19	46320000	46330000	ENSMUSG00000025227	46440000	46450000
19	47130000	47140000	ENSMUSG00000079258	46620000	46630000
19	47520000	47530000	ENSMUSG00000042694	47500000	47510000
19	53030000	53040000	ENSMUSG00000025027	53350000	53360000
19	55240000	55250000	ENSMUSG00000024981	55270000	55280000
19	56270000	56280000	ENSMUSG00000025075	56640000	56650000
19	56370000	56380000	ENSMUSG00000049134	55470000	55480000
19	56370000	56380000	ENSMUSG00000049134	56680000	56690000
19	56530000	56540000	ENSMUSG00000025078	56330000	56340000
19	57440000	57450000	ENSMUSG00000025086	57140000	57150000
19	58490000	58500000	ENSMUSG00000025090	58460000	58470000
19	58920000	58930000	ENSMUSG00000048029	59050000	59060000
19	58920000	58930000	ENSMUSG00000048029	59320000	59330000
19	59330000	59340000	ENSMUSG00000074746	59220000	59230000
19	60770000	60780000	ENSMUSG00000024991	60820000	60830000

## Sheet: Rat specific PEIs
Table S7. PEI positions across seven mammalian SATs.
chr	Promoter start	Promoter end	Target gene	Enhancer start	Enhancer end	Genome assembly
1	12820000	12830000	ENSRNOG00000056940	10810000	10820000	Rnor 6.0
1	48430000	48440000	ENSRNOG00000022946	48100000	48110000
1	85370000	85380000	ENSRNOG00000019746	85390000	85400000
1	86920000	86930000	ENSRNOG00000019949	86950000	86960000
1	86920000	86930000	ENSRNOG00000019949	86980000	86990000
1	86940000	86950000	ENSRNOG00000020102	86960000	86970000
1	86940000	86950000	ENSRNOG00000020063	86960000	86970000
1	87240000	87250000	ENSRNOG00000020687	87260000	87270000
1	87240000	87250000	ENSRNOG00000020687	87270000	87280000
1	90170000	90180000	ENSRNOG00000021129	90220000	90230000
1	90170000	90180000	ENSRNOG00000021129	90210000	90220000
1	90170000	90180000	ENSRNOG00000021129	90200000	90210000
1	90170000	90180000	ENSRNOG00000021129	90190000	90200000
1	90510000	90520000	ENSRNOG00000021137	90530000	90540000
1	91290000	91300000	ENSRNOG00000021144	91260000	91270000
1	91290000	91300000	ENSRNOG00000021144	91270000	91280000
1	91460000	91470000	ENSRNOG00000011451	91440000	91450000
1	91710000	91720000	ENSRNOG00000012344	91680000	91690000
1	165380000	165390000	ENSRNOG00000017608	165270000	165280000
1	165380000	165390000	ENSRNOG00000017227	165270000	165280000
1	165900000	165910000	ENSRNOG00000025075	165850000	165860000
1	165900000	165910000	ENSRNOG00000025075	165840000	165850000
1	166910000	166920000	ENSRNOG00000019730	167120000	167130000
1	167000000	167010000	ENSRNOG00000020124	166930000	166940000
1	173680000	173690000	ENSRNOG00000014691	173650000	173660000
1	174760000	174770000	ENSRNOG00000010017	175450000	175460000
1	174860000	174870000	ENSRNOG00000009910	174830000	174840000
1	175790000	175800000	ENSRNOG00000017767	175450000	175460000
1	176850000	176860000	ENSRNOG00000026754	176880000	176890000
1	199860000	199870000	ENSRNOG00000020271	199920000	199930000
1	229640000	229650000	ENSRNOG00000012611	229590000	229600000
1	236020000	236030000	ENSRNOG00000012036	235480000	235490000
1	236020000	236030000	ENSRNOG00000012036	236060000	236070000
1	238840000	238850000	ENSRNOG00000018107	238740000	238750000
1	239050000	239060000	ENSRNOG00000018282	239000000	239010000
1	245230000	245240000	ENSRNOG00000027491	245480000	245490000
1	245390000	245400000	ENSRNOG00000012566	245280000	245290000
1	261280000	261290000	ENSRNOG00000013840	261230000	261240000
1	261440000	261450000	ENSRNOG00000014940	261550000	261560000
1	261670000	261680000	ENSRNOG00000015220	261640000	261650000
1	261670000	261680000	ENSRNOG00000015220	261690000	261700000
1	261670000	261680000	ENSRNOG00000015220	261650000	261660000
1	261850000	261860000	ENSRNOG00000015727	261920000	261930000
1	261850000	261860000	ENSRNOG00000015727	261970000	261980000
1	261850000	261860000	ENSRNOG00000015727	261830000	261840000
1	261850000	261860000	ENSRNOG00000015727	261780000	261790000
1	261850000	261860000	ENSRNOG00000015727	261810000	261820000
1	261850000	261860000	ENSRNOG00000015727	261800000	261810000
1	261850000	261860000	ENSRNOG00000015727	261900000	261910000
1	261850000	261860000	ENSRNOG00000015727	261820000	261830000
1	261980000	261990000	ENSRNOG00000015807	261930000	261940000
1	261980000	261990000	ENSRNOG00000015807	262020000	262030000
1	263180000	263190000	ENSRNOG00000016302	262020000	262030000
1	263180000	263190000	ENSRNOG00000016302	263150000	263160000
1	263180000	263190000	ENSRNOG00000016302	262030000	262040000
1	263180000	263190000	ENSRNOG00000016302	263250000	263260000
1	265750000	265760000	ENSRNOG00000025523	265720000	265730000
1	266480000	266490000	ENSRNOG00000020081	266400000	266410000
1	266860000	266870000	ENSRNOG00000020304	266890000	266900000
1	266860000	266870000	ENSRNOG00000020304	266660000	266670000
1	267360000	267370000	ENSRNOG00000011339	267320000	267330000
1	267480000	267490000	ENSRNOG00000012641	267420000	267430000
1	275950000	275960000	ENSRNOG00000015671	276200000	276210000
1	275950000	275960000	ENSRNOG00000015671	276190000	276200000
1	275950000	275960000	ENSRNOG00000015671	276210000	276220000
1	276230000	276240000	ENSRNOG00000016265	275940000	275950000
1	277180000	277190000	ENSRNOG00000016714	277430000	277440000
1	279630000	279640000	ENSRNOG00000017656	279750000	279760000
1	279630000	279640000	ENSRNOG00000017656	279610000	279620000
1	279630000	279640000	ENSRNOG00000017656	279660000	279670000
2	12510000	12520000	ENSRNOG00000032414	12260000	12270000
2	12510000	12520000	ENSRNOG00000032414	12270000	12280000
2	31820000	31830000	ENSRNOG00000018903	31790000	31800000
2	34920000	34930000	ENSRNOG00000013252	34560000	34570000
2	34920000	34930000	ENSRNOG00000013252	34950000	34960000
2	34920000	34930000	ENSRNOG00000013252	34850000	34860000
2	45480000	45490000	ENSRNOG00000010971	45440000	45450000
2	45480000	45490000	ENSRNOG00000010971	45720000	45730000
2	46470000	46480000	ENSRNOG00000011383	45910000	45920000
2	46540000	46550000	ENSRNOG00000011631	46330000	46340000
2	46540000	46550000	ENSRNOG00000011631	45860000	45870000
2	50090000	50100000	ENSRNOG00000055382	50120000	50130000
2	50090000	50100000	ENSRNOG00000055382	50140000	50150000
2	56880000	56890000	ENSRNOG00000012819	58180000	58190000
2	57930000	57940000	ENSRNOG00000016163	57360000	57370000
2	58460000	58470000	ENSRNOG00000054157	58520000	58530000
2	58460000	58470000	ENSRNOG00000054157	58490000	58500000
2	60680000	60690000	ENSRNOG00000028872	60630000	60640000
2	120260000	120270000	ENSRNOG00000011261	120290000	120300000
2	125320000	125330000	ENSRNOG00000010534	125170000	125180000
2	147850000	147860000	ENSRNOG00000029209	147810000	147820000
2	148890000	148900000	ENSRNOG00000013703	148870000	148880000
2	149210000	149220000	ENSRNOG00000010680	149230000	149240000
2	180930000	180940000	ENSRNOG00000011842	180970000	180980000
2	183670000	183680000	ENSRNOG00000010866	184300000	184310000
2	187110000	187120000	ENSRNOG00000014937	187080000	187090000
2	187160000	187170000	ENSRNOG00000057702	187250000	187260000
2	187440000	187450000	ENSRNOG00000027894	187240000	187250000
2	187780000	187790000	ENSRNOG00000025269	187750000	187760000
2	187910000	187920000	ENSRNOG00000019908	188120000	188130000
2	187910000	187920000	ENSRNOG00000019933	187840000	187850000
2	187910000	187920000	ENSRNOG00000019908	187840000	187850000
2	187910000	187920000	ENSRNOG00000023640	188120000	188130000
2	187910000	187920000	ENSRNOG00000019933	188120000	188130000
2	187910000	187920000	ENSRNOG00000023640	187840000	187850000
2	188080000	188090000	ENSRNOG00000020232	187900000	187910000
2	188250000	188260000	ENSRNOG00000020386	188070000	188080000
2	188250000	188260000	ENSRNOG00000020386	188060000	188070000
2	188410000	188420000	ENSRNOG00000043377	187900000	187910000
2	188730000	188740000	ENSRNOG00000020642	188800000	188810000
2	189250000	189260000	ENSRNOG00000020811	189230000	189240000
2	196170000	196180000	ENSRNOG00000021026	196190000	196200000
2	196290000	196300000	ENSRNOG00000021088	196260000	196270000
2	196290000	196300000	ENSRNOG00000021088	196310000	196320000
2	196300000	196310000	ENSRNOG00000021092	196230000	196240000
2	196300000	196310000	ENSRNOG00000021092	196280000	196290000
2	196400000	196410000	ENSRNOG00000060538	196360000	196370000
2	196400000	196410000	ENSRNOG00000021110	196360000	196370000
2	196450000	196460000	ENSRNOG00000021120	196280000	196290000
2	196450000	196460000	ENSRNOG00000021120	196430000	196440000
2	196460000	196470000	ENSRNOG00000021131	196360000	196370000
2	196460000	196470000	ENSRNOG00000021131	196440000	196450000
2	196460000	196470000	ENSRNOG00000021131	196430000	196440000
2	196480000	196490000	ENSRNOG00000021138	196510000	196520000
2	196480000	196490000	ENSRNOG00000021138	196550000	196560000
2	196520000	196530000	ENSRNOG00000021143	196500000	196510000
2	196520000	196530000	ENSRNOG00000021143	196490000	196500000
2	196590000	196600000	ENSRNOG00000031174	196550000	196560000
2	196590000	196600000	ENSRNOG00000031174	196610000	196620000
2	198010000	198020000	ENSRNOG00000023162	197950000	197960000
2	198010000	198020000	ENSRNOG00000023162	198060000	198070000
2	198010000	198020000	ENSRNOG00000023162	197960000	197970000
2	198010000	198020000	ENSRNOG00000023162	198170000	198180000
2	198110000	198120000	ENSRNOG00000021170	198130000	198140000
2	198110000	198120000	ENSRNOG00000021170	198260000	198270000
2	198180000	198190000	ENSRNOG00000021173	198160000	198170000
2	198180000	198190000	ENSRNOG00000021173	198150000	198160000
2	198300000	198310000	ENSRNOG00000021176	198320000	198330000
2	198300000	198310000	ENSRNOG00000021176	198270000	198280000
2	198300000	198310000	ENSRNOG00000021176	198280000	198290000
2	198310000	198320000	ENSRNOG00000021181	198280000	198290000
2	198310000	198320000	ENSRNOG00000021181	198290000	198300000
2	198310000	198320000	ENSRNOG00000021182	198270000	198280000
2	198310000	198320000	ENSRNOG00000021181	198270000	198280000
2	198310000	198320000	ENSRNOG00000021182	198280000	198290000
2	198310000	198320000	ENSRNOG00000021182	198290000	198300000
2	198310000	198320000	ENSRNOG00000021182	198350000	198360000
2	198310000	198320000	ENSRNOG00000021181	198350000	198360000
2	211200000	211210000	ENSRNOG00000020058	211100000	211110000
2	219840000	219850000	ENSRNOG00000016214	220410000	220420000
2	219840000	219850000	ENSRNOG00000016214	220450000	220460000
2	219840000	219850000	ENSRNOG00000016214	220420000	220430000
2	221100000	221110000	ENSRNOG00000017077	221080000	221090000
2	226780000	226790000	ENSRNOG00000013798	225750000	225760000
2	232100000	232110000	ENSRNOG00000010941	232250000	232260000
2	232100000	232110000	ENSRNOG00000010941	231910000	231920000
2	235250000	235260000	ENSRNOG00000061146	235910000	235920000
2	235250000	235260000	ENSRNOG00000053349	235910000	235920000
2	235250000	235260000	ENSRNOG00000061146	230240000	230250000
2	235250000	235260000	ENSRNOG00000053349	230240000	230250000
2	238800000	238810000	ENSRNOG00000023579	238770000	238780000
2	240860000	240870000	ENSRNOG00000023258	240900000	240910000
2	243150000	243160000	ENSRNOG00000010552	243240000	243250000
2	250920000	250930000	ENSRNOG00000060831	250970000	250980000
2	266130000	266140000	ENSRNOG00000009582	264710000	264720000
3	45200000	45210000	ENSRNOG00000057740	45140000	45150000
3	45200000	45210000	ENSRNOG00000057740	45150000	45160000
3	45200000	45210000	ENSRNOG00000057740	45170000	45180000
3	45200000	45210000	ENSRNOG00000057740	45160000	45170000
3	52210000	52220000	ENSRNOG00000005727	52390000	52400000
3	52210000	52220000	ENSRNOG00000005727	52300000	52310000
3	55090000	55100000	ENSRNOG00000024595	55000000	55010000
3	55090000	55100000	ENSRNOG00000024595	55110000	55120000
3	55460000	55470000	ENSRNOG00000050620	55440000	55450000
3	55590000	55600000	ENSRNOG00000050860	55570000	55580000
3	55590000	55600000	ENSRNOG00000050860	55530000	55540000
3	55900000	55910000	ENSRNOG00000007461	55990000	56000000
3	56110000	56120000	ENSRNOG00000008469	55890000	55900000
3	56850000	56860000	ENSRNOG00000000007	56700000	56710000
3	57640000	57650000	ENSRNOG00000009382	57210000	57220000
3	57640000	57650000	ENSRNOG00000009403	57140000	57150000
3	57640000	57650000	ENSRNOG00000009382	57140000	57150000
3	57640000	57650000	ENSRNOG00000009382	57600000	57610000
3	57640000	57650000	ENSRNOG00000009403	57240000	57250000
3	57640000	57650000	ENSRNOG00000009382	57240000	57250000
3	57640000	57650000	ENSRNOG00000009403	57210000	57220000
3	57640000	57650000	ENSRNOG00000009403	57600000	57610000
3	57710000	57720000	ENSRNOG00000009620	57200000	57210000
3	57710000	57720000	ENSRNOG00000009620	57210000	57220000
3	58020000	58030000	ENSRNOG00000001524	58110000	58120000
3	58080000	58090000	ENSRNOG00000061587	58060000	58070000
3	58080000	58090000	ENSRNOG00000061587	57940000	57950000
3	58160000	58170000	ENSRNOG00000001520	58130000	58140000
3	58440000	58450000	ENSRNOG00000001518	58150000	58160000
3	63210000	63220000	ENSRNOG00000010595	63590000	63600000
3	67530000	67540000	ENSRNOG00000006803	67760000	67770000
3	67530000	67540000	ENSRNOG00000006803	67550000	67560000
3	67530000	67540000	ENSRNOG00000006803	67560000	67570000
3	67670000	67680000	ENSRNOG00000007765	67760000	67770000
3	67670000	67680000	ENSRNOG00000007765	67640000	67650000
3	67670000	67680000	ENSRNOG00000007765	67620000	67630000
3	67670000	67680000	ENSRNOG00000007765	67630000	67640000
3	67780000	67790000	ENSRNOG00000007518	67810000	67820000
3	67780000	67790000	ENSRNOG00000007518	67800000	67810000
3	67780000	67790000	ENSRNOG00000007518	67760000	67770000
3	67780000	67790000	ENSRNOG00000007518	67840000	67850000
3	67850000	67860000	ENSRNOG00000008868	67800000	67810000
3	67850000	67860000	ENSRNOG00000008868	67680000	67690000
3	80000000	80010000	ENSRNOG00000012568	79880000	79890000
3	80020000	80030000	ENSRNOG00000013594	79980000	79990000
3	80360000	80370000	ENSRNOG00000015285	80320000	80330000
3	81300000	81310000	ENSRNOG00000058478	81210000	81220000
3	81340000	81350000	ENSRNOG00000007478	81310000	81320000
3	92960000	92970000	ENSRNOG00000007446	92980000	92990000
3	92960000	92970000	ENSRNOG00000006947	92980000	92990000
3	93690000	93700000	ENSRNOG00000008663	93400000	93410000
3	93900000	93910000	ENSRNOG00000009401	93940000	93950000
3	93900000	93910000	ENSRNOG00000009401	93870000	93880000
3	95960000	95970000	ENSRNOG00000004829	95990000	96000000
3	111260000	111270000	ENSRNOG00000014483	111240000	111250000
3	111470000	111480000	ENSRNOG00000005183	111520000	111530000
3	111760000	111770000	ENSRNOG00000007018	111740000	111750000
3	114300000	114310000	ENSRNOG00000028685	114240000	114250000
3	114300000	114310000	ENSRNOG00000028685	114270000	114280000
3	118420000	118430000	ENSRNOG00000009593	119040000	119050000
3	119990000	120000000	ENSRNOG00000013906	119700000	119710000
3	119990000	120000000	ENSRNOG00000013906	119970000	119980000
3	123580000	123590000	ENSRNOG00000021241	123280000	123290000
3	123580000	123590000	ENSRNOG00000021241	123680000	123690000
3	123700000	123710000	ENSRNOG00000021245	123830000	123840000
3	124600000	124610000	ENSRNOG00000021261	124570000	124580000
3	126330000	126340000	ENSRNOG00000021276	126240000	126250000
3	133230000	133240000	ENSRNOG00000004777	133250000	133260000
3	133230000	133240000	ENSRNOG00000004784	133250000	133260000
3	141220000	141230000	ENSRNOG00000011785	141240000	141250000
3	150320000	150330000	ENSRNOG00000017405	150210000	150220000
3	151260000	151270000	ENSRNOG00000019299	151190000	151200000
3	151280000	151290000	ENSRNOG00000019330	151180000	151190000
3	151470000	151480000	ENSRNOG00000048309	151050000	151060000
3	153110000	153120000	ENSRNOG00000006236	152980000	152990000
3	154210000	154220000	ENSRNOG00000012021	153530000	153540000
3	154210000	154220000	ENSRNOG00000012021	154660000	154670000
3	154210000	154220000	ENSRNOG00000012021	154130000	154140000
3	154620000	154630000	ENSRNOG00000012956	154660000	154670000
4	9960000	9970000	ENSRNOG00000011363	10040000	10050000
4	28430000	28440000	ENSRNOG00000009711	28410000	28420000
4	32370000	32380000	ENSRNOG00000010822	32340000	32350000
4	32390000	32400000	ENSRNOG00000010905	32430000	32440000
4	33630000	33640000	ENSRNOG00000007374	33600000	33610000
4	44770000	44780000	ENSRNOG00000052745	44810000	44820000
4	45330000	45340000	ENSRNOG00000051905	45280000	45290000
4	45330000	45340000	ENSRNOG00000051905	45290000	45300000
4	45330000	45340000	ENSRNOG00000051905	45360000	45370000
4	51720000	51730000	ENSRNOG00000006975	51750000	51760000
4	51840000	51850000	ENSRNOG00000002524	52850000	52860000
4	57710000	57720000	ENSRNOG00000010267	57610000	57620000
4	57820000	57830000	ENSRNOG00000028219	58380000	58390000
4	64330000	64340000	ENSRNOG00000011946	64290000	64300000
4	64330000	64340000	ENSRNOG00000011946	64310000	64320000
4	71740000	71750000	ENSRNOG00000017354	71780000	71790000
4	113860000	113870000	ENSRNOG00000061373	114940000	114950000
4	113860000	113870000	ENSRNOG00000007412	114940000	114950000
4	115150000	115160000	ENSRNOG00000011387	115180000	115190000
4	115230000	115240000	ENSRNOG00000029401	115260000	115270000
4	116280000	116290000	ENSRNOG00000015076	116540000	116550000
4	117230000	117240000	ENSRNOG00000050483	117250000	117260000
4	117290000	117300000	ENSRNOG00000015719	117270000	117280000
4	117960000	117970000	ENSRNOG00000016182	117930000	117940000
4	117960000	117970000	ENSRNOG00000016182	117940000	117950000
4	117960000	117970000	ENSRNOG00000016182	117990000	118000000
4	117960000	117970000	ENSRNOG00000016182	118170000	118180000
4	119220000	119230000	ENSRNOG00000009316	119370000	119380000
4	119710000	119720000	ENSRNOG00000037768	119730000	119740000
4	121610000	121620000	ENSRNOG00000059810	121580000	121590000
4	129560000	129570000	ENSRNOG00000006221	129760000	129770000
4	157560000	157570000	ENSRNOG00000017399	157530000	157540000
4	157650000	157660000	ENSRNOG00000018533	157840000	157850000
4	159620000	159630000	ENSRNOG00000052205	159600000	159610000
4	168590000	168600000	ENSRNOG00000007115	168540000	168550000
4	170000000	170010000	ENSRNOG00000008766	169970000	169980000
4	174180000	174190000	ENSRNOG00000008514	174230000	174240000
4	181470000	181480000	ENSRNOG00000036925	181500000	181510000
4	181470000	181480000	ENSRNOG00000001844	181500000	181510000
5	710000	720000	ENSRNOG00000017773	680000	690000
5	7460000	7470000	ENSRNOG00000005375	7430000	7440000
5	8910000	8920000	ENSRNOG00000006804	8880000	8890000
5	16790000	16800000	ENSRNOG00000008846	16870000	16880000
5	19280000	19290000	ENSRNOG00000009137	19300000	19310000
5	20190000	20200000	ENSRNOG00000010777	20140000	20150000
5	23050000	23060000	ENSRNOG00000007810	23530000	23540000
5	24430000	24440000	ENSRNOG00000008055	24350000	24360000
5	24490000	24500000	ENSRNOG00000008124	24540000	24550000
5	35910000	35920000	ENSRNOG00000008688	36050000	36060000
5	48270000	48280000	ENSRNOG00000007434	48290000	48300000
5	50680000	50690000	ENSRNOG00000009478	50660000	50670000
5	59070000	59080000	ENSRNOG00000016364	59030000	59040000
5	59070000	59080000	ENSRNOG00000016309	59030000	59040000
5	64050000	64060000	ENSRNOG00000008632	63960000	63970000
5	64050000	64060000	ENSRNOG00000008632	63990000	64000000
5	68710000	68720000	ENSRNOG00000022325	65140000	65150000
5	69980000	69990000	ENSRNOG00000018126	70220000	70230000
5	73980000	73990000	ENSRNOG00000026271	73560000	73570000
5	73980000	73990000	ENSRNOG00000026271	73910000	73920000
5	75670000	75680000	ENSRNOG00000013656	75790000	75800000
5	75670000	75680000	ENSRNOG00000013656	75590000	75600000
5	109650000	109660000	ENSRNOG00000006853	109610000	109620000
5	109650000	109660000	ENSRNOG00000006853	109460000	109470000
5	135020000	135030000	ENSRNOG00000023320	134990000	135000000
5	150700000	150710000	ENSRNOG00000042785	150860000	150870000
5	151110000	151120000	ENSRNOG00000011254	151250000	151260000
5	152700000	152710000	ENSRNOG00000022054	152950000	152960000
5	153620000	153630000	ENSRNOG00000018109	153650000	153660000
5	154030000	154040000	ENSRNOG00000033984	154180000	154190000
5	154490000	154500000	ENSRNOG00000026124	154240000	154250000
5	156660000	156670000	ENSRNOG00000015079	156590000	156600000
5	158310000	158320000	ENSRNOG00000018739	158280000	158290000
6	3010000	3020000	ENSRNOG00000007061	2990000	3000000
6	10300000	10310000	ENSRNOG00000021318	10280000	10290000
6	23330000	23340000	ENSRNOG00000008942	23350000	23360000
6	23580000	23590000	ENSRNOG00000004612	23560000	23570000
6	37550000	37560000	ENSRNOG00000052758	37580000	37590000
6	61400000	61410000	ENSRNOG00000006368	61360000	61370000
6	72780000	72790000	ENSRNOG00000006727	72750000	72760000
6	72780000	72790000	ENSRNOG00000006727	72670000	72680000
6	86780000	86790000	ENSRNOG00000004521	86810000	86820000
6	91590000	91600000	ENSRNOG00000004474	91540000	91550000
6	92230000	92240000	ENSRNOG00000004923	92370000	92380000
6	92230000	92240000	ENSRNOG00000004923	92190000	92200000
6	92400000	92410000	ENSRNOG00000005264	92370000	92380000
6	95810000	95820000	ENSRNOG00000006296	95830000	95840000
6	95930000	95940000	ENSRNOG00000022777	95900000	95910000
6	96810000	96820000	ENSRNOG00000008292	96770000	96780000
6	102040000	102050000	ENSRNOG00000009080	101990000	102000000
6	102210000	102220000	ENSRNOG00000010650	102180000	102190000
6	102210000	102220000	ENSRNOG00000010650	102140000	102150000
6	102210000	102220000	ENSRNOG00000010650	102330000	102340000
6	108970000	108980000	ENSRNOG00000005530	109030000	109040000
6	108970000	108980000	ENSRNOG00000005530	109480000	109490000
6	109100000	109110000	ENSRNOG00000027115	109310000	109320000
6	110090000	110100000	ENSRNOG00000010227	110240000	110250000
6	110090000	110100000	ENSRNOG00000010227	111100000	111110000
6	122600000	122610000	ENSRNOG00000003955	122580000	122590000
6	125870000	125880000	ENSRNOG00000005733	126200000	126210000
6	125870000	125880000	ENSRNOG00000005733	126330000	126340000
6	125870000	125880000	ENSRNOG00000005733	126290000	126300000
6	126010000	126020000	ENSRNOG00000006729	125960000	125970000
6	126710000	126720000	ENSRNOG00000008598	126440000	126450000
7	1200000	1210000	ENSRNOG00000048723	1280000	1290000
7	1200000	1210000	ENSRNOG00000048723	1250000	1260000
7	34120000	34130000	ENSRNOG00000004367	34080000	34090000
7	38730000	38740000	ENSRNOG00000004554	38750000	38760000
7	38730000	38740000	ENSRNOG00000004554	38810000	38820000
7	38820000	38830000	ENSRNOG00000004610	38770000	38780000
7	38850000	38860000	ENSRNOG00000004635	38870000	38880000
7	41300000	41310000	ENSRNOG00000024450	39080000	39090000
7	44140000	44150000	ENSRNOG00000038574	44160000	44170000
7	44140000	44150000	ENSRNOG00000038574	44280000	44290000
7	44140000	44150000	ENSRNOG00000038574	44170000	44180000
7	44140000	44150000	ENSRNOG00000038574	44180000	44190000
7	44770000	44780000	ENSRNOG00000004390	44750000	44760000
7	44770000	44780000	ENSRNOG00000004390	44800000	44810000
7	44770000	44780000	ENSRNOG00000004390	44740000	44750000
7	44770000	44780000	ENSRNOG00000004390	44790000	44800000
7	53270000	53280000	ENSRNOG00000026252	52460000	52470000
7	61800000	61810000	ENSRNOG00000007821	61770000	61780000
7	63090000	63100000	ENSRNOG00000004476	62980000	62990000
7	74040000	74050000	ENSRNOG00000011136	74890000	74900000
7	75810000	75820000	ENSRNOG00000060956	75920000	75930000
7	75810000	75820000	ENSRNOG00000060956	75910000	75920000
7	77890000	77900000	ENSRNOG00000004660	77850000	77860000
7	78930000	78940000	ENSRNOG00000004152	78910000	78920000
7	83350000	83360000	ENSRNOG00000024929	83520000	83530000
7	84020000	84030000	ENSRNOG00000004117	84070000	84080000
7	92880000	92890000	ENSRNOG00000024886	92900000	92910000
7	99670000	99680000	ENSRNOG00000003964	99690000	99700000
7	99670000	99680000	ENSRNOG00000009739	99690000	99700000
7	99950000	99960000	ENSRNOG00000004100	99920000	99930000
7	99950000	99960000	ENSRNOG00000004100	100060000	100070000
7	99950000	99960000	ENSRNOG00000004100	99930000	99940000
7	99950000	99960000	ENSRNOG00000004100	100000000	100010000
7	107010000	107020000	ENSRNOG00000005206	106970000	106980000
7	107010000	107020000	ENSRNOG00000005206	106920000	106930000
7	110020000	110030000	ENSRNOG00000009539	110610000	110620000
7	118390000	118400000	ENSRNOG00000004688	118430000	118440000
7	118390000	118400000	ENSRNOG00000004688	118420000	118430000
7	118390000	118400000	ENSRNOG00000004688	118440000	118450000
7	120630000	120640000	ENSRNOG00000022802	120650000	120660000
7	120910000	120920000	ENSRNOG00000014440	120660000	120670000
7	139260000	139270000	ENSRNOG00000053196	139280000	139290000
7	140310000	140320000	ENSRNOG00000054274	140470000	140480000
7	140310000	140320000	ENSRNOG00000054274	140400000	140410000
7	140600000	140610000	ENSRNOG00000061607	140870000	140880000
7	140910000	140920000	ENSRNOG00000054838	140870000	140880000
7	141130000	141140000	ENSRNOG00000058430	141330000	141340000
7	141230000	141240000	ENSRNOG00000054378	141330000	141340000
7	142750000	142760000	ENSRNOG00000049733	142710000	142720000
7	142750000	142760000	ENSRNOG00000049733	142730000	142740000
7	143800000	143810000	ENSRNOG00000012192	143760000	143770000
7	143880000	143890000	ENSRNOG00000012832	144050000	144060000
7	143880000	143890000	ENSRNOG00000012832	144030000	144040000
7	144120000	144130000	ENSRNOG00000042355	144180000	144190000
7	144570000	144580000	ENSRNOG00000016149	144660000	144670000
8	25240000	25250000	ENSRNOG00000015863	25220000	25230000
8	26310000	26320000	ENSRNOG00000029995	26590000	26600000
8	26650000	26660000	ENSRNOG00000006931	26670000	26680000
8	32320000	32330000	ENSRNOG00000047179	32500000	32510000
8	44130000	44140000	ENSRNOG00000057221	44210000	44220000
8	47390000	47400000	ENSRNOG00000008924	47370000	47380000
8	47490000	47500000	ENSRNOG00000009118	47720000	47730000
8	50310000	50320000	ENSRNOG00000045931	50330000	50340000
8	53140000	53150000	ENSRNOG00000029980	53170000	53180000
8	55040000	55050000	ENSRNOG00000009965	54950000	54960000
8	55040000	55050000	ENSRNOG00000009965	55340000	55350000
8	55170000	55180000	ENSRNOG00000051792	55130000	55140000
8	55170000	55180000	ENSRNOG00000010524	55130000	55140000
8	58110000	58120000	ENSRNOG00000029773	58090000	58100000
8	64270000	64280000	ENSRNOG00000009887	64480000	64490000
8	69120000	69130000	ENSRNOG00000009303	69150000	69160000
8	71330000	71340000	ENSRNOG00000015977	71490000	71500000
8	85950000	85960000	ENSRNOG00000025332	86050000	86060000
8	93390000	93400000	ENSRNOG00000027728	94040000	94050000
8	102300000	102310000	ENSRNOG00000008554	102240000	102250000
8	102300000	102310000	ENSRNOG00000008554	102330000	102340000
8	107680000	107690000	ENSRNOG00000014060	107580000	107590000
8	107680000	107690000	ENSRNOG00000014060	107570000	107580000
8	111490000	111500000	ENSRNOG00000009005	111540000	111550000
8	114290000	114300000	ENSRNOG00000013669	114080000	114090000
8	115170000	115180000	ENSRNOG00000012865	115110000	115120000
8	115170000	115180000	ENSRNOG00000012927	115100000	115110000
8	115170000	115180000	ENSRNOG00000012927	115120000	115130000
8	115170000	115180000	ENSRNOG00000012865	115100000	115110000
8	115170000	115180000	ENSRNOG00000012927	115110000	115120000
8	115170000	115180000	ENSRNOG00000012865	115120000	115130000
8	116040000	116050000	ENSRNOG00000014832	116000000	116010000
8	117480000	117490000	ENSRNOG00000020284	117650000	117660000
8	117480000	117490000	ENSRNOG00000020284	117680000	117690000
8	117570000	117580000	ENSRNOG00000020361	117710000	117720000
8	117640000	117650000	ENSRNOG00000020450	117510000	117520000
8	117670000	117680000	ENSRNOG00000032134	117070000	117080000
8	118920000	118930000	ENSRNOG00000027880	118630000	118640000
8	118920000	118930000	ENSRNOG00000027880	118850000	118860000
8	119030000	119040000	ENSRNOG00000020955	119000000	119010000
8	120440000	120450000	ENSRNOG00000008919	120470000	120480000
8	120440000	120450000	ENSRNOG00000008919	120410000	120420000
8	127140000	127150000	ENSRNOG00000042140	127110000	127120000
8	127160000	127170000	ENSRNOG00000029910	127110000	127120000
8	128670000	128680000	ENSRNOG00000033433	128700000	128710000
8	130400000	130410000	ENSRNOG00000019382	130420000	130430000
9	15210000	15220000	ENSRNOG00000014666	15170000	15180000
9	15210000	15220000	ENSRNOG00000014666	15240000	15250000
9	16730000	16740000	ENSRNOG00000018232	16850000	16860000
9	17330000	17340000	ENSRNOG00000019598	17280000	17290000
9	17830000	17840000	ENSRNOG00000019907	17870000	17880000
9	21040000	21050000	ENSRNOG00000012689	21090000	21100000
9	40000000	40010000	ENSRNOG00000012284	40060000	40070000
9	42800000	42810000	ENSRNOG00000014901	42760000	42770000
9	46470000	46480000	ENSRNOG00000058243	46520000	46530000
9	49950000	49960000	ENSRNOG00000016866	50000000	50010000
9	64090000	64100000	ENSRNOG00000010100	64070000	64080000
9	66300000	66310000	ENSRNOG00000016119	66280000	66290000
9	66560000	66570000	ENSRNOG00000022196	66540000	66550000
9	66950000	66960000	ENSRNOG00000021525	67570000	67580000
9	67340000	67350000	ENSRNOG00000014722	66860000	66870000
9	67540000	67550000	ENSRNOG00000010283	67500000	67510000
9	69490000	69500000	ENSRNOG00000031232	68010000	68020000
9	69490000	69500000	ENSRNOG00000031232	68780000	68790000
9	69880000	69890000	ENSRNOG00000024272	69920000	69930000
9	70130000	70140000	ENSRNOG00000012424	72590000	72600000
9	81870000	81880000	ENSRNOG00000016886	81940000	81950000
9	81870000	81880000	ENSRNOG00000016913	81940000	81950000
9	82380000	82390000	ENSRNOG00000018697	82450000	82460000
9	82410000	82420000	ENSRNOG00000019243	82370000	82380000
9	84100000	84110000	ENSRNOG00000013670	84140000	84150000
9	85240000	85250000	ENSRNOG00000015055	85290000	85300000
9	86120000	86130000	ENSRNOG00000015633	86090000	86100000
9	88100000	88110000	ENSRNOG00000054963	87980000	87990000
9	89190000	89200000	ENSRNOG00000016388	91270000	91280000
9	89190000	89200000	ENSRNOG00000016388	91230000	91240000
10	1460000	1470000	ENSRNOG00000003151	1420000	1430000
10	1460000	1470000	ENSRNOG00000002912	1490000	1500000
10	1460000	1470000	ENSRNOG00000003151	1490000	1500000
10	1460000	1470000	ENSRNOG00000002912	1420000	1430000
10	27360000	27370000	ENSRNOG00000003512	27770000	27780000
10	27360000	27370000	ENSRNOG00000003512	27870000	27880000
10	30030000	30040000	ENSRNOG00000004380	29990000	30000000
10	37210000	37220000	ENSRNOG00000004820	37240000	37250000
10	37210000	37220000	ENSRNOG00000004563	37240000	37250000
10	37210000	37220000	ENSRNOG00000004563	37230000	37240000
10	37210000	37220000	ENSRNOG00000004820	37230000	37240000
10	37640000	37650000	ENSRNOG00000005872	37660000	37670000
10	37640000	37650000	ENSRNOG00000005872	37680000	37690000
10	39720000	39730000	ENSRNOG00000026596	39860000	39870000
10	40240000	40250000	ENSRNOG00000052564	40270000	40280000
10	48900000	48910000	ENSRNOG00000003104	48790000	48800000
10	53460000	53470000	ENSRNOG00000037852	53480000	53490000
10	53460000	53470000	ENSRNOG00000037852	53490000	53500000
10	55960000	55970000	ENSRNOG00000009722	55710000	55720000
10	59760000	59770000	ENSRNOG00000028688	59690000	59700000
10	59760000	59770000	ENSRNOG00000028688	59680000	59690000
10	62250000	62260000	ENSRNOG00000003172	63680000	63690000
10	62250000	62260000	ENSRNOG00000003172	62220000	62230000
10	62280000	62290000	ENSRNOG00000003243	63640000	63650000
10	62280000	62290000	ENSRNOG00000003243	63690000	63700000
10	62280000	62290000	ENSRNOG00000003243	63680000	63690000
10	62300000	62310000	ENSRNOG00000037275	63680000	63690000
10	63650000	63660000	ENSRNOG00000003784	63730000	63740000
10	63670000	63680000	ENSRNOG00000003835	62220000	62230000
10	64860000	64870000	ENSRNOG00000009566	62570000	62580000
10	65440000	65450000	ENSRNOG00000023375	65460000	65470000
10	65500000	65510000	ENSRNOG00000012240	65530000	65540000
10	65500000	65510000	ENSRNOG00000012240	65540000	65550000
10	65520000	65530000	ENSRNOG00000011887	65540000	65550000
10	65520000	65530000	ENSRNOG00000011887	65490000	65500000
10	65580000	65590000	ENSRNOG00000011452	65490000	65500000
10	65580000	65590000	ENSRNOG00000011366	65490000	65500000
10	66940000	66950000	ENSRNOG00000014135	66820000	66830000
10	71440000	71450000	ENSRNOG00000002757	71420000	71430000
10	72190000	72200000	ENSRNOG00000027860	72440000	72450000
10	72190000	72200000	ENSRNOG00000027857	72440000	72450000
10	73270000	73280000	ENSRNOG00000003517	73190000	73200000
10	73330000	73340000	ENSRNOG00000003544	73360000	73370000
10	73330000	73340000	ENSRNOG00000003544	73500000	73510000
10	73620000	73630000	ENSRNOG00000059997	73100000	73110000
10	73780000	73790000	ENSRNOG00000003679	73760000	73770000
10	73780000	73790000	ENSRNOG00000003679	76510000	76520000
10	73780000	73790000	ENSRNOG00000003679	76500000	76510000
10	73780000	73790000	ENSRNOG00000003679	76520000	76530000
10	73780000	73790000	ENSRNOG00000003679	76460000	76470000
10	73780000	73790000	ENSRNOG00000003679	76430000	76440000
10	73800000	73810000	ENSRNOG00000003805	76460000	76470000
10	74670000	74680000	ENSRNOG00000024730	74920000	74930000
10	74900000	74910000	ENSRNOG00000056793	75060000	75070000
10	76260000	76270000	ENSRNOG00000002358	76150000	76160000
10	82250000	82260000	ENSRNOG00000042912	82220000	82230000
10	83120000	83130000	ENSRNOG00000022664	83090000	83100000
10	83120000	83130000	ENSRNOG00000022664	83080000	83090000
10	83400000	83410000	ENSRNOG00000005392	83430000	83440000
10	83400000	83410000	ENSRNOG00000005392	83450000	83460000
10	83820000	83830000	ENSRNOG00000006122	83790000	83800000
10	84150000	84160000	ENSRNOG00000008010	84720000	84730000
10	84700000	84710000	ENSRNOG00000008830	84650000	84660000
10	84980000	84990000	ENSRNOG00000009473	85100000	85110000
10	85050000	85060000	ENSRNOG00000009427	85270000	85280000
10	85050000	85060000	ENSRNOG00000009427	85090000	85100000
10	85600000	85610000	ENSRNOG00000053285	85470000	85480000
10	85680000	85690000	ENSRNOG00000013030	85780000	85790000
10	85710000	85720000	ENSRNOG00000004091	85890000	85900000
10	85820000	85830000	ENSRNOG00000036882	85660000	85670000
10	86340000	86350000	ENSRNOG00000046057	86370000	86380000
10	86510000	86520000	ENSRNOG00000007255	86540000	86550000
10	86510000	86520000	ENSRNOG00000007200	86540000	86550000
10	86590000	86600000	ENSRNOG00000028103	86750000	86760000
10	86810000	86820000	ENSRNOG00000027787	86710000	86720000
10	86930000	86940000	ENSRNOG00000053047	86910000	86920000
10	86930000	86940000	ENSRNOG00000053047	86880000	86890000
10	87000000	87010000	ENSRNOG00000027350	86970000	86980000
10	87330000	87340000	ENSRNOG00000011986	87290000	87300000
10	88530000	88540000	ENSRNOG00000018095	88480000	88490000
10	88550000	88560000	ENSRNOG00000025370	88570000	88580000
10	88550000	88560000	ENSRNOG00000025370	88480000	88490000
10	88550000	88560000	ENSRNOG00000025370	88580000	88590000
10	88550000	88560000	ENSRNOG00000025370	88810000	88820000
10	89120000	89130000	ENSRNOG00000020336	89300000	89310000
10	89120000	89130000	ENSRNOG00000020336	89310000	89320000
10	89910000	89920000	ENSRNOG00000036796	89980000	89990000
10	90210000	90220000	ENSRNOG00000036794	90290000	90300000
10	90210000	90220000	ENSRNOG00000036794	90380000	90390000
10	90240000	90250000	ENSRNOG00000020930	90420000	90430000
10	90350000	90360000	ENSRNOG00000020994	90110000	90120000
10	90500000	90510000	ENSRNOG00000021044	90630000	90640000
10	90620000	90630000	ENSRNOG00000021953	90490000	90500000
10	90730000	90740000	ENSRNOG00000002753	91010000	91020000
10	91180000	91190000	ENSRNOG00000003033	90490000	90500000
10	91180000	91190000	ENSRNOG00000003108	90490000	90500000
10	92600000	92610000	ENSRNOG00000005904	92690000	92700000
10	94350000	94360000	ENSRNOG00000025448	94520000	94530000
10	94380000	94390000	ENSRNOG00000008637	94520000	94530000
10	94440000	94450000	ENSRNOG00000009857	94510000	94520000
10	98700000	98710000	ENSRNOG00000004437	98720000	98730000
11	27080000	27090000	ENSRNOG00000001602	27110000	27120000
11	27080000	27090000	ENSRNOG00000001602	27060000	27070000
11	27100000	27110000	ENSRNOG00000001598	27030000	27040000
11	61870000	61880000	ENSRNOG00000060806	61820000	61830000
11	61870000	61880000	ENSRNOG00000060806	61900000	61910000
11	65840000	65850000	ENSRNOG00000002746	65090000	65100000
11	68190000	68200000	ENSRNOG00000002241	68220000	68230000
11	68190000	68200000	ENSRNOG00000002241	68300000	68310000
11	68190000	68200000	ENSRNOG00000002240	68270000	68280000
11	68190000	68200000	ENSRNOG00000002240	68300000	68310000
11	68190000	68200000	ENSRNOG00000002240	68220000	68230000
11	68190000	68200000	ENSRNOG00000002241	68240000	68250000
11	68190000	68200000	ENSRNOG00000002241	68270000	68280000
11	68190000	68200000	ENSRNOG00000002241	68680000	68690000
11	68190000	68200000	ENSRNOG00000002240	68110000	68120000
11	68190000	68200000	ENSRNOG00000002240	68680000	68690000
11	68190000	68200000	ENSRNOG00000002240	68310000	68320000
11	68190000	68200000	ENSRNOG00000002241	68310000	68320000
11	68190000	68200000	ENSRNOG00000002241	68110000	68120000
11	68190000	68200000	ENSRNOG00000002240	68240000	68250000
11	71140000	71150000	ENSRNOG00000059880	71350000	71360000
11	71410000	71420000	ENSRNOG00000001766	71440000	71450000
11	71410000	71420000	ENSRNOG00000001766	71310000	71320000
11	71790000	71800000	ENSRNOG00000061515	71540000	71550000
11	71930000	71940000	ENSRNOG00000024924	71860000	71870000
11	71930000	71940000	ENSRNOG00000024924	71910000	71920000
11	73070000	73080000	ENSRNOG00000001730	73950000	73960000
11	73690000	73700000	ENSRNOG00000001727	72630000	72640000
11	84090000	84100000	ENSRNOG00000038160	84400000	84410000
11	84090000	84100000	ENSRNOG00000038160	84440000	84450000
11	84090000	84100000	ENSRNOG00000038160	84450000	84460000
11	84630000	84640000	ENSRNOG00000033372	84610000	84620000
11	87920000	87930000	ENSRNOG00000001865	87900000	87910000
11	88090000	88100000	ENSRNOG00000001861	88150000	88160000
11	88970000	88980000	ENSRNOG00000001825	88930000	88940000
12	39660000	39670000	ENSRNOG00000008673	39170000	39180000
12	39960000	39970000	ENSRNOG00000030848	39810000	39820000
12	39960000	39970000	ENSRNOG00000030848	39800000	39810000
12	40330000	40340000	ENSRNOG00000001256	40380000	40390000
12	40890000	40900000	ENSRNOG00000030124	40950000	40960000
12	41540000	41550000	ENSRNOG00000059344	41560000	41570000
12	41540000	41550000	ENSRNOG00000059344	41580000	41590000
12	44960000	44970000	ENSRNOG00000001135	45200000	45210000
12	46040000	46050000	ENSRNOG00000032684	46070000	46080000
12	47100000	47110000	ENSRNOG00000001172	47190000	47200000
13	48740000	48750000	ENSRNOG00000007591	48800000	48810000
13	50490000	50500000	ENSRNOG00000028368	50030000	50040000
13	51120000	51130000	ENSRNOG00000030743	51150000	51160000
13	51930000	51940000	ENSRNOG00000005093	51960000	51970000
13	52130000	52140000	ENSRNOG00000007040	52100000	52110000
13	52660000	52670000	ENSRNOG00000033734	52630000	52640000
13	55270000	55280000	ENSRNOG00000022480	55220000	55230000
13	60570000	60580000	ENSRNOG00000003434	61050000	61060000
13	67540000	67550000	ENSRNOG00000002517	67500000	67510000
13	67540000	67550000	ENSRNOG00000002517	67710000	67720000
13	67610000	67620000	ENSRNOG00000002394	67650000	67660000
13	67610000	67620000	ENSRNOG00000002473	67650000	67660000
13	75170000	75180000	ENSRNOG00000005229	74780000	74790000
13	81210000	81220000	ENSRNOG00000003720	81170000	81180000
13	85910000	85920000	ENSRNOG00000004642	85930000	85940000
13	89590000	89600000	ENSRNOG00000003398	89630000	89640000
13	91870000	91880000	ENSRNOG00000003365	91820000	91830000
13	96110000	96120000	ENSRNOG00000004524	96140000	96150000
13	100410000	100420000	ENSRNOG00000031934	100470000	100480000
13	110250000	110260000	ENSRNOG00000004263	110180000	110190000
13	110250000	110260000	ENSRNOG00000004195	110180000	110190000
13	110510000	110520000	ENSRNOG00000004487	109980000	109990000
13	110510000	110520000	ENSRNOG00000004487	109920000	109930000
13	110670000	110680000	ENSRNOG00000004749	110700000	110710000
13	110860000	110870000	ENSRNOG00000046445	110910000	110920000
13	110860000	110870000	ENSRNOG00000046445	111410000	111420000
13	111840000	111850000	ENSRNOG00000004789	111960000	111970000
13	113370000	113380000	ENSRNOG00000007324	113700000	113710000
14	9450000	9460000	ENSRNOG00000002142	9150000	9160000
14	16270000	16280000	ENSRNOG00000002089	16390000	16400000
14	17060000	17070000	ENSRNOG00000002225	17000000	17010000
14	17060000	17070000	ENSRNOG00000002225	17090000	17100000
14	17330000	17340000	ENSRNOG00000052061	17250000	17260000
14	23600000	23610000	ENSRNOG00000002014	23540000	23550000
14	33350000	33360000	ENSRNOG00000024689	34030000	34040000
14	37870000	37880000	ENSRNOG00000002271	38060000	38070000
14	44840000	44850000	ENSRNOG00000008421	45080000	45090000
14	60650000	60660000	ENSRNOG00000049244	60600000	60610000
14	83410000	83420000	ENSRNOG00000018475	83430000	83440000
14	83500000	83510000	ENSRNOG00000018709	83460000	83470000
14	83500000	83510000	ENSRNOG00000018709	83530000	83540000
15	3430000	3440000	ENSRNOG00000012325	3480000	3490000
15	3430000	3440000	ENSRNOG00000011461	3480000	3490000
15	4070000	4080000	ENSRNOG00000040122	4260000	4270000
15	4210000	4220000	ENSRNOG00000054782	4090000	4100000
15	10460000	10470000	ENSRNOG00000005993	10490000	10500000
15	18610000	18620000	ENSRNOG00000008024	18680000	18690000
15	18690000	18700000	ENSRNOG00000008167	18560000	18570000
15	18690000	18700000	ENSRNOG00000008167	18600000	18610000
15	18690000	18700000	ENSRNOG00000008167	18670000	18680000
15	27850000	27860000	ENSRNOG00000009333	27780000	27790000
15	48030000	48040000	ENSRNOG00000013089	48310000	48320000
15	49060000	49070000	ENSRNOG00000014398	48810000	48820000
15	49060000	49070000	ENSRNOG00000014398	49080000	49090000
15	49060000	49070000	ENSRNOG00000014398	42560000	42570000
15	49060000	49070000	ENSRNOG00000014398	42550000	42560000
15	60960000	60970000	ENSRNOG00000010065	61250000	61260000
15	61070000	61080000	ENSRNOG00000053145	61260000	61270000
15	61070000	61080000	ENSRNOG00000053145	60880000	60890000
15	61940000	61950000	ENSRNOG00000012821	62000000	62010000
15	61940000	61950000	ENSRNOG00000012821	61970000	61980000
15	61940000	61950000	ENSRNOG00000012821	61960000	61970000
15	86240000	86250000	ENSRNOG00000060775	84260000	84270000
15	87700000	87710000	ENSRNOG00000024237	93620000	93630000
15	87700000	87710000	ENSRNOG00000024237	87530000	87540000
15	90170000	90180000	ENSRNOG00000010058	90150000	90160000
15	93610000	93620000	ENSRNOG00000009919	87710000	87720000
15	93610000	93620000	ENSRNOG00000009919	87370000	87380000
15	93610000	93620000	ENSRNOG00000009919	87540000	87550000
15	105850000	105860000	ENSRNOG00000051564	105910000	105920000
15	105850000	105860000	ENSRNOG00000051564	105830000	105840000
15	105850000	105860000	ENSRNOG00000051564	105900000	105910000
15	105850000	105860000	ENSRNOG00000051564	105780000	105790000
15	105850000	105860000	ENSRNOG00000051564	105770000	105780000
15	106250000	106260000	ENSRNOG00000010989	106190000	106200000
15	106250000	106260000	ENSRNOG00000010989	106470000	106480000
15	106250000	106260000	ENSRNOG00000010989	106270000	106280000
15	106250000	106260000	ENSRNOG00000010989	106200000	106210000
16	22240000	22250000	ENSRNOG00000011826	22280000	22290000
16	32750000	32760000	ENSRNOG00000011775	32770000	32780000
16	49450000	49460000	ENSRNOG00000011178	49420000	49430000
17	4450000	4460000	ENSRNOG00000018198	4550000	4560000
17	8330000	8340000	ENSRNOG00000022870	8360000	8370000
17	9530000	9540000	ENSRNOG00000021911	9470000	9480000
17	9590000	9600000	ENSRNOG00000039807	9710000	9720000
17	9620000	9630000	ENSRNOG00000012771	9680000	9690000
17	9670000	9680000	ENSRNOG00000014170	9700000	9710000
17	9670000	9680000	ENSRNOG00000014170	9710000	9720000
17	9820000	9830000	ENSRNOG00000016539	9610000	9620000
17	10000000	10010000	ENSRNOG00000016763	10350000	10360000
17	10210000	10220000	ENSRNOG00000059840	10240000	10250000
17	15640000	15650000	ENSRNOG00000015631	15730000	15740000
17	20090000	20100000	ENSRNOG00000048719	24340000	24350000
17	20090000	20100000	ENSRNOG00000048719	24420000	24430000
17	20360000	20370000	ENSRNOG00000045918	24380000	24390000
17	21380000	21390000	ENSRNOG00000014702	22820000	22830000
17	21480000	21490000	ENSRNOG00000015008	21360000	21370000
17	21730000	21740000	ENSRNOG00000023778	21700000	21710000
17	79670000	79680000	ENSRNOG00000016538	79610000	79620000
17	79670000	79680000	ENSRNOG00000016538	79640000	79650000
17	79670000	79680000	ENSRNOG00000016538	79650000	79660000
17	80800000	80810000	ENSRNOG00000029047	80830000	80840000
17	88210000	88220000	ENSRNOG00000024832	88230000	88240000
18	7080000	7090000	ENSRNOG00000015867	7100000	7110000
18	27330000	27340000	ENSRNOG00000020157	27290000	27300000
18	29110000	29120000	ENSRNOG00000019062	29130000	29140000
18	31130000	31140000	ENSRNOG00000055527	31110000	31120000
18	32590000	32600000	ENSRNOG00000013851	31680000	31690000
18	44460000	44470000	ENSRNOG00000024671	43920000	43930000
18	49930000	49940000	ENSRNOG00000023197	49600000	49610000
18	49930000	49940000	ENSRNOG00000023197	49780000	49790000
18	53910000	53920000	ENSRNOG00000019577	53930000	53940000
18	56500000	56510000	ENSRNOG00000018132	56700000	56710000
18	61050000	61060000	ENSRNOG00000017421	60530000	60540000
18	61700000	61710000	ENSRNOG00000024470	61660000	61670000
18	61700000	61710000	ENSRNOG00000024470	61500000	61510000
19	640000	650000	ENSRNOG00000012371	620000	630000
19	15430000	15440000	ENSRNOG00000016311	15500000	15510000
19	15540000	15550000	ENSRNOG00000016643	15560000	15570000
19	15730000	15740000	ENSRNOG00000011037	16620000	16630000
19	33150000	33160000	ENSRNOG00000012167	32860000	32870000
19	37520000	37530000	ENSRNOG00000017235	37570000	37580000
19	37650000	37660000	ENSRNOG00000024452	37410000	37420000
19	37720000	37730000	ENSRNOG00000017953	37570000	37580000
19	37720000	37730000	ENSRNOG00000017953	37920000	37930000
19	37850000	37860000	ENSRNOG00000024025	37920000	37930000
19	37850000	37860000	ENSRNOG00000024025	37880000	37890000
19	37870000	37880000	ENSRNOG00000019290	37760000	37770000
19	38120000	38130000	ENSRNOG00000023177	38580000	38590000
19	40920000	40930000	ENSRNOG00000017500	43410000	43420000
19	40920000	40930000	ENSRNOG00000017500	43370000	43380000
19	40920000	40930000	ENSRNOG00000017500	40940000	40950000
19	41960000	41970000	ENSRNOG00000000262	41800000	41810000
19	44210000	44220000	ENSRNOG00000019434	44080000	44090000
20	5610000	5620000	ENSRNOG00000000485	5630000	5640000
20	5750000	5760000	ENSRNOG00000025883	6630000	6640000
20	5800000	5810000	ENSRNOG00000000510	5840000	5850000
20	5860000	5870000	ENSRNOG00000000511	5840000	5850000
20	5860000	5870000	ENSRNOG00000000511	5880000	5890000
20	5930000	5940000	ENSRNOG00000000512	5900000	5910000
20	6040000	6050000	ENSRNOG00000028641	6060000	6070000
20	6040000	6050000	ENSRNOG00000028641	6070000	6080000
20	6040000	6050000	ENSRNOG00000028641	6110000	6120000
20	6040000	6050000	ENSRNOG00000028641	6120000	6130000
20	6280000	6290000	ENSRNOG00000000520	6300000	6310000
20	6390000	6400000	ENSRNOG00000001869	6360000	6370000
20	6390000	6400000	ENSRNOG00000001869	6410000	6420000
20	6390000	6400000	ENSRNOG00000001869	6430000	6440000
20	6390000	6400000	ENSRNOG00000001869	6420000	6430000
20	7480000	7490000	ENSRNOG00000000498	7430000	7440000
20	7480000	7490000	ENSRNOG00000000498	7500000	7510000
20	7480000	7490000	ENSRNOG00000000498	7520000	7530000
20	7710000	7720000	ENSRNOG00000000500	7740000	7750000
20	7710000	7720000	ENSRNOG00000000500	7690000	7700000
20	7710000	7720000	ENSRNOG00000000500	7730000	7740000
20	7710000	7720000	ENSRNOG00000000500	7750000	7760000
20	7760000	7770000	ENSRNOG00000000501	7740000	7750000
20	7760000	7770000	ENSRNOG00000000501	7790000	7800000
20	7760000	7770000	ENSRNOG00000000501	7730000	7740000
20	7930000	7940000	ENSRNOG00000000506	7970000	7980000
20	7940000	7950000	ENSRNOG00000000507	7970000	7980000
20	7940000	7950000	ENSRNOG00000000507	7910000	7920000
20	7940000	7950000	ENSRNOG00000000507	7980000	7990000
20	8160000	8170000	ENSRNOG00000000529	6940000	6950000
20	28920000	28930000	ENSRNOG00000050655	29500000	29510000
20	38930000	38940000	ENSRNOG00000000808	40700000	40710000
20	40770000	40780000	ENSRNOG00000000815	40710000	40720000
20	40770000	40780000	ENSRNOG00000000815	40690000	40700000
20	42960000	42970000	ENSRNOG00000000579	42920000	42930000
20	42960000	42970000	ENSRNOG00000000579	42940000	42950000
20	46660000	46670000	ENSRNOG00000000302	46640000	46650000
20	46660000	46670000	ENSRNOG00000000303	46640000	46650000
20	46870000	46880000	ENSRNOG00000026217	46840000	46850000
20	47960000	47970000	ENSRNOG00000042962	48070000	48080000
20	47960000	47970000	ENSRNOG00000042962	48130000	48140000
20	48880000	48890000	ENSRNOG00000026049	48860000	48870000
20	49310000	49320000	ENSRNOG00000000322	49950000	49960000
20	49310000	49320000	ENSRNOG00000000322	49780000	49790000

## Sheet: Rabbit specific PEIs
Table S7. PEI positions across seven mammalian SATs.
chr	Promoter start	Promoter end	Target gene	Enhancer start	Enhancer end	Genome assembly
1	90000	100000	ENSOCUG00000005040	140000	150000	OryCun2.0
1	90000	100000	ENSOCUG00000005040	150000	160000
1	190000	200000	ENSOCUG00000026691	340000	350000
1	630000	640000	ENSOCUG00000016717	940000	950000
1	2240000	2250000	ENSOCUG00000026842	2300000	2310000
1	2240000	2250000	ENSOCUG00000026842	2310000	2320000
1	4010000	4020000	ENSOCUG00000014570	4240000	4250000
1	4010000	4020000	ENSOCUG00000014570	4270000	4280000
1	4010000	4020000	ENSOCUG00000014570	4090000	4100000
1	4040000	4050000	ENSOCUG00000001887	4290000	4300000
1	13080000	13090000	ENSOCUG00000004220	13150000	13160000
1	13080000	13090000	ENSOCUG00000004233	13150000	13160000
1	14940000	14950000	ENSOCUG00000003918	14850000	14860000
1	15440000	15450000	ENSOCUG00000013841	15480000	15490000
1	17720000	17730000	ENSOCUG00000000010	17650000	17660000
1	18180000	18190000	ENSOCUG00000027782	18390000	18400000
1	18190000	18200000	ENSOCUG00000010265	18290000	18300000
1	18190000	18200000	ENSOCUG00000010248	18290000	18300000
1	19370000	19380000	ENSOCUG00000015336	19300000	19310000
1	26610000	26620000	ENSOCUG00000015471	26630000	26640000
1	38750000	38760000	ENSOCUG00000010656	38420000	38430000
1	51880000	51890000	ENSOCUG00000002231	51920000	51930000
1	55600000	55610000	ENSOCUG00000013503	55670000	55680000
1	61500000	61510000	ENSOCUG00000017026	61360000	61370000
1	66120000	66130000	ENSOCUG00000011891	66510000	66520000
1	73310000	73320000	ENSOCUG00000003518	73370000	73380000
1	85670000	85680000	ENSOCUG00000001730	84880000	84890000
1	85670000	85680000	ENSOCUG00000001730	86390000	86400000
1	85670000	85680000	ENSOCUG00000001730	86380000	86390000
1	90810000	90820000	ENSOCUG00000017057	90860000	90870000
1	90810000	90820000	ENSOCUG00000026364	90860000	90870000
1	91210000	91220000	ENSOCUG00000004473	91190000	91200000
1	91210000	91220000	ENSOCUG00000004473	91010000	91020000
1	94450000	94460000	ENSOCUG00000010502	94390000	94400000
1	99100000	99110000	ENSOCUG00000010318	98930000	98940000
1	99590000	99600000	ENSOCUG00000010728	99660000	99670000
1	99630000	99640000	ENSOCUG00000004619	99660000	99670000
1	102510000	102520000	ENSOCUG00000007441	102540000	102550000
1	102610000	102620000	ENSOCUG00000007436	102630000	102640000
1	106150000	106160000	ENSOCUG00000017826	106210000	106220000
1	106150000	106160000	ENSOCUG00000017826	106250000	106260000
1	121010000	121020000	ENSOCUG00000014549	120870000	120880000
1	122370000	122380000	ENSOCUG00000014912	122270000	122280000
1	122380000	122390000	ENSOCUG00000014899	122280000	122290000
1	122380000	122390000	ENSOCUG00000014899	122290000	122300000
1	122380000	122390000	ENSOCUG00000014899	122270000	122280000
1	122790000	122800000	ENSOCUG00000009473	122820000	122830000
1	138630000	138640000	ENSOCUG00000011266	138570000	138580000
1	138890000	138900000	ENSOCUG00000011923	139090000	139100000
1	139810000	139820000	ENSOCUG00000023355	139780000	139790000
1	140610000	140620000	ENSOCUG00000001726	140570000	140580000
1	140610000	140620000	ENSOCUG00000001726	140590000	140600000
1	141280000	141290000	ENSOCUG00000012395	141120000	141130000
1	141900000	141910000	ENSOCUG00000001789	142150000	142160000
1	143100000	143110000	ENSOCUG00000025119	143260000	143270000
1	143180000	143190000	ENSOCUG00000029716	143670000	143680000
1	144720000	144730000	ENSOCUG00000017583	144640000	144650000
1	147250000	147260000	ENSOCUG00000010010	147220000	147230000
1	147420000	147430000	ENSOCUG00000016929	147460000	147470000
1	147420000	147430000	ENSOCUG00000016929	147470000	147480000
1	147620000	147630000	ENSOCUG00000006604	147640000	147650000
1	147620000	147630000	ENSOCUG00000006604	147540000	147550000
1	147620000	147630000	ENSOCUG00000006604	147590000	147600000
1	149060000	149070000	ENSOCUG00000014983	149140000	149150000
1	150770000	150780000	ENSOCUG00000003161	151140000	151150000
1	151220000	151230000	ENSOCUG00000007093	151320000	151330000
1	152530000	152540000	ENSOCUG00000013302	152430000	152440000
1	152530000	152540000	ENSOCUG00000013302	152440000	152450000
1	153360000	153370000	ENSOCUG00000015212	153250000	153260000
1	153360000	153370000	ENSOCUG00000015212	153260000	153270000
1	153360000	153370000	ENSOCUG00000015212	153290000	153300000
1	153360000	153370000	ENSOCUG00000015212	153270000	153280000
1	155210000	155220000	ENSOCUG00000005952	155240000	155250000
1	155690000	155700000	ENSOCUG00000011350	156170000	156180000
1	155690000	155700000	ENSOCUG00000011350	155710000	155720000
1	156240000	156250000	ENSOCUG00000000432	156000000	156010000
1	157660000	157670000	ENSOCUG00000009923	157700000	157710000
1	158130000	158140000	ENSOCUG00000004480	158160000	158170000
1	166700000	166710000	ENSOCUG00000006731	167110000	167120000
1	166700000	166710000	ENSOCUG00000006731	167600000	167610000
1	167130000	167140000	ENSOCUG00000014291	166680000	166690000
1	171770000	171780000	ENSOCUG00000005882	171990000	172000000
1	171770000	171780000	ENSOCUG00000005882	171680000	171690000
1	172190000	172200000	ENSOCUG00000012440	172380000	172390000
1	173040000	173050000	ENSOCUG00000025307	173450000	173460000
1	173650000	173660000	ENSOCUG00000001405	173620000	173630000
1	173650000	173660000	ENSOCUG00000001405	173600000	173610000
1	183980000	183990000	ENSOCUG00000007369	183790000	183800000
1	184490000	184500000	ENSOCUG00000001307	185060000	185070000
1	185190000	185200000	ENSOCUG00000025433	185230000	185240000
1	186280000	186290000	ENSOCUG00000002052	186590000	186600000
1	186280000	186290000	ENSOCUG00000002066	186590000	186600000
1	186620000	186630000	ENSOCUG00000002099	186650000	186660000
1	186620000	186630000	ENSOCUG00000002099	186690000	186700000
1	186670000	186680000	ENSOCUG00000002112	186540000	186550000
1	186720000	186730000	ENSOCUG00000005557	186540000	186550000
1	186910000	186920000	ENSOCUG00000006365	186930000	186940000
1	193480000	193490000	ENSOCUG00000026432	193440000	193450000
1	193480000	193490000	ENSOCUG00000026432	193650000	193660000
1	194320000	194330000	ENSOCUG00000014485	194360000	194370000
2	290000	300000	ENSOCUG00000007993	220000	230000
2	630000	640000	ENSOCUG00000002549	600000	610000
2	6670000	6680000	ENSOCUG00000016642	6630000	6640000
2	6670000	6680000	ENSOCUG00000016642	6700000	6710000
2	6770000	6780000	ENSOCUG00000002246	6740000	6750000
2	6770000	6780000	ENSOCUG00000002246	6750000	6760000
2	7460000	7470000	ENSOCUG00000015499	7400000	7410000
2	8120000	8130000	ENSOCUG00000005242	8090000	8100000
2	8170000	8180000	ENSOCUG00000001571	8360000	8370000
2	10840000	10850000	ENSOCUG00000009517	10720000	10730000
2	15380000	15390000	ENSOCUG00000007460	15350000	15360000
2	15600000	15610000	ENSOCUG00000004764	15580000	15590000
2	15900000	15910000	ENSOCUG00000016004	15930000	15940000
2	17210000	17220000	ENSOCUG00000014185	17150000	17160000
2	17210000	17220000	ENSOCUG00000014185	17100000	17110000
2	20780000	20790000	ENSOCUG00000000290	21510000	21520000
2	20780000	20790000	ENSOCUG00000000290	21520000	21530000
2	20780000	20790000	ENSOCUG00000000290	20840000	20850000
2	20780000	20790000	ENSOCUG00000000290	20830000	20840000
2	20780000	20790000	ENSOCUG00000000290	21500000	21510000
2	27190000	27200000	ENSOCUG00000003419	27150000	27160000
2	35490000	35500000	ENSOCUG00000025314	35430000	35440000
2	35490000	35500000	ENSOCUG00000025314	35620000	35630000
2	38210000	38220000	ENSOCUG00000015419	38520000	38530000
2	40230000	40240000	ENSOCUG00000005942	40280000	40290000
2	43640000	43650000	ENSOCUG00000011972	43710000	43720000
2	44230000	44240000	ENSOCUG00000014093	44450000	44460000
2	46280000	46290000	ENSOCUG00000004114	46250000	46260000
2	46280000	46290000	ENSOCUG00000004114	46240000	46250000
2	51440000	51450000	ENSOCUG00000016256	52130000	52140000
2	62670000	62680000	ENSOCUG00000002591	62720000	62730000
2	62670000	62680000	ENSOCUG00000002591	62740000	62750000
2	62670000	62680000	ENSOCUG00000002591	62730000	62740000
2	62700000	62710000	ENSOCUG00000012354	62660000	62670000
2	62700000	62710000	ENSOCUG00000012354	62740000	62750000
2	62880000	62890000	ENSOCUG00000004810	63620000	63630000
2	62970000	62980000	ENSOCUG00000005808	63010000	63020000
2	86920000	86930000	ENSOCUG00000007967	86960000	86970000
2	89830000	89840000	ENSOCUG00000004890	89770000	89780000
2	90460000	90470000	ENSOCUG00000016746	90490000	90500000
2	93010000	93020000	ENSOCUG00000004104	93040000	93050000
2	93010000	93020000	ENSOCUG00000004104	93540000	93550000
2	93430000	93440000	ENSOCUG00000003383	93470000	93480000
2	94990000	95000000	ENSOCUG00000009882	94960000	94970000
2	95060000	95070000	ENSOCUG00000001498	95100000	95110000
2	97340000	97350000	ENSOCUG00000006058	97210000	97220000
2	99740000	99750000	ENSOCUG00000029277	99630000	99640000
2	111720000	111730000	ENSOCUG00000000197	111690000	111700000
2	111900000	111910000	ENSOCUG00000004664	111940000	111950000
2	111900000	111910000	ENSOCUG00000004664	111950000	111960000
2	111980000	111990000	ENSOCUG00000004656	111880000	111890000
2	111980000	111990000	ENSOCUG00000027040	111880000	111890000
2	112320000	112330000	ENSOCUG00000008227	112270000	112280000
2	114270000	114280000	ENSOCUG00000007620	114250000	114260000
2	120840000	120850000	ENSOCUG00000004913	120880000	120890000
2	120840000	120850000	ENSOCUG00000004913	120780000	120790000
2	123410000	123420000	ENSOCUG00000021773	123390000	123400000
2	131440000	131450000	ENSOCUG00000012044	132430000	132440000
2	142410000	142420000	ENSOCUG00000005300	142440000	142450000
2	146890000	146900000	ENSOCUG00000016679	146960000	146970000
2	146890000	146900000	ENSOCUG00000016679	146950000	146960000
2	148200000	148210000	ENSOCUG00000016164	148290000	148300000
2	148200000	148210000	ENSOCUG00000016164	148310000	148320000
2	149070000	149080000	ENSOCUG00000007230	149100000	149110000
2	149910000	149920000	ENSOCUG00000001595	149810000	149820000
2	158720000	158730000	ENSOCUG00000017089	158610000	158620000
2	158720000	158730000	ENSOCUG00000017076	158610000	158620000
2	158970000	158980000	ENSOCUG00000006872	159040000	159050000
2	159000000	159010000	ENSOCUG00000014887	158820000	158830000
2	159190000	159200000	ENSOCUG00000028221	158990000	159000000
2	159280000	159290000	ENSOCUG00000025172	159360000	159370000
2	160510000	160520000	ENSOCUG00000003071	160490000	160500000
2	160510000	160520000	ENSOCUG00000003071	160530000	160540000
2	161560000	161570000	ENSOCUG00000003153	161840000	161850000
2	161560000	161570000	ENSOCUG00000003153	161600000	161610000
2	161560000	161570000	ENSOCUG00000003153	160790000	160800000
2	161560000	161570000	ENSOCUG00000003153	161630000	161640000
2	163500000	163510000	ENSOCUG00000002283	163630000	163640000
2	164580000	164590000	ENSOCUG00000007010	164260000	164270000
2	169740000	169750000	ENSOCUG00000026956	169890000	169900000
2	169740000	169750000	ENSOCUG00000026956	169850000	169860000
2	169740000	169750000	ENSOCUG00000026956	169830000	169840000
2	174060000	174070000	ENSOCUG00000011260	174030000	174040000
3	760000	770000	ENSOCUG00000003362	670000	680000
3	3590000	3600000	ENSOCUG00000000051	3800000	3810000
3	8810000	8820000	ENSOCUG00000017068	8610000	8620000
3	13220000	13230000	ENSOCUG00000023589	13070000	13080000
3	15020000	15030000	ENSOCUG00000029222	15100000	15110000
3	16910000	16920000	ENSOCUG00000015935	16980000	16990000
3	20630000	20640000	ENSOCUG00000008421	20660000	20670000
3	30690000	30700000	ENSOCUG00000016088	30710000	30720000
3	30690000	30700000	ENSOCUG00000016088	30750000	30760000
3	31380000	31390000	ENSOCUG00000006829	31420000	31430000
3	32060000	32070000	ENSOCUG00000025005	31880000	31890000
3	32110000	32120000	ENSOCUG00000003848	32030000	32040000
3	32320000	32330000	ENSOCUG00000009270	32280000	32290000
3	32320000	32330000	ENSOCUG00000009270	32340000	32350000
3	32320000	32330000	ENSOCUG00000009270	32300000	32310000
3	35470000	35480000	ENSOCUG00000027241	35600000	35610000
3	35880000	35890000	ENSOCUG00000011095	35900000	35910000
3	39140000	39150000	ENSOCUG00000001053	40560000	40570000
3	39140000	39150000	ENSOCUG00000001053	39060000	39070000
3	51520000	51530000	ENSOCUG00000000836	51650000	51660000
3	51760000	51770000	ENSOCUG00000000539	51630000	51640000
3	53340000	53350000	ENSOCUG00000005098	53400000	53410000
3	53730000	53740000	ENSOCUG00000027790	53690000	53700000
3	53730000	53740000	ENSOCUG00000027790	54270000	54280000
3	55610000	55620000	ENSOCUG00000009161	55410000	55420000
3	55610000	55620000	ENSOCUG00000009161	55580000	55590000
3	55610000	55620000	ENSOCUG00000009161	55500000	55510000
3	55610000	55620000	ENSOCUG00000009161	55510000	55520000
3	55610000	55620000	ENSOCUG00000009161	55540000	55550000
3	56420000	56430000	ENSOCUG00000011627	56860000	56870000
3	57560000	57570000	ENSOCUG00000013360	57070000	57080000
3	71750000	71760000	ENSOCUG00000006001	71310000	71320000
3	81950000	81960000	ENSOCUG00000007514	81660000	81670000
3	82030000	82040000	ENSOCUG00000005522	81990000	82000000
3	82350000	82360000	ENSOCUG00000000345	82410000	82420000
3	82350000	82360000	ENSOCUG00000000345	82380000	82390000
3	82520000	82530000	ENSOCUG00000015198	82490000	82500000
3	82850000	82860000	ENSOCUG00000014096	82750000	82760000
3	83170000	83180000	ENSOCUG00000015867	83030000	83040000
3	85800000	85810000	ENSOCUG00000003263	85660000	85670000
3	89060000	89070000	ENSOCUG00000008414	89120000	89130000
3	89060000	89070000	ENSOCUG00000008414	89140000	89150000
3	89060000	89070000	ENSOCUG00000008414	89130000	89140000
3	90150000	90160000	ENSOCUG00000007692	89690000	89700000
3	90190000	90200000	ENSOCUG00000007700	89480000	89490000
3	90190000	90200000	ENSOCUG00000007700	89960000	89970000
3	90850000	90860000	ENSOCUG00000009616	90880000	90890000
3	95320000	95330000	ENSOCUG00000008312	95350000	95360000
3	95470000	95480000	ENSOCUG00000016568	95520000	95530000
3	110260000	110270000	ENSOCUG00000001316	110280000	110290000
3	110260000	110270000	ENSOCUG00000001316	110240000	110250000
3	114050000	114060000	ENSOCUG00000017407	114010000	114020000
3	114050000	114060000	ENSOCUG00000017407	114020000	114030000
3	114650000	114660000	ENSOCUG00000022383	114680000	114690000
3	114650000	114660000	ENSOCUG00000022383	114670000	114680000
3	114650000	114660000	ENSOCUG00000022383	114300000	114310000
3	116740000	116750000	ENSOCUG00000008661	116690000	116700000
3	117760000	117770000	ENSOCUG00000008545	118020000	118030000
3	117760000	117770000	ENSOCUG00000008545	117740000	117750000
3	118070000	118080000	ENSOCUG00000017222	118020000	118030000
3	119830000	119840000	ENSOCUG00000011148	119650000	119660000
3	119830000	119840000	ENSOCUG00000011148	119950000	119960000
3	123480000	123490000	ENSOCUG00000000779	123200000	123210000
3	123480000	123490000	ENSOCUG00000000779	123680000	123690000
3	132480000	132490000	ENSOCUG00000007541	132620000	132630000
3	133950000	133960000	ENSOCUG00000015191	134040000	134050000
3	134530000	134540000	ENSOCUG00000009066	134450000	134460000
3	138910000	138920000	ENSOCUG00000009112	138950000	138960000
3	139350000	139360000	ENSOCUG00000005112	139300000	139310000
3	139450000	139460000	ENSOCUG00000011785	139500000	139510000
3	139450000	139460000	ENSOCUG00000011785	139480000	139490000
3	139450000	139460000	ENSOCUG00000011785	139420000	139430000
3	139560000	139570000	ENSOCUG00000011804	139480000	139490000
3	146730000	146740000	ENSOCUG00000002685	146700000	146710000
3	146730000	146740000	ENSOCUG00000002685	146750000	146760000
3	147710000	147720000	ENSOCUG00000009294	147680000	147690000
4	1550000	1560000	ENSOCUG00000009416	1810000	1820000
4	1550000	1560000	ENSOCUG00000009416	1520000	1530000
4	1650000	1660000	ENSOCUG00000027817	1680000	1690000
4	2590000	2600000	ENSOCUG00000007161	2540000	2550000
4	6450000	6460000	ENSOCUG00000014883	6540000	6550000
4	6450000	6460000	ENSOCUG00000014883	6500000	6510000
4	7190000	7200000	ENSOCUG00000013495	7400000	7410000
4	7270000	7280000	ENSOCUG00000014556	7290000	7300000
4	7300000	7310000	ENSOCUG00000025016	7280000	7290000
4	7380000	7390000	ENSOCUG00000016696	7230000	7240000
4	7380000	7390000	ENSOCUG00000016683	7230000	7240000
4	7430000	7440000	ENSOCUG00000017328	7400000	7410000
4	7430000	7440000	ENSOCUG00000017328	7560000	7570000
4	7700000	7710000	ENSOCUG00000003187	7500000	7510000
4	8060000	8070000	ENSOCUG00000014501	7930000	7940000
4	8230000	8240000	ENSOCUG00000020902	8290000	8300000
4	8400000	8410000	ENSOCUG00000025012	8380000	8390000
4	9520000	9530000	ENSOCUG00000014031	9550000	9560000
4	9520000	9530000	ENSOCUG00000014031	9640000	9650000
4	9520000	9530000	ENSOCUG00000014031	9250000	9260000
4	12070000	12080000	ENSOCUG00000024010	12040000	12050000
4	13540000	13550000	ENSOCUG00000009263	13510000	13520000
4	13540000	13550000	ENSOCUG00000009263	13580000	13590000
4	15130000	15140000	ENSOCUG00000007166	15230000	15240000
4	18250000	18260000	ENSOCUG00000017083	18390000	18400000
4	21880000	21890000	ENSOCUG00000001599	21950000	21960000
4	21880000	21890000	ENSOCUG00000001599	22010000	22020000
4	21880000	21890000	ENSOCUG00000001599	22030000	22040000
4	22560000	22570000	ENSOCUG00000001310	22440000	22450000
4	26680000	26690000	ENSOCUG00000010766	26590000	26600000
4	33980000	33990000	ENSOCUG00000001851	34000000	34010000
4	34180000	34190000	ENSOCUG00000015681	34320000	34330000
4	34180000	34190000	ENSOCUG00000015681	34120000	34130000
4	34240000	34250000	ENSOCUG00000015715	34120000	34130000
4	36270000	36280000	ENSOCUG00000013920	36360000	36370000
4	36870000	36880000	ENSOCUG00000013484	36570000	36580000
4	36950000	36960000	ENSOCUG00000016826	36930000	36940000
4	37040000	37050000	ENSOCUG00000001426	37290000	37300000
4	37080000	37090000	ENSOCUG00000011242	36900000	36910000
4	37080000	37090000	ENSOCUG00000011242	37100000	37110000
4	37180000	37190000	ENSOCUG00000004147	36930000	36940000
4	37230000	37240000	ENSOCUG00000004151	37050000	37060000
4	38030000	38040000	ENSOCUG00000013345	38190000	38200000
4	38220000	38230000	ENSOCUG00000024495	38190000	38200000
4	38290000	38300000	ENSOCUG00000038415	38270000	38280000
4	38330000	38340000	ENSOCUG00000013555	38420000	38430000
4	39550000	39560000	ENSOCUG00000000997	39470000	39480000
4	44010000	44020000	ENSOCUG00000014907	44080000	44090000
4	44010000	44020000	ENSOCUG00000000776	44080000	44090000
4	48730000	48740000	ENSOCUG00000022219	48690000	48700000
4	48730000	48740000	ENSOCUG00000022219	48700000	48710000
4	48840000	48850000	ENSOCUG00000002982	48810000	48820000
4	50490000	50500000	ENSOCUG00000009203	50530000	50540000
4	50710000	50720000	ENSOCUG00000004591	50900000	50910000
4	50710000	50720000	ENSOCUG00000012539	50900000	50910000
4	55270000	55280000	ENSOCUG00000010522	55470000	55480000
4	59170000	59180000	ENSOCUG00000016701	58990000	59000000
4	59700000	59710000	ENSOCUG00000011455	60040000	60050000
4	64120000	64130000	ENSOCUG00000014066	64190000	64200000
4	67080000	67090000	ENSOCUG00000004280	67040000	67050000
4	67080000	67090000	ENSOCUG00000004284	67040000	67050000
4	70260000	70270000	ENSOCUG00000013394	70310000	70320000
4	70260000	70270000	ENSOCUG00000013394	70220000	70230000
4	74510000	74520000	ENSOCUG00000004665	74560000	74570000
4	74510000	74520000	ENSOCUG00000008792	74560000	74570000
4	80620000	80630000	ENSOCUG00000010475	80660000	80670000
4	80620000	80630000	ENSOCUG00000010475	80720000	80730000
4	80900000	80910000	ENSOCUG00000009276	80860000	80870000
4	80900000	80910000	ENSOCUG00000009276	80850000	80860000
4	84590000	84600000	ENSOCUG00000004989	84650000	84660000
4	84700000	84710000	ENSOCUG00000010404	84480000	84490000
4	84700000	84710000	ENSOCUG00000010404	84540000	84550000
4	84710000	84720000	ENSOCUG00000004979	84540000	84550000
4	84850000	84860000	ENSOCUG00000006133	84890000	84900000
4	84940000	84950000	ENSOCUG00000017054	84910000	84920000
4	88360000	88370000	ENSOCUG00000008310	88310000	88320000
5	3120000	3130000	ENSOCUG00000009440	2920000	2930000
5	3250000	3260000	ENSOCUG00000022985	3210000	3220000
5	10020000	10030000	ENSOCUG00000001741	9890000	9900000
5	10020000	10030000	ENSOCUG00000001741	9880000	9890000
5	11570000	11580000	ENSOCUG00000004079	11670000	11680000
5	12840000	12850000	ENSOCUG00000017254	12710000	12720000
5	12840000	12850000	ENSOCUG00000017254	13140000	13150000
5	12960000	12970000	ENSOCUG00000002193	13070000	13080000
5	13310000	13320000	ENSOCUG00000000564	13570000	13580000
5	13310000	13320000	ENSOCUG00000000564	13820000	13830000
5	13310000	13320000	ENSOCUG00000000564	13560000	13570000
5	13310000	13320000	ENSOCUG00000000564	13640000	13650000
5	13380000	13390000	ENSOCUG00000000577	13440000	13450000
5	13380000	13390000	ENSOCUG00000000577	13410000	13420000
5	13380000	13390000	ENSOCUG00000000572	13410000	13420000
5	13380000	13390000	ENSOCUG00000000577	13480000	13490000
5	13380000	13390000	ENSOCUG00000000572	13440000	13450000
5	13580000	13590000	ENSOCUG00000014974	13300000	13310000
5	13580000	13590000	ENSOCUG00000007485	13300000	13310000
5	13590000	13600000	ENSOCUG00000014984	13330000	13340000
5	13600000	13610000	ENSOCUG00000026040	13300000	13310000
5	13790000	13800000	ENSOCUG00000026139	14060000	14070000
5	14480000	14490000	ENSOCUG00000006911	14120000	14130000
5	14480000	14490000	ENSOCUG00000006911	14100000	14110000
5	14480000	14490000	ENSOCUG00000006911	13960000	13970000
5	17670000	17680000	ENSOCUG00000013774	17640000	17650000
5	22730000	22740000	ENSOCUG00000005173	22860000	22870000
5	22770000	22780000	ENSOCUG00000010001	22840000	22850000
5	22770000	22780000	ENSOCUG00000025249	22840000	22850000
5	22770000	22780000	ENSOCUG00000010001	22830000	22840000
5	22770000	22780000	ENSOCUG00000025249	22830000	22840000
5	22820000	22830000	ENSOCUG00000026215	22840000	22850000
5	22920000	22930000	ENSOCUG00000010077	22940000	22950000
5	23000000	23010000	ENSOCUG00000011825	22950000	22960000
5	23010000	23020000	ENSOCUG00000011843	23480000	23490000
5	23110000	23120000	ENSOCUG00000008968	23590000	23600000
5	23240000	23250000	ENSOCUG00000009046	23310000	23320000
5	23430000	23440000	ENSOCUG00000006327	23290000	23300000
5	23780000	23790000	ENSOCUG00000001242	23800000	23810000
5	23840000	23850000	ENSOCUG00000011623	23770000	23780000
5	23840000	23850000	ENSOCUG00000008525	23770000	23780000
5	24230000	24240000	ENSOCUG00000008805	24250000	24260000
5	24780000	24790000	ENSOCUG00000017662	24880000	24890000
5	28980000	28990000	ENSOCUG00000004130	28940000	28950000
5	30270000	30280000	ENSOCUG00000015563	30200000	30210000
5	32640000	32650000	ENSOCUG00000001866	32300000	32310000
5	32640000	32650000	ENSOCUG00000001866	32290000	32300000
5	34980000	34990000	ENSOCUG00000008578	35010000	35020000
5	36260000	36270000	ENSOCUG00000016649	36380000	36390000
5	36840000	36850000	ENSOCUG00000025617	36720000	36730000
6	2600000	2610000	ENSOCUG00000006701	2580000	2590000
6	2600000	2610000	ENSOCUG00000006701	2980000	2990000
6	7980000	7990000	ENSOCUG00000005927	8010000	8020000
6	8530000	8540000	ENSOCUG00000023516	8490000	8500000
6	8530000	8540000	ENSOCUG00000023516	8480000	8490000
6	8530000	8540000	ENSOCUG00000023516	8430000	8440000
6	8530000	8540000	ENSOCUG00000023516	8460000	8470000
6	8530000	8540000	ENSOCUG00000023516	8510000	8520000
6	13970000	13980000	ENSOCUG00000024227	13900000	13910000
6	13970000	13980000	ENSOCUG00000024227	13930000	13940000
6	14100000	14110000	ENSOCUG00000008401	14210000	14220000
6	14230000	14240000	ENSOCUG00000008411	13900000	13910000
6	14360000	14370000	ENSOCUG00000008470	14330000	14340000
6	14360000	14370000	ENSOCUG00000008470	14380000	14390000
6	14390000	14400000	ENSOCUG00000008476	14260000	14270000
6	17700000	17710000	ENSOCUG00000015692	17740000	17750000
6	17700000	17710000	ENSOCUG00000015692	17680000	17690000
6	17700000	17710000	ENSOCUG00000015692	17780000	17790000
6	17700000	17710000	ENSOCUG00000015692	17730000	17740000
6	23580000	23590000	ENSOCUG00000007108	23080000	23090000
6	23580000	23590000	ENSOCUG00000007108	23090000	23100000
7	8760000	8770000	ENSOCUG00000026796	8680000	8690000
7	8760000	8770000	ENSOCUG00000026796	8670000	8680000
7	8760000	8770000	ENSOCUG00000026796	8780000	8790000
7	9330000	9340000	ENSOCUG00000022849	14260000	14270000
7	14110000	14120000	ENSOCUG00000001867	14070000	14080000
7	14110000	14120000	ENSOCUG00000001867	14060000	14070000
7	14120000	14130000	ENSOCUG00000001870	14080000	14090000
7	14200000	14210000	ENSOCUG00000007004	9440000	9450000
7	14550000	14560000	ENSOCUG00000001699	14900000	14910000
7	14550000	14560000	ENSOCUG00000001699	14490000	14500000
7	20960000	20970000	ENSOCUG00000017124	20910000	20920000
7	21760000	21770000	ENSOCUG00000007425	21840000	21850000
7	22570000	22580000	ENSOCUG00000013237	22720000	22730000
7	22570000	22580000	ENSOCUG00000013237	22680000	22690000
7	22570000	22580000	ENSOCUG00000013237	22630000	22640000
7	27890000	27900000	ENSOCUG00000016173	28100000	28110000
7	27890000	27900000	ENSOCUG00000016173	27910000	27920000
7	30450000	30460000	ENSOCUG00000012455	30530000	30540000
7	30450000	30460000	ENSOCUG00000012455	30500000	30510000
7	34090000	34100000	ENSOCUG00000001618	34240000	34250000
7	39650000	39660000	ENSOCUG00000010217	39610000	39620000
7	39650000	39660000	ENSOCUG00000010217	39600000	39610000
7	41310000	41320000	ENSOCUG00000008790	41280000	41290000
7	41310000	41320000	ENSOCUG00000008790	41290000	41300000
7	43500000	43510000	ENSOCUG00000012747	43410000	43420000
7	43500000	43510000	ENSOCUG00000012747	43620000	43630000
7	43500000	43510000	ENSOCUG00000012747	43610000	43620000
7	43500000	43510000	ENSOCUG00000012747	43600000	43610000
7	63420000	63430000	ENSOCUG00000010082	62770000	62780000
7	63420000	63430000	ENSOCUG00000010082	63360000	63370000
7	63420000	63430000	ENSOCUG00000010082	63330000	63340000
7	72030000	72040000	ENSOCUG00000011107	71870000	71880000
7	73550000	73560000	ENSOCUG00000014790	73480000	73490000
7	73680000	73690000	ENSOCUG00000001923	73640000	73650000
7	87350000	87360000	ENSOCUG00000012712	87300000	87310000
7	95180000	95190000	ENSOCUG00000000784	95350000	95360000
7	95290000	95300000	ENSOCUG00000009764	95370000	95380000
7	96150000	96160000	ENSOCUG00000009198	96110000	96120000
7	101380000	101390000	ENSOCUG00000005115	101430000	101440000
7	108770000	108780000	ENSOCUG00000001372	108740000	108750000
7	109480000	109490000	ENSOCUG00000010394	109680000	109690000
7	109550000	109560000	ENSOCUG00000010405	109500000	109510000
7	111210000	111220000	ENSOCUG00000014820	111250000	111260000
7	115560000	115570000	ENSOCUG00000008962	115490000	115500000
7	115720000	115730000	ENSOCUG00000014119	115850000	115860000
7	115720000	115730000	ENSOCUG00000014119	115840000	115850000
7	115820000	115830000	ENSOCUG00000008760	115850000	115860000
7	122050000	122060000	ENSOCUG00000010147	122030000	122040000
7	130150000	130160000	ENSOCUG00000012511	130130000	130140000
7	130430000	130440000	ENSOCUG00000012663	129810000	129820000
7	130700000	130710000	ENSOCUG00000005515	130470000	130480000
7	130700000	130710000	ENSOCUG00000005515	130740000	130750000
7	142430000	142440000	ENSOCUG00000012462	142160000	142170000
7	142540000	142550000	ENSOCUG00000012488	142510000	142520000
7	146950000	146960000	ENSOCUG00000012384	147000000	147010000
7	146950000	146960000	ENSOCUG00000012368	147000000	147010000
7	148520000	148530000	ENSOCUG00000005431	148880000	148890000
7	148520000	148530000	ENSOCUG00000005431	148870000	148880000
7	148520000	148530000	ENSOCUG00000005431	148640000	148650000
7	148900000	148910000	ENSOCUG00000015383	149190000	149200000
7	155770000	155780000	ENSOCUG00000014302	155840000	155850000
7	156770000	156780000	ENSOCUG00000010104	156970000	156980000
7	156770000	156780000	ENSOCUG00000010104	156850000	156860000
7	157840000	157850000	ENSOCUG00000009891	157570000	157580000
7	159440000	159450000	ENSOCUG00000001963	159530000	159540000
7	159620000	159630000	ENSOCUG00000005524	159450000	159460000
7	159620000	159630000	ENSOCUG00000005524	159660000	159670000
7	159700000	159710000	ENSOCUG00000016027	159670000	159680000
7	160130000	160140000	ENSOCUG00000016033	160010000	160020000
7	160450000	160460000	ENSOCUG00000015096	160410000	160420000
7	160450000	160460000	ENSOCUG00000015096	159750000	159760000
7	160460000	160470000	ENSOCUG00000015103	160410000	160420000
7	160510000	160520000	ENSOCUG00000015157	160310000	160320000
7	160590000	160600000	ENSOCUG00000012477	160680000	160690000
7	160590000	160600000	ENSOCUG00000012477	160810000	160820000
7	160750000	160760000	ENSOCUG00000011353	160790000	160800000
7	160750000	160760000	ENSOCUG00000011145	160790000	160800000
7	160800000	160810000	ENSOCUG00000011360	160820000	160830000
7	164480000	164490000	ENSOCUG00000005456	164370000	164380000
7	165090000	165100000	ENSOCUG00000012378	165130000	165140000
7	173320000	173330000	ENSOCUG00000014358	173400000	173410000
8	13220000	13230000	ENSOCUG00000008342	13180000	13190000
8	17540000	17550000	ENSOCUG00000014088	17500000	17510000
8	19310000	19320000	ENSOCUG00000007479	19270000	19280000
8	21130000	21140000	ENSOCUG00000014664	20940000	20950000
8	24640000	24650000	ENSOCUG00000006003	24610000	24620000
8	24640000	24650000	ENSOCUG00000006003	24820000	24830000
8	26940000	26950000	ENSOCUG00000014390	26830000	26840000
8	26940000	26950000	ENSOCUG00000014390	26900000	26910000
8	26940000	26950000	ENSOCUG00000014390	26850000	26860000
8	27030000	27040000	ENSOCUG00000017125	27270000	27280000
8	28100000	28110000	ENSOCUG00000016827	28020000	28030000
8	29100000	29110000	ENSOCUG00000007878	28760000	28770000
8	29100000	29110000	ENSOCUG00000002703	28760000	28770000
8	30470000	30480000	ENSOCUG00000021580	30600000	30610000
8	30630000	30640000	ENSOCUG00000001956	30410000	30420000
8	32690000	32700000	ENSOCUG00000003742	32670000	32680000
8	32750000	32760000	ENSOCUG00000011187	32770000	32780000
8	32860000	32870000	ENSOCUG00000012934	33130000	33140000
8	32860000	32870000	ENSOCUG00000012934	32700000	32710000
8	33100000	33110000	ENSOCUG00000014499	33180000	33190000
8	35860000	35870000	ENSOCUG00000020921	36060000	36070000
8	37310000	37320000	ENSOCUG00000012946	37340000	37350000
8	41160000	41170000	ENSOCUG00000011779	41140000	41150000
8	43080000	43090000	ENSOCUG00000000732	43410000	43420000
8	43080000	43090000	ENSOCUG00000000732	43130000	43140000
8	49040000	49050000	ENSOCUG00000017940	49170000	49180000
8	49900000	49910000	ENSOCUG00000013829	49870000	49880000
8	52790000	52800000	ENSOCUG00000016016	52830000	52840000
8	53910000	53920000	ENSOCUG00000004256	53740000	53750000
8	54260000	54270000	ENSOCUG00000008197	54690000	54700000
8	54260000	54270000	ENSOCUG00000008197	54680000	54690000
8	58800000	58810000	ENSOCUG00000005237	58890000	58900000
8	74490000	74500000	ENSOCUG00000011318	74360000	74370000
8	74490000	74500000	ENSOCUG00000011318	74270000	74280000
8	80580000	80590000	ENSOCUG00000028116	80490000	80500000
8	80580000	80590000	ENSOCUG00000028116	80500000	80510000
8	101700000	101710000	ENSOCUG00000017230	101840000	101850000
8	101700000	101710000	ENSOCUG00000017230	101910000	101920000
8	102950000	102960000	ENSOCUG00000008784	103160000	103170000
8	108360000	108370000	ENSOCUG00000022857	108450000	108460000
9	7120000	7130000	ENSOCUG00000016517	7100000	7110000
9	9920000	9930000	ENSOCUG00000001144	9940000	9950000
9	11210000	11220000	ENSOCUG00000031173	11420000	11430000
9	16140000	16150000	ENSOCUG00000001912	16280000	16290000
9	16140000	16150000	ENSOCUG00000001912	15500000	15510000
9	16210000	16220000	ENSOCUG00000022049	16230000	16240000
9	16490000	16500000	ENSOCUG00000012426	16460000	16470000
9	16530000	16540000	ENSOCUG00000016420	16620000	16630000
9	16550000	16560000	ENSOCUG00000017699	16600000	16610000
9	16630000	16640000	ENSOCUG00000017712	16560000	16570000
9	16630000	16640000	ENSOCUG00000017712	16740000	16750000
9	16710000	16720000	ENSOCUG00000017728	16740000	16750000
9	16730000	16740000	ENSOCUG00000005092	16690000	16700000
9	17570000	17580000	ENSOCUG00000011652	17590000	17600000
9	19560000	19570000	ENSOCUG00000028026	19540000	19550000
9	20140000	20150000	ENSOCUG00000010843	20160000	20170000
9	20200000	20210000	ENSOCUG00000015904	20220000	20230000
9	23390000	23400000	ENSOCUG00000008043	23450000	23460000
9	24070000	24080000	ENSOCUG00000005972	24020000	24030000
9	24070000	24080000	ENSOCUG00000005972	23980000	23990000
9	24070000	24080000	ENSOCUG00000005972	23990000	24000000
9	24090000	24100000	ENSOCUG00000006823	24110000	24120000
9	24360000	24370000	ENSOCUG00000000823	24390000	24400000
9	24520000	24530000	ENSOCUG00000000826	24450000	24460000
9	24520000	24530000	ENSOCUG00000000826	24470000	24480000
9	24580000	24590000	ENSOCUG00000000827	24680000	24690000
9	25000000	25010000	ENSOCUG00000000831	25240000	25250000
9	36500000	36510000	ENSOCUG00000008169	36540000	36550000
9	36500000	36510000	ENSOCUG00000008184	36540000	36550000
9	36500000	36510000	ENSOCUG00000008169	36520000	36530000
9	36500000	36510000	ENSOCUG00000008169	36560000	36570000
9	36500000	36510000	ENSOCUG00000008184	36560000	36570000
9	36500000	36510000	ENSOCUG00000008184	36520000	36530000
9	59380000	59390000	ENSOCUG00000000020	59500000	59510000
9	62930000	62940000	ENSOCUG00000023761	62820000	62830000
9	64660000	64670000	ENSOCUG00000016820	64760000	64770000
9	68090000	68100000	ENSOCUG00000008833	68200000	68210000
9	68090000	68100000	ENSOCUG00000008833	68190000	68200000
9	68090000	68100000	ENSOCUG00000008833	68180000	68190000
9	68090000	68100000	ENSOCUG00000008833	68040000	68050000
9	73260000	73270000	ENSOCUG00000013300	73510000	73520000
9	73260000	73270000	ENSOCUG00000013300	73550000	73560000
9	73260000	73270000	ENSOCUG00000013300	73530000	73540000
9	74130000	74140000	ENSOCUG00000008583	74170000	74180000
9	77360000	77370000	ENSOCUG00000000697	77250000	77260000
9	77360000	77370000	ENSOCUG00000000697	77270000	77280000
9	77360000	77370000	ENSOCUG00000000692	77270000	77280000
9	77360000	77370000	ENSOCUG00000000692	77250000	77260000
9	77420000	77430000	ENSOCUG00000000703	77270000	77280000
9	77490000	77500000	ENSOCUG00000000706	77630000	77640000
9	83490000	83500000	ENSOCUG00000009451	83550000	83560000
9	83490000	83500000	ENSOCUG00000009451	83540000	83550000
9	88420000	88430000	ENSOCUG00000006979	88500000	88510000
9	97980000	97990000	ENSOCUG00000021525	98090000	98100000
9	103050000	103060000	ENSOCUG00000015736	102820000	102830000
9	106790000	106800000	ENSOCUG00000017601	106430000	106440000
9	106790000	106800000	ENSOCUG00000017601	106760000	106770000
9	110360000	110370000	ENSOCUG00000001384	110400000	110410000
9	114650000	114660000	ENSOCUG00000004001	114580000	114590000
10	6550000	6560000	ENSOCUG00000015345	6620000	6630000
10	8050000	8060000	ENSOCUG00000006565	8180000	8190000
10	8050000	8060000	ENSOCUG00000006565	8190000	8200000
10	14380000	14390000	ENSOCUG00000000804	14470000	14480000
10	15290000	15300000	ENSOCUG00000000120	15270000	15280000
10	15290000	15300000	ENSOCUG00000000120	15350000	15360000
10	19390000	19400000	ENSOCUG00000000346	19860000	19870000
10	24710000	24720000	ENSOCUG00000000621	23990000	24000000
10	25220000	25230000	ENSOCUG00000006563	25180000	25190000
10	25220000	25230000	ENSOCUG00000006563	25120000	25130000
10	25220000	25230000	ENSOCUG00000006563	25160000	25170000
10	25810000	25820000	ENSOCUG00000012089	25240000	25250000
10	34160000	34170000	ENSOCUG00000005128	34110000	34120000
10	34160000	34170000	ENSOCUG00000005128	34080000	34090000
10	34160000	34170000	ENSOCUG00000005128	34100000	34110000
10	34280000	34290000	ENSOCUG00000012309	34320000	34330000
10	36310000	36320000	ENSOCUG00000014806	36250000	36260000
10	36310000	36320000	ENSOCUG00000014806	35880000	35890000
10	36310000	36320000	ENSOCUG00000014806	36220000	36230000
10	39710000	39720000	ENSOCUG00000028165	38520000	38530000
10	40170000	40180000	ENSOCUG00000002574	40040000	40050000
11	1630000	1640000	ENSOCUG00000011211	1610000	1620000
11	3950000	3960000	ENSOCUG00000002630	6960000	6970000
11	3950000	3960000	ENSOCUG00000002630	6660000	6670000
11	8150000	8160000	ENSOCUG00000005147	8040000	8050000
11	14220000	14230000	ENSOCUG00000004299	14260000	14270000
11	15580000	15590000	ENSOCUG00000007162	15530000	15540000
11	20460000	20470000	ENSOCUG00000007922	20420000	20430000
11	20460000	20470000	ENSOCUG00000007922	20430000	20440000
11	35330000	35340000	ENSOCUG00000005741	35410000	35420000
11	55190000	55200000	ENSOCUG00000000684	55370000	55380000
11	55190000	55200000	ENSOCUG00000000684	55170000	55180000
11	56220000	56230000	ENSOCUG00000014474	56320000	56330000
11	56220000	56230000	ENSOCUG00000014474	56310000	56320000
11	56220000	56230000	ENSOCUG00000014474	56330000	56340000
11	56870000	56880000	ENSOCUG00000006774	56760000	56770000
11	57320000	57330000	ENSOCUG00000011423	58110000	58120000
11	57410000	57420000	ENSOCUG00000009162	57380000	57390000
11	57730000	57740000	ENSOCUG00000021947	57710000	57720000
11	69020000	69030000	ENSOCUG00000011387	69050000	69060000
11	70960000	70970000	ENSOCUG00000011604	70910000	70920000
11	70960000	70970000	ENSOCUG00000011604	70930000	70940000
11	78360000	78370000	ENSOCUG00000010466	78320000	78330000
11	78360000	78370000	ENSOCUG00000010466	78310000	78320000
11	81710000	81720000	ENSOCUG00000024056	81210000	81220000
11	81710000	81720000	ENSOCUG00000011568	81210000	81220000
12	1140000	1150000	ENSOCUG00000011824	1060000	1070000
12	4820000	4830000	ENSOCUG00000013017	4670000	4680000
12	5290000	5300000	ENSOCUG00000022632	5340000	5350000
12	5290000	5300000	ENSOCUG00000022632	5320000	5330000
12	8840000	8850000	ENSOCUG00000009755	8710000	8720000
12	8840000	8850000	ENSOCUG00000009755	8070000	8080000
12	16510000	16520000	ENSOCUG00000005777	16590000	16600000
12	16870000	16880000	ENSOCUG00000010357	16640000	16650000
12	26540000	26550000	ENSOCUG00000006684	26760000	26770000
12	26770000	26780000	ENSOCUG00000007046	26920000	26930000
12	26770000	26780000	ENSOCUG00000033563	26920000	26930000
12	32950000	32960000	ENSOCUG00000005243	32920000	32930000
12	33060000	33070000	ENSOCUG00000005529	33410000	33420000
12	33070000	33080000	ENSOCUG00000005532	33210000	33220000
12	33070000	33080000	ENSOCUG00000005537	33210000	33220000
12	33600000	33610000	ENSOCUG00000017891	33500000	33510000
12	35340000	35350000	ENSOCUG00000012928	35380000	35390000
12	35340000	35350000	ENSOCUG00000012928	35300000	35310000
12	35340000	35350000	ENSOCUG00000012928	35200000	35210000
12	40140000	40150000	ENSOCUG00000025542	40120000	40130000
12	42800000	42810000	ENSOCUG00000011388	42740000	42750000
12	49130000	49140000	ENSOCUG00000012344	49150000	49160000
12	55130000	55140000	ENSOCUG00000009464	55490000	55500000
12	58030000	58040000	ENSOCUG00000006556	58170000	58180000
12	62080000	62090000	ENSOCUG00000015320	61690000	61700000
12	65740000	65750000	ENSOCUG00000001488	66100000	66110000
12	65910000	65920000	ENSOCUG00000016401	65790000	65800000
12	65910000	65920000	ENSOCUG00000016401	65800000	65810000
12	70030000	70040000	ENSOCUG00000021110	70130000	70140000
12	70030000	70040000	ENSOCUG00000021110	70150000	70160000
12	70050000	70060000	ENSOCUG00000010777	70180000	70190000
12	70050000	70060000	ENSOCUG00000010777	70140000	70150000
12	73920000	73930000	ENSOCUG00000008386	74100000	74110000
12	76180000	76190000	ENSOCUG00000005288	76420000	76430000
12	76180000	76190000	ENSOCUG00000005288	76410000	76420000
12	83820000	83830000	ENSOCUG00000017742	84400000	84410000
12	86540000	86550000	ENSOCUG00000007892	86490000	86500000
12	93020000	93030000	ENSOCUG00000017850	93150000	93160000
12	93020000	93030000	ENSOCUG00000017850	93140000	93150000
12	95570000	95580000	ENSOCUG00000030811	95610000	95620000
12	97050000	97060000	ENSOCUG00000023847	97110000	97120000
12	97050000	97060000	ENSOCUG00000011814	97110000	97120000
12	97390000	97400000	ENSOCUG00000006044	97410000	97420000
12	97390000	97400000	ENSOCUG00000008607	97410000	97420000
12	100050000	100060000	ENSOCUG00000009655	99920000	99930000
12	100050000	100060000	ENSOCUG00000009655	99930000	99940000
12	101770000	101780000	ENSOCUG00000007028	100980000	100990000
12	101770000	101780000	ENSOCUG00000007028	100370000	100380000
12	101770000	101780000	ENSOCUG00000007028	100970000	100980000
12	106190000	106200000	ENSOCUG00000003200	106220000	106230000
12	106190000	106200000	ENSOCUG00000003200	106060000	106070000
12	106190000	106200000	ENSOCUG00000003200	106120000	106130000
12	106620000	106630000	ENSOCUG00000011553	106700000	106710000
12	111520000	111530000	ENSOCUG00000025991	111550000	111560000
12	114540000	114550000	ENSOCUG00000011858	114600000	114610000
12	114540000	114550000	ENSOCUG00000011858	114640000	114650000
12	114540000	114550000	ENSOCUG00000011858	114620000	114630000
12	115270000	115280000	ENSOCUG00000008089	115320000	115330000
12	117720000	117730000	ENSOCUG00000006061	117660000	117670000
12	124760000	124770000	ENSOCUG00000014367	124660000	124670000
12	125350000	125360000	ENSOCUG00000011613	125430000	125440000
12	125580000	125590000	ENSOCUG00000011633	125530000	125540000
12	125580000	125590000	ENSOCUG00000011633	125810000	125820000
12	125580000	125590000	ENSOCUG00000011633	125550000	125560000
12	125580000	125590000	ENSOCUG00000011633	125830000	125840000
12	125580000	125590000	ENSOCUG00000011633	125540000	125550000
12	129720000	129730000	ENSOCUG00000016222	129580000	129590000
12	129720000	129730000	ENSOCUG00000016222	129590000	129600000
12	132850000	132860000	ENSOCUG00000002559	132910000	132920000
12	133660000	133670000	ENSOCUG00000003607	133740000	133750000
12	134260000	134270000	ENSOCUG00000033709	134170000	134180000
12	136690000	136700000	ENSOCUG00000010589	136800000	136810000
12	136880000	136890000	ENSOCUG00000010978	136850000	136860000
12	141340000	141350000	ENSOCUG00000022931	141400000	141410000
12	141340000	141350000	ENSOCUG00000022931	141320000	141330000
12	141420000	141430000	ENSOCUG00000002519	141390000	141400000
12	141420000	141430000	ENSOCUG00000002519	140880000	140890000
12	149640000	149650000	ENSOCUG00000013867	149580000	149590000
13	270000	280000	ENSOCUG00000028219	290000	300000
13	2310000	2320000	ENSOCUG00000008543	2280000	2290000
13	7170000	7180000	ENSOCUG00000005175	7440000	7450000
13	7480000	7490000	ENSOCUG00000005184	7700000	7710000
13	7480000	7490000	ENSOCUG00000005184	7690000	7700000
13	7480000	7490000	ENSOCUG00000005184	7650000	7660000
13	10160000	10170000	ENSOCUG00000012490	10250000	10260000
13	10160000	10170000	ENSOCUG00000012490	10080000	10090000
13	11520000	11530000	ENSOCUG00000016862	11300000	11310000
13	11520000	11530000	ENSOCUG00000016862	11250000	11260000
13	11520000	11530000	ENSOCUG00000016862	10560000	10570000
13	12490000	12500000	ENSOCUG00000023964	12520000	12530000
13	12500000	12510000	ENSOCUG00000022100	12430000	12440000
13	22230000	22240000	ENSOCUG00000013824	22850000	22860000
13	24280000	24290000	ENSOCUG00000005174	24580000	24590000
13	27560000	27570000	ENSOCUG00000005509	27300000	27310000
13	36330000	36340000	ENSOCUG00000012177	36270000	36280000
13	38190000	38200000	ENSOCUG00000016354	38370000	38380000
13	40780000	40790000	ENSOCUG00000015257	40800000	40810000
13	45280000	45290000	ENSOCUG00000012320	45300000	45310000
13	45280000	45290000	ENSOCUG00000012320	45320000	45330000
13	45280000	45290000	ENSOCUG00000012320	45310000	45320000
13	45280000	45290000	ENSOCUG00000012320	45360000	45370000
13	48160000	48170000	ENSOCUG00000015382	47930000	47940000
13	48160000	48170000	ENSOCUG00000015382	47700000	47710000
13	48460000	48470000	ENSOCUG00000010594	48560000	48570000
13	49470000	49480000	ENSOCUG00000022455	49390000	49400000
13	49470000	49480000	ENSOCUG00000022455	49410000	49420000
13	49470000	49480000	ENSOCUG00000022455	49430000	49440000
13	49470000	49480000	ENSOCUG00000022455	49520000	49530000
13	50270000	50280000	ENSOCUG00000003785	50250000	50260000
13	50310000	50320000	ENSOCUG00000003775	50350000	50360000
13	50390000	50400000	ENSOCUG00000003759	50440000	50450000
13	50390000	50400000	ENSOCUG00000003759	51040000	51050000
13	50450000	50460000	ENSOCUG00000003752	50420000	50430000
13	50450000	50460000	ENSOCUG00000003752	50410000	50420000
13	51440000	51450000	ENSOCUG00000000280	51800000	51810000
13	51440000	51450000	ENSOCUG00000006310	51800000	51810000
13	51650000	51660000	ENSOCUG00000000266	51490000	51500000
13	53950000	53960000	ENSOCUG00000002431	53930000	53940000
13	54000000	54010000	ENSOCUG00000002427	53770000	53780000
13	54730000	54740000	ENSOCUG00000001526	54680000	54690000
13	54730000	54740000	ENSOCUG00000001526	54670000	54680000
13	55000000	55010000	ENSOCUG00000008625	55140000	55150000
13	55190000	55200000	ENSOCUG00000002993	54940000	54950000
13	55660000	55670000	ENSOCUG00000006777	55690000	55700000
13	63140000	63150000	ENSOCUG00000010523	63020000	63030000
13	65650000	65660000	ENSOCUG00000007655	65580000	65590000
13	70390000	70400000	ENSOCUG00000009797	70420000	70430000
13	72220000	72230000	ENSOCUG00000003953	73110000	73120000
13	72220000	72230000	ENSOCUG00000003953	72440000	72450000
13	75690000	75700000	ENSOCUG00000007842	75150000	75160000
13	77900000	77910000	ENSOCUG00000034491	77690000	77700000
13	79620000	79630000	ENSOCUG00000002803	79730000	79740000
13	79620000	79630000	ENSOCUG00000002803	79710000	79720000
13	79680000	79690000	ENSOCUG00000022246	79630000	79640000
13	79860000	79870000	ENSOCUG00000009332	79830000	79840000
13	80010000	80020000	ENSOCUG00000024789	80150000	80160000
13	80940000	80950000	ENSOCUG00000008140	80990000	81000000
13	80940000	80950000	ENSOCUG00000008140	80980000	80990000
13	87800000	87810000	ENSOCUG00000002167	87840000	87850000
13	90520000	90530000	ENSOCUG00000003641	90490000	90500000
13	90520000	90530000	ENSOCUG00000003641	90470000	90480000
13	90520000	90530000	ENSOCUG00000003641	90480000	90490000
13	98820000	98830000	ENSOCUG00000008946	98870000	98880000
13	98940000	98950000	ENSOCUG00000008934	99060000	99070000
13	110030000	110040000	ENSOCUG00000017178	110010000	110020000
13	110330000	110340000	ENSOCUG00000004942	110260000	110270000
13	111780000	111790000	ENSOCUG00000015591	111900000	111910000
13	112420000	112430000	ENSOCUG00000005903	112480000	112490000
13	112720000	112730000	ENSOCUG00000008130	112200000	112210000
13	114310000	114320000	ENSOCUG00000000963	114840000	114850000
13	114310000	114320000	ENSOCUG00000000963	114830000	114840000
13	114330000	114340000	ENSOCUG00000000962	114830000	114840000
13	114330000	114340000	ENSOCUG00000000962	114750000	114760000
13	114330000	114340000	ENSOCUG00000000962	114740000	114750000
13	114330000	114340000	ENSOCUG00000000962	114820000	114830000
13	114680000	114690000	ENSOCUG00000001972	114840000	114850000
13	114680000	114690000	ENSOCUG00000001972	114830000	114840000
13	115120000	115130000	ENSOCUG00000004303	115030000	115040000
13	118410000	118420000	ENSOCUG00000007119	118150000	118160000
13	118730000	118740000	ENSOCUG00000035774	118780000	118790000
13	118730000	118740000	ENSOCUG00000035774	118860000	118870000
13	118730000	118740000	ENSOCUG00000035774	118750000	118760000
13	118730000	118740000	ENSOCUG00000035774	118870000	118880000
13	118730000	118740000	ENSOCUG00000035774	118840000	118850000
13	118730000	118740000	ENSOCUG00000035774	118630000	118640000
13	119400000	119410000	ENSOCUG00000017248	119370000	119380000
13	119920000	119930000	ENSOCUG00000009230	120030000	120040000
13	120080000	120090000	ENSOCUG00000006630	120150000	120160000
13	120290000	120300000	ENSOCUG00000005229	120550000	120560000
13	120290000	120300000	ENSOCUG00000005229	120560000	120570000
13	120290000	120300000	ENSOCUG00000005229	120540000	120550000
13	120730000	120740000	ENSOCUG00000014294	120780000	120790000
13	121790000	121800000	ENSOCUG00000012489	121330000	121340000
13	121790000	121800000	ENSOCUG00000012489	121810000	121820000
13	122260000	122270000	ENSOCUG00000008584	122390000	122400000
13	122410000	122420000	ENSOCUG00000003630	122620000	122630000
13	123350000	123360000	ENSOCUG00000008969	123300000	123310000
13	124530000	124540000	ENSOCUG00000011637	124280000	124290000
13	127610000	127620000	ENSOCUG00000016521	127660000	127670000
13	127610000	127620000	ENSOCUG00000016521	127560000	127570000
13	127610000	127620000	ENSOCUG00000016521	127590000	127600000
13	129100000	129110000	ENSOCUG00000013357	129080000	129090000
13	129740000	129750000	ENSOCUG00000000227	130210000	130220000
13	130550000	130560000	ENSOCUG00000015119	130700000	130710000
13	130550000	130560000	ENSOCUG00000015119	130830000	130840000
13	131420000	131430000	ENSOCUG00000010955	131440000	131450000
13	132380000	132390000	ENSOCUG00000022310	132280000	132290000
13	132430000	132440000	ENSOCUG00000021391	132460000	132470000
13	132430000	132440000	ENSOCUG00000021391	132590000	132600000
13	132430000	132440000	ENSOCUG00000021391	132470000	132480000
13	133580000	133590000	ENSOCUG00000027668	133550000	133560000
13	136830000	136840000	ENSOCUG00000010612	136890000	136900000
13	138070000	138080000	ENSOCUG00000002379	138090000	138100000
13	139450000	139460000	ENSOCUG00000002456	139380000	139390000
13	139450000	139460000	ENSOCUG00000002456	139390000	139400000
13	139450000	139460000	ENSOCUG00000002456	139360000	139370000
13	139450000	139460000	ENSOCUG00000002456	139400000	139410000
13	139450000	139460000	ENSOCUG00000002456	139370000	139380000
13	139450000	139460000	ENSOCUG00000002456	139290000	139300000
13	139860000	139870000	ENSOCUG00000036902	139840000	139850000
13	139860000	139870000	ENSOCUG00000015036	139840000	139850000
13	140100000	140110000	ENSOCUG00000002763	140070000	140080000
13	140100000	140110000	ENSOCUG00000002763	140120000	140130000
13	140280000	140290000	ENSOCUG00000016997	140170000	140180000
13	141840000	141850000	ENSOCUG00000004607	141110000	141120000
14	19600000	19610000	ENSOCUG00000009535	19540000	19550000
14	22560000	22570000	ENSOCUG00000009828	22670000	22680000
14	22560000	22570000	ENSOCUG00000009828	22380000	22390000
14	22560000	22570000	ENSOCUG00000009828	22660000	22670000
14	23990000	24000000	ENSOCUG00000003169	23930000	23940000
14	27460000	27470000	ENSOCUG00000016560	27490000	27500000
14	27460000	27470000	ENSOCUG00000016560	27500000	27510000
14	27460000	27470000	ENSOCUG00000016560	27520000	27530000
14	27960000	27970000	ENSOCUG00000000025	28130000	28140000
14	27960000	27970000	ENSOCUG00000000025	28110000	28120000
14	28140000	28150000	ENSOCUG00000017148	27880000	27890000
14	28140000	28150000	ENSOCUG00000017148	27800000	27810000
14	28140000	28150000	ENSOCUG00000017148	27920000	27930000
14	28140000	28150000	ENSOCUG00000017148	27930000	27940000
14	28140000	28150000	ENSOCUG00000017148	27790000	27800000
14	29790000	29800000	ENSOCUG00000001839	29730000	29740000
14	29790000	29800000	ENSOCUG00000001839	29740000	29750000
14	30030000	30040000	ENSOCUG00000010558	29980000	29990000
14	31800000	31810000	ENSOCUG00000004002	31930000	31940000
14	31800000	31810000	ENSOCUG00000004002	31820000	31830000
14	31800000	31810000	ENSOCUG00000004002	31760000	31770000
14	31840000	31850000	ENSOCUG00000015134	31930000	31940000
14	31840000	31850000	ENSOCUG00000015134	31860000	31870000
14	32060000	32070000	ENSOCUG00000009461	32540000	32550000
14	32060000	32070000	ENSOCUG00000009461	31950000	31960000
14	33040000	33050000	ENSOCUG00000001120	33010000	33020000
14	35680000	35690000	ENSOCUG00000014237	35630000	35640000
14	36120000	36130000	ENSOCUG00000017709	35980000	35990000
14	39840000	39850000	ENSOCUG00000001461	39800000	39810000
14	39840000	39850000	ENSOCUG00000001461	39790000	39800000
14	42900000	42910000	ENSOCUG00000003526	42960000	42970000
14	43190000	43200000	ENSOCUG00000027275	43160000	43170000
14	44680000	44690000	ENSOCUG00000010373	44640000	44650000
14	44680000	44690000	ENSOCUG00000010373	44620000	44630000
14	44680000	44690000	ENSOCUG00000010373	44660000	44670000
14	44680000	44690000	ENSOCUG00000010373	44650000	44660000
14	45250000	45260000	ENSOCUG00000000418	45230000	45240000
14	47030000	47040000	ENSOCUG00000010828	46990000	47000000
14	51030000	51040000	ENSOCUG00000014910	50980000	50990000
14	54450000	54460000	ENSOCUG00000010149	54300000	54310000
14	62440000	62450000	ENSOCUG00000015413	62410000	62420000
14	64700000	64710000	ENSOCUG00000003256	65000000	65010000
14	65270000	65280000	ENSOCUG00000013509	65020000	65030000
14	65270000	65280000	ENSOCUG00000013509	65320000	65330000
14	66350000	66360000	ENSOCUG00000004598	66250000	66260000
14	66680000	66690000	ENSOCUG00000014089	66740000	66750000
14	74770000	74780000	ENSOCUG00000000928	74790000	74800000
14	74770000	74780000	ENSOCUG00000000928	74660000	74670000
14	75100000	75110000	ENSOCUG00000006043	75150000	75160000
14	75100000	75110000	ENSOCUG00000006043	75140000	75150000
14	75490000	75500000	ENSOCUG00000006053	75550000	75560000
14	75490000	75500000	ENSOCUG00000006053	75430000	75440000
14	75490000	75500000	ENSOCUG00000006053	75320000	75330000
14	78460000	78470000	ENSOCUG00000012358	78500000	78510000
14	89450000	89460000	ENSOCUG00000015832	89480000	89490000
14	90520000	90530000	ENSOCUG00000004817	90650000	90660000
14	91780000	91790000	ENSOCUG00000013463	91760000	91770000
14	92080000	92090000	ENSOCUG00000016979	91980000	91990000
14	92080000	92090000	ENSOCUG00000016979	91990000	92000000
14	92940000	92950000	ENSOCUG00000012754	92920000	92930000
14	92940000	92950000	ENSOCUG00000012754	93000000	93010000
14	92990000	93000000	ENSOCUG00000012777	92960000	92970000
14	93170000	93180000	ENSOCUG00000001233	92930000	92940000
14	95520000	95530000	ENSOCUG00000001175	95490000	95500000
14	95900000	95910000	ENSOCUG00000001902	95860000	95870000
14	96040000	96050000	ENSOCUG00000006151	95840000	95850000
14	96330000	96340000	ENSOCUG00000003434	96360000	96370000
14	96330000	96340000	ENSOCUG00000003430	96360000	96370000
14	96510000	96520000	ENSOCUG00000002699	96610000	96620000
14	98730000	98740000	ENSOCUG00000014932	98660000	98670000
14	99280000	99290000	ENSOCUG00000009500	99320000	99330000
14	106230000	106240000	ENSOCUG00000010793	106260000	106270000
14	107110000	107120000	ENSOCUG00000009929	107080000	107090000
14	122610000	122620000	ENSOCUG00000010223	122630000	122640000
14	127850000	127860000	ENSOCUG00000010465	128770000	128780000
14	127850000	127860000	ENSOCUG00000010465	127800000	127810000
14	129960000	129970000	ENSOCUG00000020895	129990000	130000000
14	155770000	155780000	ENSOCUG00000014001	155720000	155730000
14	159760000	159770000	ENSOCUG00000008920	159550000	159560000
14	162710000	162720000	ENSOCUG00000001420	162680000	162690000
14	162710000	162720000	ENSOCUG00000001420	162740000	162750000
15	4740000	4750000	ENSOCUG00000001012	4590000	4600000
15	4740000	4750000	ENSOCUG00000001012	4640000	4650000
15	5590000	5600000	ENSOCUG00000015732	5610000	5620000
15	8370000	8380000	ENSOCUG00000004455	8470000	8480000
15	9680000	9690000	ENSOCUG00000016050	9860000	9870000
15	12650000	12660000	ENSOCUG00000016875	12290000	12300000
15	12650000	12660000	ENSOCUG00000016875	12450000	12460000
15	18070000	18080000	ENSOCUG00000012636	18050000	18060000
15	19170000	19180000	ENSOCUG00000017920	19250000	19260000
15	19170000	19180000	ENSOCUG00000017920	19150000	19160000
15	23840000	23850000	ENSOCUG00000005559	23880000	23890000
15	25550000	25560000	ENSOCUG00000005465	25180000	25190000
15	26380000	26390000	ENSOCUG00000001662	26410000	26420000
15	37150000	37160000	ENSOCUG00000017578	37090000	37100000
15	47230000	47240000	ENSOCUG00000021712	47010000	47020000
15	50050000	50060000	ENSOCUG00000001151	49830000	49840000
15	50050000	50060000	ENSOCUG00000001151	50200000	50210000
15	62130000	62140000	ENSOCUG00000002396	62640000	62650000
15	62650000	62660000	ENSOCUG00000006131	62610000	62620000
15	62960000	62970000	ENSOCUG00000013294	63040000	63050000
15	62960000	62970000	ENSOCUG00000013294	63030000	63040000
15	62990000	63000000	ENSOCUG00000013327	63030000	63040000
15	62990000	63000000	ENSOCUG00000013327	63070000	63080000
15	62990000	63000000	ENSOCUG00000013327	62920000	62930000
15	67450000	67460000	ENSOCUG00000014918	67530000	67540000
15	67920000	67930000	ENSOCUG00000013812	67890000	67900000
15	69240000	69250000	ENSOCUG00000000658	69300000	69310000
15	69240000	69250000	ENSOCUG00000000658	69480000	69490000
15	71620000	71630000	ENSOCUG00000011578	71650000	71660000
15	72590000	72600000	ENSOCUG00000002497	72530000	72540000
15	73460000	73470000	ENSOCUG00000001289	73820000	73830000
15	74060000	74070000	ENSOCUG00000025567	74110000	74120000
15	74420000	74430000	ENSOCUG00000026953	74460000	74470000
15	82140000	82150000	ENSOCUG00000008157	82170000	82180000
15	92090000	92100000	ENSOCUG00000001776	92430000	92440000
15	92280000	92290000	ENSOCUG00000005107	92200000	92210000
15	92910000	92920000	ENSOCUG00000017919	92580000	92590000
15	93600000	93610000	ENSOCUG00000005062	93560000	93570000
15	99180000	99190000	ENSOCUG00000014920	99120000	99130000
15	103750000	103760000	ENSOCUG00000005526	103850000	103860000
15	103750000	103760000	ENSOCUG00000015003	103850000	103860000
15	103830000	103840000	ENSOCUG00000013330	104040000	104050000
[truncated: 261 more rows]

## Sheet: Pig specific PEIs
Table S7. PEI positions across seven mammalian SATs.
[truncated: 1,107 more rows]

[truncated: 2 more sheets: Sheep specific PEIs, Dog specific PEIs]
