# Supplementary material for: Comparative three-dimensional genome architectures of adipose tissues provide insight into human-specific regulation of metabolic homeostasis
Source: J Biol Chem. 2023 Apr 27;299(6):104757. doi: 10.1016/j.jbc.2023.104757 (PMC10245122; doi:10.1016/j.jbc.2023.104757)
Supplement: Supplementary Table 8 [file mmc8.xlsx]

## Sheet: HS PEIs
Table S8. Functional enrichment for genes regulated by HS and Cons PEIs.
Term	Description	LogP	InTerm_InList	Symbols
GO:1900015	regulation of cytokine production involved in inflammatory response	-2.89812	12/16	ABCD2|EZH2|HIF1A|LEP|STAT3|IL1R2|APPL1|IL17B|PDCD4|PLA2G3|APPL2|GPSM3
hsa05218	Melanoma	-2.8663	15/25	BAK1|E2F3|FGF5|FGF8|FGF9|IGF1|KRAS|MET|PDGFB|PDGFRB|PIK3R1|AKT3|GADD45G|PDGFC|PDGFD
GO:0014066	regulation of phosphatidylinositol 3-kinase signaling	-2.76153	21/40	CD28|FGR|IGF1|LEP|MYOC|PDGFB|PDGFRB|PLXNB1|PPARD|PTPN6|RGL2|TGFB2|SEMA4D|PPP1R16B|WNT16|CEP55|PDGFC|PDGFD|PIK3IP1|DIPK2A|UNC5B
GO:0043266	regulation of potassium ion transport	-2.7134	19/28	CASQ2|CAV1|DLG1|DRD3|HCRT|KCNA1|KCNC2|KCNH2|KCNJ2|KCNMB1|KCNS2|KIF5B|MTNR1B|NOS3|KCNE4|KLHL24|WNK4|ANO6|LRRC52
GO:0098734	macromolecule depalmitoylation	-2.66307	5/5	ABHD16A|ABHD17B|ABHD13|LYPLAL1|ABHD12B
GO:0045840	positive regulation of mitotic nuclear division	-2.57906	11/17	CD28|CDC27|DRD3|EDN1|FGF8|IGF1|PDGFB|PDGFRB|CUL3|ANAPC4|PHIP
GO:0033559	unsaturated fatty acid metabolic process	-2.57906	11/17	ALOX12B|ATP6V1B1|CD74|EDN1|PTGS2|TNFRSF1A|ELOVL2|ELOVL3|CYP2U1|PLA2G4F|ZADH2
GO:0009642	response to light intensity	-2.47672	6/7	EXT1|KCNC2|RGS9|GNB5|SLC24A2|SLC24A4
GO:1904705	regulation of vascular associated smooth muscle cell proliferation	-2.4622	13/22	EDN1|FGF9|GNAI2|IGF1|MEF2D|P2RY6|PDGFB|TGFB3|NR4A3|ADAMTS1|GNA13|LDLRAP1|PDCD4
GO:0071230	cellular response to amino acid stimulus	-2.4622	13/22	CAPN2|COL1A1|DNMT3A|HMGCS2|HNRNPD|IPO5|LAMTOR3|SESN1|LAMTOR2|BCL11A|PDGFC|RRAGD|PDGFD
GO:0019934	cGMP-mediated signaling	-2.42961	7/9	GUCA2B|GUCY1B1|HTR2B|KCNC2|NPPC|NPR2|IRAG1
GO:0120193	tight junction organization	-2.22531	11/16	DLG1|ECT2|EXT1|SRF|STRN|WNT11|MPDZ|CLDN19|MARVELD2|ILDR1|OCLN
GO:0051261	protein depolymerization	-2.15327	9/14	KIF2A|TWF1|SYNJ1|MICAL2|KATNB1|KIF2C|STMN2|NCKAP5L|MICAL1
GO:0046321	positive regulation of fatty acid oxidation	-2.13004	4/4	ABCD2|FABP1|PPARD|NR4A3
GO:1901386	negative regulation of voltage-gated calcium channel activity	-2.13004	4/4	DRD3|RRAD|GNB5|REM1
GO:0006694	steroid biosynthetic process	-2.12682	16/31	APOA4|CRH|CYP27A1|CYP51A1|FDX1|HMGCS2|OSBP|PRKAA2|SC5D|CYP39A1|CYB5R1|ACBD3|ARV1|SDR42E1|OSBPL7|OSBPL9
GO:0060323	head morphogenesis	-2.08791	8/12	COL1A1|DLX5|PAX9|TGFB3|WNT3|TIPARP|PLEKHA1|CSRNP1
GO:0046164	alcohol catabolic process	-2.08791	8/12	CYP27A1|GPD2|SYNJ1|SNX17|INPP5J|CYP39A1|INPP5K|HAO1
GO:0010634	positive regulation of epithelial cell migration	-2.04359	28/50	AAMP|ARF6|RHOB|BMPR2|HBEGF|EDN1|GATA3|GRN|HIF1A|HYAL1|IFNG|MAP3K3|MET|NOS3|PDGFB|PTGS2|SP1|TGFB2|TGFBR2|THBS1|VEGFA|WNT7A|NRP2|AKT3|PLK2|CAPN7|EPB41L4B|RAB25
GO:0061008	hepaticobiliary system development	-2.04359	27/50	ARF6|CEBPA|CEBPG|CPB2|ATF2|CSNK2A2|EZH2|FGL1|HMGCS2|HNRNPD|JARID2|MET|PKD2|PTCH1|RARA|RPS6KA1|TAF10|HNF1A|CUL3|ONECUT2|CITED2|CIT|RPGRIP1L|NKX2-8|SOX17|E2F8|E2F7
GO:0007210	serotonin receptor signaling pathway	-2.00646	5/6	CHRM4|HTR2B|HTR3A|HTR3B|HRH4
GO:0035810	positive regulation of urine volume	-2.00646	5/6	EDN1|GNAI2|TFAP2B|HYAL2|INPP5K
GO:1900222	negative regulation of amyloid-beta clearance	-2.00646	5/6	CYP51A1|IFNG|IFNGR1|SRF|PLA2G3
GO:0031054	pre-miRNA processing	-2.00646	5/6	TARBP2|TUT4|DROSHA|TUT7|LIN28B

## Sheet: Cons PEIs
Table S8. Functional enrichment for genes regulated by HS and Cons PEIs.
Term	Description	LogP	InTerm_InList	Symbols
GO:0045596	negative regulation of cell differentiation	-5.6592	30/225	ABCA1|ACTN4|APP|BCL6|CAV1|S1PR3|GSK3B|HNRNPU|HOXB8|ID3|LRP4|PCM1|RARA|SORT1|STAT3|VEGFA|ZBTB16|GDF5|FZD7|GDF11|TRIB1|LBX1|FERMT2|VAX1|SUFU|SEMA4C|DIP2B|UBASH3B|SPRED2|HES3
GO:0010942	positive regulation of cell death	-5.52332	26/182	ADM|RHOB|BCL6|CAV1|CCN2|GADD45A|DUSP6|EGR1|FOS|GRN|GSK3B|ID3|INHBB|ITGA6|MAP3K5|MAP2K6|CCL2|SLC6A6|THBS1|TIMP3|ZBTB16|TXNIP|PHLDA1|PTRH2|DDIT4|STPG1
GO:0061061	muscle structure development	-4.93366	25/184	ACTN4|ADM|CAV1|CD9|COL3A1|EGR1|EPAS1|FOS|HNRNPU|HOXD9|ID3|RARA|SORT1|TBX2|VEGFA|BARX2|PDLIM5|LBX1|VAX1|ZNF609|MYOF|SEMA4C|GPCPD1|MYOZ1|ADAMTS15
GO:0009725	response to hormone	-4.7741	31/261	ADCY6|ADM|APOA2|KLF9|CAV1|CDO1|CCR7|COL3A1|CCN2|EGR1|FOS|GSK3B|HNRNPU|INHBB|PXN|RARA|SORT1|STAT3|TGFBR2|THBS1|TIMP3|KMT2D|ARID1A|TXNIP|AHCYL1|KLF15|EEF2K|SOST|DDIT4|MMS19|SOGA1
GO:0009952	anterior/posterior pattern specification	-4.53229	15/84	EMX2|HOXB5|HOXB6|HOXB8|HOXB9|HOXC10|HOXD3|HOXD9|MEOX1|PLXNA2|ZBTB16|FZD5|GDF11|TASOR|HES3
hsa04933	AGE-RAGE signaling pathway in diabetic complications	-4.19352	9/35	COL3A1|EGR1|F3|PIM1|CCL2|STAT3|TGFBR2|VEGFA|PLCD3
GO:0048638	regulation of developmental growth	-3.72991	16/109	ADRB2|APP|DBN1|DUSP6|GHRH|GSK3B|PIM1|STAT3|TBX2|TGFBR2|VEGFA|GDF5|SEMA4C|DIP2B|MYOZ1|WWC2
GO:0030155	regulation of cell adhesion	-3.4162	25/227	ACTN4|BCL6|CAV1|CD9|CCR7|DLG1|EPHB3|LRRC32|GSK3B|LAMA4|PLXNA2|PPP1CB|RARA|CCL2|TGFBR2|THBS1|VEGFA|ZBTB16|FZD4|FZD7|NFAT5|FERMT2|LIMCH1|TNFAIP8L2|UBASH3B
GO:0120161	regulation of cold-induced thermogenesis	-3.39356	10/53	ADRB2|CAV1|EPAS1|GPR3|HOXC10|LAMA4|MAP2K6|VEGFA|ARRDC3|EBF2
GO:0034446	substrate adhesion-dependent cell spreading	-3.39289	7/27	EPHB3|PXN|FZD4|FZD7|MERTK|FERMT2|NTN4
hsa05202	Transcriptional misregulation in cancer	-3.32517	10/54	BCL6|CEBPA|GADD45A|DUSP6|ETV6|AFF1|RARA|TGFBR2|ZBTB16|KLF3
hsa05200	Pathways in cancer	-3.2935	20/167	ADCY6|CEBPA|GADD45A|EPAS1|FOS|GSK3B|ITGA6|LAMA4|PIM1|PLD2|RARA|STAT3|TGFBR2|VEGFA|ZBTB16|FZD5|FZD4|FZD7|ARHGEF12|SUFU
GO:0051592	response to calcium ion	-3.22524	28/46	CAPN3|CASQ2|CAV1|ECT2|EDN1|FGB|FOS|HNRNPD|INHBB|KCNMB1|PENK|PKD2|PRKAA2|SDC1|STIM1|THBS1|TSHB|TXNIP|AHCYL1|NCSTN|CLIC4|EEF2K|SYT13|CPNE5|CARF|ALG2|CPNE8|SYT6
GO:0032409	regulation of transporter activity	-3.21625	12/76	ACTN4|ADRB2|APOA2|APP|CAV1|DLG1|PIM1|CCL2|STIM1|AHCYL1|CTTNBP2NL|WNK4
GO:0044089	positive regulation of cellular component biogenesis	-3.17617	19/158	ABCA1|CAV1|CCR7|CCN2|DLG1|EPHB3|GSK3B|HAS3|PXN|VEGFA|RAPGEF3|FERMT2|LIMCH1|TASOR|EEF2K|KIRREL1|SNX18|CEP120|SNX30
GO:0048545	response to steroid hormone	-2.96804	13/92	ADM|APOA2|KLF9|CAV1|CDO1|CCN2|FOS|HNRNPU|TGFBR2|THBS1|ARID1A|TXNIP|DDIT4
GO:0045664	regulation of neuron differentiation	-2.94995	10/60	APP|BCL6|GSK3B|HOXD3|RARA|GDF5|GDF11|LBX1|GPRC5B|HES3
hsa05205	Proteoglycans in cancer	-2.91401	12/82	CAV1|HSPG2|PPP1CB|PXN|STAT3|THBS1|TIMP3|VEGFA|FZD5|FZD4|FZD7|ARHGEF12
GO:0022604	regulation of cell morphogenesis	-2.77525	12/85	ACTN4|RHOB|DBN1|DLG1|PLXNA2|CCL2|VEGFA|FZD4|FERMT2|EEF2K|FGD6|FMNL3
GO:0032651	regulation of interleukin-1 beta production	-2.68966	6/26	APP|CCR7|S1PR3|EGR1|STAT3|FZD5
GO:0007219	Notch signaling pathway	-2.67315	7/35	APP|CEBPA|S1PR3|HOXD3|TBX2|TGFBR2|HES3
GO:0030198	extracellular matrix organization	-2.62739	11/77	APP|CAV1|COL3A1|COL12A1|CCN2|GFAP|HAS3|OLFML2B|OPTC|NTN4|ADAMTS15
GO:0002931	response to ischemia	-2.58105	5/19	CAV1|EGR1|MAP3K5|MAP2K6|EEF2K
hsa05417	Lipid and atherosclerosis	-2.57749	8/46	ABCA1|FOS|GSK3B|MAP3K5|MAP2K6|CCL2|STAT3|POU2F3
GO:1901888	regulation of cell junction assembly	-2.57613	10/67	APP|CAV1|EPHB3|THBS1|VEGFA|FZD5|PDLIM5|FERMT2|LIMCH1|EEF2K
GO:0009954	proximal/distal pattern formation	-2.55239	4/12	HOXB9|HOXC10|HOXD9|LRP4
GO:0060537	muscle tissue development	-2.53665	15/127	CAV1|COL3A1|DLG1|EGR1|FOS|HNRNPU|HOXD9|RARA|TBX2|VEGFA|CACNA1G|PDLIM5|VAX1|GPCPD1|MYOZ1
GO:0009611	response to wounding	-2.49098	17/154	ADM|CD9|COL3A1|CCN2|F3|GFAP|ID3|INHBB|ITPK1|MAP3K5|TGFBR2|VEGFA|FZD7|MERTK|MYOF|MYOZ1|UBASH3B
GO:0045862	positive regulation of proteolysis	-2.44001	12/93	APP|CAV1|CEBPA|CSNK1A1|CCN2|F3|GRN|GSK3B|MAP3K5|STAT3|TRIB1|SPON1
GO:0048705	skeletal system morphogenesis	-2.36331	50/95	NKX3-2|BMPR2|CDX1|COL1A1|COL3A1|ATF2|CCN2|DLG1|DLX5|EXT1|EXT2|FGF8|FGR|HOXB5|HOXB6|HOXB8|HOXB9|HOXC4|HOXC11|HOXD3|HOXD9|HOXD10|NDST1|HYAL1|INPPL1|MEF2D|MGP|MMP16|NPPC|PRRX1|RARA|TGFB3|TGFBR2|TULP3|WNT7A|WNT9B|BARX2|HYAL2|CER1|TBX4|CITED2|SATB2|TIPARP|SETD2|CHST11|CYP26B1|PLEKHA1|CSRNP1|TMEM107|OSR2
GO:0010566	regulation of ketone biosynthetic process	-2.34735	3/7	ADM|EGR1|PPTC7
hsa05418	Fluid shear stress and atherosclerosis	-2.2823	21/31	BMPR2|CAV1|EDN1|FOS|IFNG|MAP3K5|MGST1|NFKB1|NOS3|NPPC|PDGFB|PIK3R1|PRKAA2|MAP2K5|MAP2K6|CCL2|SDC1|TNFRSF1A|VEGFA|IL1R2|AKT3
GO:0061448	connective tissue development	-2.21029	11/87	COL3A1|CCN2|EGR1|HOXD3|RARA|TGFBR2|ZBTB16|GDF5|BARX2|ARRDC3|EBF2
GO:0007189	adenylate cyclase-activating G protein-coupled receptor signaling pathway	-2.20851	7/42	ABCA1|ADCY6|ADM|ADRB2|S1PR3|GHRH|GPR3
GO:0040013	negative regulation of locomotion	-2.14826	12/101	RHOB|COL3A1|GADD45A|CCL2|STAT3|THBS1|TRIB1|LIMCH1|CLIC4|SEMA4C|SRGAP1|ARRDC3
GO:0030111	regulation of Wnt signaling pathway	-2.14826	12/101	APP|CAV1|CSNK1A1|EGR1|GSK3B|LRP4|FZD4|FZD7|KLF15|SOST|GPRC5B|SHISA2
GO:0043627	response to estrogen	-2.11325	15/24	APOA2|CAV1|GATA3|MSTN|SMAD6|PDGFRB|RARA|TGFB3|TGFBR2|TSHB|WNT7A|KMT2D|CITED2|DHH|SFR1
GO:0010677	negative regulation of cellular carbohydrate metabolic process	-2.06043	11/16	CLK2|CRY1|GSK3B|MST1|ENPP1|SLC4A1|STAT3|INPP5K|DDIT4|TIGAR|SOGA1
GO:0060021	roof of mouth development	-2.04184	25/45	DLG1|DLX5|DLX6|EPHB3|LRRC32|INHBA|PRRX1|TBX2|TBX3|TGFB2|TGFB3|TGFBR2|WNT7A|WNT11|WNT9B|GDF11|VAX1|SATB2|TIPARP|PAK1IP1|PLEKHA1|CSRNP1|TMEM107|OSR2|WFIKKN2
hsa04350	TGF-beta signaling pathway	-2.01663	21/35	ACVR1B|AMHR2|BMPR2|E2F5|FBN1|ID3|IFNG|INHBA|INHBB|LTBP1|SMAD5|SMAD6|SMAD7|SP1|TGFB2|TGFB3|TGFBR2|THBS1|GDF5|GDF7|GDF6
GO:0006897	endocytosis	-2.01319	13/118	ABCA1|ADM|ADRB2|APP|CAV1|CD9|HSPG2|LRP4|SORT1|TGFBR2|THBS1|SNX18|SCARA5
GO:0005979	regulation of glycogen biosynthetic process	-2.00184	3/9	GSK3B|PPP1CB|PPP1R3C
GO:0050873	brown fat cell differentiation	-2.00184	3/9	ADRB2|CEBPA|EBF2
