# Supplementary material for: Comparative three-dimensional genome architectures of adipose tissues provide insight into human-specific regulation of metabolic homeostasis
Source: J Biol Chem. 2023 Apr 27;299(6):104757. doi: 10.1016/j.jbc.2023.104757 (PMC10245122; doi:10.1016/j.jbc.2023.104757)
Supplement: Supplementary Table 9 [file mmc9.xlsx]

## Sheet: Sheet1
Table S9. GWAS dataset used in this study
Trait group	Atlas ID	uniqTrait	Trait
Diabetes Mellitus	3601	Diabetes	Non-cancer illness code, self-reported: diabetes
Diabetes Mellitus	3686	Type 2 Diabetes	Diagnoses - secondary ICD10: E11 Type 2 diabetes mellitus
Diabetes Mellitus	3328	Diabetes	Diabetes (diagnosed by doctor)
Disorders of Lipoprotein Metabolism and Other lipidaemias	3688	Disorders of lipoprotein metabolism and other lipidemias	Diagnoses - secondary ICD10: E78 Disorders of lipoprotein metabolism and other lipidemias
Note: The public GWAS datasets were collected from an online database (https://atlas.ctglab.nl).
