# Supplementary material for: Comparative three-dimensional genome architectures of adipose tissues provide insight into human-specific regulation of metabolic homeostasis
Source: J Biol Chem. 2023 Apr 27;299(6):104757. doi: 10.1016/j.jbc.2023.104757 (PMC10245122; doi:10.1016/j.jbc.2023.104757)
Supplement: Supplementary Table 10 [file mmc10.xlsx]

## Sheet: Sheet1
Table S10. The TF set with human-specific or conserved PEI binding preference
Motif_ID	-log10P value(HS PEI－Cons PEI)	Type
MAZ_HUMAN.H11MO.0.A	5.00599	HS-PEI preference
TEAD4_HUMAN.H11MO.0.A	5.03292	HS-PEI preference
SOX4_HUMAN.H11MO.0.B	5.28819	HS-PEI preference
SP2_HUMAN.H11MO.0.A	5.31762	HS-PEI preference
MITF_HUMAN.H11MO.0.A	5.41005	HS-PEI preference
CREM_HUMAN.H11MO.0.C	5.46344	HS-PEI preference
ZN263_HUMAN.H11MO.0.A	5.51788	HS-PEI preference
E2F4_HUMAN.H11MO.0.A	5.54363	HS-PEI preference
ZSC22_HUMAN.H11MO.0.C	5.61798	HS-PEI preference
BACH2_HUMAN.H11MO.0.A	5.66154	HS-PEI preference
CTCFL_HUMAN.H11MO.0.A	5.66154	HS-PEI preference
SRBP2_HUMAN.H11MO.0.B	5.73993	HS-PEI preference
KLF12_HUMAN.H11MO.0.C	5.79128	HS-PEI preference
Z354A_HUMAN.H11MO.0.C	5.8729	HS-PEI preference
TYY1_HUMAN.H11MO.0.A	6.03198	HS-PEI preference
IRF2_HUMAN.H11MO.0.A	6.14691	HS-PEI preference
NFE2_HUMAN.H11MO.0.A	6.15304	HS-PEI preference
SP1_HUMAN.H11MO.0.A	6.20774	HS-PEI preference
NF2L2_HUMAN.H11MO.0.A	6.54212	HS-PEI preference
E2F7_HUMAN.H11MO.0.B	6.63786	HS-PEI preference
SP4_HUMAN.H11MO.0.A	6.82882	HS-PEI preference
KLF6_HUMAN.H11MO.0.A	8.27861	HS-PEI preference
KLF9_HUMAN.H11MO.0.C	8.86646	HS-PEI preference
SP3_HUMAN.H11MO.0.B	11.1612	HS-PEI preference
KLF1_HUMAN.H11MO.0.A	11.262	HS-PEI preference
KLF4_HUMAN.H11MO.0.A	11.5406	HS-PEI preference
KLF5_HUMAN.H11MO.0.A	12.4763	HS-PEI preference
KLF3_HUMAN.H11MO.0.B	15.0114	HS-PEI preference
SUH_HUMAN.H11MO.0.A	-6.64589	Cons-PEI preference
IRF1_HUMAN.H11MO.0.A	-5.8041	Cons-PEI preference
STAT1_HUMAN.H11MO.0.A	-5.7122	Cons-PEI preference
NR1D1_HUMAN.H11MO.0.B	-5.57025	Cons-PEI preference
IRF3_HUMAN.H11MO.0.B	-5.55424	Cons-PEI preference
STA5B_HUMAN.H11MO.0.A	-5.53462	Cons-PEI preference
STA5A_HUMAN.H11MO.0.A	-5.49621	Cons-PEI preference
ETV1_HUMAN.H11MO.0.A	-5.40894	Cons-PEI preference
FOXA3_HUMAN.H11MO.0.B	-5.2668	Cons-PEI preference
STAT3_HUMAN.H11MO.0.A	-5.1945	Cons-PEI preference
