# Supplementary material for: Comparative three-dimensional genome architectures of adipose tissues provide insight into human-specific regulation of metabolic homeostasis
Source: J Biol Chem. 2023 Apr 27;299(6):104757. doi: 10.1016/j.jbc.2023.104757 (PMC10245122; doi:10.1016/j.jbc.2023.104757)
Supplement: Supplementary Table 11 [file mmc11.xlsx]

## Sheet: Sheet1
Table S11. TF pairs with human-specific PEIs binding preference
Enhancer motif_ID	Promoter motif_ID	P value	PPI type
KLF6_HUMAN.H11MO.0.A	SP2_HUMAN.H11MO.0.A	0.0136546	indirect PPI (PPI separated by one protein)
KLF12_HUMAN.H11MO.0.C	KLF3_HUMAN.H11MO.0.B	0.0176344	indirect PPI (PPI separated by one protein)
KLF5_HUMAN.H11MO.0.A	KLF9_HUMAN.H11MO.0.C	0.018127	indirect PPI (PPI separated by one protein)
KLF12_HUMAN.H11MO.0.C	SP1_HUMAN.H11MO.0.A	0.0226701	indirect PPI (PPI separated by one protein)
ZN281_HUMAN.H11MO.0.A	KLF12_HUMAN.H11MO.0.C	0.0259995	direct PPI
VEZF1_HUMAN.H11MO.0.C	MZF1_HUMAN.H11MO.0.B	0.0278926	indirect PPI (PPI separated by one protein)
KLF6_HUMAN.H11MO.0.A	SP1_HUMAN.H11MO.0.A	0.0299326	direct PPI
KLF6_HUMAN.H11MO.0.A	SP3_HUMAN.H11MO.0.B	0.0299326	indirect PPI (PPI separated by one protein)
EGR2_HUMAN.H11MO.0.A	MZF1_HUMAN.H11MO.0.B	0.044198	indirect PPI (PPI separated by one protein)
PATZ1_HUMAN.H11MO.0.C	MZF1_HUMAN.H11MO.0.B	0.044198	indirect PPI (PPI separated by one protein)
SP1_HUMAN.H11MO.0.A	MZF1_HUMAN.H11MO.0.B	0.044198	indirect PPI (PPI separated by one protein)
KLF12_HUMAN.H11MO.0.C	ZN281_HUMAN.H11MO.0.A	0.0473034	direct PPI
Note: P values were calculated by Mann-Whitney U-test.
