# Supplementary material for: Comparative three-dimensional genome architectures of adipose tissues provide insight into human-specific regulation of metabolic homeostasis
Source: J Biol Chem. 2023 Apr 27;299(6):104757. doi: 10.1016/j.jbc.2023.104757 (PMC10245122; doi:10.1016/j.jbc.2023.104757)
Supplement: Supplementary Table 12 [file mmc12.xlsx]

## Sheet: SAT (hg38)
Table S12. A/B compartment patterns among three mammals for each adipose tissue.
chr	start	end	state	Type
chr1	47820000	47840000	1	NC
chr1	47840000	47860000	1	NC
chr1	47860000	47880000	1	NC
chr1	47880000	47900000	1	NC
chr1	47900000	47920000	1	NC
chr1	47920000	47940000	1	NC
chr1	47940000	47960000	1	NC
chr1	47960000	47980000	1	NC
chr1	47980000	48000000	1	NC
chr1	48000000	48020000	1	NC
chr1	48020000	48040000	1	NC
chr1	48040000	48060000	1	NC
chr1	48060000	48080000	1	NC
chr1	48080000	48100000	1	NC
chr1	48100000	48120000	1	NC
chr1	48440000	48460000	1	NC
chr1	48460000	48480000	1	NC
chr1	48480000	48500000	1	NC
chr1	48500000	48520000	1	NC
chr1	48520000	48540000	1	NC
chr1	48540000	48560000	1	NC
chr1	48560000	48580000	1	NC
chr1	48580000	48600000	1	NC
chr1	48600000	48620000	1	NC
chr1	48620000	48640000	1	NC
chr1	48640000	48660000	1	NC
chr1	48660000	48680000	1	NC
chr1	48680000	48700000	1	NC
chr1	48700000	48720000	1	NC
chr1	48720000	48740000	1	NC
chr1	48740000	48760000	1	NC
chr1	48760000	48780000	1	NC
chr1	48780000	48800000	1	NC
chr1	48800000	48820000	1	NC
chr1	50340000	50360000	1	NC
chr1	50360000	50380000	1	NC
chr1	50400000	50420000	1	NC
chr1	50420000	50440000	1	NC
chr1	50440000	50460000	1	NC
chr1	50460000	50480000	1	NC
chr1	50480000	50500000	1	NC
chr1	50500000	50520000	1	NC
chr1	50520000	50540000	1	NC
chr1	50540000	50560000	1	NC
chr1	50560000	50580000	1	NC
chr1	50580000	50600000	1	NC
chr1	50600000	50620000	1	NC
chr1	50620000	50640000	1	NC
chr1	50640000	50660000	1	NC
chr1	50660000	50680000	1	NC
chr1	50680000	50700000	1	NC
chr1	50700000	50720000	1	NC
chr1	50720000	50740000	1	NC
chr1	51180000	51200000	1	NC
chr1	58440000	58460000	1	NC
chr1	58460000	58480000	1	NC
chr1	58480000	58500000	1	NC
chr1	58500000	58520000	1	NC
chr1	58520000	58540000	1	NC
chr1	58540000	58560000	1	NC
chr1	58560000	58580000	1	NC
chr1	58580000	58600000	1	NC
chr1	58620000	58640000	1	NC
chr1	58640000	58660000	1	NC
chr1	59780000	59800000	1	NC
chr1	59800000	59820000	1	NC
chr1	59820000	59840000	1	NC
chr1	59840000	59860000	1	NC
chr1	59920000	59940000	1	NC
chr1	66200000	66220000	1	NC
chr1	66220000	66240000	1	NC
chr1	66240000	66260000	1	NC
chr1	66260000	66280000	1	NC
chr1	66280000	66300000	1	NC
chr1	66300000	66320000	1	NC
chr1	66320000	66340000	1	NC
chr1	66340000	66360000	1	NC
chr1	66360000	66380000	1	NC
chr1	66380000	66400000	1	NC
chr1	66400000	66420000	1	NC
chr1	66420000	66440000	1	NC
chr1	66440000	66460000	1	NC
chr1	66460000	66480000	1	NC
chr1	66480000	66500000	1	NC
chr1	66520000	66540000	1	NC
chr1	66540000	66560000	1	NC
chr1	66560000	66580000	1	NC
chr1	66580000	66600000	1	NC
chr1	66600000	66620000	1	NC
chr1	66620000	66640000	1	NC
chr1	66640000	66660000	1	NC
chr1	66660000	66680000	1	NC
chr1	66680000	66700000	1	NC
chr1	66700000	66720000	1	NC
chr1	66720000	66740000	1	NC
chr1	66740000	66760000	1	NC
chr1	66760000	66780000	1	NC
chr1	66780000	66800000	1	NC
chr1	66800000	66820000	1	NC
chr1	66820000	66840000	1	NC
chr1	66920000	66940000	1	NC
chr1	66940000	66960000	1	NC
chr1	66960000	66980000	1	NC
chr1	66980000	67000000	1	NC
chr1	67000000	67020000	1	NC
chr1	67020000	67040000	1	NC
chr1	67040000	67060000	1	NC
chr1	67080000	67100000	1	NC
chr1	67100000	67120000	1	NC
chr1	70100000	70120000	1	NC
chr1	70120000	70140000	1	NC
chr1	70140000	70160000	1	NC
chr1	70160000	70180000	1	NC
chr1	70180000	70200000	1	NC
chr1	70200000	70220000	1	NC
chr1	70220000	70240000	1	NC
chr1	70240000	70260000	1	NC
chr1	70260000	70280000	1	NC
chr1	70280000	70300000	1	NC
chr1	70300000	70320000	1	NC
chr1	70320000	70340000	1	NC
chr1	70340000	70360000	1	NC
chr1	70360000	70380000	1	NC
chr1	71040000	71060000	1	NC
chr1	71060000	71080000	1	NC
chr1	71080000	71100000	1	NC
chr1	74700000	74720000	1	NC
chr1	74720000	74740000	1	NC
chr1	74740000	74760000	1	NC
chr1	74760000	74780000	1	NC
chr1	84080000	84100000	1	NC
chr1	84100000	84120000	1	NC
chr1	84120000	84140000	1	NC
chr1	84140000	84160000	1	NC
chr1	84160000	84180000	1	NC
chr1	84180000	84200000	1	NC
chr1	84200000	84220000	1	NC
chr1	84220000	84240000	1	NC
chr1	84240000	84260000	1	NC
chr1	85120000	85140000	1	NC
chr1	85140000	85160000	1	NC
chr1	85160000	85180000	1	NC
chr1	85180000	85200000	1	NC
chr1	85200000	85220000	1	NC
chr1	85220000	85240000	1	NC
chr1	85240000	85260000	1	NC
chr1	85260000	85280000	1	NC
chr1	85280000	85300000	1	NC
chr1	85300000	85320000	1	NC
chr1	85320000	85340000	1	NC
chr1	85340000	85360000	1	NC
chr1	85360000	85380000	1	NC
chr1	85400000	85420000	1	NC
chr1	85420000	85440000	1	NC
chr1	85440000	85460000	1	NC
chr1	85460000	85480000	1	NC
chr1	85480000	85500000	1	NC
chr1	85500000	85520000	1	NC
chr1	85520000	85540000	1	NC
chr1	85540000	85560000	1	NC
chr1	85560000	85580000	1	NC
chr1	85580000	85600000	1	NC
chr1	85600000	85620000	1	NC
chr1	85620000	85640000	1	NC
chr1	85640000	85660000	1	NC
chr1	85660000	85680000	1	NC
chr1	85680000	85700000	1	NC
chr1	86680000	86700000	1	NC
chr1	86700000	86720000	1	NC
chr1	86720000	86740000	1	NC
chr1	86740000	86760000	1	NC
chr1	86760000	86780000	1	NC
chr1	86820000	86840000	1	NC
chr1	86840000	86860000	1	NC
chr1	86860000	86880000	1	NC
chr1	86880000	86900000	1	NC
chr1	86900000	86920000	1	NC
chr1	86920000	86940000	1	NC
chr1	86940000	86960000	1	NC
chr1	86960000	86980000	1	NC
chr1	86980000	87000000	1	NC
chr1	87000000	87020000	1	NC
chr1	87020000	87040000	1	NC
chr1	87040000	87060000	1	NC
chr1	87060000	87080000	1	NC
chr1	87080000	87100000	1	NC
chr1	87100000	87120000	1	NC
chr1	87120000	87140000	1	NC
chr1	87140000	87160000	1	NC
chr1	87160000	87180000	1	NC
chr1	87180000	87200000	1	NC
chr1	87200000	87220000	1	NC
chr1	87220000	87240000	1	NC
chr1	87240000	87260000	1	NC
chr1	87260000	87280000	1	NC
chr1	87280000	87300000	1	NC
chr1	87300000	87320000	1	NC
chr1	87320000	87340000	1	NC
chr1	87340000	87360000	1	NC
chr1	87360000	87380000	1	NC
chr1	87380000	87400000	1	NC
chr1	87400000	87420000	1	NC
chr1	88640000	88660000	1	NC
chr1	88660000	88680000	1	NC
chr1	88680000	88700000	1	NC
chr1	88700000	88720000	1	NC
chr1	88720000	88740000	1	NC
chr1	88740000	88760000	1	NC
chr1	88760000	88780000	1	NC
chr1	88780000	88800000	1	NC
chr1	88800000	88820000	1	NC
chr1	88820000	88840000	1	NC
chr1	88840000	88860000	1	NC
chr1	88860000	88880000	1	NC
chr1	88880000	88900000	1	NC
chr1	88920000	88940000	1	NC
chr1	88940000	88960000	1	NC
chr1	89780000	89800000	1	NC
chr1	89800000	89820000	1	NC
chr1	89820000	89840000	1	NC
chr1	89840000	89860000	1	NC
chr1	89860000	89880000	1	NC
chr1	89880000	89900000	1	NC
chr1	89900000	89920000	1	NC
chr1	89920000	89940000	1	NC
chr1	89940000	89960000	1	NC
chr1	89960000	89980000	1	NC
chr1	89980000	90000000	1	NC
chr1	90000000	90020000	1	NC
chr1	90020000	90040000	1	NC
chr1	90040000	90060000	1	NC
chr1	90060000	90080000	1	NC
chr1	90700000	90720000	1	NC
chr1	90720000	90740000	1	NC
chr1	90740000	90760000	1	NC
chr1	90760000	90780000	1	NC
chr1	90780000	90800000	1	NC
chr1	90800000	90820000	1	NC
chr1	90820000	90840000	1	NC
chr1	90840000	90860000	1	NC
chr1	90880000	90900000	1	NC
chr1	90900000	90920000	1	NC
chr1	90920000	90940000	1	NC
chr1	90940000	90960000	1	NC
chr1	90960000	90980000	1	NC
chr1	90980000	91000000	1	NC
chr1	91000000	91020000	1	NC
chr1	91020000	91040000	1	NC
chr1	91360000	91380000	1	NC
chr1	91380000	91400000	1	NC
chr1	91400000	91420000	1	NC
chr1	91420000	91440000	1	NC
chr1	91440000	91460000	1	NC
chr1	91960000	91980000	1	NC
chr1	91980000	92000000	1	NC
chr1	92000000	92020000	1	NC
chr1	92020000	92040000	1	NC
chr1	92040000	92060000	1	NC
chr1	92060000	92080000	1	NC
chr1	92080000	92100000	1	NC
chr1	92100000	92120000	1	NC
chr1	92120000	92140000	1	NC
chr1	92140000	92160000	1	NC
chr1	92160000	92180000	1	NC
chr1	92180000	92200000	1	NC
chr1	92200000	92220000	1	NC
chr1	92240000	92260000	1	NC
chr1	92260000	92280000	1	NC
chr1	92280000	92300000	1	NC
chr1	92300000	92320000	1	NC
chr1	92320000	92340000	1	NC
chr1	92340000	92360000	1	NC
chr1	92360000	92380000	1	NC
chr1	92380000	92400000	1	NC
chr1	92400000	92420000	1	NC
chr1	92420000	92440000	1	NC
chr1	92440000	92460000	1	NC
chr1	92460000	92480000	1	NC
chr1	92480000	92500000	1	NC
chr1	92500000	92520000	1	NC
chr1	92520000	92540000	1	NC
chr1	92540000	92560000	1	NC
chr1	92560000	92580000	1	NC
chr1	92580000	92600000	1	NC
chr1	92600000	92620000	1	NC
chr1	92620000	92640000	1	NC
chr1	100520000	100540000	1	NC
chr1	100540000	100560000	1	NC
chr1	100580000	100600000	1	NC
chr1	100600000	100620000	1	NC
chr1	100620000	100640000	1	NC
chr1	100640000	100660000	1	NC
chr1	100660000	100680000	1	NC
chr1	100820000	100840000	1	NC
chr1	100840000	100860000	1	NC
chr1	100860000	100880000	1	NC
chr1	100880000	100900000	1	NC
chr1	100900000	100920000	1	NC
chr1	100920000	100940000	1	NC
chr1	107600000	107620000	1	NC
chr1	107620000	107640000	1	NC
chr1	107640000	107660000	1	NC
chr1	107660000	107680000	1	NC
chr1	107680000	107700000	1	NC
chr1	107700000	107720000	1	NC
chr1	107720000	107740000	1	NC
chr1	107740000	107760000	1	NC
chr1	120240000	120260000	1	NC
chr1	120260000	120280000	1	NC
chr1	120280000	120300000	1	NC
chr1	120300000	120320000	1	NC
chr1	162760000	162780000	1	NC
chr1	162780000	162800000	1	NC
chr1	162800000	162820000	1	NC
chr1	163020000	163040000	1	NC
chr1	163040000	163060000	1	NC
chr1	163060000	163080000	1	NC
chr1	163080000	163100000	1	NC
chr1	163100000	163120000	1	NC
chr1	163140000	163160000	1	NC
chr1	163160000	163180000	1	NC
chr1	163180000	163200000	1	NC
chr1	163200000	163220000	1	NC
chr1	163220000	163240000	1	NC
chr1	163240000	163260000	1	NC
chr1	163260000	163280000	1	NC
chr1	163300000	163320000	1	NC
chr1	163320000	163340000	1	NC
chr1	163340000	163360000	1	NC
chr1	164540000	164560000	1	NC
chr1	164560000	164580000	1	NC
chr1	164580000	164600000	1	NC
chr1	164600000	164620000	1	NC
chr1	164620000	164640000	1	NC
chr1	164640000	164660000	1	NC
chr1	164660000	164680000	1	NC
chr1	164680000	164700000	1	NC
chr1	164700000	164720000	1	NC
chr1	164720000	164740000	1	NC
chr1	164740000	164760000	1	NC
chr1	164760000	164780000	1	NC
chr1	164780000	164800000	1	NC
chr1	164800000	164820000	1	NC
chr1	164820000	164840000	1	NC
chr1	164840000	164860000	1	NC
chr1	164860000	164880000	1	NC
chr1	164880000	164900000	1	NC
chr1	164900000	164920000	1	NC
chr1	164920000	164940000	1	NC
chr1	165300000	165320000	1	NC
chr1	165320000	165340000	1	NC
chr1	165340000	165360000	1	NC
chr1	165360000	165380000	1	NC
chr1	165380000	165400000	1	NC
chr1	165400000	165420000	1	NC
chr1	165440000	165460000	1	NC
chr1	165460000	165480000	1	NC
chr1	165480000	165500000	1	NC
chr1	165500000	165520000	1	NC
chr1	165520000	165540000	1	NC
chr1	165540000	165560000	1	NC
chr1	165560000	165580000	1	NC
chr1	165580000	165600000	1	NC
chr1	165820000	165840000	1	NC
chr1	165840000	165860000	1	NC
chr1	165860000	165880000	1	NC
chr1	165880000	165900000	1	NC
chr1	165900000	165920000	1	NC
chr1	165920000	165940000	1	NC
chr1	166840000	166860000	1	NC
chr1	166860000	166880000	1	NC
chr1	175860000	175880000	1	NC
chr1	175880000	175900000	1	NC
chr1	176020000	176040000	1	NC
chr1	176040000	176060000	1	NC
chr1	176060000	176080000	1	NC
chr1	176080000	176100000	1	NC
chr1	176100000	176120000	1	NC
chr1	176120000	176140000	1	NC
chr1	176140000	176160000	1	NC
chr1	176160000	176180000	1	NC
chr1	176180000	176200000	1	NC
chr1	176200000	176220000	1	NC
chr1	177940000	177960000	1	NC
chr1	177960000	177980000	1	NC
chr1	177980000	178000000	1	NC
chr1	178000000	178020000	1	NC
chr1	178020000	178040000	1	NC
chr1	178040000	178060000	1	NC
chr1	178060000	178080000	1	NC
chr1	178080000	178100000	1	NC
chr1	178100000	178120000	1	NC
chr1	178120000	178140000	1	NC
chr1	178140000	178160000	1	NC
chr1	178160000	178180000	1	NC
chr1	178180000	178200000	1	NC
chr1	178220000	178240000	1	NC
chr1	178240000	178260000	1	NC
chr1	178260000	178280000	1	NC
chr1	178280000	178300000	1	NC
chr1	178300000	178320000	1	NC
chr1	178320000	178340000	1	NC
chr1	178340000	178360000	1	NC
chr1	178360000	178380000	1	NC
chr1	178380000	178400000	1	NC
chr1	178400000	178420000	1	NC
chr1	178420000	178440000	1	NC
chr1	178440000	178460000	1	NC
chr1	178460000	178480000	1	NC
chr1	178480000	178500000	1	NC
chr1	178500000	178520000	1	NC
chr1	178520000	178540000	1	NC
chr1	178540000	178560000	1	NC
chr1	178560000	178580000	1	NC
chr1	178580000	178600000	1	NC
chr1	178600000	178620000	1	NC
chr1	178620000	178640000	1	NC
chr1	178640000	178660000	1	NC
chr1	178660000	178680000	1	NC
chr1	178680000	178700000	1	NC
chr1	178700000	178720000	1	NC
chr1	178720000	178740000	1	NC
chr1	178760000	178780000	1	NC
chr1	178780000	178800000	1	NC
chr1	178800000	178820000	1	NC
chr1	178820000	178840000	1	NC
chr1	178840000	178860000	1	NC
chr1	178860000	178880000	1	NC
chr1	178880000	178900000	1	NC
chr1	178900000	178920000	1	NC
chr1	178920000	178940000	1	NC
chr1	178940000	178960000	1	NC
chr1	178960000	178980000	1	NC
chr1	179000000	179020000	1	NC
chr1	179020000	179040000	1	NC
chr1	179040000	179060000	1	NC
chr1	179740000	179760000	1	NC
chr1	179760000	179780000	1	NC
chr1	179780000	179800000	1	NC
chr1	179800000	179820000	1	NC
chr1	179820000	179840000	1	NC
chr1	182020000	182040000	1	NC
chr1	182040000	182060000	1	NC
chr1	182060000	182080000	1	NC
chr1	182080000	182100000	1	NC
chr1	186280000	186300000	1	NC
chr1	186300000	186320000	1	NC
chr1	186320000	186340000	1	NC
chr1	186340000	186360000	1	NC
chr1	186360000	186380000	1	NC
chr1	186380000	186400000	1	NC
chr1	186400000	186420000	1	NC
chr1	186420000	186440000	1	NC
chr1	186440000	186460000	1	NC
chr1	186460000	186480000	1	NC
chr1	186480000	186500000	1	NC
chr1	186500000	186520000	1	NC
chr1	186520000	186540000	1	NC
chr1	186540000	186560000	1	NC
chr1	186560000	186580000	1	NC
chr1	186640000	186660000	1	NC
chr1	186660000	186680000	1	NC
chr1	186680000	186700000	1	NC
chr1	186700000	186720000	1	NC
chr1	186720000	186740000	1	NC
chr1	186740000	186760000	1	NC
chr1	186760000	186780000	1	NC
chr1	186780000	186800000	1	NC
chr1	186800000	186820000	1	NC
chr1	186820000	186840000	1	NC
chr1	186840000	186860000	1	NC
chr1	186860000	186880000	1	NC
chr1	186880000	186900000	1	NC
chr1	186900000	186920000	1	NC
chr1	186920000	186940000	1	NC
chr1	186940000	186960000	1	NC
chr1	186960000	186980000	1	NC
chr1	186980000	187000000	1	NC
chr1	198140000	198160000	1	NC
chr1	198160000	198180000	1	NC
chr1	198180000	198200000	1	NC
chr1	198200000	198220000	1	NC
chr1	198220000	198240000	1	NC
chr1	198240000	198260000	1	NC
chr1	198260000	198280000	1	NC
chr1	198280000	198300000	1	NC
chr1	198300000	198320000	1	NC
chr1	200560000	200580000	1	NC
chr1	200580000	200600000	1	NC
chr1	200600000	200620000	1	NC
chr1	200620000	200640000	1	NC
chr1	200640000	200660000	1	NC
chr1	200660000	200680000	1	NC
chr1	200680000	200700000	1	NC
chr1	200780000	200800000	1	NC
chr1	200800000	200820000	1	NC
chr1	200820000	200840000	1	NC
chr1	200840000	200860000	1	NC
chr1	200860000	200880000	1	NC
chr1	200880000	200900000	1	NC
chr1	200900000	200920000	1	NC
chr1	200920000	200940000	1	NC
chr1	200940000	200960000	1	NC
chr1	200960000	200980000	1	NC
chr1	209560000	209580000	1	NC
chr1	209580000	209600000	1	NC
chr1	209600000	209620000	1	NC
chr1	209620000	209640000	1	NC
chr1	209640000	209660000	1	NC
chr1	209660000	209680000	1	NC
chr1	209680000	209700000	1	NC
chr1	209700000	209720000	1	NC
chr1	209720000	209740000	1	NC
chr1	209740000	209760000	1	NC
chr1	209760000	209780000	1	NC
chr1	209780000	209800000	1	NC
chr1	209800000	209820000	1	NC
chr1	209820000	209840000	1	NC
chr1	209840000	209860000	1	NC
chr1	211260000	211280000	1	NC
chr1	211280000	211300000	1	NC
chr1	211300000	211320000	1	NC
chr1	211320000	211340000	1	NC
chr1	211340000	211360000	1	NC
chr1	211360000	211380000	1	NC
chr1	211460000	211480000	1	NC
chr1	211480000	211500000	1	NC
chr1	213220000	213240000	1	NC
chr1	213240000	213260000	1	NC
chr1	213260000	213280000	1	NC
chr1	213280000	213300000	1	NC
chr1	213300000	213320000	1	NC
chr1	213320000	213340000	1	NC
chr1	213340000	213360000	1	NC
chr1	214240000	214260000	1	NC
chr1	214260000	214280000	1	NC
chr1	214280000	214300000	1	NC
chr1	214300000	214320000	1	NC
chr1	214320000	214340000	1	NC
chr1	214340000	214360000	1	NC
chr1	214360000	214380000	1	NC
chr1	214380000	214400000	1	NC
chr1	214400000	214420000	1	NC
chr1	214420000	214440000	1	NC
chr1	214440000	214460000	1	NC
chr1	214460000	214480000	1	NC
chr1	214480000	214500000	1	NC
chr1	214500000	214520000	1	NC
chr1	214520000	214540000	1	NC
chr1	214540000	214560000	1	NC
chr1	214560000	214580000	1	NC
chr1	214600000	214620000	1	NC
chr1	223220000	223240000	1	NC
chr1	223240000	223260000	1	NC
chr1	223260000	223280000	1	NC
chr1	223280000	223300000	1	NC
chr1	223300000	223320000	1	NC
chr1	223320000	223340000	1	NC
chr1	223340000	223360000	1	NC
chr1	223360000	223380000	1	NC
chr1	223380000	223400000	1	NC
chr1	236200000	236220000	1	NC
chr1	236220000	236240000	1	NC
chr1	236240000	236260000	1	NC
chr1	236260000	236280000	1	NC
chr1	236280000	236300000	1	NC
chr1	236300000	236320000	1	NC
chr1	236380000	236400000	1	NC
chr1	236400000	236420000	1	NC
chr1	236420000	236440000	1	NC
chr1	236440000	236460000	1	NC
chr1	236460000	236480000	1	NC
chr2	220000	240000	1	NC
chr2	240000	260000	1	NC
chr2	260000	280000	1	NC
chr2	280000	300000	1	NC
chr2	300000	320000	1	NC
chr2	320000	340000	1	NC
chr2	340000	360000	1	NC
chr2	360000	380000	1	NC
chr2	380000	400000	1	NC
chr2	1820000	1840000	1	NC
chr2	1840000	1860000	1	NC
chr2	1860000	1880000	1	NC
chr2	1880000	1900000	1	NC
chr2	1900000	1920000	1	NC
chr2	1920000	1940000	1	NC
chr2	1940000	1960000	1	NC
chr2	1960000	1980000	1	NC
chr2	2100000	2120000	1	NC
chr2	2120000	2140000	1	NC
chr2	2140000	2160000	1	NC
chr2	2160000	2180000	1	NC
chr2	2520000	2540000	1	NC
chr2	2880000	2900000	1	NC
chr2	2900000	2920000	1	NC
chr2	2920000	2940000	1	NC
chr2	2940000	2960000	1	NC
chr2	2960000	2980000	1	NC
chr2	73440000	73460000	1	NC
chr2	73520000	73540000	1	NC
chr2	73540000	73560000	1	NC
chr2	73560000	73580000	1	NC
chr2	73580000	73600000	1	NC
chr2	73600000	73620000	1	NC
chr2	113960000	113980000	1	NC
chr2	113980000	114000000	1	NC
chr2	114000000	114020000	1	NC
chr2	117780000	117800000	1	NC
chr2	117800000	117820000	1	NC
chr2	117820000	117840000	1	NC
chr2	117840000	117860000	1	NC
chr2	117860000	117880000	1	NC
chr2	117880000	117900000	1	NC
chr2	117900000	117920000	1	NC
chr2	117920000	117940000	1	NC
chr2	117940000	117960000	1	NC
chr2	117960000	117980000	1	NC
chr2	117980000	118000000	1	NC
chr2	118000000	118020000	1	NC
chr2	118020000	118040000	1	NC
chr2	131020000	131040000	1	NC
chr2	131040000	131060000	1	NC
chr2	131060000	131080000	1	NC
chr2	131080000	131100000	1	NC
chr2	131100000	131120000	1	NC
chr2	131120000	131140000	1	NC
chr2	131140000	131160000	1	NC
chr2	133840000	133860000	1	NC
chr2	133860000	133880000	1	NC
chr2	133880000	133900000	1	NC
chr2	133900000	133920000	1	NC
chr2	133920000	133940000	1	NC
chr2	133940000	133960000	1	NC
chr2	133960000	133980000	1	NC
chr2	133980000	134000000	1	NC
chr2	134000000	134020000	1	NC
chr2	134020000	134040000	1	NC
chr2	134060000	134080000	1	NC
chr2	134420000	134440000	1	NC
chr2	134440000	134460000	1	NC
chr2	134460000	134480000	1	NC
chr2	134480000	134500000	1	NC
chr2	134500000	134520000	1	NC
chr2	134520000	134540000	1	NC
chr2	134540000	134560000	1	NC
chr2	134560000	134580000	1	NC
chr2	134580000	134600000	1	NC
chr2	134600000	134620000	1	NC
chr2	134620000	134640000	1	NC
chr2	134640000	134660000	1	NC
chr2	134660000	134680000	1	NC
chr2	134680000	134700000	1	NC
chr2	134700000	134720000	1	NC
chr2	134720000	134740000	1	NC
chr2	134760000	134780000	1	NC
chr2	134780000	134800000	1	NC
chr2	134800000	134820000	1	NC
chr2	134820000	134840000	1	NC
chr2	134840000	134860000	1	NC
chr2	134860000	134880000	1	NC
chr2	134880000	134900000	1	NC
chr2	134900000	134920000	1	NC
chr2	134920000	134940000	1	NC
chr2	134940000	134960000	1	NC
chr2	134960000	134980000	1	NC
chr2	134980000	135000000	1	NC
chr2	135000000	135020000	1	NC
chr2	135020000	135040000	1	NC
chr2	135040000	135060000	1	NC
chr2	135080000	135100000	1	NC
chr2	135100000	135120000	1	NC
chr2	135120000	135140000	1	NC
chr2	135140000	135160000	1	NC
chr2	135160000	135180000	1	NC
chr2	135520000	135540000	1	NC
chr2	135540000	135560000	1	NC
chr2	135560000	135580000	1	NC
chr2	135580000	135600000	1	NC
chr2	135600000	135620000	1	NC
chr2	135620000	135640000	1	NC
chr2	135640000	135660000	1	NC
chr2	135660000	135680000	1	NC
chr2	135680000	135700000	1	NC
chr2	135700000	135720000	1	NC
chr2	135720000	135740000	1	NC
chr2	135740000	135760000	1	NC
chr2	135760000	135780000	1	NC
chr2	135780000	135800000	1	NC
chr2	135800000	135820000	1	NC
chr2	135840000	135860000	1	NC
chr2	135860000	135880000	1	NC
chr2	135880000	135900000	1	NC
chr2	135900000	135920000	1	NC
chr2	135920000	135940000	1	NC
chr2	135940000	135960000	1	NC
chr2	135960000	135980000	1	NC
chr2	135980000	136000000	1	NC
chr2	136000000	136020000	1	NC
chr2	136020000	136040000	1	NC
chr2	136040000	136060000	1	NC
chr2	136060000	136080000	1	NC
chr2	136080000	136100000	1	NC
chr2	136100000	136120000	1	NC
chr2	136120000	136140000	1	NC
chr2	136140000	136160000	1	NC
chr2	136160000	136180000	1	NC
chr2	136180000	136200000	1	NC
chr2	136200000	136220000	1	NC
chr2	136220000	136240000	1	NC
chr2	136240000	136260000	1	NC
chr2	136260000	136280000	1	NC
chr2	136280000	136300000	1	NC
chr2	136300000	136320000	1	NC
chr2	136320000	136340000	1	NC
chr2	136340000	136360000	1	NC
chr2	136360000	136380000	1	NC
chr2	136380000	136400000	1	NC
chr2	136400000	136420000	1	NC
chr2	137920000	137940000	1	NC
chr2	137940000	137960000	1	NC
chr2	137960000	137980000	1	NC
chr2	138440000	138460000	1	NC
chr2	138460000	138480000	1	NC
chr2	138480000	138500000	1	NC
chr2	138500000	138520000	1	NC
chr2	138520000	138540000	1	NC
chr2	138540000	138560000	1	NC
chr2	138560000	138580000	1	NC
chr2	138580000	138600000	1	NC
chr2	147600000	147620000	1	NC
chr2	147620000	147640000	1	NC
chr2	147640000	147660000	1	NC
chr2	147660000	147680000	1	NC
chr2	147680000	147700000	1	NC
chr2	147700000	147720000	1	NC
chr2	147720000	147740000	1	NC
chr2	147740000	147760000	1	NC
chr2	147760000	147780000	1	NC
chr2	147780000	147800000	1	NC
chr2	147800000	147820000	1	NC
chr2	147820000	147840000	1	NC
chr2	147840000	147860000	1	NC
chr2	147860000	147880000	1	NC
chr2	147880000	147900000	1	NC
chr2	147900000	147920000	1	NC
chr2	147920000	147940000	1	NC
chr2	147940000	147960000	1	NC
chr2	147960000	147980000	1	NC
chr2	148020000	148040000	1	NC
chr2	148040000	148060000	1	NC
chr2	148060000	148080000	1	NC
chr2	148080000	148100000	1	NC
chr2	148100000	148120000	1	NC
chr2	148120000	148140000	1	NC
chr2	148140000	148160000	1	NC
chr2	148160000	148180000	1	NC
chr2	148440000	148460000	1	NC
chr2	148460000	148480000	1	NC
chr2	148480000	148500000	1	NC
chr2	148500000	148520000	1	NC
chr2	148520000	148540000	1	NC
chr2	148540000	148560000	1	NC
chr2	148560000	148580000	1	NC
chr2	148580000	148600000	1	NC
chr2	148600000	148620000	1	NC
chr2	148620000	148640000	1	NC
chr2	148640000	148660000	1	NC
chr2	148660000	148680000	1	NC
chr2	148680000	148700000	1	NC
chr2	148740000	148760000	1	NC
chr2	149440000	149460000	1	NC
chr2	149460000	149480000	1	NC
chr2	149520000	149540000	1	NC
chr2	149540000	149560000	1	NC
chr2	149560000	149580000	1	NC
chr2	149580000	149600000	1	NC
chr2	149600000	149620000	1	NC
chr2	149620000	149640000	1	NC
chr2	149640000	149660000	1	NC
chr2	149660000	149680000	1	NC
chr2	149680000	149700000	1	NC
chr2	149700000	149720000	1	NC
chr2	149720000	149740000	1	NC
chr2	149740000	149760000	1	NC
chr2	149760000	149780000	1	NC
chr2	149780000	149800000	1	NC
chr2	149800000	149820000	1	NC
chr2	149820000	149840000	1	NC
chr2	149840000	149860000	1	NC
chr2	149860000	149880000	1	NC
chr2	149880000	149900000	1	NC
chr2	149900000	149920000	1	NC
chr2	149920000	149940000	1	NC
chr2	150020000	150040000	1	NC
chr2	150040000	150060000	1	NC
chr2	150060000	150080000	1	NC
chr2	150080000	150100000	1	NC
chr2	150100000	150120000	1	NC
chr2	150120000	150140000	1	NC
chr2	150140000	150160000	1	NC
chr2	150160000	150180000	1	NC
chr2	150180000	150200000	1	NC
chr2	150200000	150220000	1	NC
chr2	150220000	150240000	1	NC
chr2	150240000	150260000	1	NC
chr2	150260000	150280000	1	NC
chr2	150280000	150300000	1	NC
chr2	150320000	150340000	1	NC
chr2	150340000	150360000	1	NC
chr2	150360000	150380000	1	NC
chr2	150380000	150400000	1	NC
chr2	150400000	150420000	1	NC
chr2	150420000	150440000	1	NC
chr2	150440000	150460000	1	NC
chr2	150460000	150480000	1	NC
chr2	150480000	150500000	1	NC
chr2	150500000	150520000	1	NC
chr2	150520000	150540000	1	NC
chr2	150540000	150560000	1	NC
chr2	150560000	150580000	1	NC
chr2	150580000	150600000	1	NC
chr2	150600000	150620000	1	NC
chr2	151180000	151200000	1	NC
chr2	151200000	151220000	1	NC
chr2	151220000	151240000	1	NC
chr2	151260000	151280000	1	NC
chr2	151280000	151300000	1	NC
chr2	151300000	151320000	1	NC
chr2	151320000	151340000	1	NC
chr2	151340000	151360000	1	NC
chr2	151360000	151380000	1	NC
chr2	151400000	151420000	1	NC
chr2	151420000	151440000	1	NC
chr2	151440000	151460000	1	NC
chr2	151460000	151480000	1	NC
chr2	151480000	151500000	1	NC
chr2	151500000	151520000	1	NC
chr2	151520000	151540000	1	NC
chr2	151540000	151560000	1	NC
chr2	151560000	151580000	1	NC
chr2	151620000	151640000	1	NC
chr2	151640000	151660000	1	NC
chr2	151660000	151680000	1	NC
chr2	151680000	151700000	1	NC
chr2	151700000	151720000	1	NC
chr2	151720000	151740000	1	NC
chr2	151740000	151760000	1	NC
chr2	151760000	151780000	1	NC
chr2	152740000	152760000	1	NC
chr2	152760000	152780000	1	NC
chr2	156240000	156260000	1	NC
chr2	156260000	156280000	1	NC
chr2	156280000	156300000	1	NC
chr2	156300000	156320000	1	NC
chr2	156320000	156340000	1	NC
chr2	156340000	156360000	1	NC
chr2	156360000	156380000	1	NC
chr2	156380000	156400000	1	NC
chr2	156400000	156420000	1	NC
chr2	156420000	156440000	1	NC
chr2	156440000	156460000	1	NC
chr2	156460000	156480000	1	NC
chr2	156480000	156500000	1	NC
chr2	156500000	156520000	1	NC
chr2	156520000	156540000	1	NC
chr2	156540000	156560000	1	NC
chr2	156560000	156580000	1	NC
chr2	156580000	156600000	1	NC
chr2	156600000	156620000	1	NC
chr2	157400000	157420000	1	NC
chr2	157420000	157440000	1	NC
chr2	157440000	157460000	1	NC
chr2	157460000	157480000	1	NC
chr2	157480000	157500000	1	NC
chr2	157500000	157520000	1	NC
chr2	157520000	157540000	1	NC
chr2	157540000	157560000	1	NC
chr2	157740000	157760000	1	NC
chr2	157760000	157780000	1	NC
chr2	157780000	157800000	1	NC
chr2	157800000	157820000	1	NC
chr2	157820000	157840000	1	NC
chr2	157840000	157860000	1	NC
chr2	157860000	157880000	1	NC
chr2	157880000	157900000	1	NC
chr2	157900000	157920000	1	NC
chr2	157920000	157940000	1	NC
chr2	157940000	157960000	1	NC
chr2	157980000	158000000	1	NC
chr2	158000000	158020000	1	NC
chr2	158020000	158040000	1	NC
chr2	158440000	158460000	1	NC
chr2	158460000	158480000	1	NC
chr2	158480000	158500000	1	NC
chr2	158500000	158520000	1	NC
chr2	158520000	158540000	1	NC
chr2	158540000	158560000	1	NC
chr2	158560000	158580000	1	NC
chr2	158580000	158600000	1	NC
chr2	158600000	158620000	1	NC
chr2	158620000	158640000	1	NC
chr2	158640000	158660000	1	NC
chr2	158660000	158680000	1	NC
chr2	158680000	158700000	1	NC
chr2	158700000	158720000	1	NC
chr2	158720000	158740000	1	NC
chr2	158740000	158760000	1	NC
chr2	158760000	158780000	1	NC
chr2	158780000	158800000	1	NC
chr2	158800000	158820000	1	NC
chr2	158820000	158840000	1	NC
chr2	161260000	161280000	1	NC
chr2	161300000	161320000	1	NC
chr2	161320000	161340000	1	NC
chr2	161340000	161360000	1	NC
chr2	161360000	161380000	1	NC
chr2	161380000	161400000	1	NC
chr2	161400000	161420000	1	NC
chr2	161420000	161440000	1	NC
chr2	161440000	161460000	1	NC
chr2	162120000	162140000	1	NC
chr2	162140000	162160000	1	NC
chr2	162160000	162180000	1	NC
chr2	162180000	162200000	1	NC
chr2	162200000	162220000	1	NC
chr2	162220000	162240000	1	NC
chr2	162240000	162260000	1	NC
chr2	162260000	162280000	1	NC
chr2	162280000	162300000	1	NC
chr2	162300000	162320000	1	NC
chr2	162320000	162340000	1	NC
chr2	162340000	162360000	1	NC
chr2	168740000	168760000	1	NC
chr2	168760000	168780000	1	NC
chr2	168780000	168800000	1	NC
chr2	168800000	168820000	1	NC
chr2	168820000	168840000	1	NC
chr2	168840000	168860000	1	NC
chr2	168860000	168880000	1	NC
chr2	168880000	168900000	1	NC
chr2	168900000	168920000	1	NC
chr2	168920000	168940000	1	NC
chr2	168940000	168960000	1	NC
chr2	168960000	168980000	1	NC
chr2	168980000	169000000	1	NC
chr2	169000000	169020000	1	NC
chr2	169020000	169040000	1	NC
chr2	169060000	169080000	1	NC
chr2	169080000	169100000	1	NC
chr2	169100000	169120000	1	NC
chr2	169120000	169140000	1	NC
chr2	169140000	169160000	1	NC
chr2	169160000	169180000	1	NC
chr2	175920000	175940000	1	NC
chr2	175940000	175960000	1	NC
chr2	175960000	175980000	1	NC
chr2	175980000	176000000	1	NC
chr2	176000000	176020000	1	NC
chr2	176020000	176040000	1	NC
chr2	176040000	176060000	1	NC
chr2	176060000	176080000	1	NC
chr2	176080000	176100000	1	NC
chr2	178080000	178100000	1	NC
chr2	178100000	178120000	1	NC
chr2	178120000	178140000	1	NC
chr2	178140000	178160000	1	NC
chr2	178160000	178180000	1	NC
chr2	178180000	178200000	1	NC
chr2	178200000	178220000	1	NC
chr2	178220000	178240000	1	NC
chr2	178240000	178260000	1	NC
chr2	178260000	178280000	1	NC
chr2	178280000	178300000	1	NC
chr2	178300000	178320000	1	NC
chr2	178320000	178340000	1	NC
chr2	178340000	178360000	1	NC
chr2	178360000	178380000	1	NC
chr2	178900000	178920000	1	NC
chr2	178920000	178940000	1	NC
chr2	178940000	178960000	1	NC
chr2	178960000	178980000	1	NC
chr2	178980000	179000000	1	NC
chr2	179000000	179020000	1	NC
chr2	179020000	179040000	1	NC
chr2	179040000	179060000	1	NC
chr2	179060000	179080000	1	NC
chr2	179100000	179120000	1	NC
chr2	179120000	179140000	1	NC
chr2	179140000	179160000	1	NC
chr2	179160000	179180000	1	NC
chr2	179180000	179200000	1	NC
chr2	179220000	179240000	1	NC
chr2	179240000	179260000	1	NC
chr2	179260000	179280000	1	NC
chr2	179280000	179300000	1	NC
chr2	179300000	179320000	1	NC
chr2	179320000	179340000	1	NC
chr2	179340000	179360000	1	NC
chr2	179920000	179940000	1	NC
chr2	179940000	179960000	1	NC
chr2	179960000	179980000	1	NC
chr2	179980000	180000000	1	NC
chr2	180000000	180020000	1	NC
chr2	180040000	180060000	1	NC
chr2	180980000	181000000	1	NC
chr2	181000000	181020000	1	NC
chr2	181020000	181040000	1	NC
chr2	181040000	181060000	1	NC
chr2	181060000	181080000	1	NC
chr2	181740000	181760000	1	NC
chr2	181760000	181780000	1	NC
chr2	181780000	181800000	1	NC
chr2	181800000	181820000	1	NC
chr2	181820000	181840000	1	NC
chr2	181840000	181860000	1	NC
chr2	181860000	181880000	1	NC
chr2	181880000	181900000	1	NC
chr2	181900000	181920000	1	NC
chr2	181920000	181940000	1	NC
chr2	182700000	182720000	1	NC
chr2	182720000	182740000	1	NC
chr2	182740000	182760000	1	NC
chr2	182760000	182780000	1	NC
chr2	182780000	182800000	1	NC
chr2	182800000	182820000	1	NC
chr2	182820000	182840000	1	NC
chr2	182840000	182860000	1	NC
chr2	182860000	182880000	1	NC
chr2	182880000	182900000	1	NC
chr2	182900000	182920000	1	NC
chr2	182920000	182940000	1	NC
chr2	182940000	182960000	1	NC
chr2	182960000	182980000	1	NC
chr2	182980000	183000000	1	NC
chr2	183000000	183020000	1	NC
chr2	183020000	183040000	1	NC
chr2	183040000	183060000	1	NC
chr2	183060000	183080000	1	NC
chr2	183080000	183100000	1	NC
chr2	183180000	183200000	1	NC
chr2	197920000	197940000	1	NC
chr2	197940000	197960000	1	NC
chr2	197960000	197980000	1	NC
chr2	197980000	198000000	1	NC
chr2	198000000	198020000	1	NC
chr2	198020000	198040000	1	NC
chr2	198040000	198060000	1	NC
chr2	198080000	198100000	1	NC
chr2	198100000	198120000	1	NC
chr2	198120000	198140000	1	NC
chr2	198140000	198160000	1	NC
chr2	198160000	198180000	1	NC
chr2	198180000	198200000	1	NC
chr2	198220000	198240000	1	NC
chr2	198240000	198260000	1	NC
chr2	198260000	198280000	1	NC
chr2	198280000	198300000	1	NC
chr2	198300000	198320000	1	NC
chr2	199800000	199820000	1	NC
chr2	199820000	199840000	1	NC
chr2	199840000	199860000	1	NC
chr2	199860000	199880000	1	NC
chr2	206180000	206200000	1	NC
chr2	206200000	206220000	1	NC
chr2	209960000	209980000	1	NC
chr2	209980000	210000000	1	NC
chr2	210000000	210020000	1	NC
chr2	210020000	210040000	1	NC
chr2	210060000	210080000	1	NC
chr2	210080000	210100000	1	NC
chr2	210100000	210120000	1	NC
chr2	210120000	210140000	1	NC
chr2	210140000	210160000	1	NC
chr2	210160000	210180000	1	NC
chr2	210180000	210200000	1	NC
chr2	210200000	210220000	1	NC
chr2	226800000	226820000	1	NC
chr2	226820000	226840000	1	NC
chr2	226840000	226860000	1	NC
chr2	226860000	226880000	1	NC
chr2	226880000	226900000	1	NC
chr2	226900000	226920000	1	NC
chr2	226940000	226960000	1	NC
chr2	226960000	226980000	1	NC
chr2	227280000	227300000	1	NC
chr2	227300000	227320000	1	NC
chr2	227320000	227340000	1	NC
chr2	227340000	227360000	1	NC
chr2	227360000	227380000	1	NC
chr2	227380000	227400000	1	NC
chr2	228700000	228720000	1	NC
chr2	228720000	228740000	1	NC
chr2	228740000	228760000	1	NC
chr2	228760000	228780000	1	NC
chr2	228780000	228800000	1	NC
chr2	228800000	228820000	1	NC
chr2	228820000	228840000	1	NC
chr2	228840000	228860000	1	NC
chr2	228860000	228880000	1	NC
chr2	228880000	228900000	1	NC
chr2	228900000	228920000	1	NC
chr2	228920000	228940000	1	NC
chr2	228940000	228960000	1	NC
chr2	228960000	228980000	1	NC
chr2	228980000	229000000	1	NC
chr2	229000000	229020000	1	NC
chr2	229020000	229040000	1	NC
chr2	229040000	229060000	1	NC
chr2	229060000	229080000	1	NC
chr2	229080000	229100000	1	NC
chr2	229100000	229120000	1	NC
chr2	229120000	229140000	1	NC
chr2	229160000	229180000	1	NC
chr2	229180000	229200000	1	NC
chr2	229200000	229220000	1	NC
chr2	229220000	229240000	1	NC
chr2	229240000	229260000	1	NC
chr2	229260000	229280000	1	NC
chr2	229280000	229300000	1	NC
chr2	229300000	229320000	1	NC
chr2	229320000	229340000	1	NC
chr2	229340000	229360000	1	NC
chr2	229360000	229380000	1	NC
chr2	229380000	229400000	1	NC
chr2	229400000	229420000	1	NC
chr2	229420000	229440000	1	NC
chr2	229440000	229460000	1	NC
chr2	229460000	229480000	1	NC
chr2	229480000	229500000	1	NC
chr2	229500000	229520000	1	NC
chr2	229520000	229540000	1	NC
chr2	229540000	229560000	1	NC
chr2	229560000	229580000	1	NC
chr2	229580000	229600000	1	NC
chr2	229600000	229620000	1	NC
chr2	229620000	229640000	1	NC
chr2	229640000	229660000	1	NC
chr2	229660000	229680000	1	NC
chr2	229680000	229700000	1	NC
chr2	229700000	229720000	1	NC
chr2	229720000	229740000	1	NC
chr3	13680000	13700000	1	NC
chr3	13740000	13760000	1	NC
chr3	13760000	13780000	1	NC
chr3	13780000	13800000	1	NC
chr3	13800000	13820000	1	NC
chr3	13820000	13840000	1	NC
chr3	13840000	13860000	1	NC
chr3	13860000	13880000	1	NC
chr3	13880000	13900000	1	NC
chr3	16940000	16960000	1	NC
chr3	16960000	16980000	1	NC
chr3	16980000	17000000	1	NC
chr3	17000000	17020000	1	NC
chr3	17020000	17040000	1	NC
chr3	17040000	17060000	1	NC
chr3	17060000	17080000	1	NC
chr3	17260000	17280000	1	NC
chr3	17280000	17300000	1	NC
chr3	17300000	17320000	1	NC
chr3	17320000	17340000	1	NC
chr3	17340000	17360000	1	NC
chr3	17360000	17380000	1	NC
chr3	17380000	17400000	1	NC
chr3	17400000	17420000	1	NC
chr3	17420000	17440000	1	NC
chr3	17460000	17480000	1	NC
chr3	17480000	17500000	1	NC
chr3	17500000	17520000	1	NC
chr3	17520000	17540000	1	NC
chr3	17540000	17560000	1	NC
chr3	17560000	17580000	1	NC
chr3	17580000	17600000	1	NC
chr3	17600000	17620000	1	NC
chr3	17640000	17660000	1	NC
chr3	17660000	17680000	1	NC
chr3	17680000	17700000	1	NC
chr3	17700000	17720000	1	NC
chr3	17720000	17740000	1	NC
chr3	17740000	17760000	1	NC
chr3	17760000	17780000	1	NC
chr3	19880000	19900000	1	NC
chr3	19900000	19920000	1	NC
chr3	19920000	19940000	1	NC
chr3	19940000	19960000	1	NC
chr3	19960000	19980000	1	NC
chr3	19980000	20000000	1	NC
chr3	20000000	20020000	1	NC
chr3	20020000	20040000	1	NC
chr3	20040000	20060000	1	NC
chr3	20060000	20080000	1	NC
chr3	20080000	20100000	1	NC
chr3	20100000	20120000	1	NC
chr3	20120000	20140000	1	NC
chr3	20140000	20160000	1	NC
chr3	20160000	20180000	1	NC
chr3	20180000	20200000	1	NC
chr3	22540000	22560000	1	NC
chr3	22560000	22580000	1	NC
chr3	22580000	22600000	1	NC
chr3	22600000	22620000	1	NC
chr3	22620000	22640000	1	NC
chr3	22820000	22840000	1	NC
chr3	22840000	22860000	1	NC
chr3	22860000	22880000	1	NC
chr3	22880000	22900000	1	NC
chr3	22900000	22920000	1	NC
chr3	22920000	22940000	1	NC
chr3	22940000	22960000	1	NC
chr3	23160000	23180000	1	NC
chr3	23180000	23200000	1	NC
chr3	23200000	23220000	1	NC
chr3	23220000	23240000	1	NC
chr3	23240000	23260000	1	NC
chr3	23260000	23280000	1	NC
chr3	23280000	23300000	1	NC
chr3	23300000	23320000	1	NC
chr3	23400000	23420000	1	NC
chr3	23420000	23440000	1	NC
chr3	23440000	23460000	1	NC
chr3	23460000	23480000	1	NC
chr3	23480000	23500000	1	NC
chr3	23500000	23520000	1	NC
chr3	23520000	23540000	1	NC
chr3	23540000	23560000	1	NC
chr3	23560000	23580000	1	NC
chr3	23580000	23600000	1	NC
chr3	23600000	23620000	1	NC
chr3	23620000	23640000	1	NC
chr3	23640000	23660000	1	NC
chr3	24000000	24020000	1	NC
chr3	24100000	24120000	1	NC
chr3	24120000	24140000	1	NC
chr3	24140000	24160000	1	NC
chr3	24160000	24180000	1	NC
chr3	24180000	24200000	1	NC
chr3	24200000	24220000	1	NC
chr3	24220000	24240000	1	NC
chr3	24240000	24260000	1	NC
chr3	24260000	24280000	1	NC
chr3	24280000	24300000	1	NC
chr3	24300000	24320000	1	NC
chr3	24320000	24340000	1	NC
chr3	24340000	24360000	1	NC
chr3	24360000	24380000	1	NC
chr3	24380000	24400000	1	NC
chr3	24400000	24420000	1	NC
chr3	24420000	24440000	1	NC
chr3	24440000	24460000	1	NC
chr3	24460000	24480000	1	NC
chr3	24480000	24500000	1	NC
chr3	24500000	24520000	1	NC
chr3	24520000	24540000	1	NC
chr3	24540000	24560000	1	NC
chr3	24660000	24680000	1	NC
chr3	24680000	24700000	1	NC
chr3	24700000	24720000	1	NC
chr3	24720000	24740000	1	NC
chr3	24740000	24760000	1	NC
chr3	24760000	24780000	1	NC
chr3	24780000	24800000	1	NC
chr3	24800000	24820000	1	NC
chr3	24820000	24840000	1	NC
chr3	24840000	24860000	1	NC
chr3	24860000	24880000	1	NC
chr3	24880000	24900000	1	NC
chr3	24900000	24920000	1	NC
chr3	24920000	24940000	1	NC
chr3	24940000	24960000	1	NC
chr3	24960000	24980000	1	NC
chr3	24980000	25000000	1	NC
chr3	25000000	25020000	1	NC
chr3	25020000	25040000	1	NC
chr3	25040000	25060000	1	NC
chr3	25060000	25080000	1	NC
chr3	25080000	25100000	1	NC
chr3	25100000	25120000	1	NC
chr3	25120000	25140000	1	NC
chr3	25140000	25160000	1	NC
chr3	25160000	25180000	1	NC
chr3	25180000	25200000	1	NC
chr3	25200000	25220000	1	NC
chr3	25220000	25240000	1	NC
chr3	25260000	25280000	1	NC
chr3	25280000	25300000	1	NC
chr3	25300000	25320000	1	NC
chr3	25320000	25340000	1	NC
chr3	25340000	25360000	1	NC
chr3	25360000	25380000	1	NC
chr3	25380000	25400000	1	NC
chr3	25400000	25420000	1	NC
chr3	25440000	25460000	1	NC
chr3	25460000	25480000	1	NC
chr3	25480000	25500000	1	NC
chr3	25500000	25520000	1	NC
chr3	25520000	25540000	1	NC
chr3	25540000	25560000	1	NC
chr3	25560000	25580000	1	NC
chr3	25580000	25600000	1	NC
chr3	25600000	25620000	1	NC
chr3	25620000	25640000	1	NC
chr3	25640000	25660000	1	NC
chr3	25660000	25680000	1	NC
chr3	25680000	25700000	1	NC
chr3	25700000	25720000	1	NC
chr3	25720000	25740000	1	NC
chr3	25740000	25760000	1	NC
chr3	25760000	25780000	1	NC
chr3	25780000	25800000	1	NC
chr3	25800000	25820000	1	NC
chr3	25820000	25840000	1	NC
chr3	25840000	25860000	1	NC
chr3	25860000	25880000	1	NC
chr3	25880000	25900000	1	NC
chr3	25900000	25920000	1	NC
chr3	32740000	32760000	1	NC
chr3	32760000	32780000	1	NC
chr3	32780000	32800000	1	NC
chr3	32800000	32820000	1	NC
chr3	32820000	32840000	1	NC
chr3	32840000	32860000	1	NC
chr3	32860000	32880000	1	NC
chr3	32880000	32900000	1	NC
chr3	32980000	33000000	1	NC
chr3	33000000	33020000	1	NC
chr3	33020000	33040000	1	NC
chr3	33040000	33060000	1	NC
chr3	33060000	33080000	1	NC
chr3	33080000	33100000	1	NC
chr3	33100000	33120000	1	NC
chr3	33120000	33140000	1	NC
chr3	33140000	33160000	1	NC
chr3	33160000	33180000	1	NC
chr3	33540000	33560000	1	NC
chr3	33560000	33580000	1	NC
chr3	33580000	33600000	1	NC
chr3	33600000	33620000	1	NC
chr3	33620000	33640000	1	NC
chr3	33640000	33660000	1	NC
chr3	33660000	33680000	1	NC
chr3	33680000	33700000	1	NC
chr3	33700000	33720000	1	NC
chr3	33720000	33740000	1	NC
chr3	33740000	33760000	1	NC
chr3	33760000	33780000	1	NC
chr3	33780000	33800000	1	NC
chr3	33800000	33820000	1	NC
chr3	33820000	33840000	1	NC
chr3	33840000	33860000	1	NC
chr3	36700000	36720000	1	NC
chr3	36720000	36740000	1	NC
chr3	36740000	36760000	1	NC
chr3	36760000	36780000	1	NC
chr3	36820000	36840000	1	NC
chr3	36840000	36860000	1	NC
chr3	36860000	36880000	1	NC
chr3	39020000	39040000	1	NC
chr3	39040000	39060000	1	NC
chr3	39060000	39080000	1	NC
chr3	40140000	40160000	1	NC
chr3	40160000	40180000	1	NC
chr3	40180000	40200000	1	NC
chr3	40200000	40220000	1	NC
chr3	40220000	40240000	1	NC
chr3	40240000	40260000	1	NC
chr3	40260000	40280000	1	NC
chr3	41200000	41220000	1	NC
chr3	41220000	41240000	1	NC
chr3	41240000	41260000	1	NC
chr3	41260000	41280000	1	NC
chr3	41280000	41300000	1	NC
chr3	41300000	41320000	1	NC
chr3	41320000	41340000	1	NC
chr3	41340000	41360000	1	NC
chr3	41360000	41380000	1	NC
chr3	41380000	41400000	1	NC
chr3	41560000	41580000	1	NC
chr3	41580000	41600000	1	NC
chr3	41600000	41620000	1	NC
chr3	41620000	41640000	1	NC
chr3	41640000	41660000	1	NC
chr3	41660000	41680000	1	NC
chr3	50640000	50660000	1	NC
chr3	50660000	50680000	1	NC
chr3	50680000	50700000	1	NC
chr3	51300000	51320000	1	NC
chr3	51320000	51340000	1	NC
chr3	51340000	51360000	1	NC
chr3	51360000	51380000	1	NC
chr3	53360000	53380000	1	NC
chr3	53380000	53400000	1	NC
chr3	81480000	81500000	1	NC
chr3	81500000	81520000	1	NC
chr3	81520000	81540000	1	NC
chr3	81540000	81560000	1	NC
chr3	81560000	81580000	1	NC
chr3	81580000	81600000	1	NC
chr3	81600000	81620000	1	NC
chr3	81620000	81640000	1	NC
chr3	81640000	81660000	1	NC
chr3	81660000	81680000	1	NC
chr3	81680000	81700000	1	NC
chr3	81700000	81720000	1	NC
chr3	81720000	81740000	1	NC
chr3	81740000	81760000	1	NC
chr3	81760000	81780000	1	NC
chr3	81780000	81800000	1	NC
chr3	81800000	81820000	1	NC
chr3	86920000	86940000	1	NC
chr3	86940000	86960000	1	NC
chr3	86960000	86980000	1	NC
chr3	86980000	87000000	1	NC
chr3	87000000	87020000	1	NC
chr3	88040000	88060000	1	NC
chr3	88060000	88080000	1	NC
chr3	88080000	88100000	1	NC
chr3	88100000	88120000	1	NC
chr3	88120000	88140000	1	NC
chr3	88140000	88160000	1	NC
chr3	88200000	88220000	1	NC
chr3	97740000	97760000	1	NC
chr3	97760000	97780000	1	NC
chr3	97780000	97800000	1	NC
chr3	97800000	97820000	1	NC
chr3	97820000	97840000	1	NC
chr3	97840000	97860000	1	NC
chr3	97860000	97880000	1	NC
chr3	97880000	97900000	1	NC
chr3	97900000	97920000	1	NC
chr3	97920000	97940000	1	NC
chr3	97940000	97960000	1	NC
chr3	97960000	97980000	1	NC
chr3	97980000	98000000	1	NC
chr3	98000000	98020000	1	NC
chr3	98020000	98040000	1	NC
chr3	98500000	98520000	1	NC
chr3	98520000	98540000	1	NC
chr3	98540000	98560000	1	NC
chr3	98560000	98580000	1	NC
chr3	98580000	98600000	1	NC
chr3	98600000	98620000	1	NC
chr3	98620000	98640000	1	NC
chr3	98660000	98680000	1	NC
chr3	98680000	98700000	1	NC
chr3	98700000	98720000	1	NC
chr3	98720000	98740000	1	NC
chr3	98740000	98760000	1	NC
chr3	98760000	98780000	1	NC
chr3	98780000	98800000	1	NC
chr3	98800000	98820000	1	NC
chr3	98820000	98840000	1	NC
chr3	98840000	98860000	1	NC
chr3	98880000	98900000	1	NC
chr3	98900000	98920000	1	NC
chr3	98920000	98940000	1	NC
chr3	98940000	98960000	1	NC
chr3	98960000	98980000	1	NC
chr3	98980000	99000000	1	NC
chr3	99000000	99020000	1	NC
chr3	99040000	99060000	1	NC
chr3	99060000	99080000	1	NC
chr3	99080000	99100000	1	NC
chr3	99100000	99120000	1	NC
chr3	99120000	99140000	1	NC
chr3	99140000	99160000	1	NC
chr3	99240000	99260000	1	NC
chr3	99260000	99280000	1	NC
chr3	99280000	99300000	1	NC
chr3	99300000	99320000	1	NC
chr3	99320000	99340000	1	NC
chr3	99340000	99360000	1	NC
chr3	99360000	99380000	1	NC
chr3	99380000	99400000	1	NC
chr3	99400000	99420000	1	NC
chr3	99420000	99440000	1	NC
chr3	99460000	99480000	1	NC
chr3	99480000	99500000	1	NC
chr3	99500000	99520000	1	NC
chr3	99520000	99540000	1	NC
chr3	99540000	99560000	1	NC
chr3	99560000	99580000	1	NC
chr3	99580000	99600000	1	NC
chr3	99600000	99620000	1	NC
chr3	99620000	99640000	1	NC
chr3	99640000	99660000	1	NC
chr3	99660000	99680000	1	NC
chr3	99680000	99700000	1	NC
chr3	99700000	99720000	1	NC
chr3	99720000	99740000	1	NC
chr3	99740000	99760000	1	NC
chr3	99760000	99780000	1	NC
chr3	99780000	99800000	1	NC
chr3	100680000	100700000	1	NC
chr3	100700000	100720000	1	NC
chr3	100720000	100740000	1	NC
chr3	100740000	100760000	1	NC
chr3	100760000	100780000	1	NC
chr3	100780000	100800000	1	NC
chr3	100800000	100820000	1	NC
chr3	100820000	100840000	1	NC
chr3	100840000	100860000	1	NC
chr3	100860000	100880000	1	NC
chr3	100880000	100900000	1	NC
chr3	100900000	100920000	1	NC
chr3	100920000	100940000	1	NC
chr3	100940000	100960000	1	NC
chr3	100960000	100980000	1	NC
chr3	100980000	101000000	1	NC
chr3	101000000	101020000	1	NC
chr3	101020000	101040000	1	NC
chr3	101040000	101060000	1	NC
chr3	101060000	101080000	1	NC
chr3	101080000	101100000	1	NC
chr3	101100000	101120000	1	NC
chr3	101120000	101140000	1	NC
chr3	101140000	101160000	1	NC
chr3	101160000	101180000	1	NC
chr3	101180000	101200000	1	NC
chr3	101200000	101220000	1	NC
chr3	101220000	101240000	1	NC
chr3	101240000	101260000	1	NC
chr3	101260000	101280000	1	NC
chr3	107760000	107780000	1	NC
chr3	107780000	107800000	1	NC
chr3	107800000	107820000	1	NC
chr3	107820000	107840000	1	NC
chr3	107840000	107860000	1	NC
chr3	107880000	107900000	1	NC
chr3	107900000	107920000	1	NC
chr3	107920000	107940000	1	NC
chr3	107940000	107960000	1	NC
chr3	107960000	107980000	1	NC
chr3	107980000	108000000	1	NC
chr3	108000000	108020000	1	NC
chr3	108020000	108040000	1	NC
chr3	108040000	108060000	1	NC
chr3	108060000	108080000	1	NC
chr3	108080000	108100000	1	NC
chr3	108100000	108120000	1	NC
chr3	108120000	108140000	1	NC
chr3	108140000	108160000	1	NC
chr3	108160000	108180000	1	NC
chr3	108180000	108200000	1	NC
chr3	108200000	108220000	1	NC
chr3	108220000	108240000	1	NC
chr3	113800000	113820000	1	NC
chr3	113840000	113860000	1	NC
chr3	113860000	113880000	1	NC
chr3	113880000	113900000	1	NC
chr3	113900000	113920000	1	NC
chr3	113920000	113940000	1	NC
chr3	113940000	113960000	1	NC
chr3	113960000	113980000	1	NC
chr3	114000000	114020000	1	NC
chr3	114020000	114040000	1	NC
chr3	114040000	114060000	1	NC
chr3	114060000	114080000	1	NC
chr3	114080000	114100000	1	NC
chr3	114100000	114120000	1	NC
chr3	114120000	114140000	1	NC
chr3	114140000	114160000	1	NC
chr3	114160000	114180000	1	NC
chr3	114180000	114200000	1	NC
chr3	114200000	114220000	1	NC
chr3	114220000	114240000	1	NC
chr3	114240000	114260000	1	NC
chr3	114280000	114300000	1	NC
chr3	114300000	114320000	1	NC
chr3	114320000	114340000	1	NC
chr3	114340000	114360000	1	NC
chr3	119160000	119180000	1	NC
chr3	119180000	119200000	1	NC
chr3	119200000	119220000	1	NC
chr3	119220000	119240000	1	NC
chr3	120560000	120580000	1	NC
chr3	120580000	120600000	1	NC
chr3	120600000	120620000	1	NC
chr3	120620000	120640000	1	NC
chr3	120640000	120660000	1	NC
chr3	120660000	120680000	1	NC
chr3	120680000	120700000	1	NC
chr3	120700000	120720000	1	NC
chr3	120720000	120740000	1	NC
chr3	120740000	120760000	1	NC
chr3	120760000	120780000	1	NC
chr3	120780000	120800000	1	NC
chr3	120800000	120820000	1	NC
chr3	130500000	130520000	1	NC
chr3	130520000	130540000	1	NC
chr3	130560000	130580000	1	NC
chr3	130580000	130600000	1	NC
chr3	130600000	130620000	1	NC
chr3	130620000	130640000	1	NC
chr3	130640000	130660000	1	NC
chr3	130660000	130680000	1	NC
chr3	130680000	130700000	1	NC
chr3	130700000	130720000	1	NC
chr3	130720000	130740000	1	NC
chr3	130820000	130840000	1	NC
chr3	130840000	130860000	1	NC
chr3	130860000	130880000	1	NC
chr3	130880000	130900000	1	NC
chr3	130900000	130920000	1	NC
chr3	130920000	130940000	1	NC
chr3	130940000	130960000	1	NC
chr3	130960000	130980000	1	NC
chr3	130980000	131000000	1	NC
chr3	131000000	131020000	1	NC
chr3	131020000	131040000	1	NC
chr3	135900000	135920000	1	NC
chr3	135920000	135940000	1	NC
chr3	135960000	135980000	1	NC
chr3	135980000	136000000	1	NC
chr3	136000000	136020000	1	NC
chr3	136020000	136040000	1	NC
chr3	136040000	136060000	1	NC
chr3	136060000	136080000	1	NC
chr3	136080000	136100000	1	NC
chr3	136100000	136120000	1	NC
chr3	141000000	141020000	1	NC
chr3	141020000	141040000	1	NC
chr3	141040000	141060000	1	NC
chr3	141060000	141080000	1	NC
chr3	141080000	141100000	1	NC
chr3	141100000	141120000	1	NC
chr3	141120000	141140000	1	NC
chr3	141140000	141160000	1	NC
chr3	141180000	141200000	1	NC
chr3	142580000	142600000	1	NC
chr3	142600000	142620000	1	NC
chr3	142620000	142640000	1	NC
chr3	142640000	142660000	1	NC
chr3	142660000	142680000	1	NC
chr3	142680000	142700000	1	NC
chr3	142700000	142720000	1	NC
chr3	142720000	142740000	1	NC
chr3	142740000	142760000	1	NC
chr3	142780000	142800000	1	NC
chr3	142800000	142820000	1	NC
chr3	142820000	142840000	1	NC
chr3	159700000	159720000	1	NC
chr3	159720000	159740000	1	NC
chr3	159740000	159760000	1	NC
chr3	159760000	159780000	1	NC
chr3	159780000	159800000	1	NC
chr3	159800000	159820000	1	NC
chr3	159820000	159840000	1	NC
chr3	159840000	159860000	1	NC
chr3	159860000	159880000	1	NC
chr3	159880000	159900000	1	NC
chr3	159900000	159920000	1	NC
chr3	159920000	159940000	1	NC
chr3	159940000	159960000	1	NC
chr3	159960000	159980000	1	NC
chr3	159980000	160000000	1	NC
chr3	160000000	160020000	1	NC
chr3	160100000	160120000	1	NC
chr3	160120000	160140000	1	NC
chr3	160140000	160160000	1	NC
chr3	160160000	160180000	1	NC
chr3	160180000	160200000	1	NC
chr3	160200000	160220000	1	NC
chr3	160220000	160240000	1	NC
chr3	160340000	160360000	1	NC
chr3	160360000	160380000	1	NC
chr3	160380000	160400000	1	NC
chr3	160400000	160420000	1	NC
chr3	160420000	160440000	1	NC
chr3	160440000	160460000	1	NC
chr3	160460000	160480000	1	NC
chr3	160480000	160500000	1	NC
chr3	160500000	160520000	1	NC
chr3	160520000	160540000	1	NC
chr3	160540000	160560000	1	NC
chr3	160560000	160580000	1	NC
chr3	160600000	160620000	1	NC
chr3	160620000	160640000	1	NC
chr3	160640000	160660000	1	NC
chr3	160660000	160680000	1	NC
chr3	168000000	168020000	1	NC
chr3	168020000	168040000	1	NC
chr3	168040000	168060000	1	NC
chr3	168060000	168080000	1	NC
chr3	168080000	168100000	1	NC
chr3	168100000	168120000	1	NC
chr3	168120000	168140000	1	NC
chr3	168140000	168160000	1	NC
chr3	168160000	168180000	1	NC
chr3	168180000	168200000	1	NC
chr3	168200000	168220000	1	NC
chr3	168220000	168240000	1	NC
chr3	169540000	169560000	1	NC
chr3	169560000	169580000	1	NC
chr3	169580000	169600000	1	NC
chr3	169600000	169620000	1	NC
chr3	169620000	169640000	1	NC
chr3	169640000	169660000	1	NC
chr3	169660000	169680000	1	NC
chr3	169680000	169700000	1	NC
chr3	169700000	169720000	1	NC
chr3	169740000	169760000	1	NC
chr3	171340000	171360000	1	NC
chr3	171360000	171380000	1	NC
chr3	171380000	171400000	1	NC
chr3	171400000	171420000	1	NC
chr3	171420000	171440000	1	NC
chr3	171440000	171460000	1	NC
chr3	171460000	171480000	1	NC
chr3	171480000	171500000	1	NC
chr3	171500000	171520000	1	NC
chr3	171520000	171540000	1	NC
chr3	171540000	171560000	1	NC
chr3	171560000	171580000	1	NC
chr3	180900000	180920000	1	NC
chr3	180920000	180940000	1	NC
chr3	180940000	180960000	1	NC
chr3	180960000	180980000	1	NC
chr3	180980000	181000000	1	NC
chr3	182680000	182700000	1	NC
chr3	182720000	182740000	1	NC
chr3	182740000	182760000	1	NC
chr3	182760000	182780000	1	NC
chr3	182780000	182800000	1	NC
chr3	182800000	182820000	1	NC
chr3	185060000	185080000	1	NC
chr3	185080000	185100000	1	NC
chr3	185100000	185120000	1	NC
chr3	185120000	185140000	1	NC
chr3	185140000	185160000	1	NC
chr3	185160000	185180000	1	NC
chr3	185180000	185200000	1	NC
chr3	185200000	185220000	1	NC
chr3	185220000	185240000	1	NC
chr3	185240000	185260000	1	NC
chr3	185280000	185300000	1	NC
chr3	185300000	185320000	1	NC
chr3	185320000	185340000	1	NC
chr3	185340000	185360000	1	NC
chr3	185360000	185380000	1	NC
chr3	185380000	185400000	1	NC
chr3	185400000	185420000	1	NC
chr3	185420000	185440000	1	NC
chr3	185440000	185460000	1	NC
chr3	185460000	185480000	1	NC
chr3	186120000	186140000	1	NC
chr3	186140000	186160000	1	NC
chr3	186160000	186180000	1	NC
chr3	186180000	186200000	1	NC
chr3	186200000	186220000	1	NC
chr3	186220000	186240000	1	NC
chr3	186240000	186260000	1	NC
chr3	186260000	186280000	1	NC
chr3	186280000	186300000	1	NC
chr3	186300000	186320000	1	NC
chr3	186320000	186340000	1	NC
chr3	186340000	186360000	1	NC
chr3	186360000	186380000	1	NC
chr3	186380000	186400000	1	NC
chr3	186400000	186420000	1	NC
chr3	186420000	186440000	1	NC
chr3	186440000	186460000	1	NC
chr3	186460000	186480000	1	NC
chr3	186480000	186500000	1	NC
chr3	186500000	186520000	1	NC
chr3	186520000	186540000	1	NC
chr3	186540000	186560000	1	NC
chr3	186560000	186580000	1	NC
chr3	186580000	186600000	1	NC
chr3	186600000	186620000	1	NC
chr3	186620000	186640000	1	NC
chr3	186640000	186660000	1	NC
chr3	186660000	186680000	1	NC
chr3	192780000	192800000	1	NC
chr3	192800000	192820000	1	NC
chr3	192820000	192840000	1	NC
chr3	192840000	192860000	1	NC
chr3	192860000	192880000	1	NC
chr3	192880000	192900000	1	NC
chr3	192900000	192920000	1	NC
chr3	192920000	192940000	1	NC
chr3	192940000	192960000	1	NC
chr3	192980000	193000000	1	NC
chr3	193000000	193020000	1	NC
chr3	193020000	193040000	1	NC
chr3	193040000	193060000	1	NC
chr3	193520000	193540000	1	NC
chr3	193540000	193560000	1	NC
chr3	193560000	193580000	1	NC
chr4	8820000	8840000	1	NC
chr4	8840000	8860000	1	NC
chr4	8860000	8880000	1	NC
chr4	8880000	8900000	1	NC
chr4	8900000	8920000	1	NC
chr4	48940000	48960000	1	NC
chr4	48960000	48980000	1	NC
chr4	48980000	49000000	1	NC
chr4	49000000	49020000	1	NC
chr4	49020000	49040000	1	NC
chr4	49040000	49060000	1	NC
chr4	51980000	52000000	1	NC
chr4	52000000	52020000	1	NC
chr4	52020000	52040000	1	NC
chr4	52040000	52060000	1	NC
chr4	52060000	52080000	1	NC
chr4	52080000	52100000	1	NC
chr4	52100000	52120000	1	NC
chr4	52120000	52140000	1	NC
chr4	52140000	52160000	1	NC
chr4	52160000	52180000	1	NC
chr4	52180000	52200000	1	NC
chr4	52200000	52220000	1	NC
chr4	52220000	52240000	1	NC
chr4	52240000	52260000	1	NC
chr4	52260000	52280000	1	NC
chr4	52280000	52300000	1	NC
chr4	52300000	52320000	1	NC
chr4	52540000	52560000	1	NC
chr4	52560000	52580000	1	NC
chr4	55960000	55980000	1	NC
chr4	55980000	56000000	1	NC
chr4	56000000	56020000	1	NC
chr4	56020000	56040000	1	NC
chr4	56040000	56060000	1	NC
chr4	56060000	56080000	1	NC
chr4	56080000	56100000	1	NC
chr4	56100000	56120000	1	NC
chr4	56120000	56140000	1	NC
chr4	56140000	56160000	1	NC
chr4	56160000	56180000	1	NC
chr4	56180000	56200000	1	NC
chr4	56200000	56220000	1	NC
chr4	56220000	56240000	1	NC
chr4	56240000	56260000	1	NC
chr4	56260000	56280000	1	NC
chr4	56280000	56300000	1	NC
chr4	56300000	56320000	1	NC
chr4	56320000	56340000	1	NC
chr4	56340000	56360000	1	NC
chr4	71060000	71080000	1	NC
chr4	71080000	71100000	1	NC
chr4	71100000	71120000	1	NC
chr4	71120000	71140000	1	NC
chr4	71140000	71160000	1	NC
chr4	71160000	71180000	1	NC
chr4	71180000	71200000	1	NC
chr4	71200000	71220000	1	NC
chr4	71220000	71240000	1	NC
chr4	71360000	71380000	1	NC
chr4	71380000	71400000	1	NC
chr4	71400000	71420000	1	NC
chr4	71420000	71440000	1	NC
chr4	71440000	71460000	1	NC
chr4	71460000	71480000	1	NC
chr4	71480000	71500000	1	NC
chr4	71640000	71660000	1	NC
chr4	71660000	71680000	1	NC
chr4	71680000	71700000	1	NC
chr4	73540000	73560000	1	NC
chr4	73560000	73580000	1	NC
chr4	73580000	73600000	1	NC
chr4	73600000	73620000	1	NC
chr4	73620000	73640000	1	NC
chr4	73640000	73660000	1	NC
chr4	73660000	73680000	1	NC
chr4	73680000	73700000	1	NC
chr4	73700000	73720000	1	NC
chr4	73720000	73740000	1	NC
chr4	73740000	73760000	1	NC
chr4	73760000	73780000	1	NC
chr4	73800000	73820000	1	NC
chr4	73820000	73840000	1	NC
chr4	73840000	73860000	1	NC
chr4	73860000	73880000	1	NC
chr4	73880000	73900000	1	NC
chr4	73900000	73920000	1	NC
chr4	77560000	77580000	1	NC
chr4	77580000	77600000	1	NC
chr4	77600000	77620000	1	NC
chr4	77620000	77640000	1	NC
chr4	77640000	77660000	1	NC
chr4	77660000	77680000	1	NC
chr4	77680000	77700000	1	NC
chr4	77700000	77720000	1	NC
chr4	81340000	81360000	1	NC
chr4	81360000	81380000	1	NC
chr4	81380000	81400000	1	NC
chr4	81400000	81420000	1	NC
chr4	81420000	81440000	1	NC
chr4	81440000	81460000	1	NC
chr4	81460000	81480000	1	NC
chr4	81480000	81500000	1	NC
chr4	82420000	82440000	1	NC
chr4	82440000	82460000	1	NC
chr4	82460000	82480000	1	NC
chr4	82480000	82500000	1	NC
chr4	82500000	82520000	1	NC
chr4	82520000	82540000	1	NC
chr4	82540000	82560000	1	NC
chr4	82560000	82580000	1	NC
chr4	82580000	82600000	1	NC
chr4	82600000	82620000	1	NC
chr4	82620000	82640000	1	NC
chr4	82640000	82660000	1	NC
chr4	82660000	82680000	1	NC
chr4	82680000	82700000	1	NC
chr4	82700000	82720000	1	NC
chr4	82720000	82740000	1	NC
chr4	82740000	82760000	1	NC
chr4	82760000	82780000	1	NC
chr4	84980000	85000000	1	NC
chr4	85020000	85040000	1	NC
chr4	85040000	85060000	1	NC
chr4	98400000	98420000	1	NC
chr4	98420000	98440000	1	NC
chr4	98440000	98460000	1	NC
chr4	98460000	98480000	1	NC
chr4	98480000	98500000	1	NC
chr4	98500000	98520000	1	NC
chr4	98520000	98540000	1	NC
chr4	98540000	98560000	1	NC
chr4	98560000	98580000	1	NC
chr4	98580000	98600000	1	NC
chr4	98600000	98620000	1	NC
chr4	98620000	98640000	1	NC
chr4	98640000	98660000	1	NC
chr4	98660000	98680000	1	NC
chr4	98680000	98700000	1	NC
chr4	98700000	98720000	1	NC
chr4	98720000	98740000	1	NC
chr4	98740000	98760000	1	NC
chr4	98760000	98780000	1	NC
chr4	98780000	98800000	1	NC
chr4	98800000	98820000	1	NC
chr4	98820000	98840000	1	NC
chr4	104860000	104880000	1	NC
chr4	104880000	104900000	1	NC
chr4	104900000	104920000	1	NC
chr4	104920000	104940000	1	NC
chr4	104940000	104960000	1	NC
chr4	104960000	104980000	1	NC
chr4	104980000	105000000	1	NC
chr4	105000000	105020000	1	NC
chr4	105040000	105060000	1	NC
chr4	105060000	105080000	1	NC
chr4	105080000	105100000	1	NC
chr4	105100000	105120000	1	NC
chr4	105120000	105140000	1	NC
chr4	105140000	105160000	1	NC
chr4	105160000	105180000	1	NC
chr4	105180000	105200000	1	NC
chr4	105320000	105340000	1	NC
chr4	105340000	105360000	1	NC
chr4	105360000	105380000	1	NC
chr4	118260000	118280000	1	NC
chr4	118280000	118300000	1	NC
chr4	118300000	118320000	1	NC
chr4	118320000	118340000	1	NC
chr4	118340000	118360000	1	NC
chr4	118360000	118380000	1	NC
chr4	119580000	119600000	1	NC
chr4	119600000	119620000	1	NC
chr4	119620000	119640000	1	NC
chr4	119640000	119660000	1	NC
chr4	119660000	119680000	1	NC
chr4	119680000	119700000	1	NC
chr4	120060000	120080000	1	NC
chr4	120080000	120100000	1	NC
chr4	120100000	120120000	1	NC
chr4	120120000	120140000	1	NC
chr4	120140000	120160000	1	NC
chr4	120160000	120180000	1	NC
chr4	120180000	120200000	1	NC
chr4	141560000	141580000	1	NC
chr4	141580000	141600000	1	NC
chr4	141600000	141620000	1	NC
chr4	141620000	141640000	1	NC
chr4	141640000	141660000	1	NC
chr4	141660000	141680000	1	NC
chr4	141680000	141700000	1	NC
chr4	141700000	141720000	1	NC
chr4	141720000	141740000	1	NC
chr4	141740000	141760000	1	NC
chr4	141760000	141780000	1	NC
chr4	141780000	141800000	1	NC
chr4	141800000	141820000	1	NC
chr4	142020000	142040000	1	NC
chr4	173420000	173440000	1	NC
chr4	173440000	173460000	1	NC
chr4	173460000	173480000	1	NC
chr4	173480000	173500000	1	NC
chr4	173500000	173520000	1	NC
chr4	173520000	173540000	1	NC
chr4	173540000	173560000	1	NC
chr4	173560000	173580000	1	NC
chr4	176120000	176140000	1	NC
chr4	176140000	176160000	1	NC
chr4	176160000	176180000	1	NC
[truncated: 90,230 more rows]

## Sheet: GOM (hg38)
Table S12. A/B compartment patterns among three mammals for each adipose tissue.
chr	start	end	state	Type
chr1	4760000	4780000	1	CB
chr1	4780000	4800000	1	CB
chr1	4820000	4840000	1	CB
chr1	4840000	4860000	1	CB
chr1	4860000	4880000	1	CB
chr1	4880000	4900000	1	CB
chr1	4900000	4920000	1	CB
chr1	4920000	4940000	1	CB
chr1	4940000	4960000	1	CB
chr1	4960000	4980000	1	CB
chr1	4980000	5000000	1	CB
chr1	5000000	5020000	1	CB
chr1	5020000	5040000	1	CB
chr1	5120000	5140000	1	CB
chr1	5140000	5160000	1	CB
chr1	5160000	5180000	1	CB
chr1	5180000	5200000	1	CB
chr1	5200000	5220000	1	CB
chr1	5220000	5240000	1	CB
chr1	5240000	5260000	1	CB
chr1	5260000	5280000	1	CB
chr1	5280000	5300000	1	CB
chr1	5300000	5320000	1	CB
chr1	5320000	5340000	1	CB
chr1	5340000	5360000	1	CB
chr1	5360000	5380000	1	CB
chr1	5380000	5400000	1	CB
chr1	5400000	5420000	1	CB
chr1	5420000	5440000	1	CB
chr1	48840000	48860000	1	CB
chr1	48860000	48880000	1	CB
chr1	48880000	48900000	1	CB
chr1	48900000	48920000	1	CB
chr1	48920000	48940000	1	CB
chr1	48940000	48960000	1	CB
chr1	48960000	48980000	1	CB
chr1	48980000	49000000	1	CB
chr1	49000000	49020000	1	CB
chr1	49020000	49040000	1	CB
chr1	49040000	49060000	1	CB
chr1	49060000	49080000	1	CB
chr1	49080000	49100000	1	CB
chr1	49100000	49120000	1	CB
chr1	49120000	49140000	1	CB
chr1	49140000	49160000	1	CB
chr1	49160000	49180000	1	CB
chr1	49180000	49200000	1	CB
chr1	49200000	49220000	1	CB
chr1	49220000	49240000	1	CB
chr1	49240000	49260000	1	CB
chr1	49260000	49280000	1	CB
chr1	49280000	49300000	1	CB
chr1	49320000	49340000	1	CB
chr1	49340000	49360000	1	CB
chr1	49360000	49380000	1	CB
chr1	49380000	49400000	1	CB
chr1	49400000	49420000	1	CB
chr1	49420000	49440000	1	CB
chr1	49440000	49460000	1	CB
chr1	49460000	49480000	1	CB
chr1	49480000	49500000	1	CB
chr1	49500000	49520000	1	CB
chr1	49520000	49540000	1	CB
chr1	50020000	50040000	1	CB
chr1	50040000	50060000	1	CB
chr1	50060000	50080000	1	CB
chr1	50080000	50100000	1	CB
chr1	50100000	50120000	1	CB
chr1	50120000	50140000	1	CB
chr1	50140000	50160000	1	CB
chr1	50160000	50180000	1	CB
chr1	50180000	50200000	1	CB
chr1	50200000	50220000	1	CB
chr1	50220000	50240000	1	CB
chr1	50240000	50260000	1	CB
chr1	50260000	50280000	1	CB
chr1	50280000	50300000	1	CB
chr1	50300000	50320000	1	CB
chr1	57220000	57240000	1	CB
chr1	57240000	57260000	1	CB
chr1	57260000	57280000	1	CB
chr1	57280000	57300000	1	CB
chr1	57300000	57320000	1	CB
chr1	57320000	57340000	1	CB
chr1	57340000	57360000	1	CB
chr1	57360000	57380000	1	CB
chr1	57380000	57400000	1	CB
chr1	57400000	57420000	1	CB
chr1	57420000	57440000	1	CB
chr1	57440000	57460000	1	CB
chr1	57460000	57480000	1	CB
chr1	57480000	57500000	1	CB
chr1	57500000	57520000	1	CB
chr1	57520000	57540000	1	CB
chr1	57540000	57560000	1	CB
chr1	57560000	57580000	1	CB
chr1	57580000	57600000	1	CB
chr1	57600000	57620000	1	CB
chr1	57620000	57640000	1	CB
chr1	57640000	57660000	1	CB
chr1	57660000	57680000	1	CB
chr1	57700000	57720000	1	CB
chr1	57720000	57740000	1	CB
chr1	57740000	57760000	1	CB
chr1	57760000	57780000	1	CB
chr1	57780000	57800000	1	CB
chr1	57800000	57820000	1	CB
chr1	57820000	57840000	1	CB
chr1	57840000	57860000	1	CB
chr1	57860000	57880000	1	CB
chr1	57880000	57900000	1	CB
chr1	57900000	57920000	1	CB
chr1	57920000	57940000	1	CB
chr1	57940000	57960000	1	CB
chr1	57960000	57980000	1	CB
chr1	57980000	58000000	1	CB
chr1	58000000	58020000	1	CB
chr1	58020000	58040000	1	CB
chr1	58040000	58060000	1	CB
chr1	58060000	58080000	1	CB
chr1	58080000	58100000	1	CB
chr1	58100000	58120000	1	CB
chr1	58120000	58140000	1	CB
chr1	58140000	58160000	1	CB
chr1	58160000	58180000	1	CB
chr1	58180000	58200000	1	CB
chr1	58200000	58220000	1	CB
chr1	58220000	58240000	1	CB
chr1	58240000	58260000	1	CB
chr1	58260000	58280000	1	CB
chr1	58280000	58300000	1	CB
chr1	58300000	58320000	1	CB
chr1	58320000	58340000	1	CB
chr1	68660000	68680000	1	CB
chr1	68680000	68700000	1	CB
chr1	68700000	68720000	1	CB
chr1	68720000	68740000	1	CB
chr1	68740000	68760000	1	CB
chr1	68760000	68780000	1	CB
chr1	68780000	68800000	1	CB
chr1	68800000	68820000	1	CB
chr1	68820000	68840000	1	CB
chr1	68880000	68900000	1	CB
chr1	68900000	68920000	1	CB
chr1	68920000	68940000	1	CB
chr1	68940000	68960000	1	CB
chr1	68960000	68980000	1	CB
chr1	68980000	69000000	1	CB
chr1	69080000	69100000	1	CB
chr1	69100000	69120000	1	CB
chr1	69120000	69140000	1	CB
chr1	69140000	69160000	1	CB
chr1	69160000	69180000	1	CB
chr1	69180000	69200000	1	CB
chr1	69200000	69220000	1	CB
chr1	69220000	69240000	1	CB
chr1	69240000	69260000	1	CB
chr1	69260000	69280000	1	CB
chr1	69280000	69300000	1	CB
chr1	69360000	69380000	1	CB
chr1	69380000	69400000	1	CB
chr1	69400000	69420000	1	CB
chr1	69420000	69440000	1	CB
chr1	69440000	69460000	1	CB
chr1	69460000	69480000	1	CB
chr1	69480000	69500000	1	CB
chr1	69500000	69520000	1	CB
chr1	69520000	69540000	1	CB
chr1	69560000	69580000	1	CB
chr1	69580000	69600000	1	CB
chr1	69600000	69620000	1	CB
chr1	69620000	69640000	1	CB
chr1	69640000	69660000	1	CB
chr1	69660000	69680000	1	CB
chr1	69680000	69700000	1	CB
chr1	69700000	69720000	1	CB
chr1	69720000	69740000	1	CB
chr1	69740000	69760000	1	CB
chr1	69760000	69780000	1	CB
chr1	69780000	69800000	1	CB
chr1	69800000	69820000	1	CB
chr1	69820000	69840000	1	CB
chr1	69840000	69860000	1	CB
chr1	69860000	69880000	1	CB
chr1	69880000	69900000	1	CB
chr1	69900000	69920000	1	CB
chr1	69920000	69940000	1	CB
chr1	71340000	71360000	1	CB
chr1	71360000	71380000	1	CB
chr1	71380000	71400000	1	CB
chr1	71400000	71420000	1	CB
chr1	71420000	71440000	1	CB
chr1	71440000	71460000	1	CB
chr1	71460000	71480000	1	CB
chr1	71480000	71500000	1	CB
chr1	71520000	71540000	1	CB
chr1	71540000	71560000	1	CB
chr1	71560000	71580000	1	CB
chr1	71580000	71600000	1	CB
chr1	71600000	71620000	1	CB
chr1	71620000	71640000	1	CB
chr1	71640000	71660000	1	CB
chr1	71660000	71680000	1	CB
chr1	71680000	71700000	1	CB
chr1	71700000	71720000	1	CB
chr1	71720000	71740000	1	CB
chr1	71740000	71760000	1	CB
chr1	71760000	71780000	1	CB
chr1	71780000	71800000	1	CB
chr1	71800000	71820000	1	CB
chr1	71820000	71840000	1	CB
chr1	71840000	71860000	1	CB
chr1	71860000	71880000	1	CB
chr1	71880000	71900000	1	CB
chr1	71900000	71920000	1	CB
chr1	71920000	71940000	1	CB
chr1	71940000	71960000	1	CB
chr1	71960000	71980000	1	CB
chr1	71980000	72000000	1	CB
chr1	72000000	72020000	1	CB
chr1	72020000	72040000	1	CB
chr1	72040000	72060000	1	CB
chr1	72060000	72080000	1	CB
chr1	72080000	72100000	1	CB
chr1	72100000	72120000	1	CB
chr1	72120000	72140000	1	CB
chr1	72140000	72160000	1	CB
chr1	72160000	72180000	1	CB
chr1	72180000	72200000	1	CB
chr1	72200000	72220000	1	CB
chr1	72220000	72240000	1	CB
chr1	72240000	72260000	1	CB
chr1	72260000	72280000	1	CB
chr1	72280000	72300000	1	CB
chr1	72520000	72540000	1	CB
chr1	72540000	72560000	1	CB
chr1	72560000	72580000	1	CB
chr1	72580000	72600000	1	CB
chr1	72600000	72620000	1	CB
chr1	72620000	72640000	1	CB
chr1	72640000	72660000	1	CB
chr1	72660000	72680000	1	CB
chr1	72680000	72700000	1	CB
chr1	72700000	72720000	1	CB
chr1	72720000	72740000	1	CB
chr1	72740000	72760000	1	CB
chr1	72760000	72780000	1	CB
chr1	72780000	72800000	1	CB
chr1	72840000	72860000	1	CB
chr1	72860000	72880000	1	CB
chr1	72880000	72900000	1	CB
chr1	72900000	72920000	1	CB
chr1	72920000	72940000	1	CB
chr1	72940000	72960000	1	CB
chr1	72960000	72980000	1	CB
chr1	72980000	73000000	1	CB
chr1	73000000	73020000	1	CB
chr1	73020000	73040000	1	CB
chr1	73040000	73060000	1	CB
chr1	73060000	73080000	1	CB
chr1	73200000	73220000	1	CB
chr1	73220000	73240000	1	CB
chr1	73240000	73260000	1	CB
chr1	73260000	73280000	1	CB
chr1	73280000	73300000	1	CB
chr1	73300000	73320000	1	CB
chr1	73340000	73360000	1	CB
chr1	73360000	73380000	1	CB
chr1	73380000	73400000	1	CB
chr1	73400000	73420000	1	CB
chr1	73420000	73440000	1	CB
chr1	73440000	73460000	1	CB
chr1	73640000	73660000	1	CB
chr1	73660000	73680000	1	CB
chr1	73680000	73700000	1	CB
chr1	73700000	73720000	1	CB
chr1	73720000	73740000	1	CB
chr1	73740000	73760000	1	CB
chr1	73760000	73780000	1	CB
chr1	73840000	73860000	1	CB
chr1	73860000	73880000	1	CB
chr1	73880000	73900000	1	CB
chr1	73900000	73920000	1	CB
chr1	73920000	73940000	1	CB
chr1	73940000	73960000	1	CB
chr1	73960000	73980000	1	CB
chr1	73980000	74000000	1	CB
chr1	74000000	74020000	1	CB
chr1	74260000	74280000	1	CB
chr1	74280000	74300000	1	CB
chr1	74300000	74320000	1	CB
chr1	74320000	74340000	1	CB
chr1	74340000	74360000	1	CB
chr1	74940000	74960000	1	CB
chr1	74960000	74980000	1	CB
chr1	74980000	75000000	1	CB
chr1	75000000	75020000	1	CB
chr1	75020000	75040000	1	CB
chr1	75060000	75080000	1	CB
chr1	75080000	75100000	1	CB
chr1	75100000	75120000	1	CB
chr1	75120000	75140000	1	CB
chr1	75140000	75160000	1	CB
chr1	75160000	75180000	1	CB
chr1	75180000	75200000	1	CB
chr1	75200000	75220000	1	CB
chr1	75220000	75240000	1	CB
chr1	75240000	75260000	1	CB
chr1	75260000	75280000	1	CB
chr1	75280000	75300000	1	CB
chr1	75300000	75320000	1	CB
chr1	75420000	75440000	1	CB
chr1	75440000	75460000	1	CB
chr1	75460000	75480000	1	CB
chr1	75480000	75500000	1	CB
chr1	75500000	75520000	1	CB
chr1	75520000	75540000	1	CB
chr1	75540000	75560000	1	CB
chr1	75560000	75580000	1	CB
chr1	80040000	80060000	1	CB
chr1	80060000	80080000	1	CB
chr1	80100000	80120000	1	CB
chr1	80120000	80140000	1	CB
chr1	80140000	80160000	1	CB
chr1	80160000	80180000	1	CB
chr1	80180000	80200000	1	CB
chr1	80200000	80220000	1	CB
chr1	80220000	80240000	1	CB
chr1	80240000	80260000	1	CB
chr1	80260000	80280000	1	CB
chr1	80280000	80300000	1	CB
chr1	80300000	80320000	1	CB
chr1	80320000	80340000	1	CB
chr1	80340000	80360000	1	CB
chr1	80360000	80380000	1	CB
chr1	80380000	80400000	1	CB
chr1	80400000	80420000	1	CB
chr1	80480000	80500000	1	CB
chr1	80500000	80520000	1	CB
chr1	80520000	80540000	1	CB
chr1	80540000	80560000	1	CB
chr1	80560000	80580000	1	CB
chr1	80580000	80600000	1	CB
chr1	80620000	80640000	1	CB
chr1	80640000	80660000	1	CB
chr1	80660000	80680000	1	CB
chr1	80680000	80700000	1	CB
chr1	80700000	80720000	1	CB
chr1	80800000	80820000	1	CB
chr1	80820000	80840000	1	CB
chr1	90240000	90260000	1	CB
chr1	90260000	90280000	1	CB
chr1	90280000	90300000	1	CB
chr1	90300000	90320000	1	CB
chr1	90320000	90340000	1	CB
chr1	90340000	90360000	1	CB
chr1	90360000	90380000	1	CB
chr1	90380000	90400000	1	CB
chr1	90400000	90420000	1	CB
chr1	90420000	90440000	1	CB
chr1	90440000	90460000	1	CB
chr1	90460000	90480000	1	CB
chr1	90600000	90620000	1	CB
chr1	90620000	90640000	1	CB
chr1	90640000	90660000	1	CB
chr1	95300000	95320000	1	CB
chr1	95320000	95340000	1	CB
chr1	95340000	95360000	1	CB
chr1	95360000	95380000	1	CB
chr1	95380000	95400000	1	CB
chr1	95400000	95420000	1	CB
chr1	95420000	95440000	1	CB
chr1	95440000	95460000	1	CB
chr1	95460000	95480000	1	CB
chr1	95480000	95500000	1	CB
chr1	95500000	95520000	1	CB
chr1	95520000	95540000	1	CB
chr1	95540000	95560000	1	CB
chr1	95560000	95580000	1	CB
chr1	95580000	95600000	1	CB
chr1	95600000	95620000	1	CB
chr1	95620000	95640000	1	CB
chr1	95640000	95660000	1	CB
chr1	95660000	95680000	1	CB
chr1	95680000	95700000	1	CB
chr1	95700000	95720000	1	CB
chr1	95720000	95740000	1	CB
chr1	95740000	95760000	1	CB
chr1	95760000	95780000	1	CB
chr1	95780000	95800000	1	CB
chr1	95800000	95820000	1	CB
chr1	95820000	95840000	1	CB
chr1	95840000	95860000	1	CB
chr1	95860000	95880000	1	CB
chr1	95880000	95900000	1	CB
chr1	95900000	95920000	1	CB
chr1	95920000	95940000	1	CB
chr1	95940000	95960000	1	CB
chr1	95960000	95980000	1	CB
chr1	95980000	96000000	1	CB
chr1	96000000	96020000	1	CB
chr1	96020000	96040000	1	CB
chr1	96040000	96060000	1	CB
chr1	96060000	96080000	1	CB
chr1	96080000	96100000	1	CB
chr1	96100000	96120000	1	CB
chr1	96120000	96140000	1	CB
chr1	96140000	96160000	1	CB
chr1	96160000	96180000	1	CB
chr1	96180000	96200000	1	CB
chr1	96200000	96220000	1	CB
chr1	96220000	96240000	1	CB
chr1	96240000	96260000	1	CB
chr1	96280000	96300000	1	CB
chr1	96300000	96320000	1	CB
chr1	96320000	96340000	1	CB
chr1	96340000	96360000	1	CB
chr1	96360000	96380000	1	CB
chr1	96400000	96420000	1	CB
chr1	96420000	96440000	1	CB
chr1	98080000	98100000	1	CB
chr1	98100000	98120000	1	CB
chr1	98120000	98140000	1	CB
chr1	98140000	98160000	1	CB
chr1	98160000	98180000	1	CB
chr1	98180000	98200000	1	CB
chr1	98200000	98220000	1	CB
chr1	98240000	98260000	1	CB
chr1	98260000	98280000	1	CB
chr1	98280000	98300000	1	CB
chr1	98300000	98320000	1	CB
chr1	98320000	98340000	1	CB
chr1	98340000	98360000	1	CB
chr1	98360000	98380000	1	CB
chr1	98380000	98400000	1	CB
chr1	98400000	98420000	1	CB
chr1	98420000	98440000	1	CB
chr1	98440000	98460000	1	CB
chr1	98460000	98480000	1	CB
chr1	98480000	98500000	1	CB
chr1	98820000	98840000	1	CB
chr1	98880000	98900000	1	CB
chr1	98900000	98920000	1	CB
chr1	98920000	98940000	1	CB
chr1	98940000	98960000	1	CB
chr1	98960000	98980000	1	CB
chr1	98980000	99000000	1	CB
chr1	99000000	99020000	1	CB
chr1	99020000	99040000	1	CB
chr1	99040000	99060000	1	CB
chr1	99060000	99080000	1	CB
chr1	99080000	99100000	1	CB
chr1	99100000	99120000	1	CB
chr1	99120000	99140000	1	CB
chr1	101640000	101660000	1	CB
chr1	101660000	101680000	1	CB
chr1	101680000	101700000	1	CB
chr1	101700000	101720000	1	CB
chr1	101720000	101740000	1	CB
chr1	101740000	101760000	1	CB
chr1	101760000	101780000	1	CB
chr1	101780000	101800000	1	CB
chr1	101800000	101820000	1	CB
chr1	101820000	101840000	1	CB
chr1	101840000	101860000	1	CB
chr1	101860000	101880000	1	CB
chr1	101880000	101900000	1	CB
chr1	101900000	101920000	1	CB
chr1	101920000	101940000	1	CB
chr1	101940000	101960000	1	CB
chr1	101960000	101980000	1	CB
chr1	101980000	102000000	1	CB
chr1	102000000	102020000	1	CB
chr1	102020000	102040000	1	CB
chr1	102040000	102060000	1	CB
chr1	102060000	102080000	1	CB
chr1	102320000	102340000	1	CB
chr1	102340000	102360000	1	CB
chr1	102360000	102380000	1	CB
chr1	102380000	102400000	1	CB
chr1	102400000	102420000	1	CB
chr1	102420000	102440000	1	CB
chr1	102540000	102560000	1	CB
chr1	102560000	102580000	1	CB
chr1	102580000	102600000	1	CB
chr1	102600000	102620000	1	CB
chr1	102620000	102640000	1	CB
chr1	102640000	102660000	1	CB
chr1	102660000	102680000	1	CB
chr1	102680000	102700000	1	CB
chr1	102700000	102720000	1	CB
chr1	102720000	102740000	1	CB
chr1	102740000	102760000	1	CB
chr1	102760000	102780000	1	CB
chr1	102780000	102800000	1	CB
chr1	102860000	102880000	1	CB
chr1	102880000	102900000	1	CB
chr1	102900000	102920000	1	CB
chr1	102920000	102940000	1	CB
chr1	102940000	102960000	1	CB
chr1	102960000	102980000	1	CB
chr1	102980000	103000000	1	CB
chr1	103000000	103020000	1	CB
chr1	103020000	103040000	1	CB
chr1	103040000	103060000	1	CB
chr1	103060000	103080000	1	CB
chr1	103080000	103100000	1	CB
chr1	103100000	103120000	1	CB
chr1	103140000	103160000	1	CB
chr1	103160000	103180000	1	CB
chr1	103180000	103200000	1	CB
chr1	103200000	103220000	1	CB
chr1	103220000	103240000	1	CB
chr1	103240000	103260000	1	CB
chr1	103260000	103280000	1	CB
chr1	103280000	103300000	1	CB
chr1	103300000	103320000	1	CB
chr1	103320000	103340000	1	CB
chr1	104220000	104240000	1	CB
chr1	104240000	104260000	1	CB
chr1	104260000	104280000	1	CB
chr1	104280000	104300000	1	CB
chr1	104300000	104320000	1	CB
chr1	105640000	105660000	1	CB
chr1	105660000	105680000	1	CB
chr1	105680000	105700000	1	CB
chr1	105700000	105720000	1	CB
chr1	105720000	105740000	1	CB
chr1	105960000	105980000	1	CB
chr1	105980000	106000000	1	CB
chr1	106000000	106020000	1	CB
chr1	106020000	106040000	1	CB
chr1	106040000	106060000	1	CB
chr1	106060000	106080000	1	CB
chr1	106080000	106100000	1	CB
chr1	106100000	106120000	1	CB
chr1	106120000	106140000	1	CB
chr1	106140000	106160000	1	CB
chr1	106160000	106180000	1	CB
chr1	106180000	106200000	1	CB
chr1	106200000	106220000	1	CB
chr1	106220000	106240000	1	CB
chr1	106240000	106260000	1	CB
chr1	106260000	106280000	1	CB
chr1	106280000	106300000	1	CB
chr1	106360000	106380000	1	CB
chr1	106380000	106400000	1	CB
chr1	106400000	106420000	1	CB
chr1	106420000	106440000	1	CB
chr1	106440000	106460000	1	CB
chr1	106460000	106480000	1	CB
chr1	106480000	106500000	1	CB
chr1	106500000	106520000	1	CB
chr1	106520000	106540000	1	CB
chr1	106540000	106560000	1	CB
chr1	106560000	106580000	1	CB
chr1	106600000	106620000	1	CB
chr1	106620000	106640000	1	CB
chr1	106640000	106660000	1	CB
chr1	106660000	106680000	1	CB
chr1	106680000	106700000	1	CB
chr1	106700000	106720000	1	CB
chr1	106720000	106740000	1	CB
chr1	106740000	106760000	1	CB
chr1	106760000	106780000	1	CB
chr1	106780000	106800000	1	CB
chr1	106800000	106820000	1	CB
chr1	106840000	106860000	1	CB
chr1	106860000	106880000	1	CB
chr1	106880000	106900000	1	CB
chr1	106900000	106920000	1	CB
chr1	106920000	106940000	1	CB
chr1	106940000	106960000	1	CB
chr1	106960000	106980000	1	CB
chr1	118040000	118060000	1	CB
chr1	118060000	118080000	1	CB
chr1	118080000	118100000	1	CB
chr1	118100000	118120000	1	CB
chr1	118120000	118140000	1	CB
chr1	118140000	118160000	1	CB
chr1	118160000	118180000	1	CB
chr1	118180000	118200000	1	CB
chr1	118200000	118220000	1	CB
chr1	118220000	118240000	1	CB
chr1	118240000	118260000	1	CB
chr1	118260000	118280000	1	CB
chr1	118280000	118300000	1	CB
chr1	118780000	118800000	1	CB
chr1	118800000	118820000	1	CB
chr1	118820000	118840000	1	CB
chr1	118840000	118860000	1	CB
chr1	118860000	118880000	1	CB
chr1	176420000	176440000	1	CB
chr1	176440000	176460000	1	CB
chr1	176460000	176480000	1	CB
chr1	176480000	176500000	1	CB
chr1	176500000	176520000	1	CB
chr1	176520000	176540000	1	CB
chr1	176540000	176560000	1	CB
chr1	176560000	176580000	1	CB
chr1	176580000	176600000	1	CB
chr1	176620000	176640000	1	CB
chr1	176640000	176660000	1	CB
chr1	176660000	176680000	1	CB
chr1	176680000	176700000	1	CB
chr1	176700000	176720000	1	CB
chr1	176720000	176740000	1	CB
chr1	176740000	176760000	1	CB
chr1	176760000	176780000	1	CB
chr1	177020000	177040000	1	CB
chr1	177040000	177060000	1	CB
chr1	177060000	177080000	1	CB
chr1	177080000	177100000	1	CB
chr1	177100000	177120000	1	CB
chr1	177120000	177140000	1	CB
chr1	177140000	177160000	1	CB
chr1	177160000	177180000	1	CB
chr1	177180000	177200000	1	CB
chr1	177220000	177240000	1	CB
chr1	177240000	177260000	1	CB
chr1	177260000	177280000	1	CB
chr1	177280000	177300000	1	CB
chr1	177300000	177320000	1	CB
chr1	177320000	177340000	1	CB
chr1	177340000	177360000	1	CB
chr1	177360000	177380000	1	CB
chr1	177380000	177400000	1	CB
chr1	177400000	177420000	1	CB
chr1	177420000	177440000	1	CB
chr1	177440000	177460000	1	CB
chr1	177460000	177480000	1	CB
chr1	177480000	177500000	1	CB
chr1	177500000	177520000	1	CB
chr1	177520000	177540000	1	CB
chr1	177640000	177660000	1	CB
chr1	177660000	177680000	1	CB
chr1	177680000	177700000	1	CB
chr1	177700000	177720000	1	CB
chr1	177720000	177740000	1	CB
chr1	177740000	177760000	1	CB
chr1	177760000	177780000	1	CB
chr1	177780000	177800000	1	CB
chr1	177800000	177820000	1	CB
chr1	177820000	177840000	1	CB
chr1	177840000	177860000	1	CB
chr1	177860000	177880000	1	CB
chr1	187000000	187020000	1	CB
chr1	187240000	187260000	1	CB
chr1	187260000	187280000	1	CB
chr1	187280000	187300000	1	CB
chr1	187300000	187320000	1	CB
chr1	187320000	187340000	1	CB
chr1	187360000	187380000	1	CB
chr1	187380000	187400000	1	CB
chr1	187400000	187420000	1	CB
chr1	187420000	187440000	1	CB
chr1	187440000	187460000	1	CB
chr1	187460000	187480000	1	CB
chr1	187480000	187500000	1	CB
chr1	187500000	187520000	1	CB
chr1	187520000	187540000	1	CB
chr1	187600000	187620000	1	CB
chr1	187620000	187640000	1	CB
chr1	187640000	187660000	1	CB
chr1	187660000	187680000	1	CB
chr1	187680000	187700000	1	CB
chr1	187700000	187720000	1	CB
chr1	187720000	187740000	1	CB
chr1	187740000	187760000	1	CB
chr1	187760000	187780000	1	CB
chr1	187960000	187980000	1	CB
chr1	187980000	188000000	1	CB
chr1	188000000	188020000	1	CB
chr1	188020000	188040000	1	CB
chr1	188040000	188060000	1	CB
chr1	188760000	188780000	1	CB
chr1	188780000	188800000	1	CB
chr1	188800000	188820000	1	CB
chr1	188820000	188840000	1	CB
chr1	188840000	188860000	1	CB
chr1	188860000	188880000	1	CB
chr1	188880000	188900000	1	CB
chr1	188900000	188920000	1	CB
chr1	188920000	188940000	1	CB
chr1	188940000	188960000	1	CB
chr1	189340000	189360000	1	CB
chr1	189360000	189380000	1	CB
chr1	189380000	189400000	1	CB
chr1	189400000	189420000	1	CB
chr1	189420000	189440000	1	CB
chr1	189440000	189460000	1	CB
chr1	189460000	189480000	1	CB
chr1	189480000	189500000	1	CB
chr1	189500000	189520000	1	CB
chr1	189520000	189540000	1	CB
chr1	189560000	189580000	1	CB
chr1	189580000	189600000	1	CB
chr1	189600000	189620000	1	CB
chr1	189620000	189640000	1	CB
chr1	189640000	189660000	1	CB
chr1	189660000	189680000	1	CB
chr1	189680000	189700000	1	CB
chr1	189700000	189720000	1	CB
chr1	189720000	189740000	1	CB
chr1	189740000	189760000	1	CB
chr1	189760000	189780000	1	CB
chr1	189780000	189800000	1	CB
chr1	189800000	189820000	1	CB
chr1	189820000	189840000	1	CB
chr1	189840000	189860000	1	CB
chr1	190080000	190100000	1	CB
chr1	190100000	190120000	1	CB
chr1	190120000	190140000	1	CB
chr1	190140000	190160000	1	CB
chr1	190160000	190180000	1	CB
chr1	190180000	190200000	1	CB
chr1	190200000	190220000	1	CB
chr1	190220000	190240000	1	CB
chr1	190240000	190260000	1	CB
chr1	190260000	190280000	1	CB
chr1	190280000	190300000	1	CB
chr1	190300000	190320000	1	CB
chr1	190320000	190340000	1	CB
chr1	190340000	190360000	1	CB
chr1	190380000	190400000	1	CB
chr1	190400000	190420000	1	CB
chr1	190420000	190440000	1	CB
chr1	190440000	190460000	1	CB
chr1	190460000	190480000	1	CB
chr1	190480000	190500000	1	CB
chr1	190500000	190520000	1	CB
chr1	190520000	190540000	1	CB
chr1	190540000	190560000	1	CB
chr1	190560000	190580000	1	CB
chr1	190580000	190600000	1	CB
chr1	190600000	190620000	1	CB
chr1	190620000	190640000	1	CB
chr1	191640000	191660000	1	CB
chr1	191660000	191680000	1	CB
chr1	191680000	191700000	1	CB
chr1	191700000	191720000	1	CB
chr1	191720000	191740000	1	CB
chr1	191740000	191760000	1	CB
chr1	191760000	191780000	1	CB
chr1	191780000	191800000	1	CB
chr1	191800000	191820000	1	CB
chr1	192040000	192060000	1	CB
chr1	192060000	192080000	1	CB
chr1	192080000	192100000	1	CB
chr1	192100000	192120000	1	CB
chr1	192120000	192140000	1	CB
chr1	192140000	192160000	1	CB
chr1	192160000	192180000	1	CB
chr1	192180000	192200000	1	CB
chr1	192300000	192320000	1	CB
chr1	192320000	192340000	1	CB
chr1	192340000	192360000	1	CB
chr1	192360000	192380000	1	CB
chr1	192380000	192400000	1	CB
chr1	192400000	192420000	1	CB
chr1	192420000	192440000	1	CB
chr1	192440000	192460000	1	CB
chr1	197080000	197100000	1	CB
chr1	197100000	197120000	1	CB
chr1	197120000	197140000	1	CB
chr1	197140000	197160000	1	CB
chr1	197160000	197180000	1	CB
chr1	197180000	197200000	1	CB
chr1	197320000	197340000	1	CB
chr1	197340000	197360000	1	CB
chr1	197360000	197380000	1	CB
chr1	197380000	197400000	1	CB
chr1	197400000	197420000	1	CB
chr1	197420000	197440000	1	CB
chr1	197440000	197460000	1	CB
chr1	197460000	197480000	1	CB
chr1	199300000	199320000	1	CB
chr1	199380000	199400000	1	CB
chr1	199400000	199420000	1	CB
chr1	199420000	199440000	1	CB
chr1	199440000	199460000	1	CB
chr1	199460000	199480000	1	CB
chr1	199480000	199500000	1	CB
chr1	199520000	199540000	1	CB
chr1	199540000	199560000	1	CB
chr1	199560000	199580000	1	CB
chr1	199580000	199600000	1	CB
chr1	199600000	199620000	1	CB
chr1	199620000	199640000	1	CB
chr1	199660000	199680000	1	CB
chr1	199680000	199700000	1	CB
chr1	199700000	199720000	1	CB
chr1	199720000	199740000	1	CB
chr1	199740000	199760000	1	CB
chr1	199760000	199780000	1	CB
chr1	199780000	199800000	1	CB
chr1	199800000	199820000	1	CB
chr1	199820000	199840000	1	CB
chr1	199840000	199860000	1	CB
chr1	199860000	199880000	1	CB
chr1	208440000	208460000	1	CB
chr1	208460000	208480000	1	CB
chr1	208480000	208500000	1	CB
chr1	208500000	208520000	1	CB
chr1	208520000	208540000	1	CB
chr1	208540000	208560000	1	CB
chr1	208560000	208580000	1	CB
chr1	208580000	208600000	1	CB
chr1	208600000	208620000	1	CB
chr1	208620000	208640000	1	CB
chr1	208660000	208680000	1	CB
chr1	208680000	208700000	1	CB
chr1	208700000	208720000	1	CB
chr1	208720000	208740000	1	CB
chr1	208740000	208760000	1	CB
chr1	208760000	208780000	1	CB
chr1	208780000	208800000	1	CB
chr1	208800000	208820000	1	CB
chr1	208820000	208840000	1	CB
chr1	208840000	208860000	1	CB
chr1	208860000	208880000	1	CB
chr1	208880000	208900000	1	CB
chr1	208900000	208920000	1	CB
chr1	208920000	208940000	1	CB
chr1	208940000	208960000	1	CB
chr1	208960000	208980000	1	CB
chr1	209000000	209020000	1	CB
chr1	209020000	209040000	1	CB
chr1	209040000	209060000	1	CB
chr1	209060000	209080000	1	CB
chr1	209080000	209100000	1	CB
chr1	209100000	209120000	1	CB
chr1	209120000	209140000	1	CB
chr1	209140000	209160000	1	CB
chr1	209180000	209200000	1	CB
chr1	209200000	209220000	1	CB
chr1	209220000	209240000	1	CB
chr1	209240000	209260000	1	CB
chr1	209260000	209280000	1	CB
chr1	209280000	209300000	1	CB
chr1	209300000	209320000	1	CB
chr1	209320000	209340000	1	CB
chr1	209340000	209360000	1	CB
chr1	209360000	209380000	1	CB
chr1	209380000	209400000	1	CB
chr1	209400000	209420000	1	CB
chr1	209420000	209440000	1	CB
chr1	209440000	209460000	1	CB
chr1	209460000	209480000	1	CB
chr1	209480000	209500000	1	CB
chr1	209500000	209520000	1	CB
chr1	209900000	209920000	1	CB
chr1	209920000	209940000	1	CB
chr1	209940000	209960000	1	CB
chr1	210000000	210020000	1	CB
chr1	210020000	210040000	1	CB
chr1	210040000	210060000	1	CB
chr1	210060000	210080000	1	CB
chr1	210080000	210100000	1	CB
chr1	210100000	210120000	1	CB
chr1	210120000	210140000	1	CB
chr1	210140000	210160000	1	CB
chr1	210160000	210180000	1	CB
chr1	213700000	213720000	1	CB
chr1	213720000	213740000	1	CB
chr1	213740000	213760000	1	CB
chr1	213760000	213780000	1	CB
chr1	213780000	213800000	1	CB
chr1	213800000	213820000	1	CB
chr1	213820000	213840000	1	CB
chr1	213840000	213860000	1	CB
chr1	213860000	213880000	1	CB
chr1	213880000	213900000	1	CB
chr1	213900000	213920000	1	CB
chr1	213920000	213940000	1	CB
chr1	213940000	213960000	1	CB
chr1	213960000	213980000	1	CB
chr1	213980000	214000000	1	CB
chr1	214000000	214020000	1	CB
chr1	214020000	214040000	1	CB
chr1	214040000	214060000	1	CB
chr1	214060000	214080000	1	CB
chr1	214100000	214120000	1	CB
chr1	214120000	214140000	1	CB
chr1	214140000	214160000	1	CB
chr1	214160000	214180000	1	CB
chr1	214660000	214680000	1	CB
chr1	214680000	214700000	1	CB
chr1	214840000	214860000	1	CB
chr1	214860000	214880000	1	CB
chr1	214880000	214900000	1	CB
chr1	214900000	214920000	1	CB
chr1	214920000	214940000	1	CB
chr1	214940000	214960000	1	CB
chr1	214980000	215000000	1	CB
chr1	215000000	215020000	1	CB
chr1	215020000	215040000	1	CB
chr1	215040000	215060000	1	CB
chr1	215060000	215080000	1	CB
chr1	215080000	215100000	1	CB
chr1	215100000	215120000	1	CB
chr1	215120000	215140000	1	CB
chr1	215140000	215160000	1	CB
chr1	215180000	215200000	1	CB
chr1	215200000	215220000	1	CB
chr1	215220000	215240000	1	CB
chr1	215240000	215260000	1	CB
chr1	215260000	215280000	1	CB
chr1	215280000	215300000	1	CB
chr1	215300000	215320000	1	CB
chr1	215320000	215340000	1	CB
chr1	215340000	215360000	1	CB
chr1	215400000	215420000	1	CB
chr1	215420000	215440000	1	CB
chr1	215440000	215460000	1	CB
chr1	215460000	215480000	1	CB
chr1	215480000	215500000	1	CB
chr1	215560000	215580000	1	CB
chr1	215580000	215600000	1	CB
chr1	215600000	215620000	1	CB
chr1	215620000	215640000	1	CB
chr1	215640000	215660000	1	CB
chr1	215660000	215680000	1	CB
chr1	215680000	215700000	1	CB
chr1	215700000	215720000	1	CB
chr1	215720000	215740000	1	CB
chr1	215740000	215760000	1	CB
chr1	215760000	215780000	1	CB
chr1	215780000	215800000	1	CB
chr1	215800000	215820000	1	CB
chr1	215820000	215840000	1	CB
chr1	215840000	215860000	1	CB
chr1	215860000	215880000	1	CB
chr1	215880000	215900000	1	CB
chr1	215900000	215920000	1	CB
chr1	215920000	215940000	1	CB
chr1	215940000	215960000	1	CB
chr1	215960000	215980000	1	CB
chr1	215980000	216000000	1	CB
chr1	216000000	216020000	1	CB
chr1	216020000	216040000	1	CB
chr1	216040000	216060000	1	CB
chr1	216060000	216080000	1	CB
chr1	216080000	216100000	1	CB
chr1	216100000	216120000	1	CB
chr1	216120000	216140000	1	CB
chr1	216140000	216160000	1	CB
chr1	216160000	216180000	1	CB
chr1	216180000	216200000	1	CB
chr1	216200000	216220000	1	CB
chr1	216220000	216240000	1	CB
chr1	216240000	216260000	1	CB
chr1	216260000	216280000	1	CB
chr1	216280000	216300000	1	CB
chr1	216300000	216320000	1	CB
chr1	216320000	216340000	1	CB
chr1	216340000	216360000	1	CB
chr1	216360000	216380000	1	CB
chr1	216380000	216400000	1	CB
chr1	216400000	216420000	1	CB
chr1	216420000	216440000	1	CB
chr1	216440000	216460000	1	CB
chr1	216460000	216480000	1	CB
chr1	216480000	216500000	1	CB
chr1	216500000	216520000	1	CB
chr1	216520000	216540000	1	CB
chr1	216540000	216560000	1	CB
chr1	216560000	216580000	1	CB
chr1	216580000	216600000	1	CB
chr1	216600000	216620000	1	CB
chr1	216620000	216640000	1	CB
chr1	216640000	216660000	1	CB
chr1	216660000	216680000	1	CB
chr1	216680000	216700000	1	CB
chr1	216700000	216720000	1	CB
chr1	216720000	216740000	1	CB
chr1	216740000	216760000	1	CB
chr1	216760000	216780000	1	CB
chr1	216780000	216800000	1	CB
chr1	216800000	216820000	1	CB
chr1	216820000	216840000	1	CB
chr1	216840000	216860000	1	CB
chr1	216860000	216880000	1	CB
chr1	216880000	216900000	1	CB
chr1	216900000	216920000	1	CB
chr1	216920000	216940000	1	CB
chr1	216940000	216960000	1	CB
chr1	216960000	216980000	1	CB
chr1	216980000	217000000	1	CB
chr1	217000000	217020000	1	CB
chr1	217020000	217040000	1	CB
chr1	217040000	217060000	1	CB
chr1	217060000	217080000	1	CB
chr1	217080000	217100000	1	CB
chr1	217100000	217120000	1	CB
chr1	217120000	217140000	1	CB
chr1	217140000	217160000	1	CB
chr1	217160000	217180000	1	CB
chr1	217180000	217200000	1	CB
chr1	217300000	217320000	1	CB
chr1	217320000	217340000	1	CB
chr1	217340000	217360000	1	CB
chr1	217360000	217380000	1	CB
chr1	217380000	217400000	1	CB
chr1	217400000	217420000	1	CB
chr1	217420000	217440000	1	CB
chr1	217440000	217460000	1	CB
chr1	217460000	217480000	1	CB
chr1	217660000	217680000	1	CB
chr1	217700000	217720000	1	CB
chr1	217720000	217740000	1	CB
chr1	217740000	217760000	1	CB
chr1	217760000	217780000	1	CB
chr1	217780000	217800000	1	CB
chr1	217800000	217820000	1	CB
chr1	217820000	217840000	1	CB
chr1	217840000	217860000	1	CB
chr1	217860000	217880000	1	CB
chr1	217880000	217900000	1	CB
chr1	217900000	217920000	1	CB
chr1	217920000	217940000	1	CB
chr1	217940000	217960000	1	CB
chr1	233840000	233860000	1	CB
chr1	233860000	233880000	1	CB
chr1	233880000	233900000	1	CB
chr1	233900000	233920000	1	CB
chr1	233920000	233940000	1	CB
chr1	233940000	233960000	1	CB
chr1	233960000	233980000	1	CB
chr1	233980000	234000000	1	CB
chr1	234000000	234020000	1	CB
chr1	236940000	236960000	1	CB
chr1	236960000	236980000	1	CB
chr1	237000000	237020000	1	CB
chr1	237020000	237040000	1	CB
chr1	237040000	237060000	1	CB
chr1	237060000	237080000	1	CB
chr1	237080000	237100000	1	CB
chr1	237100000	237120000	1	CB
chr1	237120000	237140000	1	CB
chr1	237140000	237160000	1	CB
chr1	237160000	237180000	1	CB
chr1	237180000	237200000	1	CB
chr1	237200000	237220000	1	CB
chr1	237220000	237240000	1	CB
chr1	237240000	237260000	1	CB
chr1	237260000	237280000	1	CB
chr1	237280000	237300000	1	CB
chr1	237300000	237320000	1	CB
chr1	237320000	237340000	1	CB
chr1	237340000	237360000	1	CB
chr1	237360000	237380000	1	CB
chr1	237380000	237400000	1	CB
chr1	237400000	237420000	1	CB
chr1	237420000	237440000	1	CB
chr1	237440000	237460000	1	CB
chr1	237460000	237480000	1	CB
chr1	237480000	237500000	1	CB
chr1	237500000	237520000	1	CB
chr1	237540000	237560000	1	CB
chr1	237560000	237580000	1	CB
chr1	237580000	237600000	1	CB
chr1	237600000	237620000	1	CB
chr1	237620000	237640000	1	CB
chr1	237640000	237660000	1	CB
chr1	237660000	237680000	1	CB
chr1	237680000	237700000	1	CB
chr1	237700000	237720000	1	CB
chr1	237720000	237740000	1	CB
chr1	237740000	237760000	1	CB
chr1	237760000	237780000	1	CB
chr1	237780000	237800000	1	CB
chr1	237800000	237820000	1	CB
chr1	237840000	237860000	1	CB
chr1	237860000	237880000	1	CB
chr1	237880000	237900000	1	CB
chr1	237900000	237920000	1	CB
chr1	237920000	237940000	1	CB
chr1	239020000	239040000	1	CB
chr1	239040000	239060000	1	CB
chr1	239060000	239080000	1	CB
chr1	239080000	239100000	1	CB
chr1	239100000	239120000	1	CB
chr1	239120000	239140000	1	CB
chr1	239140000	239160000	1	CB
chr1	239160000	239180000	1	CB
chr1	239200000	239220000	1	CB
chr1	239220000	239240000	1	CB
chr1	239240000	239260000	1	CB
chr1	239260000	239280000	1	CB
chr1	239280000	239300000	1	CB
chr1	239300000	239320000	1	CB
chr1	239320000	239340000	1	CB
chr1	239340000	239360000	1	CB
chr1	239360000	239380000	1	CB
chr1	239380000	239400000	1	CB
chr1	239400000	239420000	1	CB
chr1	239420000	239440000	1	CB
chr1	239440000	239460000	1	CB
chr1	239460000	239480000	1	CB
chr1	239480000	239500000	1	CB
chr1	239500000	239520000	1	CB
chr1	239520000	239540000	1	CB
chr1	239540000	239560000	1	CB
chr1	239560000	239580000	1	CB
chr1	239580000	239600000	1	CB
chr1	239600000	239620000	1	CB
chr1	239620000	239640000	1	CB
chr1	239640000	239660000	1	CB
chr1	239660000	239680000	1	CB
chr1	239680000	239700000	1	CB
chr1	239700000	239720000	1	CB
chr1	239720000	239740000	1	CB
chr1	239740000	239760000	1	CB
chr1	239760000	239780000	1	CB
chr1	239780000	239800000	1	CB
chr1	239800000	239820000	1	CB
chr1	239820000	239840000	1	CB
chr1	239840000	239860000	1	CB
chr1	239860000	239880000	1	CB
chr1	239880000	239900000	1	CB
chr1	239900000	239920000	1	CB
chr1	241200000	241220000	1	CB
chr1	241220000	241240000	1	CB
chr1	241240000	241260000	1	CB
chr1	241260000	241280000	1	CB
chr1	241280000	241300000	1	CB
chr1	241300000	241320000	1	CB
chr1	241320000	241340000	1	CB
chr1	241340000	241360000	1	CB
chr1	241360000	241380000	1	CB
chr1	241380000	241400000	1	CB
chr1	241480000	241500000	1	CB
chr1	241500000	241520000	1	CB
chr1	241520000	241540000	1	CB
chr1	241540000	241560000	1	CB
chr1	241560000	241580000	1	CB
chr1	241580000	241600000	1	CB
chr1	242360000	242380000	1	CB
chr1	242380000	242400000	1	CB
chr1	242400000	242420000	1	CB
chr1	242420000	242440000	1	CB
chr1	242440000	242460000	1	CB
chr1	242460000	242480000	1	CB
chr1	242480000	242500000	1	CB
chr1	242500000	242520000	1	CB
chr1	242520000	242540000	1	CB
chr1	242540000	242560000	1	CB
chr1	242560000	242580000	1	CB
chr1	242640000	242660000	1	CB
chr1	242660000	242680000	1	CB
chr1	242680000	242700000	1	CB
chr1	242700000	242720000	1	CB
chr1	242720000	242740000	1	CB
chr1	242740000	242760000	1	CB
chr1	242900000	242920000	1	CB
chr1	242920000	242940000	1	CB
chr1	242940000	242960000	1	CB
chr1	242960000	242980000	1	CB
chr1	242980000	243000000	1	CB
chr1	243000000	243020000	1	CB
chr2	4440000	4460000	1	CB
chr2	4460000	4480000	1	CB
chr2	4480000	4500000	1	CB
chr2	4500000	4520000	1	CB
chr2	4520000	4540000	1	CB
chr2	4540000	4560000	1	CB
chr2	4580000	4600000	1	CB
chr2	4600000	4620000	1	CB
chr2	4620000	4640000	1	CB
chr2	4640000	4660000	1	CB
chr2	4660000	4680000	1	CB
chr2	4680000	4700000	1	CB
chr2	5320000	5340000	1	CB
chr2	5340000	5360000	1	CB
chr2	5360000	5380000	1	CB
chr2	5380000	5400000	1	CB
chr2	5400000	5420000	1	CB
chr2	5420000	5440000	1	CB
chr2	5440000	5460000	1	CB
chr2	5460000	5480000	1	CB
chr2	5480000	5500000	1	CB
chr2	5500000	5520000	1	CB
chr2	5520000	5540000	1	CB
chr2	5540000	5560000	1	CB
chr2	5560000	5580000	1	CB
chr2	5580000	5600000	1	CB
chr2	5600000	5620000	1	CB
chr2	5620000	5640000	1	CB
chr2	5640000	5660000	1	CB
chr2	5660000	5680000	1	CB
chr2	5680000	5700000	1	CB
chr2	5700000	5720000	1	CB
chr2	5720000	5740000	1	CB
chr2	5740000	5760000	1	CB
chr2	5760000	5780000	1	CB
chr2	5780000	5800000	1	CB
chr2	5800000	5820000	1	CB
chr2	5820000	5840000	1	CB
chr2	5840000	5860000	1	CB
chr2	5860000	5880000	1	CB
chr2	5980000	6000000	1	CB
chr2	6000000	6020000	1	CB
chr2	6020000	6040000	1	CB
chr2	6040000	6060000	1	CB
chr2	6060000	6080000	1	CB
chr2	6080000	6100000	1	CB
chr2	6100000	6120000	1	CB
chr2	6120000	6140000	1	CB
chr2	6140000	6160000	1	CB
chr2	6160000	6180000	1	CB
chr2	6180000	6200000	1	CB
chr2	6200000	6220000	1	CB
chr2	6220000	6240000	1	CB
chr2	6240000	6260000	1	CB
chr2	6280000	6300000	1	CB
chr2	6300000	6320000	1	CB
chr2	6320000	6340000	1	CB
chr2	6340000	6360000	1	CB
chr2	6360000	6380000	1	CB
chr2	6380000	6400000	1	CB
chr2	6400000	6420000	1	CB
chr2	6420000	6440000	1	CB
chr2	6440000	6460000	1	CB
chr2	6460000	6480000	1	CB
chr2	6480000	6500000	1	CB
chr2	6500000	6520000	1	CB
chr2	6520000	6540000	1	CB
chr2	6540000	6560000	1	CB
chr2	6560000	6580000	1	CB
chr2	6580000	6600000	1	CB
chr2	6600000	6620000	1	CB
chr2	6620000	6640000	1	CB
chr2	6640000	6660000	1	CB
chr2	6660000	6680000	1	CB
chr2	13180000	13200000	1	CB
chr2	13200000	13220000	1	CB
chr2	13220000	13240000	1	CB
chr2	13240000	13260000	1	CB
chr2	13260000	13280000	1	CB
chr2	13280000	13300000	1	CB
chr2	13300000	13320000	1	CB
chr2	13320000	13340000	1	CB
chr2	14060000	14080000	1	CB
chr2	14080000	14100000	1	CB
chr2	14100000	14120000	1	CB
chr2	14120000	14140000	1	CB
chr2	14140000	14160000	1	CB
chr2	14160000	14180000	1	CB
chr2	14180000	14200000	1	CB
chr2	14200000	14220000	1	CB
chr2	14220000	14240000	1	CB
chr2	14260000	14280000	1	CB
chr2	14280000	14300000	1	CB
chr2	14300000	14320000	1	CB
chr2	14320000	14340000	1	CB
chr2	14340000	14360000	1	CB
chr2	14520000	14540000	1	CB
chr2	14540000	14560000	1	CB
chr2	14560000	14580000	1	CB
chr2	14580000	14600000	1	CB
chr2	14600000	14620000	1	CB
chr2	14620000	14640000	1	CB
chr2	14640000	14660000	1	CB
chr2	14660000	14680000	1	CB
chr2	14860000	14880000	1	CB
chr2	14880000	14900000	1	CB
chr2	14900000	14920000	1	CB
chr2	14920000	14940000	1	CB
chr2	14940000	14960000	1	CB
chr2	14960000	14980000	1	CB
chr2	14980000	15000000	1	CB
chr2	15000000	15020000	1	CB
chr2	15020000	15040000	1	CB
chr2	15040000	15060000	1	CB
chr2	15060000	15080000	1	CB
chr2	15080000	15100000	1	CB
chr2	16880000	16900000	1	CB
chr2	16900000	16920000	1	CB
chr2	16920000	16940000	1	CB
chr2	16940000	16960000	1	CB
chr2	16960000	16980000	1	CB
chr2	17080000	17100000	1	CB
chr2	17100000	17120000	1	CB
chr2	17120000	17140000	1	CB
chr2	17140000	17160000	1	CB
chr2	17160000	17180000	1	CB
chr2	17180000	17200000	1	CB
chr2	17300000	17320000	1	CB
chr2	17320000	17340000	1	CB
chr2	17340000	17360000	1	CB
chr2	17360000	17380000	1	CB
chr2	17380000	17400000	1	CB
chr2	17400000	17420000	1	CB
chr2	17420000	17440000	1	CB
chr2	17500000	17520000	1	CB
chr2	21320000	21340000	1	CB
chr2	21340000	21360000	1	CB
chr2	21360000	21380000	1	CB
chr2	21400000	21420000	1	CB
chr2	21420000	21440000	1	CB
chr2	21440000	21460000	1	CB
chr2	21460000	21480000	1	CB
chr2	21480000	21500000	1	CB
chr2	21500000	21520000	1	CB
chr2	21540000	21560000	1	CB
chr2	21560000	21580000	1	CB
chr2	21580000	21600000	1	CB
chr2	21600000	21620000	1	CB
chr2	21620000	21640000	1	CB
chr2	21640000	21660000	1	CB
chr2	21660000	21680000	1	CB
chr2	21700000	21720000	1	CB
chr2	21720000	21740000	1	CB
chr2	21740000	21760000	1	CB
chr2	21760000	21780000	1	CB
chr2	21780000	21800000	1	CB
chr2	21800000	21820000	1	CB
chr2	21820000	21840000	1	CB
chr2	21840000	21860000	1	CB
chr2	21940000	21960000	1	CB
chr2	21960000	21980000	1	CB
chr2	21980000	22000000	1	CB
chr2	22000000	22020000	1	CB
chr2	22020000	22040000	1	CB
chr2	22040000	22060000	1	CB
chr2	22060000	22080000	1	CB
chr2	22080000	22100000	1	CB
chr2	22100000	22120000	1	CB
chr2	22120000	22140000	1	CB
chr2	22140000	22160000	1	CB
chr2	22160000	22180000	1	CB
chr2	22180000	22200000	1	CB
chr2	22200000	22220000	1	CB
chr2	22220000	22240000	1	CB
chr2	22240000	22260000	1	CB
chr2	22280000	22300000	1	CB
chr2	22300000	22320000	1	CB
chr2	22320000	22340000	1	CB
chr2	22340000	22360000	1	CB
chr2	22360000	22380000	1	CB
chr2	22380000	22400000	1	CB
chr2	22400000	22420000	1	CB
chr2	22420000	22440000	1	CB
chr2	22440000	22460000	1	CB
chr2	22460000	22480000	1	CB
chr2	22480000	22500000	1	CB
chr2	22500000	22520000	1	CB
chr2	22520000	22540000	1	CB
chr2	22540000	22560000	1	CB
chr2	22560000	22580000	1	CB
chr2	22580000	22600000	1	CB
chr2	22600000	22620000	1	CB
chr2	22620000	22640000	1	CB
chr2	33960000	33980000	1	CB
chr2	33980000	34000000	1	CB
chr2	34000000	34020000	1	CB
chr2	34020000	34040000	1	CB
chr2	34040000	34060000	1	CB
chr2	34100000	34120000	1	CB
chr2	34120000	34140000	1	CB
chr2	34140000	34160000	1	CB
chr2	34160000	34180000	1	CB
chr2	34180000	34200000	1	CB
chr2	34200000	34220000	1	CB
chr2	34220000	34240000	1	CB
chr2	34240000	34260000	1	CB
chr2	34280000	34300000	1	CB
chr2	34300000	34320000	1	CB
chr2	34320000	34340000	1	CB
chr2	34340000	34360000	1	CB
chr2	34360000	34380000	1	CB
chr2	34380000	34400000	1	CB
chr2	34400000	34420000	1	CB
chr2	34420000	34440000	1	CB
chr2	34440000	34460000	1	CB
chr2	34560000	34580000	1	CB
chr2	34580000	34600000	1	CB
chr2	34600000	34620000	1	CB
chr2	34620000	34640000	1	CB
chr2	34640000	34660000	1	CB
chr2	34840000	34860000	1	CB
chr2	34860000	34880000	1	CB
chr2	34880000	34900000	1	CB
chr2	34900000	34920000	1	CB
chr2	34920000	34940000	1	CB
chr2	35540000	35560000	1	CB
chr2	35560000	35580000	1	CB
chr2	35580000	35600000	1	CB
chr2	35600000	35620000	1	CB
chr2	35620000	35640000	1	CB
chr2	35640000	35660000	1	CB
chr2	35660000	35680000	1	CB
chr2	35680000	35700000	1	CB
chr2	35700000	35720000	1	CB
chr2	35780000	35800000	1	CB
chr2	35800000	35820000	1	CB
chr2	35820000	35840000	1	CB
chr2	49020000	49040000	1	CB
chr2	49040000	49060000	1	CB
chr2	49060000	49080000	1	CB
chr2	49080000	49100000	1	CB
chr2	49100000	49120000	1	CB
chr2	49120000	49140000	1	CB
chr2	49140000	49160000	1	CB
chr2	49160000	49180000	1	CB
chr2	49180000	49200000	1	CB
chr2	49200000	49220000	1	CB
chr2	49220000	49240000	1	CB
chr2	49240000	49260000	1	CB
chr2	49260000	49280000	1	CB
chr2	49280000	49300000	1	CB
chr2	49300000	49320000	1	CB
chr2	49320000	49340000	1	CB
chr2	49340000	49360000	1	CB
chr2	49360000	49380000	1	CB
chr2	49380000	49400000	1	CB
chr2	49400000	49420000	1	CB
chr2	49420000	49440000	1	CB
chr2	49440000	49460000	1	CB
chr2	49480000	49500000	1	CB
chr2	49500000	49520000	1	CB
chr2	49520000	49540000	1	CB
chr2	49540000	49560000	1	CB
chr2	49560000	49580000	1	CB
chr2	49580000	49600000	1	CB
chr2	49600000	49620000	1	CB
chr2	49620000	49640000	1	CB
chr2	49640000	49660000	1	CB
chr2	49660000	49680000	1	CB
chr2	49680000	49700000	1	CB
chr2	49780000	49800000	1	CB
chr2	49800000	49820000	1	CB
chr2	49820000	49840000	1	CB
chr2	49840000	49860000	1	CB
chr2	49860000	49880000	1	CB
chr2	49900000	49920000	1	CB
chr2	49920000	49940000	1	CB
chr2	49940000	49960000	1	CB
chr2	49960000	49980000	1	CB
chr2	49980000	50000000	1	CB
chr2	50000000	50020000	1	CB
chr2	50020000	50040000	1	CB
chr2	50040000	50060000	1	CB
chr2	50060000	50080000	1	CB
chr2	50080000	50100000	1	CB
chr2	50100000	50120000	1	CB
chr2	50120000	50140000	1	CB
chr2	50140000	50160000	1	CB
chr2	50160000	50180000	1	CB
chr2	50180000	50200000	1	CB
chr2	50200000	50220000	1	CB
chr2	50220000	50240000	1	CB
chr2	50240000	50260000	1	CB
chr2	50260000	50280000	1	CB
chr2	50280000	50300000	1	CB
chr2	50300000	50320000	1	CB
chr2	50320000	50340000	1	CB
chr2	50340000	50360000	1	CB
chr2	50360000	50380000	1	CB
chr2	50380000	50400000	1	CB
chr2	50400000	50420000	1	CB
chr2	50420000	50440000	1	CB
chr2	50440000	50460000	1	CB
chr2	51100000	51120000	1	CB
chr2	51120000	51140000	1	CB
chr2	51140000	51160000	1	CB
chr2	51160000	51180000	1	CB
chr2	51200000	51220000	1	CB
chr2	51220000	51240000	1	CB
chr2	51240000	51260000	1	CB
chr2	51260000	51280000	1	CB
chr2	51280000	51300000	1	CB
chr2	51300000	51320000	1	CB
chr2	51440000	51460000	1	CB
chr2	51460000	51480000	1	CB
chr2	51480000	51500000	1	CB
chr2	51500000	51520000	1	CB
chr2	51520000	51540000	1	CB
chr2	51540000	51560000	1	CB
chr2	51580000	51600000	1	CB
chr2	51600000	51620000	1	CB
chr2	51620000	51640000	1	CB
chr2	51640000	51660000	1	CB
chr2	51660000	51680000	1	CB
chr2	51680000	51700000	1	CB
chr2	51700000	51720000	1	CB
chr2	51720000	51740000	1	CB
chr2	51740000	51760000	1	CB
chr2	51900000	51920000	1	CB
chr2	51920000	51940000	1	CB
chr2	51940000	51960000	1	CB
chr2	51960000	51980000	1	CB
chr2	51980000	52000000	1	CB
chr2	52000000	52020000	1	CB
chr2	56440000	56460000	1	CB
chr2	56460000	56480000	1	CB
chr2	56480000	56500000	1	CB
chr2	56500000	56520000	1	CB
chr2	56520000	56540000	1	CB
chr2	56540000	56560000	1	CB
chr2	56560000	56580000	1	CB
chr2	56580000	56600000	1	CB
chr2	56620000	56640000	1	CB
chr2	56640000	56660000	1	CB
chr2	56660000	56680000	1	CB
chr2	56680000	56700000	1	CB
chr2	56700000	56720000	1	CB
chr2	56720000	56740000	1	CB
chr2	56740000	56760000	1	CB
chr2	56760000	56780000	1	CB
chr2	56780000	56800000	1	CB
chr2	56800000	56820000	1	CB
chr2	56820000	56840000	1	CB
chr2	56840000	56860000	1	CB
chr2	56860000	56880000	1	CB
chr2	56880000	56900000	1	CB
chr2	57400000	57420000	1	CB
chr2	57420000	57440000	1	CB
chr2	57440000	57460000	1	CB
chr2	57460000	57480000	1	CB
chr2	57480000	57500000	1	CB
chr2	57500000	57520000	1	CB
chr2	57520000	57540000	1	CB
chr2	57540000	57560000	1	CB
chr2	57560000	57580000	1	CB
chr2	57600000	57620000	1	CB
chr2	57620000	57640000	1	CB
chr2	57640000	57660000	1	CB
chr2	57660000	57680000	1	CB
chr2	57680000	57700000	1	CB
chr2	57700000	57720000	1	CB
chr2	57720000	57740000	1	CB
chr2	57740000	57760000	1	CB
chr2	57760000	57780000	1	CB
chr2	57780000	57800000	1	CB
chr2	57800000	57820000	1	CB
chr2	57820000	57840000	1	CB
chr2	57840000	57860000	1	CB
chr2	59060000	59080000	1	CB
chr2	59080000	59100000	1	CB
chr2	59100000	59120000	1	CB
chr2	59120000	59140000	1	CB
chr2	59140000	59160000	1	CB
chr2	59160000	59180000	1	CB
chr2	59180000	59200000	1	CB
chr2	59200000	59220000	1	CB
chr2	59220000	59240000	1	CB
chr2	59240000	59260000	1	CB
chr2	59260000	59280000	1	CB
chr2	59280000	59300000	1	CB
chr2	59300000	59320000	1	CB
chr2	59320000	59340000	1	CB
chr2	59340000	59360000	1	CB
chr2	59360000	59380000	1	CB
chr2	59380000	59400000	1	CB
chr2	59420000	59440000	1	CB
chr2	59440000	59460000	1	CB
chr2	59460000	59480000	1	CB
chr2	59480000	59500000	1	CB
chr2	59500000	59520000	1	CB
chr2	59520000	59540000	1	CB
chr2	59540000	59560000	1	CB
chr2	59560000	59580000	1	CB
chr2	59580000	59600000	1	CB
chr2	59620000	59640000	1	CB
chr2	59640000	59660000	1	CB
chr2	59660000	59680000	1	CB
chr2	59680000	59700000	1	CB
chr2	59700000	59720000	1	CB
chr2	59720000	59740000	1	CB
chr2	59740000	59760000	1	CB
chr2	59760000	59780000	1	CB
chr2	59780000	59800000	1	CB
chr2	59800000	59820000	1	CB
chr2	59820000	59840000	1	CB
chr2	59840000	59860000	1	CB
chr2	59860000	59880000	1	CB
chr2	59880000	59900000	1	CB
chr2	59900000	59920000	1	CB
chr2	59920000	59940000	1	CB
chr2	59940000	59960000	1	CB
chr2	59960000	59980000	1	CB
chr2	59980000	60000000	1	CB
chr2	60000000	60020000	1	CB
chr2	60020000	60040000	1	CB
chr2	60040000	60060000	1	CB
chr2	60060000	60080000	1	CB
chr2	60080000	60100000	1	CB
chr2	60100000	60120000	1	CB
chr2	60120000	60140000	1	CB
chr2	60140000	60160000	1	CB
chr2	60160000	60180000	1	CB
chr2	76740000	76760000	1	CB
chr2	76760000	76780000	1	CB
chr2	76780000	76800000	1	CB
chr2	76800000	76820000	1	CB
chr2	76820000	76840000	1	CB
chr2	76840000	76860000	1	CB
chr2	76860000	76880000	1	CB
chr2	76880000	76900000	1	CB
chr2	76920000	76940000	1	CB
chr2	76940000	76960000	1	CB
chr2	76960000	76980000	1	CB
chr2	76980000	77000000	1	CB
chr2	77000000	77020000	1	CB
chr2	77040000	77060000	1	CB
chr2	77060000	77080000	1	CB
chr2	77080000	77100000	1	CB
chr2	77100000	77120000	1	CB
chr2	77120000	77140000	1	CB
chr2	77140000	77160000	1	CB
chr2	77260000	77280000	1	CB
chr2	77280000	77300000	1	CB
chr2	77300000	77320000	1	CB
chr2	77320000	77340000	1	CB
chr2	77340000	77360000	1	CB
chr2	77360000	77380000	1	CB
chr2	77380000	77400000	1	CB
chr2	77400000	77420000	1	CB
chr2	77420000	77440000	1	CB
chr2	77440000	77460000	1	CB
chr2	77460000	77480000	1	CB
chr2	77480000	77500000	1	CB
chr2	77500000	77520000	1	CB
chr2	77520000	77540000	1	CB
chr2	77540000	77560000	1	CB
chr2	77560000	77580000	1	CB
chr2	77580000	77600000	1	CB
chr2	77600000	77620000	1	CB
chr2	77620000	77640000	1	CB
chr2	77640000	77660000	1	CB
chr2	77660000	77680000	1	CB
chr2	78260000	78280000	1	CB
chr2	78280000	78300000	1	CB
chr2	78300000	78320000	1	CB
chr2	78320000	78340000	1	CB
chr2	78340000	78360000	1	CB
chr2	78360000	78380000	1	CB
chr2	78380000	78400000	1	CB
chr2	78400000	78420000	1	CB
chr2	78420000	78440000	1	CB
chr2	78560000	78580000	1	CB
chr2	78580000	78600000	1	CB
chr2	78600000	78620000	1	CB
chr2	78620000	78640000	1	CB
chr2	78640000	78660000	1	CB
chr2	78680000	78700000	1	CB
chr2	78700000	78720000	1	CB
chr2	78720000	78740000	1	CB
chr2	78740000	78760000	1	CB
chr2	78760000	78780000	1	CB
chr2	78780000	78800000	1	CB
chr2	78800000	78820000	1	CB
chr2	78820000	78840000	1	CB
chr2	78840000	78860000	1	CB
chr2	78860000	78880000	1	CB
chr2	78880000	78900000	1	CB
chr2	78900000	78920000	1	CB
chr2	78920000	78940000	1	CB
chr2	78940000	78960000	1	CB
chr2	78960000	78980000	1	CB
chr2	78980000	79000000	1	CB
chr2	79000000	79020000	1	CB
chr2	79180000	79200000	1	CB
chr2	79200000	79220000	1	CB
chr2	79220000	79240000	1	CB
chr2	79240000	79260000	1	CB
chr2	79260000	79280000	1	CB
chr2	79280000	79300000	1	CB
chr2	79300000	79320000	1	CB
chr2	79320000	79340000	1	CB
chr2	79340000	79360000	1	CB
chr2	79360000	79380000	1	CB
chr2	79380000	79400000	1	CB
chr2	79420000	79440000	1	CB
chr2	79440000	79460000	1	CB
chr2	79460000	79480000	1	CB
chr2	79480000	79500000	1	CB
chr2	79500000	79520000	1	CB
chr2	79520000	79540000	1	CB
chr2	79540000	79560000	1	CB
chr2	79560000	79580000	1	CB
chr2	79620000	79640000	1	CB
chr2	79640000	79660000	1	CB
chr2	79660000	79680000	1	CB
chr2	79680000	79700000	1	CB
chr2	79700000	79720000	1	CB
chr2	79720000	79740000	1	CB
chr2	79740000	79760000	1	CB
chr2	79760000	79780000	1	CB
chr2	79780000	79800000	1	CB
chr2	79800000	79820000	1	CB
chr2	79820000	79840000	1	CB
chr2	79840000	79860000	1	CB
chr2	79860000	79880000	1	CB
chr2	79880000	79900000	1	CB
chr2	79900000	79920000	1	CB
chr2	79920000	79940000	1	CB
chr2	79940000	79960000	1	CB
chr2	79960000	79980000	1	CB
chr2	79980000	80000000	1	CB
chr2	80000000	80020000	1	CB
chr2	80020000	80040000	1	CB
chr2	80040000	80060000	1	CB
chr2	80060000	80080000	1	CB
chr2	80080000	80100000	1	CB
chr2	80100000	80120000	1	CB
chr2	80120000	80140000	1	CB
chr2	80140000	80160000	1	CB
chr2	80180000	80200000	1	CB
chr2	80200000	80220000	1	CB
chr2	80220000	80240000	1	CB
chr2	80240000	80260000	1	CB
chr2	80260000	80280000	1	CB
chr2	80280000	80300000	1	CB
chr2	80300000	80320000	1	CB
chr2	80320000	80340000	1	CB
chr2	80340000	80360000	1	CB
chr2	80360000	80380000	1	CB
chr2	80380000	80400000	1	CB
chr2	80400000	80420000	1	CB
chr2	80420000	80440000	1	CB
chr2	80440000	80460000	1	CB
chr2	80460000	80480000	1	CB
chr2	80480000	80500000	1	CB
chr2	80500000	80520000	1	CB
chr2	80520000	80540000	1	CB
chr2	80540000	80560000	1	CB
chr2	80560000	80580000	1	CB
chr2	80580000	80600000	1	CB
chr2	80600000	80620000	1	CB
chr2	80620000	80640000	1	CB
chr2	80640000	80660000	1	CB
chr2	80660000	80680000	1	CB
chr2	80680000	80700000	1	CB
chr2	80700000	80720000	1	CB
chr2	80720000	80740000	1	CB
chr2	80740000	80760000	1	CB
chr2	80760000	80780000	1	CB
chr2	80780000	80800000	1	CB
chr2	80800000	80820000	1	CB
chr2	80820000	80840000	1	CB
chr2	80840000	80860000	1	CB
chr2	80860000	80880000	1	CB
chr2	80880000	80900000	1	CB
chr2	80900000	80920000	1	CB
chr2	80920000	80940000	1	CB
chr2	80940000	80960000	1	CB
chr2	80960000	80980000	1	CB
chr2	81340000	81360000	1	CB
chr2	81360000	81380000	1	CB
chr2	81380000	81400000	1	CB
chr2	81400000	81420000	1	CB
chr2	81420000	81440000	1	CB
chr2	81440000	81460000	1	CB
chr2	81460000	81480000	1	CB
chr2	81480000	81500000	1	CB
chr2	81500000	81520000	1	CB
chr2	81520000	81540000	1	CB
chr2	81540000	81560000	1	CB
chr2	81560000	81580000	1	CB
chr2	81580000	81600000	1	CB
chr2	81600000	81620000	1	CB
chr2	81620000	81640000	1	CB
chr2	82040000	82060000	1	CB
chr2	82060000	82080000	1	CB
chr2	82080000	82100000	1	CB
chr2	82100000	82120000	1	CB
chr2	82120000	82140000	1	CB
chr2	82140000	82160000	1	CB
chr2	82160000	82180000	1	CB
chr2	82920000	82940000	1	CB
chr2	82940000	82960000	1	CB
chr2	82960000	82980000	1	CB
chr2	82980000	83000000	1	CB
chr2	83000000	83020000	1	CB
chr2	83020000	83040000	1	CB
chr2	83040000	83060000	1	CB
chr2	83100000	83120000	1	CB
chr2	83120000	83140000	1	CB
chr2	83140000	83160000	1	CB
chr2	83160000	83180000	1	CB
chr2	83180000	83200000	1	CB
chr2	83420000	83440000	1	CB
chr2	83440000	83460000	1	CB
chr2	83460000	83480000	1	CB
chr2	83480000	83500000	1	CB
chr2	83500000	83520000	1	CB
chr2	83520000	83540000	1	CB
chr2	83540000	83560000	1	CB
chr2	84020000	84040000	1	CB
chr2	84040000	84060000	1	CB
chr2	84060000	84080000	1	CB
chr2	84080000	84100000	1	CB
chr2	84100000	84120000	1	CB
chr2	84120000	84140000	1	CB
chr2	84140000	84160000	1	CB
chr2	84160000	84180000	1	CB
chr2	84180000	84200000	1	CB
chr2	84200000	84220000	1	CB
chr2	84220000	84240000	1	CB
chr2	84240000	84260000	1	CB
chr2	84260000	84280000	1	CB
chr2	84280000	84300000	1	CB
chr2	102920000	102940000	1	CB
chr2	102940000	102960000	1	CB
chr2	102960000	102980000	1	CB
chr2	102980000	103000000	1	CB
chr2	103000000	103020000	1	CB
chr2	103020000	103040000	1	CB
chr2	103200000	103220000	1	CB
chr2	103220000	103240000	1	CB
chr2	103240000	103260000	1	CB
chr2	103260000	103280000	1	CB
chr2	103280000	103300000	1	CB
chr2	103300000	103320000	1	CB
chr2	103320000	103340000	1	CB
chr2	103340000	103360000	1	CB
chr2	103360000	103380000	1	CB
chr2	103380000	103400000	1	CB
chr2	103400000	103420000	1	CB
chr2	103420000	103440000	1	CB
chr2	103440000	103460000	1	CB
chr2	103920000	103940000	1	CB
chr2	103940000	103960000	1	CB
chr2	103960000	103980000	1	CB
chr2	103980000	104000000	1	CB
chr2	104000000	104020000	1	CB
chr2	104020000	104040000	1	CB
chr2	104040000	104060000	1	CB
chr2	104080000	104100000	1	CB
chr2	104100000	104120000	1	CB
chr2	104120000	104140000	1	CB
chr2	104140000	104160000	1	CB
chr2	104160000	104180000	1	CB
chr2	104280000	104300000	1	CB
chr2	104300000	104320000	1	CB
chr2	104320000	104340000	1	CB
chr2	104340000	104360000	1	CB
chr2	104360000	104380000	1	CB
chr2	104380000	104400000	1	CB
chr2	104400000	104420000	1	CB
chr2	114120000	114140000	1	CB
chr2	114140000	114160000	1	CB
chr2	114160000	114180000	1	CB
chr2	114180000	114200000	1	CB
chr2	114200000	114220000	1	CB
chr2	114220000	114240000	1	CB
chr2	114240000	114260000	1	CB
chr2	114260000	114280000	1	CB
chr2	114280000	114300000	1	CB
chr2	114320000	114340000	1	CB
chr2	114340000	114360000	1	CB
chr2	114360000	114380000	1	CB
chr2	114380000	114400000	1	CB
chr2	114400000	114420000	1	CB
chr2	114420000	114440000	1	CB
chr2	114440000	114460000	1	CB
chr2	114460000	114480000	1	CB
chr2	114480000	114500000	1	CB
chr2	114500000	114520000	1	CB
chr2	114520000	114540000	1	CB
chr2	114540000	114560000	1	CB
chr2	114560000	114580000	1	CB
chr2	114600000	114620000	1	CB
chr2	114620000	114640000	1	CB
chr2	114640000	114660000	1	CB
chr2	114660000	114680000	1	CB
chr2	114680000	114700000	1	CB
chr2	114700000	114720000	1	CB
chr2	114720000	114740000	1	CB
chr2	115020000	115040000	1	CB
chr2	115040000	115060000	1	CB
chr2	115060000	115080000	1	CB
chr2	115080000	115100000	1	CB
chr2	115100000	115120000	1	CB
chr2	115120000	115140000	1	CB
chr2	115140000	115160000	1	CB
chr2	115160000	115180000	1	CB
chr2	115180000	115200000	1	CB
chr2	115200000	115220000	1	CB
chr2	115220000	115240000	1	CB
chr2	115240000	115260000	1	CB
chr2	115260000	115280000	1	CB
chr2	115280000	115300000	1	CB
chr2	115300000	115320000	1	CB
chr2	115320000	115340000	1	CB
chr2	115340000	115360000	1	CB
chr2	115360000	115380000	1	CB
chr2	115380000	115400000	1	CB
chr2	115400000	115420000	1	CB
chr2	115420000	115440000	1	CB
chr2	115440000	115460000	1	CB
chr2	115460000	115480000	1	CB
chr2	115480000	115500000	1	CB
chr2	115500000	115520000	1	CB
chr2	115520000	115540000	1	CB
chr2	115540000	115560000	1	CB
chr2	115560000	115580000	1	CB
chr2	116060000	116080000	1	CB
chr2	116080000	116100000	1	CB
chr2	116100000	116120000	1	CB
chr2	116120000	116140000	1	CB
chr2	116140000	116160000	1	CB
chr2	116160000	116180000	1	CB
chr2	116300000	116320000	1	CB
chr2	116320000	116340000	1	CB
chr2	116340000	116360000	1	CB
chr2	116360000	116380000	1	CB
chr2	116380000	116400000	1	CB
chr2	116620000	116640000	1	CB
chr2	116640000	116660000	1	CB
chr2	116660000	116680000	1	CB
chr2	116680000	116700000	1	CB
chr2	116700000	116720000	1	CB
chr2	116720000	116740000	1	CB
chr2	116740000	116760000	1	CB
chr2	116760000	116780000	1	CB
chr2	116780000	116800000	1	CB
chr2	116800000	116820000	1	CB
chr2	116860000	116880000	1	CB
chr2	116880000	116900000	1	CB
chr2	116900000	116920000	1	CB
chr2	116920000	116940000	1	CB
chr2	116940000	116960000	1	CB
chr2	116960000	116980000	1	CB
chr2	116980000	117000000	1	CB
chr2	117600000	117620000	1	CB
chr2	117620000	117640000	1	CB
chr2	117640000	117660000	1	CB
chr2	117660000	117680000	1	CB
chr2	117680000	117700000	1	CB
chr2	117700000	117720000	1	CB
chr2	122080000	122100000	1	CB
chr2	122100000	122120000	1	CB
chr2	122120000	122140000	1	CB
chr2	122140000	122160000	1	CB
chr2	122160000	122180000	1	CB
chr2	122180000	122200000	1	CB
chr2	122200000	122220000	1	CB
chr2	122220000	122240000	1	CB
chr2	122240000	122260000	1	CB
chr2	122260000	122280000	1	CB
chr2	122280000	122300000	1	CB
chr2	122300000	122320000	1	CB
chr2	122320000	122340000	1	CB
chr2	122540000	122560000	1	CB
chr2	122560000	122580000	1	CB
chr2	122580000	122600000	1	CB
chr2	122600000	122620000	1	CB
chr2	122620000	122640000	1	CB
chr2	122640000	122660000	1	CB
chr2	122660000	122680000	1	CB
chr2	122680000	122700000	1	CB
chr2	122780000	122800000	1	CB
chr2	122800000	122820000	1	CB
chr2	122820000	122840000	1	CB
chr2	122840000	122860000	1	CB
chr2	122860000	122880000	1	CB
chr2	122880000	122900000	1	CB
chr2	122900000	122920000	1	CB
chr2	122920000	122940000	1	CB
chr2	122940000	122960000	1	CB
chr2	122960000	122980000	1	CB
chr2	123600000	123620000	1	CB
chr2	123620000	123640000	1	CB
chr2	123640000	123660000	1	CB
chr2	123660000	123680000	1	CB
chr2	123680000	123700000	1	CB
chr2	123700000	123720000	1	CB
chr2	123720000	123740000	1	CB
chr2	123960000	123980000	1	CB
chr2	123980000	124000000	1	CB
chr2	124000000	124020000	1	CB
chr2	124020000	124040000	1	CB
chr2	124040000	124060000	1	CB
chr2	124060000	124080000	1	CB
chr2	124080000	124100000	1	CB
chr2	124100000	124120000	1	CB
chr2	124120000	124140000	1	CB
chr2	124140000	124160000	1	CB
chr2	124160000	124180000	1	CB
chr2	124180000	124200000	1	CB
chr2	124200000	124220000	1	CB
chr2	124220000	124240000	1	CB
chr2	124240000	124260000	1	CB
chr2	124260000	124280000	1	CB
chr2	124280000	124300000	1	CB
chr2	124300000	124320000	1	CB
chr2	124340000	124360000	1	CB
chr2	124360000	124380000	1	CB
chr2	124380000	124400000	1	CB
chr2	124400000	124420000	1	CB
chr2	124420000	124440000	1	CB
chr2	124440000	124460000	1	CB
chr2	124460000	124480000	1	CB
chr2	124480000	124500000	1	CB
[truncated: 90,230 more rows]

## Sheet: MAD (hg38)
Table S12. A/B compartment patterns among three mammals for each adipose tissue.
chr	start	end	state	Type
chr1	4060000	4080000	1	NC
chr1	4080000	4100000	1	NC
chr1	4100000	4120000	1	NC
chr1	4120000	4140000	1	NC
chr1	4140000	4160000	1	NC
chr1	4160000	4180000	1	NC
chr1	13980000	14000000	1	NC
chr1	14000000	14020000	1	NC
chr1	14020000	14040000	1	NC
chr1	14040000	14060000	1	NC
chr1	14060000	14080000	1	NC
chr1	14080000	14100000	1	NC
chr1	14100000	14120000	1	NC
chr1	14120000	14140000	1	NC
chr1	14140000	14160000	1	NC
chr1	14160000	14180000	1	NC
chr1	14180000	14200000	1	NC
chr1	14200000	14220000	1	NC
chr1	14220000	14240000	1	NC
chr1	14260000	14280000	1	NC
chr1	14280000	14300000	1	NC
chr1	14300000	14320000	1	NC
chr1	14320000	14340000	1	NC
chr1	14340000	14360000	1	NC
chr1	14360000	14380000	1	NC
chr1	14380000	14400000	1	NC
chr1	14400000	14420000	1	NC
chr1	14420000	14440000	1	NC
chr1	14440000	14460000	1	NC
chr1	14460000	14480000	1	NC
chr1	14480000	14500000	1	NC
chr1	33780000	33800000	1	NC
chr1	33800000	33820000	1	NC
chr1	33820000	33840000	1	NC
chr1	33840000	33860000	1	NC
chr1	33860000	33880000	1	NC
chr1	33880000	33900000	1	NC
chr1	33900000	33920000	1	NC
chr1	33920000	33940000	1	NC
chr1	33940000	33960000	1	NC
chr1	34540000	34560000	1	NC
chr1	34560000	34580000	1	NC
chr1	34580000	34600000	1	NC
chr1	34600000	34620000	1	NC
chr1	34620000	34640000	1	NC
chr1	34640000	34660000	1	NC
chr1	34680000	34700000	1	NC
chr1	60800000	60820000	1	NC
chr1	60820000	60840000	1	NC
chr1	60840000	60860000	1	NC
chr1	60860000	60880000	1	NC
chr1	60880000	60900000	1	NC
chr1	60900000	60920000	1	NC
chr1	61920000	61940000	1	NC
chr1	61940000	61960000	1	NC
chr1	61960000	61980000	1	NC
chr1	61980000	62000000	1	NC
chr1	62000000	62020000	1	NC
chr1	62020000	62040000	1	NC
chr1	62040000	62060000	1	NC
chr1	62060000	62080000	1	NC
chr1	62080000	62100000	1	NC
chr1	62100000	62120000	1	NC
chr1	62120000	62140000	1	NC
chr1	62140000	62160000	1	NC
chr1	62160000	62180000	1	NC
chr1	62220000	62240000	1	NC
chr1	62240000	62260000	1	NC
chr1	62840000	62860000	1	NC
chr1	62860000	62880000	1	NC
chr1	64180000	64200000	1	NC
chr1	64200000	64220000	1	NC
chr1	64220000	64240000	1	NC
chr1	64240000	64260000	1	NC
chr1	64260000	64280000	1	NC
chr1	65260000	65280000	1	NC
chr1	65280000	65300000	1	NC
chr1	65300000	65320000	1	NC
chr1	65320000	65340000	1	NC
chr1	65340000	65360000	1	NC
chr1	65360000	65380000	1	NC
chr1	65380000	65400000	1	NC
chr1	67860000	67880000	1	NC
chr1	67880000	67900000	1	NC
chr1	67920000	67940000	1	NC
chr1	67940000	67960000	1	NC
chr1	67960000	67980000	1	NC
chr1	67980000	68000000	1	NC
chr1	68000000	68020000	1	NC
chr1	68020000	68040000	1	NC
chr1	68080000	68100000	1	NC
chr1	68100000	68120000	1	NC
chr1	68280000	68300000	1	NC
chr1	68300000	68320000	1	NC
chr1	68320000	68340000	1	NC
chr1	77460000	77480000	1	NC
chr1	77480000	77500000	1	NC
chr1	77500000	77520000	1	NC
chr1	78600000	78620000	1	NC
chr1	78620000	78640000	1	NC
chr1	78640000	78660000	1	NC
chr1	78660000	78680000	1	NC
chr1	81640000	81660000	1	NC
chr1	81660000	81680000	1	NC
chr1	81680000	81700000	1	NC
chr1	81700000	81720000	1	NC
chr1	81720000	81740000	1	NC
chr1	81740000	81760000	1	NC
chr1	81760000	81780000	1	NC
chr1	81960000	81980000	1	NC
chr1	81980000	82000000	1	NC
chr1	82000000	82020000	1	NC
chr1	82020000	82040000	1	NC
chr1	82040000	82060000	1	NC
chr1	82060000	82080000	1	NC
chr1	82160000	82180000	1	NC
chr1	82180000	82200000	1	NC
chr1	82200000	82220000	1	NC
chr1	82220000	82240000	1	NC
chr1	83500000	83520000	1	NC
chr1	83600000	83620000	1	NC
chr1	83620000	83640000	1	NC
chr1	83640000	83660000	1	NC
chr1	83660000	83680000	1	NC
chr1	83680000	83700000	1	NC
chr1	83700000	83720000	1	NC
chr1	83720000	83740000	1	NC
chr1	83740000	83760000	1	NC
chr1	83760000	83780000	1	NC
chr1	83780000	83800000	1	NC
chr1	83800000	83820000	1	NC
chr1	83820000	83840000	1	NC
chr1	83840000	83860000	1	NC
chr1	83860000	83880000	1	NC
chr1	83880000	83900000	1	NC
chr1	83900000	83920000	1	NC
chr1	83920000	83940000	1	NC
chr1	83940000	83960000	1	NC
chr1	83960000	83980000	1	NC
chr1	84540000	84560000	1	NC
chr1	84560000	84580000	1	NC
chr1	84620000	84640000	1	NC
chr1	84640000	84660000	1	NC
chr1	84660000	84680000	1	NC
chr1	84680000	84700000	1	NC
chr1	84700000	84720000	1	NC
chr1	84720000	84740000	1	NC
chr1	84740000	84760000	1	NC
chr1	86440000	86460000	1	NC
chr1	86460000	86480000	1	NC
chr1	86480000	86500000	1	NC
chr1	86500000	86520000	1	NC
chr1	87420000	87440000	1	NC
chr1	87440000	87460000	1	NC
chr1	87460000	87480000	1	NC
chr1	87480000	87500000	1	NC
chr1	87500000	87520000	1	NC
chr1	87520000	87540000	1	NC
chr1	87540000	87560000	1	NC
chr1	87560000	87580000	1	NC
chr1	87580000	87600000	1	NC
chr1	87600000	87620000	1	NC
chr1	87620000	87640000	1	NC
chr1	87640000	87660000	1	NC
chr1	87660000	87680000	1	NC
chr1	87680000	87700000	1	NC
chr1	87700000	87720000	1	NC
chr1	87720000	87740000	1	NC
chr1	87740000	87760000	1	NC
chr1	87760000	87780000	1	NC
chr1	87780000	87800000	1	NC
chr1	87800000	87820000	1	NC
chr1	87820000	87840000	1	NC
chr1	87840000	87860000	1	NC
chr1	87860000	87880000	1	NC
chr1	87880000	87900000	1	NC
chr1	87900000	87920000	1	NC
chr1	87920000	87940000	1	NC
chr1	87940000	87960000	1	NC
chr1	87960000	87980000	1	NC
chr1	87980000	88000000	1	NC
chr1	88000000	88020000	1	NC
chr1	88040000	88060000	1	NC
chr1	88060000	88080000	1	NC
chr1	95140000	95160000	1	NC
chr1	95160000	95180000	1	NC
chr1	95180000	95200000	1	NC
chr1	95200000	95220000	1	NC
chr1	95220000	95240000	1	NC
chr1	95240000	95260000	1	NC
chr1	97140000	97160000	1	NC
chr1	97160000	97180000	1	NC
chr1	97180000	97200000	1	NC
chr1	97200000	97220000	1	NC
chr1	97220000	97240000	1	NC
chr1	97240000	97260000	1	NC
chr1	97260000	97280000	1	NC
chr1	97280000	97300000	1	NC
chr1	97300000	97320000	1	NC
chr1	97320000	97340000	1	NC
chr1	97340000	97360000	1	NC
chr1	97360000	97380000	1	NC
chr1	97380000	97400000	1	NC
chr1	97400000	97420000	1	NC
chr1	97420000	97440000	1	NC
chr1	97440000	97460000	1	NC
chr1	97460000	97480000	1	NC
chr1	97480000	97500000	1	NC
chr1	97500000	97520000	1	NC
chr1	97520000	97540000	1	NC
chr1	97540000	97560000	1	NC
chr1	97580000	97600000	1	NC
chr1	97600000	97620000	1	NC
chr1	97620000	97640000	1	NC
chr1	97640000	97660000	1	NC
chr1	97660000	97680000	1	NC
chr1	97680000	97700000	1	NC
chr1	97700000	97720000	1	NC
chr1	97720000	97740000	1	NC
chr1	97740000	97760000	1	NC
chr1	97760000	97780000	1	NC
chr1	97780000	97800000	1	NC
chr1	97800000	97820000	1	NC
chr1	97820000	97840000	1	NC
chr1	97840000	97860000	1	NC
chr1	97860000	97880000	1	NC
chr1	97880000	97900000	1	NC
chr1	97900000	97920000	1	NC
chr1	97920000	97940000	1	NC
chr1	99620000	99640000	1	NC
chr1	99640000	99660000	1	NC
chr1	99660000	99680000	1	NC
chr1	99680000	99700000	1	NC
chr1	99700000	99720000	1	NC
chr1	99720000	99740000	1	NC
chr1	99740000	99760000	1	NC
chr1	107560000	107580000	1	NC
chr1	107580000	107600000	1	NC
chr1	107600000	107620000	1	NC
chr1	107620000	107640000	1	NC
chr1	117160000	117180000	1	NC
chr1	117180000	117200000	1	NC
chr1	117200000	117220000	1	NC
chr1	117220000	117240000	1	NC
chr1	117240000	117260000	1	NC
chr1	117260000	117280000	1	NC
chr1	117280000	117300000	1	NC
chr1	117960000	117980000	1	NC
chr1	119220000	119240000	1	NC
chr1	119240000	119260000	1	NC
chr1	119260000	119280000	1	NC
chr1	119280000	119300000	1	NC
chr1	119300000	119320000	1	NC
chr1	119320000	119340000	1	NC
chr1	119340000	119360000	1	NC
chr1	119360000	119380000	1	NC
chr1	119380000	119400000	1	NC
chr1	152120000	152140000	1	NC
chr1	152140000	152160000	1	NC
chr1	152160000	152180000	1	NC
chr1	152180000	152200000	1	NC
chr1	157520000	157540000	1	NC
chr1	157540000	157560000	1	NC
chr1	157560000	157580000	1	NC
chr1	157580000	157600000	1	NC
chr1	159080000	159100000	1	NC
chr1	159100000	159120000	1	NC
chr1	159120000	159140000	1	NC
chr1	159140000	159160000	1	NC
chr1	159160000	159180000	1	NC
chr1	159180000	159200000	1	NC
chr1	159200000	159220000	1	NC
chr1	159220000	159240000	1	NC
chr1	159700000	159720000	1	NC
chr1	159720000	159740000	1	NC
chr1	164460000	164480000	1	NC
chr1	164480000	164500000	1	NC
chr1	164500000	164520000	1	NC
chr1	164520000	164540000	1	NC
chr1	166900000	166920000	1	NC
chr1	166920000	166940000	1	NC
chr1	166940000	166960000	1	NC
chr1	166960000	166980000	1	NC
chr1	166980000	167000000	1	NC
chr1	167000000	167020000	1	NC
chr1	167020000	167040000	1	NC
chr1	167160000	167180000	1	NC
chr1	168600000	168620000	1	NC
chr1	168620000	168640000	1	NC
chr1	168640000	168660000	1	NC
chr1	168660000	168680000	1	NC
chr1	168680000	168700000	1	NC
chr1	168700000	168720000	1	NC
chr1	168720000	168740000	1	NC
chr1	168740000	168760000	1	NC
chr1	168760000	168780000	1	NC
chr1	168780000	168800000	1	NC
chr1	168800000	168820000	1	NC
chr1	168820000	168840000	1	NC
chr1	168840000	168860000	1	NC
chr1	168860000	168880000	1	NC
chr1	168880000	168900000	1	NC
chr1	168900000	168920000	1	NC
chr1	168920000	168940000	1	NC
chr1	168940000	168960000	1	NC
chr1	168960000	168980000	1	NC
chr1	168980000	169000000	1	NC
chr1	169000000	169020000	1	NC
chr1	169020000	169040000	1	NC
chr1	169040000	169060000	1	NC
chr1	169060000	169080000	1	NC
chr1	169080000	169100000	1	NC
chr1	169100000	169120000	1	NC
chr1	169120000	169140000	1	NC
chr1	169140000	169160000	1	NC
chr1	169160000	169180000	1	NC
chr1	169180000	169200000	1	NC
chr1	169200000	169220000	1	NC
chr1	169220000	169240000	1	NC
chr1	169520000	169540000	1	NC
chr1	169540000	169560000	1	NC
chr1	169560000	169580000	1	NC
chr1	169580000	169600000	1	NC
chr1	169600000	169620000	1	NC
chr1	169620000	169640000	1	NC
chr1	169640000	169660000	1	NC
chr1	169680000	169700000	1	NC
chr1	169700000	169720000	1	NC
chr1	169720000	169740000	1	NC
chr1	169740000	169760000	1	NC
chr1	169760000	169780000	1	NC
chr1	169780000	169800000	1	NC
chr1	170200000	170220000	1	NC
chr1	170220000	170240000	1	NC
chr1	170240000	170260000	1	NC
chr1	170260000	170280000	1	NC
chr1	170280000	170300000	1	NC
chr1	170300000	170320000	1	NC
chr1	170320000	170340000	1	NC
chr1	170340000	170360000	1	NC
chr1	170460000	170480000	1	NC
chr1	170480000	170500000	1	NC
chr1	170580000	170600000	1	NC
chr1	170600000	170620000	1	NC
chr1	170620000	170640000	1	NC
chr1	170640000	170660000	1	NC
chr1	170660000	170680000	1	NC
chr1	170680000	170700000	1	NC
chr1	170700000	170720000	1	NC
chr1	170720000	170740000	1	NC
chr1	170740000	170760000	1	NC
chr1	170760000	170780000	1	NC
chr1	170780000	170800000	1	NC
chr1	170800000	170820000	1	NC
chr1	170820000	170840000	1	NC
chr1	171060000	171080000	1	NC
chr1	171080000	171100000	1	NC
chr1	172620000	172640000	1	NC
chr1	172640000	172660000	1	NC
chr1	172660000	172680000	1	NC
chr1	172680000	172700000	1	NC
chr1	172700000	172720000	1	NC
chr1	172860000	172880000	1	NC
chr1	172880000	172900000	1	NC
chr1	172900000	172920000	1	NC
chr1	172920000	172940000	1	NC
chr1	172940000	172960000	1	NC
chr1	172960000	172980000	1	NC
chr1	173160000	173180000	1	NC
chr1	173180000	173200000	1	NC
chr1	173200000	173220000	1	NC
chr1	173220000	173240000	1	NC
chr1	173240000	173260000	1	NC
chr1	173260000	173280000	1	NC
chr1	173280000	173300000	1	NC
chr1	173300000	173320000	1	NC
chr1	173440000	173460000	1	NC
chr1	173460000	173480000	1	NC
chr1	173480000	173500000	1	NC
chr1	173500000	173520000	1	NC
chr1	173640000	173660000	1	NC
chr1	173780000	173800000	1	NC
chr1	174740000	174760000	1	NC
chr1	174760000	174780000	1	NC
chr1	174780000	174800000	1	NC
chr1	174800000	174820000	1	NC
chr1	174820000	174840000	1	NC
chr1	175120000	175140000	1	NC
chr1	175140000	175160000	1	NC
chr1	175160000	175180000	1	NC
chr1	175180000	175200000	1	NC
chr1	175200000	175220000	1	NC
chr1	175220000	175240000	1	NC
chr1	175240000	175260000	1	NC
chr1	175260000	175280000	1	NC
chr1	175300000	175320000	1	NC
chr1	175320000	175340000	1	NC
chr1	185720000	185740000	1	NC
chr1	185740000	185760000	1	NC
chr1	185760000	185780000	1	NC
chr1	185780000	185800000	1	NC
chr1	185800000	185820000	1	NC
chr1	185820000	185840000	1	NC
chr1	185840000	185860000	1	NC
chr1	185880000	185900000	1	NC
chr1	185900000	185920000	1	NC
chr1	185920000	185940000	1	NC
chr1	185940000	185960000	1	NC
chr1	185960000	185980000	1	NC
chr1	185980000	186000000	1	NC
chr1	186000000	186020000	1	NC
chr1	186180000	186200000	1	NC
chr1	186200000	186220000	1	NC
chr1	186220000	186240000	1	NC
chr1	186240000	186260000	1	NC
chr1	193020000	193040000	1	NC
chr1	193140000	193160000	1	NC
chr1	193160000	193180000	1	NC
chr1	193180000	193200000	1	NC
chr1	193200000	193220000	1	NC
chr1	208280000	208300000	1	NC
chr1	208300000	208320000	1	NC
chr1	210220000	210240000	1	NC
chr1	210240000	210260000	1	NC
chr1	210260000	210280000	1	NC
chr1	210280000	210300000	1	NC
chr1	210300000	210320000	1	NC
chr1	210320000	210340000	1	NC
chr1	218300000	218320000	1	NC
chr1	218320000	218340000	1	NC
chr1	218340000	218360000	1	NC
chr1	218360000	218380000	1	NC
chr1	218380000	218400000	1	NC
chr1	218400000	218420000	1	NC
chr1	218420000	218440000	1	NC
chr1	218440000	218460000	1	NC
chr1	218460000	218480000	1	NC
chr1	218480000	218500000	1	NC
chr1	218500000	218520000	1	NC
chr1	218520000	218540000	1	NC
chr1	218540000	218560000	1	NC
chr1	218560000	218580000	1	NC
chr1	218580000	218600000	1	NC
chr1	218600000	218620000	1	NC
chr1	218620000	218640000	1	NC
chr1	218640000	218660000	1	NC
chr1	218660000	218680000	1	NC
chr1	218680000	218700000	1	NC
chr1	218700000	218720000	1	NC
chr1	218720000	218740000	1	NC
chr1	219120000	219140000	1	NC
chr1	219140000	219160000	1	NC
chr1	219160000	219180000	1	NC
chr1	219180000	219200000	1	NC
chr1	219200000	219220000	1	NC
chr1	219220000	219240000	1	NC
chr1	219240000	219260000	1	NC
chr1	219260000	219280000	1	NC
chr1	233000000	233020000	1	NC
chr1	233020000	233040000	1	NC
chr1	233040000	233060000	1	NC
chr1	233060000	233080000	1	NC
chr1	233080000	233100000	1	NC
chr1	233220000	233240000	1	NC
chr1	233240000	233260000	1	NC
chr1	233260000	233280000	1	NC
chr1	233280000	233300000	1	NC
chr1	233300000	233320000	1	NC
chr1	233320000	233340000	1	NC
chr1	233340000	233360000	1	NC
chr1	236620000	236640000	1	NC
chr1	236640000	236660000	1	NC
chr1	236660000	236680000	1	NC
chr1	236680000	236700000	1	NC
chr1	236700000	236720000	1	NC
chr1	236720000	236740000	1	NC
chr1	236740000	236760000	1	NC
chr1	243140000	243160000	1	NC
chr1	243160000	243180000	1	NC
chr1	243300000	243320000	1	NC
chr1	243320000	243340000	1	NC
chr1	243340000	243360000	1	NC
chr1	243360000	243380000	1	NC
chr1	243380000	243400000	1	NC
chr1	243400000	243420000	1	NC
chr1	243420000	243440000	1	NC
chr1	243440000	243460000	1	NC
chr1	243860000	243880000	1	NC
chr1	243880000	243900000	1	NC
chr1	243900000	243920000	1	NC
chr1	243920000	243940000	1	NC
chr1	243940000	243960000	1	NC
chr1	243960000	243980000	1	NC
chr1	243980000	244000000	1	NC
chr1	244000000	244020000	1	NC
chr1	244020000	244040000	1	NC
chr1	244040000	244060000	1	NC
chr1	244060000	244080000	1	NC
chr2	6800000	6820000	1	NC
chr2	6820000	6840000	1	NC
chr2	7720000	7740000	1	NC
chr2	7740000	7760000	1	NC
chr2	7760000	7780000	1	NC
chr2	7780000	7800000	1	NC
chr2	7800000	7820000	1	NC
chr2	7820000	7840000	1	NC
chr2	7840000	7860000	1	NC
chr2	7860000	7880000	1	NC
chr2	7880000	7900000	1	NC
chr2	7900000	7920000	1	NC
chr2	7920000	7940000	1	NC
chr2	7940000	7960000	1	NC
chr2	7960000	7980000	1	NC
chr2	7980000	8000000	1	NC
chr2	13000000	13020000	1	NC
chr2	15200000	15220000	1	NC
chr2	15220000	15240000	1	NC
chr2	15260000	15280000	1	NC
chr2	15280000	15300000	1	NC
chr2	15300000	15320000	1	NC
chr2	15320000	15340000	1	NC
chr2	15340000	15360000	1	NC
chr2	15360000	15380000	1	NC
chr2	15380000	15400000	1	NC
chr2	15400000	15420000	1	NC
chr2	15420000	15440000	1	NC
chr2	15640000	15660000	1	NC
chr2	15660000	15680000	1	NC
chr2	15680000	15700000	1	NC
chr2	15700000	15720000	1	NC
chr2	15720000	15740000	1	NC
chr2	15740000	15760000	1	NC
chr2	15760000	15780000	1	NC
chr2	15780000	15800000	1	NC
chr2	15800000	15820000	1	NC
chr2	15820000	15840000	1	NC
chr2	15840000	15860000	1	NC
chr2	15860000	15880000	1	NC
chr2	15880000	15900000	1	NC
chr2	15900000	15920000	1	NC
chr2	15920000	15940000	1	NC
chr2	15940000	15960000	1	NC
chr2	15960000	15980000	1	NC
chr2	16520000	16540000	1	NC
chr2	16540000	16560000	1	NC
chr2	16560000	16580000	1	NC
chr2	16580000	16600000	1	NC
chr2	16680000	16700000	1	NC
chr2	16700000	16720000	1	NC
chr2	16720000	16740000	1	NC
chr2	16740000	16760000	1	NC
chr2	16760000	16780000	1	NC
chr2	18400000	18420000	1	NC
chr2	18420000	18440000	1	NC
chr2	18440000	18460000	1	NC
chr2	18580000	18600000	1	NC
chr2	18600000	18620000	1	NC
chr2	18620000	18640000	1	NC
chr2	18640000	18660000	1	NC
chr2	18660000	18680000	1	NC
chr2	18680000	18700000	1	NC
chr2	18700000	18720000	1	NC
chr2	18720000	18740000	1	NC
chr2	18740000	18760000	1	NC
chr2	18760000	18780000	1	NC
chr2	18780000	18800000	1	NC
chr2	18800000	18820000	1	NC
chr2	18820000	18840000	1	NC
chr2	18840000	18860000	1	NC
chr2	18860000	18880000	1	NC
chr2	18880000	18900000	1	NC
chr2	18900000	18920000	1	NC
chr2	18920000	18940000	1	NC
chr2	18940000	18960000	1	NC
chr2	18960000	18980000	1	NC
chr2	18980000	19000000	1	NC
chr2	19000000	19020000	1	NC
chr2	19020000	19040000	1	NC
chr2	19040000	19060000	1	NC
chr2	19060000	19080000	1	NC
chr2	19080000	19100000	1	NC
chr2	19100000	19120000	1	NC
chr2	19120000	19140000	1	NC
chr2	19140000	19160000	1	NC
chr2	19160000	19180000	1	NC
chr2	19180000	19200000	1	NC
chr2	19200000	19220000	1	NC
chr2	19220000	19240000	1	NC
chr2	19240000	19260000	1	NC
chr2	19260000	19280000	1	NC
chr2	19280000	19300000	1	NC
chr2	19300000	19320000	1	NC
chr2	19380000	19400000	1	NC
chr2	19400000	19420000	1	NC
chr2	19420000	19440000	1	NC
chr2	19440000	19460000	1	NC
chr2	19460000	19480000	1	NC
chr2	19480000	19500000	1	NC
chr2	19500000	19520000	1	NC
chr2	19520000	19540000	1	NC
chr2	19540000	19560000	1	NC
chr2	19560000	19580000	1	NC
chr2	19580000	19600000	1	NC
chr2	19600000	19620000	1	NC
chr2	19620000	19640000	1	NC
chr2	19640000	19660000	1	NC
chr2	19660000	19680000	1	NC
chr2	23000000	23020000	1	NC
chr2	23020000	23040000	1	NC
chr2	23040000	23060000	1	NC
chr2	23060000	23080000	1	NC
chr2	23080000	23100000	1	NC
chr2	23100000	23120000	1	NC
chr2	23120000	23140000	1	NC
chr2	23140000	23160000	1	NC
chr2	23160000	23180000	1	NC
chr2	29320000	29340000	1	NC
chr2	29340000	29360000	1	NC
chr2	29360000	29380000	1	NC
chr2	29380000	29400000	1	NC
chr2	29400000	29420000	1	NC
chr2	29420000	29440000	1	NC
chr2	29440000	29460000	1	NC
chr2	29460000	29480000	1	NC
chr2	29480000	29500000	1	NC
chr2	29500000	29520000	1	NC
chr2	29520000	29540000	1	NC
chr2	29540000	29560000	1	NC
chr2	31840000	31860000	1	NC
chr2	31860000	31880000	1	NC
chr2	36320000	36340000	1	NC
chr2	40100000	40120000	1	NC
chr2	40120000	40140000	1	NC
chr2	40140000	40160000	1	NC
chr2	40160000	40180000	1	NC
chr2	40180000	40200000	1	NC
chr2	40200000	40220000	1	NC
chr2	40220000	40240000	1	NC
chr2	40240000	40260000	1	NC
chr2	40260000	40280000	1	NC
chr2	40280000	40300000	1	NC
chr2	40300000	40320000	1	NC
chr2	40320000	40340000	1	NC
chr2	40340000	40360000	1	NC
chr2	40360000	40380000	1	NC
chr2	40380000	40400000	1	NC
chr2	40400000	40420000	1	NC
chr2	40420000	40440000	1	NC
chr2	40440000	40460000	1	NC
chr2	40460000	40480000	1	NC
chr2	40480000	40500000	1	NC
chr2	40500000	40520000	1	NC
chr2	40520000	40540000	1	NC
chr2	40540000	40560000	1	NC
chr2	53700000	53720000	1	NC
chr2	53720000	53740000	1	NC
chr2	55940000	55960000	1	NC
chr2	55960000	55980000	1	NC
chr2	55980000	56000000	1	NC
chr2	56000000	56020000	1	NC
chr2	65740000	65760000	1	NC
chr2	65760000	65780000	1	NC
chr2	65780000	65800000	1	NC
chr2	65800000	65820000	1	NC
chr2	65820000	65840000	1	NC
chr2	65840000	65860000	1	NC
chr2	65860000	65880000	1	NC
chr2	65880000	65900000	1	NC
chr2	65900000	65920000	1	NC
chr2	65920000	65940000	1	NC
chr2	65940000	65960000	1	NC
chr2	65960000	65980000	1	NC
chr2	65980000	66000000	1	NC
chr2	66000000	66020000	1	NC
chr2	66020000	66040000	1	NC
chr2	66040000	66060000	1	NC
chr2	66060000	66080000	1	NC
chr2	66080000	66100000	1	NC
chr2	66100000	66120000	1	NC
chr2	66120000	66140000	1	NC
chr2	66140000	66160000	1	NC
chr2	66160000	66180000	1	NC
chr2	66180000	66200000	1	NC
chr2	66200000	66220000	1	NC
chr2	66220000	66240000	1	NC
chr2	66240000	66260000	1	NC
chr2	66260000	66280000	1	NC
chr2	66280000	66300000	1	NC
chr2	66300000	66320000	1	NC
chr2	66320000	66340000	1	NC
chr2	66600000	66620000	1	NC
chr2	66620000	66640000	1	NC
chr2	66640000	66660000	1	NC
chr2	66660000	66680000	1	NC
chr2	66680000	66700000	1	NC
chr2	66700000	66720000	1	NC
chr2	66720000	66740000	1	NC
chr2	66740000	66760000	1	NC
chr2	66760000	66780000	1	NC
chr2	66780000	66800000	1	NC
chr2	66800000	66820000	1	NC
chr2	66820000	66840000	1	NC
chr2	66840000	66860000	1	NC
chr2	66860000	66880000	1	NC
chr2	66880000	66900000	1	NC
chr2	66900000	66920000	1	NC
chr2	66920000	66940000	1	NC
chr2	66940000	66960000	1	NC
chr2	66960000	66980000	1	NC
chr2	66980000	67000000	1	NC
chr2	67000000	67020000	1	NC
chr2	67020000	67040000	1	NC
chr2	67040000	67060000	1	NC
chr2	67060000	67080000	1	NC
chr2	67080000	67100000	1	NC
chr2	67120000	67140000	1	NC
chr2	67140000	67160000	1	NC
chr2	67160000	67180000	1	NC
chr2	67180000	67200000	1	NC
chr2	67200000	67220000	1	NC
chr2	67220000	67240000	1	NC
chr2	67240000	67260000	1	NC
chr2	67260000	67280000	1	NC
chr2	67280000	67300000	1	NC
chr2	67300000	67320000	1	NC
chr2	67320000	67340000	1	NC
chr2	67340000	67360000	1	NC
chr2	67360000	67380000	1	NC
chr2	67380000	67400000	1	NC
chr2	67400000	67420000	1	NC
chr2	67420000	67440000	1	NC
chr2	67440000	67460000	1	NC
chr2	67460000	67480000	1	NC
chr2	67480000	67500000	1	NC
chr2	67500000	67520000	1	NC
chr2	67520000	67540000	1	NC
chr2	67540000	67560000	1	NC
chr2	67560000	67580000	1	NC
chr2	67600000	67620000	1	NC
chr2	67620000	67640000	1	NC
chr2	67640000	67660000	1	NC
chr2	67660000	67680000	1	NC
chr2	67680000	67700000	1	NC
chr2	67700000	67720000	1	NC
chr2	67720000	67740000	1	NC
chr2	67740000	67760000	1	NC
chr2	67760000	67780000	1	NC
chr2	67780000	67800000	1	NC
chr2	67800000	67820000	1	NC
chr2	67820000	67840000	1	NC
chr2	84700000	84720000	1	NC
chr2	84720000	84740000	1	NC
chr2	84780000	84800000	1	NC
chr2	84800000	84820000	1	NC
chr2	88180000	88200000	1	NC
chr2	88200000	88220000	1	NC
chr2	118240000	118260000	1	NC
chr2	118740000	118760000	1	NC
chr2	118760000	118780000	1	NC
chr2	118780000	118800000	1	NC
chr2	118800000	118820000	1	NC
chr2	118820000	118840000	1	NC
chr2	118840000	118860000	1	NC
chr2	118860000	118880000	1	NC
chr2	118880000	118900000	1	NC
chr2	118900000	118920000	1	NC
chr2	118920000	118940000	1	NC
chr2	118940000	118960000	1	NC
chr2	118960000	118980000	1	NC
chr2	118980000	119000000	1	NC
chr2	119000000	119020000	1	NC
chr2	119020000	119040000	1	NC
chr2	119040000	119060000	1	NC
chr2	119060000	119080000	1	NC
chr2	119080000	119100000	1	NC
chr2	119100000	119120000	1	NC
chr2	119120000	119140000	1	NC
chr2	119140000	119160000	1	NC
chr2	119160000	119180000	1	NC
chr2	132380000	132400000	1	NC
chr2	132400000	132420000	1	NC
chr2	132420000	132440000	1	NC
chr2	132440000	132460000	1	NC
chr2	132460000	132480000	1	NC
chr2	132500000	132520000	1	NC
chr2	132520000	132540000	1	NC
chr2	132540000	132560000	1	NC
chr2	132560000	132580000	1	NC
chr2	132580000	132600000	1	NC
chr2	132600000	132620000	1	NC
chr2	132620000	132640000	1	NC
chr2	132640000	132660000	1	NC
chr2	132660000	132680000	1	NC
chr2	138080000	138100000	1	NC
chr2	138100000	138120000	1	NC
chr2	138120000	138140000	1	NC
chr2	138140000	138160000	1	NC
chr2	138160000	138180000	1	NC
chr2	138180000	138200000	1	NC
chr2	138260000	138280000	1	NC
chr2	138280000	138300000	1	NC
chr2	138300000	138320000	1	NC
chr2	138320000	138340000	1	NC
chr2	138340000	138360000	1	NC
chr2	138360000	138380000	1	NC
chr2	138380000	138400000	1	NC
chr2	138420000	138440000	1	NC
chr2	138440000	138460000	1	NC
chr2	143000000	143020000	1	NC
chr2	143020000	143040000	1	NC
chr2	143040000	143060000	1	NC
chr2	143060000	143080000	1	NC
chr2	143100000	143120000	1	NC
chr2	143120000	143140000	1	NC
chr2	143140000	143160000	1	NC
chr2	143160000	143180000	1	NC
chr2	143180000	143200000	1	NC
chr2	143200000	143220000	1	NC
chr2	143220000	143240000	1	NC
chr2	145880000	145900000	1	NC
chr2	145900000	145920000	1	NC
chr2	145920000	145940000	1	NC
chr2	145960000	145980000	1	NC
chr2	145980000	146000000	1	NC
chr2	146000000	146020000	1	NC
chr2	146860000	146880000	1	NC
chr2	146880000	146900000	1	NC
chr2	146900000	146920000	1	NC
chr2	146920000	146940000	1	NC
chr2	146940000	146960000	1	NC
chr2	146960000	146980000	1	NC
chr2	146980000	147000000	1	NC
chr2	149040000	149060000	1	NC
chr2	149060000	149080000	1	NC
chr2	149300000	149320000	1	NC
chr2	149320000	149340000	1	NC
chr2	149340000	149360000	1	NC
chr2	149360000	149380000	1	NC
chr2	149380000	149400000	1	NC
chr2	149400000	149420000	1	NC
chr2	149420000	149440000	1	NC
chr2	149440000	149460000	1	NC
chr2	150620000	150640000	1	NC
chr2	150640000	150660000	1	NC
chr2	150680000	150700000	1	NC
chr2	150700000	150720000	1	NC
chr2	150720000	150740000	1	NC
chr2	150740000	150760000	1	NC
chr2	150760000	150780000	1	NC
chr2	150780000	150800000	1	NC
chr2	150800000	150820000	1	NC
chr2	150820000	150840000	1	NC
chr2	150840000	150860000	1	NC
chr2	150860000	150880000	1	NC
chr2	150880000	150900000	1	NC
chr2	150900000	150920000	1	NC
chr2	150940000	150960000	1	NC
chr2	150960000	150980000	1	NC
chr2	150980000	151000000	1	NC
chr2	151000000	151020000	1	NC
chr2	151020000	151040000	1	NC
chr2	151060000	151080000	1	NC
chr2	151080000	151100000	1	NC
chr2	151100000	151120000	1	NC
chr2	151120000	151140000	1	NC
chr2	151140000	151160000	1	NC
chr2	151160000	151180000	1	NC
chr2	151180000	151200000	1	NC
chr2	157360000	157380000	1	NC
chr2	157400000	157420000	1	NC
chr2	157420000	157440000	1	NC
chr2	157440000	157460000	1	NC
chr2	157460000	157480000	1	NC
chr2	157480000	157500000	1	NC
chr2	157500000	157520000	1	NC
chr2	157520000	157540000	1	NC
chr2	157540000	157560000	1	NC
chr2	158040000	158060000	1	NC
chr2	158060000	158080000	1	NC
chr2	158080000	158100000	1	NC
chr2	158100000	158120000	1	NC
chr2	158120000	158140000	1	NC
chr2	158140000	158160000	1	NC
chr2	158160000	158180000	1	NC
chr2	158180000	158200000	1	NC
chr2	158220000	158240000	1	NC
chr2	158240000	158260000	1	NC
chr2	158260000	158280000	1	NC
chr2	158280000	158300000	1	NC
chr2	158300000	158320000	1	NC
chr2	158320000	158340000	1	NC
chr2	158340000	158360000	1	NC
chr2	158360000	158380000	1	NC
chr2	158380000	158400000	1	NC
chr2	161960000	161980000	1	NC
chr2	161980000	162000000	1	NC
chr2	162000000	162020000	1	NC
chr2	162020000	162040000	1	NC
chr2	162040000	162060000	1	NC
chr2	162060000	162080000	1	NC
chr2	162080000	162100000	1	NC
chr2	162100000	162120000	1	NC
chr2	162120000	162140000	1	NC
chr2	163640000	163660000	1	NC
chr2	163660000	163680000	1	NC
chr2	163680000	163700000	1	NC
chr2	163700000	163720000	1	NC
chr2	163720000	163740000	1	NC
chr2	164660000	164680000	1	NC
chr2	164680000	164700000	1	NC
chr2	164920000	164940000	1	NC
chr2	164940000	164960000	1	NC
chr2	164960000	164980000	1	NC
chr2	164980000	165000000	1	NC
chr2	165800000	165820000	1	NC
chr2	165820000	165840000	1	NC
chr2	165840000	165860000	1	NC
chr2	165860000	165880000	1	NC
chr2	167960000	167980000	1	NC
chr2	167980000	168000000	1	NC
chr2	168000000	168020000	1	NC
chr2	168020000	168040000	1	NC
chr2	168040000	168060000	1	NC
chr2	168060000	168080000	1	NC
chr2	168080000	168100000	1	NC
chr2	168100000	168120000	1	NC
chr2	168120000	168140000	1	NC
chr2	168140000	168160000	1	NC
chr2	168540000	168560000	1	NC
chr2	168560000	168580000	1	NC
chr2	168580000	168600000	1	NC
chr2	168600000	168620000	1	NC
chr2	168620000	168640000	1	NC
chr2	168640000	168660000	1	NC
chr2	168660000	168680000	1	NC
chr2	168680000	168700000	1	NC
chr2	168700000	168720000	1	NC
chr2	168720000	168740000	1	NC
chr2	168940000	168960000	1	NC
chr2	168960000	168980000	1	NC
chr2	168980000	169000000	1	NC
chr2	169000000	169020000	1	NC
chr2	169020000	169040000	1	NC
chr2	169060000	169080000	1	NC
chr2	169080000	169100000	1	NC
chr2	169100000	169120000	1	NC
chr2	169120000	169140000	1	NC
chr2	169140000	169160000	1	NC
chr2	170120000	170140000	1	NC
chr2	170140000	170160000	1	NC
chr2	170160000	170180000	1	NC
chr2	170180000	170200000	1	NC
chr2	170200000	170220000	1	NC
chr2	170220000	170240000	1	NC
chr2	170400000	170420000	1	NC
chr2	170420000	170440000	1	NC
chr2	170460000	170480000	1	NC
chr2	170480000	170500000	1	NC
chr2	170500000	170520000	1	NC
chr2	170520000	170540000	1	NC
chr2	170540000	170560000	1	NC
chr2	170560000	170580000	1	NC
chr2	170580000	170600000	1	NC
chr2	170600000	170620000	1	NC
chr2	170640000	170660000	1	NC
chr2	170660000	170680000	1	NC
chr2	170680000	170700000	1	NC
chr2	170700000	170720000	1	NC
chr2	170720000	170740000	1	NC
chr2	170740000	170760000	1	NC
chr2	170760000	170780000	1	NC
chr2	170780000	170800000	1	NC
chr2	170800000	170820000	1	NC
chr2	170820000	170840000	1	NC
chr2	170840000	170860000	1	NC
chr2	175240000	175260000	1	NC
chr2	175260000	175280000	1	NC
chr2	175280000	175300000	1	NC
chr2	175300000	175320000	1	NC
chr2	175320000	175340000	1	NC
chr2	175340000	175360000	1	NC
chr2	176820000	176840000	1	NC
chr2	176840000	176860000	1	NC
chr2	176880000	176900000	1	NC
chr2	176900000	176920000	1	NC
chr2	176920000	176940000	1	NC
chr2	176940000	176960000	1	NC
chr2	176960000	176980000	1	NC
chr2	176980000	177000000	1	NC
chr2	177000000	177020000	1	NC
chr2	177020000	177040000	1	NC
chr2	177760000	177780000	1	NC
chr2	177780000	177800000	1	NC
chr2	178080000	178100000	1	NC
chr2	178800000	178820000	1	NC
chr2	178820000	178840000	1	NC
chr2	178840000	178860000	1	NC
chr2	178860000	178880000	1	NC
chr2	178880000	178900000	1	NC
chr2	178900000	178920000	1	NC
chr2	178920000	178940000	1	NC
chr2	178940000	178960000	1	NC
chr2	179360000	179380000	1	NC
chr2	179400000	179420000	1	NC
chr2	179420000	179440000	1	NC
chr2	179440000	179460000	1	NC
chr2	179460000	179480000	1	NC
chr2	179480000	179500000	1	NC
chr2	179500000	179520000	1	NC
chr2	179520000	179540000	1	NC
chr2	179540000	179560000	1	NC
chr2	179560000	179580000	1	NC
chr2	179580000	179600000	1	NC
chr2	179600000	179620000	1	NC
chr2	179620000	179640000	1	NC
chr2	179880000	179900000	1	NC
chr2	179900000	179920000	1	NC
chr2	179920000	179940000	1	NC
chr2	181060000	181080000	1	NC
chr2	181080000	181100000	1	NC
chr2	181100000	181120000	1	NC
chr2	181120000	181140000	1	NC
chr2	181140000	181160000	1	NC
chr2	181160000	181180000	1	NC
chr2	181180000	181200000	1	NC
chr2	181700000	181720000	1	NC
chr2	181720000	181740000	1	NC
chr2	181740000	181760000	1	NC
chr2	181760000	181780000	1	NC
chr2	181780000	181800000	1	NC
chr2	181800000	181820000	1	NC
chr2	181940000	181960000	1	NC
chr2	181960000	181980000	1	NC
chr2	181980000	182000000	1	NC
chr2	182000000	182020000	1	NC
chr2	182040000	182060000	1	NC
chr2	182060000	182080000	1	NC
chr2	182080000	182100000	1	NC
chr2	182100000	182120000	1	NC
chr2	182120000	182140000	1	NC
chr2	182140000	182160000	1	NC
chr2	182520000	182540000	1	NC
chr2	182540000	182560000	1	NC
chr2	182560000	182580000	1	NC
chr2	182580000	182600000	1	NC
chr2	186700000	186720000	1	NC
chr2	186720000	186740000	1	NC
chr2	186740000	186760000	1	NC
chr2	186760000	186780000	1	NC
chr2	186820000	186840000	1	NC
chr2	187540000	187560000	1	NC
chr2	187560000	187580000	1	NC
chr2	187580000	187600000	1	NC
chr2	187600000	187620000	1	NC
chr2	187620000	187640000	1	NC
chr2	188180000	188200000	1	NC
chr2	188200000	188220000	1	NC
chr2	188220000	188240000	1	NC
chr2	188240000	188260000	1	NC
chr2	191720000	191740000	1	NC
chr2	191740000	191760000	1	NC
chr2	191760000	191780000	1	NC
chr2	191780000	191800000	1	NC
chr2	191800000	191820000	1	NC
chr2	191940000	191960000	1	NC
chr2	191960000	191980000	1	NC
chr2	191980000	192000000	1	NC
chr2	192000000	192020000	1	NC
chr2	192020000	192040000	1	NC
chr2	192040000	192060000	1	NC
chr2	192060000	192080000	1	NC
chr2	192080000	192100000	1	NC
chr2	192100000	192120000	1	NC
chr2	192120000	192140000	1	NC
chr2	192140000	192160000	1	NC
chr2	192160000	192180000	1	NC
chr2	192180000	192200000	1	NC
chr2	195340000	195360000	1	NC
chr2	195360000	195380000	1	NC
chr2	195380000	195400000	1	NC
chr2	195400000	195420000	1	NC
chr2	195420000	195440000	1	NC
chr2	195440000	195460000	1	NC
chr2	195460000	195480000	1	NC
chr2	195480000	195500000	1	NC
chr2	195500000	195520000	1	NC
chr2	195520000	195540000	1	NC
chr2	195540000	195560000	1	NC
chr2	195560000	195580000	1	NC
chr2	195580000	195600000	1	NC
chr2	199740000	199760000	1	NC
chr2	199760000	199780000	1	NC
chr2	199780000	199800000	1	NC
chr2	199800000	199820000	1	NC
chr2	206660000	206680000	1	NC
chr2	206680000	206700000	1	NC
chr2	206700000	206720000	1	NC
chr2	206720000	206740000	1	NC
chr2	210420000	210440000	1	NC
chr2	210440000	210460000	1	NC
chr2	210460000	210480000	1	NC
chr2	210480000	210500000	1	NC
chr2	212900000	212920000	1	NC
chr2	212920000	212940000	1	NC
chr2	212940000	212960000	1	NC
chr2	212960000	212980000	1	NC
chr2	212980000	213000000	1	NC
chr2	213000000	213020000	1	NC
chr2	213020000	213040000	1	NC
chr2	213040000	213060000	1	NC
chr2	213060000	213080000	1	NC
chr2	213080000	213100000	1	NC
chr2	213100000	213120000	1	NC
chr2	213120000	213140000	1	NC
chr2	213140000	213160000	1	NC
chr2	213160000	213180000	1	NC
chr2	214760000	214780000	1	NC
chr2	214780000	214800000	1	NC
chr2	214800000	214820000	1	NC
chr2	215260000	215280000	1	NC
chr2	215280000	215300000	1	NC
chr2	219740000	219760000	1	NC
chr2	219760000	219780000	1	NC
chr2	219780000	219800000	1	NC
chr2	219800000	219820000	1	NC
chr2	219820000	219840000	1	NC
chr2	221460000	221480000	1	NC
chr2	221480000	221500000	1	NC
chr2	221500000	221520000	1	NC
chr2	221520000	221540000	1	NC
chr2	221540000	221560000	1	NC
chr2	221560000	221580000	1	NC
chr2	222520000	222540000	1	NC
chr2	222540000	222560000	1	NC
chr2	222980000	223000000	1	NC
chr2	223000000	223020000	1	NC
chr2	223020000	223040000	1	NC
chr2	223040000	223060000	1	NC
chr2	223060000	223080000	1	NC
chr2	223080000	223100000	1	NC
chr2	223100000	223120000	1	NC
chr2	223720000	223740000	1	NC
chr2	223740000	223760000	1	NC
chr2	223760000	223780000	1	NC
chr2	223780000	223800000	1	NC
chr2	224660000	224680000	1	NC
chr2	224680000	224700000	1	NC
chr2	224700000	224720000	1	NC
chr2	224740000	224760000	1	NC
chr2	224760000	224780000	1	NC
chr2	224780000	224800000	1	NC
chr2	224800000	224820000	1	NC
chr2	224820000	224840000	1	NC
chr2	224840000	224860000	1	NC
chr2	224860000	224880000	1	NC
chr2	224880000	224900000	1	NC
chr2	224900000	224920000	1	NC
chr2	224920000	224940000	1	NC
chr2	224940000	224960000	1	NC
chr2	224960000	224980000	1	NC
chr2	224980000	225000000	1	NC
chr2	225000000	225020000	1	NC
chr2	225020000	225040000	1	NC
chr2	225040000	225060000	1	NC
chr2	225060000	225080000	1	NC
chr2	225080000	225100000	1	NC
chr2	226440000	226460000	1	NC
chr2	226460000	226480000	1	NC
chr2	226480000	226500000	1	NC
chr2	226500000	226520000	1	NC
chr2	226520000	226540000	1	NC
chr2	226540000	226560000	1	NC
chr2	226560000	226580000	1	NC
chr2	226580000	226600000	1	NC
chr2	226600000	226620000	1	NC
chr2	226620000	226640000	1	NC
chr2	226980000	227000000	1	NC
chr2	227000000	227020000	1	NC
chr2	227020000	227040000	1	NC
chr2	227040000	227060000	1	NC
chr2	227080000	227100000	1	NC
chr2	227100000	227120000	1	NC
chr2	227120000	227140000	1	NC
chr2	227140000	227160000	1	NC
chr2	227160000	227180000	1	NC
chr2	227180000	227200000	1	NC
chr2	227200000	227220000	1	NC
chr2	227220000	227240000	1	NC
chr2	227240000	227260000	1	NC
chr2	227260000	227280000	1	NC
chr2	227620000	227640000	1	NC
chr2	227640000	227660000	1	NC
chr2	227780000	227800000	1	NC
chr3	8560000	8580000	1	NC
chr3	8580000	8600000	1	NC
chr3	8600000	8620000	1	NC
chr3	8620000	8640000	1	NC
chr3	8640000	8660000	1	NC
chr3	8880000	8900000	1	NC
chr3	8900000	8920000	1	NC
chr3	10580000	10600000	1	NC
chr3	10600000	10620000	1	NC
chr3	10620000	10640000	1	NC
chr3	10640000	10660000	1	NC
chr3	10660000	10680000	1	NC
chr3	10680000	10700000	1	NC
chr3	10700000	10720000	1	NC
chr3	10720000	10740000	1	NC
chr3	10740000	10760000	1	NC
chr3	10760000	10780000	1	NC
chr3	10780000	10800000	1	NC
chr3	10800000	10820000	1	NC
chr3	10820000	10840000	1	NC
chr3	10840000	10860000	1	NC
chr3	10860000	10880000	1	NC
chr3	10880000	10900000	1	NC
chr3	17800000	17820000	1	NC
chr3	17820000	17840000	1	NC
chr3	27360000	27380000	1	NC
chr3	27380000	27400000	1	NC
chr3	27400000	27420000	1	NC
chr3	27420000	27440000	1	NC
chr3	27440000	27460000	1	NC
chr3	28220000	28240000	1	NC
chr3	28240000	28260000	1	NC
chr3	28260000	28280000	1	NC
chr3	28280000	28300000	1	NC
chr3	28300000	28320000	1	NC
chr3	28320000	28340000	1	NC
chr3	28340000	28360000	1	NC
chr3	29100000	29120000	1	NC
chr3	29120000	29140000	1	NC
chr3	29140000	29160000	1	NC
chr3	29160000	29180000	1	NC
chr3	29180000	29200000	1	NC
chr3	29200000	29220000	1	NC
chr3	29220000	29240000	1	NC
chr3	43800000	43820000	1	NC
chr3	43820000	43840000	1	NC
chr3	43840000	43860000	1	NC
chr3	43860000	43880000	1	NC
chr3	61540000	61560000	1	NC
chr3	61560000	61580000	1	NC
chr3	61580000	61600000	1	NC
chr3	61600000	61620000	1	NC
chr3	61620000	61640000	1	NC
chr3	61640000	61660000	1	NC
chr3	61660000	61680000	1	NC
chr3	61680000	61700000	1	NC
chr3	61700000	61720000	1	NC
chr3	61720000	61740000	1	NC
chr3	61960000	61980000	1	NC
chr3	61980000	62000000	1	NC
chr3	62000000	62020000	1	NC
chr3	62020000	62040000	1	NC
chr3	62040000	62060000	1	NC
chr3	62060000	62080000	1	NC
chr3	62080000	62100000	1	NC
chr3	62100000	62120000	1	NC
chr3	62120000	62140000	1	NC
chr3	62140000	62160000	1	NC
chr3	62160000	62180000	1	NC
chr3	62180000	62200000	1	NC
chr3	65000000	65020000	1	NC
chr3	65020000	65040000	1	NC
chr3	65040000	65060000	1	NC
chr3	65060000	65080000	1	NC
chr3	65080000	65100000	1	NC
chr3	65100000	65120000	1	NC
chr3	65120000	65140000	1	NC
chr3	65140000	65160000	1	NC
chr3	65160000	65180000	1	NC
chr3	65180000	65200000	1	NC
chr3	65200000	65220000	1	NC
chr3	65220000	65240000	1	NC
chr3	65240000	65260000	1	NC
chr3	65260000	65280000	1	NC
chr3	65280000	65300000	1	NC
chr3	65300000	65320000	1	NC
chr3	65320000	65340000	1	NC
chr3	65340000	65360000	1	NC
chr3	65360000	65380000	1	NC
chr3	65380000	65400000	1	NC
chr3	65400000	65420000	1	NC
chr3	65420000	65440000	1	NC
chr3	65440000	65460000	1	NC
chr3	65460000	65480000	1	NC
chr3	65480000	65500000	1	NC
chr3	65500000	65520000	1	NC
chr3	65520000	65540000	1	NC
chr3	65540000	65560000	1	NC
chr3	65560000	65580000	1	NC
chr3	65580000	65600000	1	NC
chr3	65600000	65620000	1	NC
chr3	65620000	65640000	1	NC
chr3	65640000	65660000	1	NC
chr3	65660000	65680000	1	NC
chr3	65680000	65700000	1	NC
chr3	65700000	65720000	1	NC
chr3	65720000	65740000	1	NC
chr3	65740000	65760000	1	NC
chr3	65760000	65780000	1	NC
chr3	65780000	65800000	1	NC
chr3	65800000	65820000	1	NC
chr3	65820000	65840000	1	NC
chr3	65840000	65860000	1	NC
chr3	65860000	65880000	1	NC
chr3	65880000	65900000	1	NC
chr3	65900000	65920000	1	NC
chr3	65920000	65940000	1	NC
chr3	66520000	66540000	1	NC
chr3	66540000	66560000	1	NC
chr3	66560000	66580000	1	NC
chr3	66580000	66600000	1	NC
chr3	66600000	66620000	1	NC
chr3	66620000	66640000	1	NC
chr3	66640000	66660000	1	NC
chr3	66660000	66680000	1	NC
chr3	66680000	66700000	1	NC
chr3	66700000	66720000	1	NC
chr3	66720000	66740000	1	NC
chr3	66740000	66760000	1	NC
chr3	66760000	66780000	1	NC
chr3	66780000	66800000	1	NC
chr3	66800000	66820000	1	NC
chr3	66820000	66840000	1	NC
chr3	69520000	69540000	1	NC
chr3	69540000	69560000	1	NC
chr3	69560000	69580000	1	NC
chr3	69580000	69600000	1	NC
chr3	69600000	69620000	1	NC
chr3	69640000	69660000	1	NC
chr3	69660000	69680000	1	NC
chr3	69920000	69940000	1	NC
chr3	69940000	69960000	1	NC
chr3	69960000	69980000	1	NC
chr3	69980000	70000000	1	NC
chr3	70000000	70020000	1	NC
chr3	70020000	70040000	1	NC
chr3	70040000	70060000	1	NC
chr3	81800000	81820000	1	NC
chr3	81820000	81840000	1	NC
chr3	81840000	81860000	1	NC
chr3	81860000	81880000	1	NC
chr3	106360000	106380000	1	NC
chr3	106380000	106400000	1	NC
chr3	106400000	106420000	1	NC
chr3	106420000	106440000	1	NC
chr3	106440000	106460000	1	NC
chr3	106480000	106500000	1	NC
chr3	106500000	106520000	1	NC
chr3	106520000	106540000	1	NC
chr3	106540000	106560000	1	NC
chr3	106560000	106580000	1	NC
chr3	106580000	106600000	1	NC
chr3	106600000	106620000	1	NC
chr3	106620000	106640000	1	NC
chr3	107180000	107200000	1	NC
chr3	107200000	107220000	1	NC
chr3	107220000	107240000	1	NC
chr3	107240000	107260000	1	NC
chr3	107260000	107280000	1	NC
chr3	107280000	107300000	1	NC
chr3	107300000	107320000	1	NC
chr3	107320000	107340000	1	NC
chr3	107340000	107360000	1	NC
chr3	107360000	107380000	1	NC
chr3	107380000	107400000	1	NC
chr3	107400000	107420000	1	NC
chr3	107420000	107440000	1	NC
chr3	107440000	107460000	1	NC
chr3	107460000	107480000	1	NC
chr3	107480000	107500000	1	NC
chr3	108280000	108300000	1	NC
chr3	108300000	108320000	1	NC
chr3	108320000	108340000	1	NC
chr3	108340000	108360000	1	NC
chr3	108380000	108400000	1	NC
chr3	108400000	108420000	1	NC
chr3	108420000	108440000	1	NC
chr3	108440000	108460000	1	NC
chr3	108460000	108480000	1	NC
chr3	108480000	108500000	1	NC
chr3	108500000	108520000	1	NC
chr3	108520000	108540000	1	NC
chr3	108540000	108560000	1	NC
chr3	108560000	108580000	1	NC
chr3	108580000	108600000	1	NC
chr3	108600000	108620000	1	NC
chr3	111060000	111080000	1	NC
chr3	111080000	111100000	1	NC
chr3	111100000	111120000	1	NC
chr3	111120000	111140000	1	NC
chr3	115220000	115240000	1	NC
chr3	115240000	115260000	1	NC
chr3	115260000	115280000	1	NC
chr3	115280000	115300000	1	NC
chr3	115320000	115340000	1	NC
chr3	115640000	115660000	1	NC
chr3	115660000	115680000	1	NC
chr3	115680000	115700000	1	NC
chr3	115700000	115720000	1	NC
chr3	115720000	115740000	1	NC
chr3	115760000	115780000	1	NC
chr3	115780000	115800000	1	NC
chr3	115800000	115820000	1	NC
chr3	122000000	122020000	1	NC
chr3	122020000	122040000	1	NC
chr3	122040000	122060000	1	NC
chr3	122060000	122080000	1	NC
chr3	122080000	122100000	1	NC
chr3	122100000	122120000	1	NC
chr3	122120000	122140000	1	NC
chr3	122180000	122200000	1	NC
chr3	122200000	122220000	1	NC
chr3	122220000	122240000	1	NC
chr3	122240000	122260000	1	NC
chr3	130340000	130360000	1	NC
chr3	130360000	130380000	1	NC
chr3	130380000	130400000	1	NC
chr3	130400000	130420000	1	NC
chr3	130420000	130440000	1	NC
chr3	130440000	130460000	1	NC
chr3	130460000	130480000	1	NC
chr3	130480000	130500000	1	NC
chr3	130500000	130520000	1	NC
chr3	130520000	130540000	1	NC
chr3	131320000	131340000	1	NC
chr3	131340000	131360000	1	NC
chr3	131360000	131380000	1	NC
chr3	131380000	131400000	1	NC
chr3	131460000	131480000	1	NC
chr3	131480000	131500000	1	NC
chr3	131500000	131520000	1	NC
chr3	134600000	134620000	1	NC
chr3	134620000	134640000	1	NC
chr3	134640000	134660000	1	NC
chr3	138060000	138080000	1	NC
chr3	138080000	138100000	1	NC
chr3	139560000	139580000	1	NC
chr3	139580000	139600000	1	NC
chr3	139600000	139620000	1	NC
chr3	139620000	139640000	1	NC
chr3	139640000	139660000	1	NC
chr3	139660000	139680000	1	NC
chr3	139680000	139700000	1	NC
chr3	143760000	143780000	1	NC
chr3	143780000	143800000	1	NC
chr3	143800000	143820000	1	NC
chr3	143820000	143840000	1	NC
chr3	143840000	143860000	1	NC
chr3	143860000	143880000	1	NC
chr3	143880000	143900000	1	NC
chr3	143940000	143960000	1	NC
chr3	143960000	143980000	1	NC
chr3	143980000	144000000	1	NC
chr3	144000000	144020000	1	NC
chr3	144020000	144040000	1	NC
chr3	146020000	146040000	1	NC
chr3	146040000	146060000	1	NC
chr3	148660000	148680000	1	NC
chr3	148680000	148700000	1	NC
chr3	148700000	148720000	1	NC
chr3	148720000	148740000	1	NC
chr3	148740000	148760000	1	NC
chr3	148820000	148840000	1	NC
chr3	148840000	148860000	1	NC
chr3	148860000	148880000	1	NC
chr3	148880000	148900000	1	NC
chr3	148900000	148920000	1	NC
chr3	148920000	148940000	1	NC
chr3	150040000	150060000	1	NC
chr3	150060000	150080000	1	NC
chr3	150080000	150100000	1	NC
chr3	150100000	150120000	1	NC
chr3	150120000	150140000	1	NC
chr3	150140000	150160000	1	NC
chr3	150880000	150900000	1	NC
chr3	150900000	150920000	1	NC
chr3	150920000	150940000	1	NC
chr3	150940000	150960000	1	NC
chr3	150960000	150980000	1	NC
chr3	150980000	151000000	1	NC
chr3	151000000	151020000	1	NC
chr3	151020000	151040000	1	NC
chr3	152600000	152620000	1	NC
chr3	152620000	152640000	1	NC
chr3	152640000	152660000	1	NC
chr3	152660000	152680000	1	NC
chr3	152700000	152720000	1	NC
chr3	153000000	153020000	1	NC
chr3	153020000	153040000	1	NC
chr3	153040000	153060000	1	NC
chr3	153060000	153080000	1	NC
chr3	153080000	153100000	1	NC
chr3	153100000	153120000	1	NC
chr3	153280000	153300000	1	NC
chr3	153300000	153320000	1	NC
chr3	153320000	153340000	1	NC
chr3	153340000	153360000	1	NC
chr3	153360000	153380000	1	NC
chr3	153380000	153400000	1	NC
chr3	154020000	154040000	1	NC
chr3	154040000	154060000	1	NC
chr3	154060000	154080000	1	NC
chr3	154080000	154100000	1	NC
chr3	154100000	154120000	1	NC
chr3	155700000	155720000	1	NC
chr3	155720000	155740000	1	NC
chr3	155740000	155760000	1	NC
chr3	155960000	155980000	1	NC
chr3	155980000	156000000	1	NC
chr3	156000000	156020000	1	NC
chr3	156080000	156100000	1	NC
chr3	156100000	156120000	1	NC
chr3	156120000	156140000	1	NC
chr3	156140000	156160000	1	NC
chr3	156160000	156180000	1	NC
chr3	156200000	156220000	1	NC
chr3	156220000	156240000	1	NC
chr3	156240000	156260000	1	NC
chr3	156260000	156280000	1	NC
chr3	156280000	156300000	1	NC
chr3	156300000	156320000	1	NC
chr3	156340000	156360000	1	NC
chr3	156360000	156380000	1	NC
chr3	156380000	156400000	1	NC
chr3	156400000	156420000	1	NC
chr3	156420000	156440000	1	NC
chr3	156440000	156460000	1	NC
chr3	156880000	156900000	1	NC
chr3	156900000	156920000	1	NC
chr3	156920000	156940000	1	NC
chr3	156940000	156960000	1	NC
chr3	156960000	156980000	1	NC
chr3	156980000	157000000	1	NC
chr3	157000000	157020000	1	NC
chr3	157020000	157040000	1	NC
chr3	157240000	157260000	1	NC
chr3	157260000	157280000	1	NC
chr3	157280000	157300000	1	NC
chr3	157300000	157320000	1	NC
chr3	157320000	157340000	1	NC
chr3	157340000	157360000	1	NC
chr3	157360000	157380000	1	NC
chr3	157380000	157400000	1	NC
chr3	157400000	157420000	1	NC
chr3	157420000	157440000	1	NC
chr3	157440000	157460000	1	NC
chr3	157460000	157480000	1	NC
chr3	157480000	157500000	1	NC
chr3	158140000	158160000	1	NC
chr3	158160000	158180000	1	NC
chr3	158180000	158200000	1	NC
chr3	158200000	158220000	1	NC
chr3	158220000	158240000	1	NC
chr3	158260000	158280000	1	NC
chr3	158280000	158300000	1	NC
chr3	158300000	158320000	1	NC
chr3	158320000	158340000	1	NC
chr3	158340000	158360000	1	NC
chr3	158360000	158380000	1	NC
chr3	158380000	158400000	1	NC
chr3	158400000	158420000	1	NC
chr3	158420000	158440000	1	NC
chr3	158440000	158460000	1	NC
chr3	158460000	158480000	1	NC
chr3	158480000	158500000	1	NC
chr3	158520000	158540000	1	NC
chr3	158540000	158560000	1	NC
chr3	158820000	158840000	1	NC
chr3	158840000	158860000	1	NC
chr3	159640000	159660000	1	NC
chr3	159660000	159680000	1	NC
chr3	159680000	159700000	1	NC
chr3	159700000	159720000	1	NC
chr3	159720000	159740000	1	NC
chr3	160620000	160640000	1	NC
chr3	160640000	160660000	1	NC
chr3	160660000	160680000	1	NC
chr3	160680000	160700000	1	NC
chr3	160700000	160720000	1	NC
chr3	160720000	160740000	1	NC
chr3	160780000	160800000	1	NC
chr3	160800000	160820000	1	NC
chr3	160820000	160840000	1	NC
chr3	160840000	160860000	1	NC
chr3	160860000	160880000	1	NC
chr3	160880000	160900000	1	NC
chr3	160900000	160920000	1	NC
chr3	160920000	160940000	1	NC
chr3	160940000	160960000	1	NC
chr3	160960000	160980000	1	NC
chr3	161260000	161280000	1	NC
chr3	161280000	161300000	1	NC
chr3	167760000	167780000	1	NC
chr3	167780000	167800000	1	NC
chr3	167800000	167820000	1	NC
chr3	167820000	167840000	1	NC
chr3	167840000	167860000	1	NC
chr3	167860000	167880000	1	NC
chr3	167880000	167900000	1	NC
chr3	169100000	169120000	1	NC
chr3	169120000	169140000	1	NC
chr3	169140000	169160000	1	NC
chr3	169160000	169180000	1	NC
chr3	169180000	169200000	1	NC
chr3	170560000	170580000	1	NC
chr3	170580000	170600000	1	NC
chr3	170600000	170620000	1	NC
chr3	170620000	170640000	1	NC
chr3	170640000	170660000	1	NC
chr3	170680000	170700000	1	NC
chr3	170700000	170720000	1	NC
chr3	170720000	170740000	1	NC
chr3	170740000	170760000	1	NC
chr3	170760000	170780000	1	NC
chr3	170780000	170800000	1	NC
chr3	172780000	172800000	1	NC
chr3	172800000	172820000	1	NC
chr3	176820000	176840000	1	NC
chr3	176840000	176860000	1	NC
chr3	176900000	176920000	1	NC
chr3	176920000	176940000	1	NC
chr3	178360000	178380000	1	NC
chr3	178380000	178400000	1	NC
chr3	178400000	178420000	1	NC
chr3	179700000	179720000	1	NC
chr3	179720000	179740000	1	NC
chr3	179740000	179760000	1	NC
chr3	179760000	179780000	1	NC
chr3	187420000	187440000	1	NC
chr3	187440000	187460000	1	NC
chr3	187460000	187480000	1	NC
chr3	187480000	187500000	1	NC
chr3	187500000	187520000	1	NC
chr3	187520000	187540000	1	NC
chr3	187540000	187560000	1	NC
chr3	187560000	187580000	1	NC
chr3	187580000	187600000	1	NC
chr3	187600000	187620000	1	NC
chr3	187620000	187640000	1	NC
chr3	189320000	189340000	1	NC
chr3	189340000	189360000	1	NC
chr3	189360000	189380000	1	NC
chr3	189920000	189940000	1	NC
chr3	189940000	189960000	1	NC
chr3	190260000	190280000	1	NC
chr3	190280000	190300000	1	NC
chr3	190300000	190320000	1	NC
chr3	190500000	190520000	1	NC
chr3	190520000	190540000	1	NC
chr3	190540000	190560000	1	NC
chr3	190560000	190580000	1	NC
chr3	190580000	190600000	1	NC
chr3	191240000	191260000	1	NC
chr3	191260000	191280000	1	NC
chr3	191280000	191300000	1	NC
chr3	191380000	191400000	1	NC
chr4	4640000	4660000	1	NC
chr4	4660000	4680000	1	NC
chr4	4680000	4700000	1	NC
chr4	4700000	4720000	1	NC
chr4	4720000	4740000	1	NC
chr4	4740000	4760000	1	NC
chr4	4760000	4780000	1	NC
chr4	4780000	4800000	1	NC
chr4	4800000	4820000	1	NC
chr4	4820000	4840000	1	NC
chr4	5600000	5620000	1	NC
chr4	5620000	5640000	1	NC
chr4	5640000	5660000	1	NC
chr4	5660000	5680000	1	NC
chr4	5680000	5700000	1	NC
chr4	5840000	5860000	1	NC
chr4	5860000	5880000	1	NC
chr4	5880000	5900000	1	NC
chr4	5900000	5920000	1	NC
chr4	5920000	5940000	1	NC
chr4	5940000	5960000	1	NC
chr4	5960000	5980000	1	NC
chr4	5980000	6000000	1	NC
chr4	6000000	6020000	1	NC
chr4	6020000	6040000	1	NC
chr4	6040000	6060000	1	NC
chr4	6060000	6080000	1	NC
chr4	6080000	6100000	1	NC
chr4	6100000	6120000	1	NC
chr4	6120000	6140000	1	NC
chr4	6140000	6160000	1	NC
chr4	6160000	6180000	1	NC
chr4	10500000	10520000	1	NC
chr4	10520000	10540000	1	NC
chr4	10540000	10560000	1	NC
chr4	10560000	10580000	1	NC
chr4	10580000	10600000	1	NC
chr4	11320000	11340000	1	NC
chr4	11340000	11360000	1	NC
chr4	11360000	11380000	1	NC
chr4	11380000	11400000	1	NC
chr4	11400000	11420000	1	NC
chr4	11420000	11440000	1	NC
chr4	11440000	11460000	1	NC
chr4	11460000	11480000	1	NC
chr4	11480000	11500000	1	NC
chr4	11500000	11520000	1	NC
chr4	13680000	13700000	1	NC
chr4	13700000	13720000	1	NC
chr4	13720000	13740000	1	NC
chr4	13740000	13760000	1	NC
chr4	13760000	13780000	1	NC
chr4	13780000	13800000	1	NC
chr4	13800000	13820000	1	NC
chr4	13820000	13840000	1	NC
chr4	13840000	13860000	1	NC
chr4	13860000	13880000	1	NC
chr4	13880000	13900000	1	NC
chr4	13900000	13920000	1	NC
chr4	13920000	13940000	1	NC
chr4	18060000	18080000	1	NC
chr4	18080000	18100000	1	NC
chr4	18100000	18120000	1	NC
chr4	18120000	18140000	1	NC
chr4	19600000	19620000	1	NC
chr4	19620000	19640000	1	NC
chr4	19640000	19660000	1	NC
chr4	19660000	19680000	1	NC
chr4	19680000	19700000	1	NC
chr4	19700000	19720000	1	NC
chr4	19720000	19740000	1	NC
chr4	19740000	19760000	1	NC
chr4	19780000	19800000	1	NC
chr4	20220000	20240000	1	NC
chr4	20240000	20260000	1	NC
chr4	20260000	20280000	1	NC
chr4	20280000	20300000	1	NC
chr4	20300000	20320000	1	NC
chr4	20320000	20340000	1	NC
chr4	20340000	20360000	1	NC
chr4	20360000	20380000	1	NC
chr4	20380000	20400000	1	NC
chr4	20400000	20420000	1	NC
chr4	20420000	20440000	1	NC
chr4	20440000	20460000	1	NC
chr4	20460000	20480000	1	NC
chr4	20480000	20500000	1	NC
chr4	20500000	20520000	1	NC
chr4	20520000	20540000	1	NC
chr4	20540000	20560000	1	NC
chr4	20560000	20580000	1	NC
chr4	20580000	20600000	1	NC
chr4	20600000	20620000	1	NC
chr4	20620000	20640000	1	NC
chr4	20660000	20680000	1	NC
chr4	20680000	20700000	1	NC
chr4	20700000	20720000	1	NC
chr4	20720000	20740000	1	NC
chr4	22360000	22380000	1	NC
chr4	22380000	22400000	1	NC
chr4	22400000	22420000	1	NC
chr4	22540000	22560000	1	NC
chr4	22640000	22660000	1	NC
chr4	22660000	22680000	1	NC
chr4	23800000	23820000	1	NC
chr4	23820000	23840000	1	NC
chr4	23840000	23860000	1	NC
chr4	23860000	23880000	1	NC
chr4	23880000	23900000	1	NC
chr4	23900000	23920000	1	NC
chr4	23920000	23940000	1	NC
chr4	23940000	23960000	1	NC
chr4	23960000	23980000	1	NC
chr4	23980000	24000000	1	NC
chr4	24000000	24020000	1	NC
chr4	24020000	24040000	1	NC
chr4	24040000	24060000	1	NC
chr4	24060000	24080000	1	NC
chr4	24080000	24100000	1	NC
chr4	24100000	24120000	1	NC
chr4	24120000	24140000	1	NC
chr4	24140000	24160000	1	NC
chr4	24160000	24180000	1	NC
chr4	24180000	24200000	1	NC
chr4	24200000	24220000	1	NC
chr4	24220000	24240000	1	NC
chr4	24240000	24260000	1	NC
chr4	24260000	24280000	1	NC
chr4	24280000	24300000	1	NC
chr4	24300000	24320000	1	NC
chr4	24320000	24340000	1	NC
chr4	24340000	24360000	1	NC
chr4	24360000	24380000	1	NC
chr4	24380000	24400000	1	NC
chr4	24400000	24420000	1	NC
chr4	27040000	27060000	1	NC
chr4	27060000	27080000	1	NC
chr4	27080000	27100000	1	NC
chr4	27100000	27120000	1	NC
chr4	27120000	27140000	1	NC
chr4	27140000	27160000	1	NC
chr4	27160000	27180000	1	NC
chr4	27180000	27200000	1	NC
chr4	30720000	30740000	1	NC
chr4	30740000	30760000	1	NC
chr4	30760000	30780000	1	NC
chr4	30780000	30800000	1	NC
chr4	30800000	30820000	1	NC
chr4	30820000	30840000	1	NC
chr4	30840000	30860000	1	NC
chr4	36160000	36180000	1	NC
chr4	36180000	36200000	1	NC
chr4	36200000	36220000	1	NC
chr4	36220000	36240000	1	NC
chr4	36240000	36260000	1	NC
chr4	36260000	36280000	1	NC
chr4	36280000	36300000	1	NC
chr4	36300000	36320000	1	NC
chr4	36320000	36340000	1	NC
chr4	36340000	36360000	1	NC
chr4	36440000	36460000	1	NC
chr4	37380000	37400000	1	NC
chr4	37400000	37420000	1	NC
chr4	42100000	42120000	1	NC
chr4	42120000	42140000	1	NC
chr4	42140000	42160000	1	NC
chr4	42240000	42260000	1	NC
chr4	42260000	42280000	1	NC
chr4	42280000	42300000	1	NC
chr4	42300000	42320000	1	NC
chr4	42320000	42340000	1	NC
chr4	42340000	42360000	1	NC
chr4	42360000	42380000	1	NC
chr4	42380000	42400000	1	NC
chr4	42400000	42420000	1	NC
chr4	42420000	42440000	1	NC
chr4	42440000	42460000	1	NC
chr4	42480000	42500000	1	NC
chr4	42500000	42520000	1	NC
chr4	42520000	42540000	1	NC
chr4	42540000	42560000	1	NC
chr4	42560000	42580000	1	NC
chr4	42580000	42600000	1	NC
chr4	42600000	42620000	1	NC
chr4	42620000	42640000	1	NC
chr4	42640000	42660000	1	NC
chr4	42660000	42680000	1	NC
chr4	42680000	42700000	1	NC
chr4	44620000	44640000	1	NC
chr4	44740000	44760000	1	NC
chr4	47360000	47380000	1	NC
chr4	47380000	47400000	1	NC
chr4	47400000	47420000	1	NC
chr4	47600000	47620000	1	NC
chr4	47620000	47640000	1	NC
chr4	47640000	47660000	1	NC
chr4	47660000	47680000	1	NC
chr4	47680000	47700000	1	NC
chr4	47700000	47720000	1	NC
chr4	47720000	47740000	1	NC
chr4	47740000	47760000	1	NC
chr4	47780000	47800000	1	NC
chr4	47800000	47820000	1	NC
chr4	47820000	47840000	1	NC
chr4	54380000	54400000	1	NC
chr4	54400000	54420000	1	NC
chr4	54420000	54440000	1	NC
chr4	54440000	54460000	1	NC
chr4	54460000	54480000	1	NC
chr4	54480000	54500000	1	NC
chr4	54500000	54520000	1	NC
chr4	54520000	54540000	1	NC
chr4	54540000	54560000	1	NC
chr4	54560000	54580000	1	NC
chr4	54580000	54600000	1	NC
chr4	54600000	54620000	1	NC
chr4	54620000	54640000	1	NC
chr4	54640000	54660000	1	NC
chr4	54660000	54680000	1	NC
chr4	54680000	54700000	1	NC
chr4	54700000	54720000	1	NC
chr4	54720000	54740000	1	NC
chr4	54740000	54760000	1	NC
chr4	57220000	57240000	1	NC
chr4	57240000	57260000	1	NC
chr4	57260000	57280000	1	NC
chr4	57280000	57300000	1	NC
chr4	57300000	57320000	1	NC
chr4	57320000	57340000	1	NC
chr4	57340000	57360000	1	NC
chr4	57360000	57380000	1	NC
chr4	57380000	57400000	1	NC
chr4	57400000	57420000	1	NC
chr4	57420000	57440000	1	NC
chr4	67340000	67360000	1	NC
chr4	67360000	67380000	1	NC
chr4	67380000	67400000	1	NC
chr4	70540000	70560000	1	NC
chr4	70560000	70580000	1	NC
chr4	70580000	70600000	1	NC
chr4	71700000	71720000	1	NC
chr4	71720000	71740000	1	NC
chr4	71740000	71760000	1	NC
chr4	71760000	71780000	1	NC
chr4	71780000	71800000	1	NC
chr4	72260000	72280000	1	NC
chr4	72280000	72300000	1	NC
chr4	72300000	72320000	1	NC
chr4	72320000	72340000	1	NC
chr4	72340000	72360000	1	NC
chr4	72360000	72380000	1	NC
chr4	72380000	72400000	1	NC
chr4	72400000	72420000	1	NC
chr4	72420000	72440000	1	NC
chr4	72440000	72460000	1	NC
chr4	72460000	72480000	1	NC
chr4	72480000	72500000	1	NC
chr4	72520000	72540000	1	NC
chr4	72540000	72560000	1	NC
chr4	72560000	72580000	1	NC
chr4	72580000	72600000	1	NC
chr4	73340000	73360000	1	NC
chr4	73360000	73380000	1	NC
chr4	73380000	73400000	1	NC
chr4	73400000	73420000	1	NC
chr4	73420000	73440000	1	NC
chr4	73440000	73460000	1	NC
chr4	73480000	73500000	1	NC
chr4	73500000	73520000	1	NC
chr4	73520000	73540000	1	NC
chr4	74260000	74280000	1	NC
chr4	74280000	74300000	1	NC
chr4	74300000	74320000	1	NC
chr4	74320000	74340000	1	NC
chr4	74340000	74360000	1	NC
chr4	74360000	74380000	1	NC
chr4	74380000	74400000	1	NC
chr4	74400000	74420000	1	NC
chr4	74420000	74440000	1	NC
chr4	75320000	75340000	1	NC
chr4	75340000	75360000	1	NC
chr4	75360000	75380000	1	NC
chr4	77980000	78000000	1	NC
chr4	78000000	78020000	1	NC
chr4	78020000	78040000	1	NC
chr4	78040000	78060000	1	NC
chr4	78060000	78080000	1	NC
chr4	78080000	78100000	1	NC
chr4	78100000	78120000	1	NC
chr4	78120000	78140000	1	NC
chr4	78140000	78160000	1	NC
chr4	78160000	78180000	1	NC
chr4	78180000	78200000	1	NC
chr4	78200000	78220000	1	NC
chr4	78220000	78240000	1	NC
chr4	78240000	78260000	1	NC
chr4	78260000	78280000	1	NC
chr4	78280000	78300000	1	NC
chr4	78400000	78420000	1	NC
chr4	78420000	78440000	1	NC
chr4	78440000	78460000	1	NC
chr4	79000000	79020000	1	NC
chr4	79020000	79040000	1	NC
chr4	79040000	79060000	1	NC
chr4	79060000	79080000	1	NC
chr4	79080000	79100000	1	NC
chr4	79140000	79160000	1	NC
chr4	79160000	79180000	1	NC
chr4	79180000	79200000	1	NC
chr4	79200000	79220000	1	NC
chr4	79220000	79240000	1	NC
chr4	79240000	79260000	1	NC
chr4	79260000	79280000	1	NC
chr4	79280000	79300000	1	NC
chr4	79300000	79320000	1	NC
chr4	79320000	79340000	1	NC
chr4	79360000	79380000	1	NC
chr4	79380000	79400000	1	NC
chr4	79400000	79420000	1	NC
chr4	79420000	79440000	1	NC
chr4	79440000	79460000	1	NC
chr4	79460000	79480000	1	NC
chr4	79560000	79580000	1	NC
chr4	79580000	79600000	1	NC
chr4	79600000	79620000	1	NC
chr4	79620000	79640000	1	NC
chr4	79640000	79660000	1	NC
chr4	79660000	79680000	1	NC
chr4	79680000	79700000	1	NC
chr4	80260000	80280000	1	NC
chr4	80280000	80300000	1	NC
chr4	80300000	80320000	1	NC
chr4	80320000	80340000	1	NC
chr4	84480000	84500000	1	NC
chr4	84500000	84520000	1	NC
chr4	84520000	84540000	1	NC
chr4	84560000	84580000	1	NC
chr4	84580000	84600000	1	NC
chr4	84600000	84620000	1	NC
[truncated: 90,230 more rows]

## Sheet: RAD (hg38)
Table S12. A/B compartment patterns among three mammals for each adipose tissue.
chr	start	end	state	Type
chr1	900000	920000	1	CA
chr1	920000	940000	1	CA
chr1	940000	960000	1	CA
chr1	960000	980000	1	CA
chr1	980000	1000000	1	CA
chr1	1000000	1020000	1	CA
chr1	1020000	1040000	1	CA
chr1	1040000	1060000	1	CA
chr1	1060000	1080000	1	CA
chr1	1080000	1100000	1	CA
chr1	1160000	1180000	1	CA
chr1	1180000	1200000	1	CA
chr1	1200000	1220000	1	CA
chr1	1220000	1240000	1	CA
chr1	1240000	1260000	1	CA
chr1	1260000	1280000	1	CA
chr1	1280000	1300000	1	CA
chr1	1300000	1320000	1	CA
chr1	1320000	1340000	1	CA
chr1	1340000	1360000	1	CA
chr1	2380000	2400000	1	CA
chr1	2400000	2420000	1	CA
chr1	2420000	2440000	1	CA
chr1	2440000	2460000	1	CA
chr1	2460000	2480000	1	CA
chr1	2480000	2500000	1	CA
chr1	2500000	2520000	1	CA
chr1	2520000	2540000	1	CA
chr1	2540000	2560000	1	CA
chr1	2860000	2880000	1	CA
chr1	2880000	2900000	1	CA
chr1	2900000	2920000	1	CA
chr1	2920000	2940000	1	CA
chr1	2940000	2960000	1	CA
chr1	2960000	2980000	1	CA
chr1	2980000	3000000	1	CA
chr1	3000000	3020000	1	CA
chr1	3020000	3040000	1	CA
chr1	3040000	3060000	1	CA
chr1	3060000	3080000	1	CA
chr1	3080000	3100000	1	CA
chr1	3100000	3120000	1	CA
chr1	3120000	3140000	1	CA
chr1	3140000	3160000	1	CA
chr1	3160000	3180000	1	CA
chr1	3180000	3200000	1	CA
chr1	3200000	3220000	1	CA
chr1	3220000	3240000	1	CA
chr1	3240000	3260000	1	CA
chr1	3260000	3280000	1	CA
chr1	3280000	3300000	1	CA
chr1	3300000	3320000	1	CA
chr1	3320000	3340000	1	CA
chr1	3340000	3360000	1	CA
chr1	3360000	3380000	1	CA
chr1	3380000	3400000	1	CA
chr1	3400000	3420000	1	CA
chr1	3420000	3440000	1	CA
chr1	3440000	3460000	1	CA
chr1	3460000	3480000	1	CA
chr1	3480000	3500000	1	CA
chr1	3500000	3520000	1	CA
chr1	3520000	3540000	1	CA
chr1	3540000	3560000	1	CA
chr1	3560000	3580000	1	CA
chr1	3580000	3600000	1	CA
chr1	3600000	3620000	1	CA
chr1	3620000	3640000	1	CA
chr1	3640000	3660000	1	CA
chr1	3660000	3680000	1	CA
chr1	3680000	3700000	1	CA
chr1	3700000	3720000	1	CA
chr1	3720000	3740000	1	CA
chr1	3880000	3900000	1	CA
chr1	3900000	3920000	1	CA
chr1	5940000	5960000	1	CA
chr1	5960000	5980000	1	CA
chr1	5980000	6000000	1	CA
chr1	6000000	6020000	1	CA
chr1	6020000	6040000	1	CA
chr1	6040000	6060000	1	CA
chr1	6060000	6080000	1	CA
chr1	6080000	6100000	1	CA
chr1	6100000	6120000	1	CA
chr1	6120000	6140000	1	CA
chr1	6140000	6160000	1	CA
chr1	6160000	6180000	1	CA
chr1	6180000	6200000	1	CA
chr1	6200000	6220000	1	CA
chr1	6220000	6240000	1	CA
chr1	6240000	6260000	1	CA
chr1	6260000	6280000	1	CA
chr1	6280000	6300000	1	CA
chr1	6300000	6320000	1	CA
chr1	6320000	6340000	1	CA
chr1	6340000	6360000	1	CA
chr1	6380000	6400000	1	CA
chr1	6400000	6420000	1	CA
chr1	6420000	6440000	1	CA
chr1	6440000	6460000	1	CA
chr1	6460000	6480000	1	CA
chr1	6480000	6500000	1	CA
chr1	6500000	6520000	1	CA
chr1	6520000	6540000	1	CA
chr1	6540000	6560000	1	CA
chr1	6560000	6580000	1	CA
chr1	6580000	6600000	1	CA
chr1	6600000	6620000	1	CA
chr1	6620000	6640000	1	CA
chr1	6640000	6660000	1	CA
chr1	6660000	6680000	1	CA
chr1	6680000	6700000	1	CA
chr1	6700000	6720000	1	CA
chr1	6720000	6740000	1	CA
chr1	6740000	6760000	1	CA
chr1	6760000	6780000	1	CA
chr1	6780000	6800000	1	CA
chr1	6800000	6820000	1	CA
chr1	6820000	6840000	1	CA
chr1	6840000	6860000	1	CA
chr1	6860000	6880000	1	CA
chr1	7580000	7600000	1	CA
chr1	7600000	7620000	1	CA
chr1	7620000	7640000	1	CA
chr1	7640000	7660000	1	CA
chr1	7660000	7680000	1	CA
chr1	7680000	7700000	1	CA
chr1	7700000	7720000	1	CA
chr1	7720000	7740000	1	CA
chr1	7740000	7760000	1	CA
chr1	7760000	7780000	1	CA
chr1	7780000	7800000	1	CA
chr1	7800000	7820000	1	CA
chr1	7820000	7840000	1	CA
chr1	7840000	7860000	1	CA
chr1	8000000	8020000	1	CA
chr1	8020000	8040000	1	CA
chr1	8040000	8060000	1	CA
chr1	8060000	8080000	1	CA
chr1	8080000	8100000	1	CA
chr1	8100000	8120000	1	CA
chr1	8120000	8140000	1	CA
chr1	8140000	8160000	1	CA
chr1	8160000	8180000	1	CA
chr1	8180000	8200000	1	CA
chr1	8200000	8220000	1	CA
chr1	8220000	8240000	1	CA
chr1	8260000	8280000	1	CA
chr1	8280000	8300000	1	CA
chr1	8300000	8320000	1	CA
chr1	8320000	8340000	1	CA
chr1	8340000	8360000	1	CA
chr1	8360000	8380000	1	CA
chr1	8380000	8400000	1	CA
chr1	8400000	8420000	1	CA
chr1	8420000	8440000	1	CA
chr1	8440000	8460000	1	CA
chr1	8460000	8480000	1	CA
chr1	8480000	8500000	1	CA
chr1	8500000	8520000	1	CA
chr1	8520000	8540000	1	CA
chr1	8540000	8560000	1	CA
chr1	8560000	8580000	1	CA
chr1	8580000	8600000	1	CA
chr1	8600000	8620000	1	CA
chr1	8620000	8640000	1	CA
chr1	8640000	8660000	1	CA
chr1	8660000	8680000	1	CA
chr1	8680000	8700000	1	CA
chr1	8700000	8720000	1	CA
chr1	8720000	8740000	1	CA
chr1	8740000	8760000	1	CA
chr1	8760000	8780000	1	CA
chr1	8780000	8800000	1	CA
chr1	8800000	8820000	1	CA
chr1	9100000	9120000	1	CA
chr1	9120000	9140000	1	CA
chr1	9140000	9160000	1	CA
chr1	9160000	9180000	1	CA
chr1	9180000	9200000	1	CA
chr1	9200000	9220000	1	CA
chr1	9220000	9240000	1	CA
chr1	9240000	9260000	1	CA
chr1	9260000	9280000	1	CA
chr1	9280000	9300000	1	CA
chr1	9300000	9320000	1	CA
chr1	9320000	9340000	1	CA
chr1	9340000	9360000	1	CA
chr1	9360000	9380000	1	CA
chr1	9380000	9400000	1	CA
chr1	9400000	9420000	1	CA
chr1	9420000	9440000	1	CA
chr1	9440000	9460000	1	CA
chr1	9460000	9480000	1	CA
chr1	9480000	9500000	1	CA
chr1	9500000	9520000	1	CA
chr1	9520000	9540000	1	CA
chr1	9540000	9560000	1	CA
chr1	9560000	9580000	1	CA
chr1	9580000	9600000	1	CA
chr1	9600000	9620000	1	CA
chr1	9620000	9640000	1	CA
chr1	9640000	9660000	1	CA
chr1	9660000	9680000	1	CA
chr1	9680000	9700000	1	CA
chr1	9700000	9720000	1	CA
chr1	9720000	9740000	1	CA
chr1	9740000	9760000	1	CA
chr1	9760000	9780000	1	CA
chr1	9780000	9800000	1	CA
chr1	9800000	9820000	1	CA
chr1	9820000	9840000	1	CA
chr1	9840000	9860000	1	CA
chr1	9860000	9880000	1	CA
chr1	9880000	9900000	1	CA
chr1	9900000	9920000	1	CA
chr1	9920000	9940000	1	CA
chr1	9940000	9960000	1	CA
chr1	9960000	9980000	1	CA
chr1	9980000	10000000	1	CA
chr1	10020000	10040000	1	CA
chr1	10040000	10060000	1	CA
chr1	10060000	10080000	1	CA
chr1	10080000	10100000	1	CA
chr1	10100000	10120000	1	CA
chr1	10120000	10140000	1	CA
chr1	10140000	10160000	1	CA
chr1	10160000	10180000	1	CA
chr1	10180000	10200000	1	CA
chr1	10200000	10220000	1	CA
chr1	10220000	10240000	1	CA
chr1	10240000	10260000	1	CA
chr1	10260000	10280000	1	CA
chr1	10280000	10300000	1	CA
chr1	10300000	10320000	1	CA
chr1	10320000	10340000	1	CA
chr1	10340000	10360000	1	CA
chr1	10360000	10380000	1	CA
chr1	10380000	10400000	1	CA
chr1	10400000	10420000	1	CA
chr1	10420000	10440000	1	CA
chr1	10440000	10460000	1	CA
chr1	10460000	10480000	1	CA
chr1	10480000	10500000	1	CA
chr1	10500000	10520000	1	CA
chr1	10520000	10540000	1	CA
chr1	10540000	10560000	1	CA
chr1	10560000	10580000	1	CA
chr1	10580000	10600000	1	CA
chr1	10600000	10620000	1	CA
chr1	10620000	10640000	1	CA
chr1	10640000	10660000	1	CA
chr1	10660000	10680000	1	CA
chr1	10680000	10700000	1	CA
chr1	10700000	10720000	1	CA
chr1	10720000	10740000	1	CA
chr1	10740000	10760000	1	CA
chr1	10760000	10780000	1	CA
chr1	10780000	10800000	1	CA
chr1	10800000	10820000	1	CA
chr1	10820000	10840000	1	CA
chr1	10840000	10860000	1	CA
chr1	10860000	10880000	1	CA
chr1	10880000	10900000	1	CA
chr1	10900000	10920000	1	CA
chr1	10920000	10940000	1	CA
chr1	10940000	10960000	1	CA
chr1	10960000	10980000	1	CA
chr1	10980000	11000000	1	CA
chr1	11000000	11020000	1	CA
chr1	11020000	11040000	1	CA
chr1	11040000	11060000	1	CA
chr1	11060000	11080000	1	CA
chr1	11080000	11100000	1	CA
chr1	11100000	11120000	1	CA
chr1	11120000	11140000	1	CA
chr1	11140000	11160000	1	CA
chr1	11160000	11180000	1	CA
chr1	11180000	11200000	1	CA
chr1	11200000	11220000	1	CA
chr1	11220000	11240000	1	CA
chr1	11240000	11260000	1	CA
chr1	11260000	11280000	1	CA
chr1	11280000	11300000	1	CA
chr1	11300000	11320000	1	CA
chr1	11320000	11340000	1	CA
chr1	11340000	11360000	1	CA
chr1	11360000	11380000	1	CA
chr1	11380000	11400000	1	CA
chr1	11400000	11420000	1	CA
chr1	11420000	11440000	1	CA
chr1	11440000	11460000	1	CA
chr1	11460000	11480000	1	CA
chr1	11480000	11500000	1	CA
chr1	11500000	11520000	1	CA
chr1	11520000	11540000	1	CA
chr1	11540000	11560000	1	CA
chr1	11580000	11600000	1	CA
chr1	11600000	11620000	1	CA
chr1	11620000	11640000	1	CA
chr1	11640000	11660000	1	CA
chr1	11660000	11680000	1	CA
chr1	11680000	11700000	1	CA
chr1	11700000	11720000	1	CA
chr1	11720000	11740000	1	CA
chr1	11740000	11760000	1	CA
chr1	11760000	11780000	1	CA
chr1	11780000	11800000	1	CA
chr1	11800000	11820000	1	CA
chr1	11820000	11840000	1	CA
chr1	11840000	11860000	1	CA
chr1	11860000	11880000	1	CA
chr1	11920000	11940000	1	CA
chr1	11940000	11960000	1	CA
chr1	11960000	11980000	1	CA
chr1	11980000	12000000	1	CA
chr1	12000000	12020000	1	CA
chr1	12020000	12040000	1	CA
chr1	12040000	12060000	1	CA
chr1	12060000	12080000	1	CA
chr1	12080000	12100000	1	CA
chr1	12100000	12120000	1	CA
chr1	12120000	12140000	1	CA
chr1	12140000	12160000	1	CA
chr1	12160000	12180000	1	CA
chr1	12180000	12200000	1	CA
chr1	12200000	12220000	1	CA
chr1	12220000	12240000	1	CA
chr1	12240000	12260000	1	CA
chr1	12260000	12280000	1	CA
chr1	12280000	12300000	1	CA
chr1	12300000	12320000	1	CA
chr1	12320000	12340000	1	CA
chr1	12340000	12360000	1	CA
chr1	12360000	12380000	1	CA
chr1	12380000	12400000	1	CA
chr1	12400000	12420000	1	CA
chr1	12420000	12440000	1	CA
chr1	12440000	12460000	1	CA
chr1	12460000	12480000	1	CA
chr1	12480000	12500000	1	CA
chr1	12500000	12520000	1	CA
chr1	12520000	12540000	1	CA
chr1	12540000	12560000	1	CA
chr1	12560000	12580000	1	CA
chr1	12580000	12600000	1	CA
chr1	12600000	12620000	1	CA
chr1	12620000	12640000	1	CA
chr1	12640000	12660000	1	CA
chr1	12660000	12680000	1	CA
chr1	13680000	13700000	1	CA
chr1	13700000	13720000	1	CA
chr1	13720000	13740000	1	CA
chr1	13740000	13760000	1	CA
chr1	13760000	13780000	1	CA
chr1	13780000	13800000	1	CA
chr1	13800000	13820000	1	CA
chr1	14900000	14920000	1	CA
chr1	14920000	14940000	1	CA
chr1	14940000	14960000	1	CA
chr1	14960000	14980000	1	CA
chr1	14980000	15000000	1	CA
chr1	15000000	15020000	1	CA
chr1	15020000	15040000	1	CA
chr1	15040000	15060000	1	CA
chr1	15060000	15080000	1	CA
chr1	15080000	15100000	1	CA
chr1	15100000	15120000	1	CA
chr1	15120000	15140000	1	CA
chr1	15140000	15160000	1	CA
chr1	15160000	15180000	1	CA
chr1	15180000	15200000	1	CA
chr1	15200000	15220000	1	CA
chr1	15220000	15240000	1	CA
chr1	15240000	15260000	1	CA
chr1	15260000	15280000	1	CA
chr1	15280000	15300000	1	CA
chr1	15300000	15320000	1	CA
chr1	15320000	15340000	1	CA
chr1	15340000	15360000	1	CA
chr1	15360000	15380000	1	CA
chr1	15380000	15400000	1	CA
chr1	15400000	15420000	1	CA
chr1	15420000	15440000	1	CA
chr1	15440000	15460000	1	CA
chr1	15480000	15500000	1	CA
chr1	15500000	15520000	1	CA
chr1	15520000	15540000	1	CA
chr1	15540000	15560000	1	CA
chr1	15560000	15580000	1	CA
chr1	15580000	15600000	1	CA
chr1	15600000	15620000	1	CA
chr1	15620000	15640000	1	CA
chr1	15640000	15660000	1	CA
chr1	15660000	15680000	1	CA
chr1	15680000	15700000	1	CA
chr1	15700000	15720000	1	CA
chr1	15720000	15740000	1	CA
chr1	15740000	15760000	1	CA
chr1	15760000	15780000	1	CA
chr1	15780000	15800000	1	CA
chr1	15800000	15820000	1	CA
chr1	15820000	15840000	1	CA
chr1	15840000	15860000	1	CA
chr1	15860000	15880000	1	CA
chr1	15880000	15900000	1	CA
chr1	15900000	15920000	1	CA
chr1	15920000	15940000	1	CA
chr1	15940000	15960000	1	CA
chr1	16040000	16060000	1	CA
chr1	16060000	16080000	1	CA
chr1	16080000	16100000	1	CA
chr1	16100000	16120000	1	CA
chr1	16120000	16140000	1	CA
chr1	16140000	16160000	1	CA
chr1	16160000	16180000	1	CA
chr1	16180000	16200000	1	CA
chr1	16200000	16220000	1	CA
chr1	16220000	16240000	1	CA
chr1	16240000	16260000	1	CA
chr1	16260000	16280000	1	CA
chr1	16280000	16300000	1	CA
chr1	16300000	16320000	1	CA
chr1	16900000	16920000	1	CA
chr1	16920000	16940000	1	CA
chr1	16940000	16960000	1	CA
chr1	16960000	16980000	1	CA
chr1	16980000	17000000	1	CA
chr1	17000000	17020000	1	CA
chr1	17020000	17040000	1	CA
chr1	17040000	17060000	1	CA
chr1	17060000	17080000	1	CA
chr1	17080000	17100000	1	CA
chr1	17100000	17120000	1	CA
chr1	17120000	17140000	1	CA
chr1	17140000	17160000	1	CA
chr1	17160000	17180000	1	CA
chr1	17180000	17200000	1	CA
chr1	17200000	17220000	1	CA
chr1	17220000	17240000	1	CA
chr1	17240000	17260000	1	CA
chr1	17260000	17280000	1	CA
chr1	17280000	17300000	1	CA
chr1	17320000	17340000	1	CA
chr1	17340000	17360000	1	CA
chr1	17360000	17380000	1	CA
chr1	17380000	17400000	1	CA
chr1	17400000	17420000	1	CA
chr1	17420000	17440000	1	CA
chr1	17440000	17460000	1	CA
chr1	17500000	17520000	1	CA
chr1	17520000	17540000	1	CA
chr1	17540000	17560000	1	CA
chr1	17560000	17580000	1	CA
chr1	17580000	17600000	1	CA
chr1	17600000	17620000	1	CA
chr1	17620000	17640000	1	CA
chr1	17640000	17660000	1	CA
chr1	17660000	17680000	1	CA
chr1	17680000	17700000	1	CA
chr1	17700000	17720000	1	CA
chr1	17720000	17740000	1	CA
chr1	17740000	17760000	1	CA
chr1	17760000	17780000	1	CA
chr1	18580000	18600000	1	CA
chr1	18600000	18620000	1	CA
chr1	18620000	18640000	1	CA
chr1	18640000	18660000	1	CA
chr1	18660000	18680000	1	CA
chr1	18680000	18700000	1	CA
chr1	18700000	18720000	1	CA
chr1	18720000	18740000	1	CA
chr1	18740000	18760000	1	CA
chr1	18760000	18780000	1	CA
chr1	18780000	18800000	1	CA
chr1	18800000	18820000	1	CA
chr1	18820000	18840000	1	CA
chr1	18840000	18860000	1	CA
chr1	18860000	18880000	1	CA
chr1	18880000	18900000	1	CA
chr1	18900000	18920000	1	CA
chr1	18920000	18940000	1	CA
chr1	18940000	18960000	1	CA
chr1	18960000	18980000	1	CA
chr1	18980000	19000000	1	CA
chr1	19000000	19020000	1	CA
chr1	19020000	19040000	1	CA
chr1	19040000	19060000	1	CA
chr1	19060000	19080000	1	CA
chr1	19080000	19100000	1	CA
chr1	19100000	19120000	1	CA
chr1	19120000	19140000	1	CA
chr1	19140000	19160000	1	CA
chr1	19160000	19180000	1	CA
chr1	19180000	19200000	1	CA
chr1	19200000	19220000	1	CA
chr1	19220000	19240000	1	CA
chr1	19240000	19260000	1	CA
chr1	19300000	19320000	1	CA
chr1	19320000	19340000	1	CA
chr1	19340000	19360000	1	CA
chr1	19360000	19380000	1	CA
chr1	19380000	19400000	1	CA
chr1	19400000	19420000	1	CA
chr1	19420000	19440000	1	CA
chr1	19440000	19460000	1	CA
chr1	19460000	19480000	1	CA
chr1	19480000	19500000	1	CA
chr1	19500000	19520000	1	CA
chr1	19560000	19580000	1	CA
chr1	19580000	19600000	1	CA
chr1	19600000	19620000	1	CA
chr1	19620000	19640000	1	CA
chr1	19640000	19660000	1	CA
chr1	19660000	19680000	1	CA
chr1	19680000	19700000	1	CA
chr1	19700000	19720000	1	CA
chr1	19720000	19740000	1	CA
chr1	19740000	19760000	1	CA
chr1	19760000	19780000	1	CA
chr1	19780000	19800000	1	CA
chr1	19800000	19820000	1	CA
chr1	19860000	19880000	1	CA
chr1	19880000	19900000	1	CA
chr1	19900000	19920000	1	CA
chr1	19920000	19940000	1	CA
chr1	19940000	19960000	1	CA
chr1	19960000	19980000	1	CA
chr1	20140000	20160000	1	CA
chr1	20160000	20180000	1	CA
chr1	20180000	20200000	1	CA
chr1	20200000	20220000	1	CA
chr1	20220000	20240000	1	CA
chr1	20240000	20260000	1	CA
chr1	20260000	20280000	1	CA
chr1	20280000	20300000	1	CA
chr1	20300000	20320000	1	CA
chr1	20320000	20340000	1	CA
chr1	20340000	20360000	1	CA
chr1	20360000	20380000	1	CA
chr1	20380000	20400000	1	CA
chr1	20400000	20420000	1	CA
chr1	20420000	20440000	1	CA
chr1	20440000	20460000	1	CA
chr1	20460000	20480000	1	CA
chr1	20480000	20500000	1	CA
chr1	20500000	20520000	1	CA
chr1	20520000	20540000	1	CA
chr1	20540000	20560000	1	CA
chr1	20560000	20580000	1	CA
chr1	20580000	20600000	1	CA
chr1	20600000	20620000	1	CA
chr1	20620000	20640000	1	CA
chr1	20640000	20660000	1	CA
chr1	20660000	20680000	1	CA
chr1	20680000	20700000	1	CA
chr1	20700000	20720000	1	CA
chr1	20720000	20740000	1	CA
chr1	20740000	20760000	1	CA
chr1	20760000	20780000	1	CA
chr1	20780000	20800000	1	CA
chr1	20800000	20820000	1	CA
chr1	20820000	20840000	1	CA
chr1	20840000	20860000	1	CA
chr1	20860000	20880000	1	CA
chr1	20880000	20900000	1	CA
chr1	20900000	20920000	1	CA
chr1	20920000	20940000	1	CA
chr1	20940000	20960000	1	CA
chr1	20960000	20980000	1	CA
chr1	20980000	21000000	1	CA
chr1	21000000	21020000	1	CA
chr1	21020000	21040000	1	CA
chr1	21040000	21060000	1	CA
chr1	21060000	21080000	1	CA
chr1	21080000	21100000	1	CA
chr1	21100000	21120000	1	CA
chr1	21220000	21240000	1	CA
chr1	21240000	21260000	1	CA
chr1	21260000	21280000	1	CA
chr1	21280000	21300000	1	CA
chr1	21300000	21320000	1	CA
chr1	21320000	21340000	1	CA
chr1	21340000	21360000	1	CA
chr1	21480000	21500000	1	CA
chr1	21500000	21520000	1	CA
chr1	21520000	21540000	1	CA
chr1	21540000	21560000	1	CA
chr1	21560000	21580000	1	CA
chr1	21580000	21600000	1	CA
chr1	21600000	21620000	1	CA
chr1	21620000	21640000	1	CA
chr1	21640000	21660000	1	CA
chr1	21660000	21680000	1	CA
chr1	21680000	21700000	1	CA
chr1	21700000	21720000	1	CA
chr1	21720000	21740000	1	CA
chr1	21740000	21760000	1	CA
chr1	21820000	21840000	1	CA
chr1	21840000	21860000	1	CA
chr1	21860000	21880000	1	CA
chr1	21880000	21900000	1	CA
chr1	21900000	21920000	1	CA
chr1	21920000	21940000	1	CA
chr1	21940000	21960000	1	CA
chr1	21960000	21980000	1	CA
chr1	22020000	22040000	1	CA
chr1	22040000	22060000	1	CA
chr1	22060000	22080000	1	CA
chr1	22080000	22100000	1	CA
chr1	22100000	22120000	1	CA
chr1	22120000	22140000	1	CA
chr1	22140000	22160000	1	CA
chr1	22160000	22180000	1	CA
chr1	22180000	22200000	1	CA
chr1	22200000	22220000	1	CA
chr1	22220000	22240000	1	CA
chr1	22240000	22260000	1	CA
chr1	22260000	22280000	1	CA
chr1	22280000	22300000	1	CA
chr1	22300000	22320000	1	CA
chr1	22320000	22340000	1	CA
chr1	22340000	22360000	1	CA
chr1	22360000	22380000	1	CA
chr1	22380000	22400000	1	CA
chr1	22400000	22420000	1	CA
chr1	22420000	22440000	1	CA
chr1	22440000	22460000	1	CA
chr1	22460000	22480000	1	CA
chr1	22480000	22500000	1	CA
chr1	22500000	22520000	1	CA
chr1	22520000	22540000	1	CA
chr1	22540000	22560000	1	CA
chr1	22560000	22580000	1	CA
chr1	22580000	22600000	1	CA
chr1	22600000	22620000	1	CA
chr1	22620000	22640000	1	CA
chr1	22640000	22660000	1	CA
chr1	22660000	22680000	1	CA
chr1	22680000	22700000	1	CA
chr1	22700000	22720000	1	CA
chr1	22720000	22740000	1	CA
chr1	22740000	22760000	1	CA
chr1	22760000	22780000	1	CA
chr1	22780000	22800000	1	CA
chr1	22800000	22820000	1	CA
chr1	22820000	22840000	1	CA
chr1	22840000	22860000	1	CA
chr1	22860000	22880000	1	CA
chr1	22880000	22900000	1	CA
chr1	22900000	22920000	1	CA
chr1	23000000	23020000	1	CA
chr1	23020000	23040000	1	CA
chr1	23040000	23060000	1	CA
chr1	23060000	23080000	1	CA
chr1	23080000	23100000	1	CA
chr1	23100000	23120000	1	CA
chr1	23120000	23140000	1	CA
chr1	23140000	23160000	1	CA
chr1	23160000	23180000	1	CA
chr1	23180000	23200000	1	CA
chr1	23200000	23220000	1	CA
chr1	23220000	23240000	1	CA
chr1	23240000	23260000	1	CA
chr1	23280000	23300000	1	CA
chr1	23300000	23320000	1	CA
chr1	23320000	23340000	1	CA
chr1	23340000	23360000	1	CA
chr1	23360000	23380000	1	CA
chr1	23380000	23400000	1	CA
chr1	23400000	23420000	1	CA
chr1	23420000	23440000	1	CA
chr1	23440000	23460000	1	CA
chr1	23460000	23480000	1	CA
chr1	23480000	23500000	1	CA
chr1	23500000	23520000	1	CA
chr1	23520000	23540000	1	CA
chr1	23540000	23560000	1	CA
chr1	23560000	23580000	1	CA
chr1	23580000	23600000	1	CA
chr1	23600000	23620000	1	CA
chr1	23620000	23640000	1	CA
chr1	23680000	23700000	1	CA
chr1	23700000	23720000	1	CA
chr1	23720000	23740000	1	CA
chr1	23740000	23760000	1	CA
chr1	23760000	23780000	1	CA
chr1	23780000	23800000	1	CA
chr1	23800000	23820000	1	CA
chr1	23840000	23860000	1	CA
chr1	23860000	23880000	1	CA
chr1	23880000	23900000	1	CA
chr1	23900000	23920000	1	CA
chr1	23920000	23940000	1	CA
chr1	23940000	23960000	1	CA
chr1	23960000	23980000	1	CA
chr1	24040000	24060000	1	CA
chr1	24060000	24080000	1	CA
chr1	24080000	24100000	1	CA
chr1	24100000	24120000	1	CA
chr1	24120000	24140000	1	CA
chr1	24140000	24160000	1	CA
chr1	24260000	24280000	1	CA
chr1	24280000	24300000	1	CA
chr1	24300000	24320000	1	CA
chr1	24320000	24340000	1	CA
chr1	24340000	24360000	1	CA
chr1	24360000	24380000	1	CA
chr1	24380000	24400000	1	CA
chr1	24400000	24420000	1	CA
chr1	24420000	24440000	1	CA
chr1	24440000	24460000	1	CA
chr1	24460000	24480000	1	CA
chr1	24500000	24520000	1	CA
chr1	24520000	24540000	1	CA
chr1	24540000	24560000	1	CA
chr1	24560000	24580000	1	CA
chr1	24580000	24600000	1	CA
chr1	24600000	24620000	1	CA
chr1	24640000	24660000	1	CA
chr1	24660000	24680000	1	CA
chr1	24680000	24700000	1	CA
chr1	24700000	24720000	1	CA
chr1	24720000	24740000	1	CA
chr1	24740000	24760000	1	CA
chr1	24760000	24780000	1	CA
chr1	24780000	24800000	1	CA
chr1	24800000	24820000	1	CA
chr1	24820000	24840000	1	CA
chr1	24840000	24860000	1	CA
chr1	24860000	24880000	1	CA
chr1	24880000	24900000	1	CA
chr1	24900000	24920000	1	CA
chr1	24920000	24940000	1	CA
chr1	24940000	24960000	1	CA
chr1	24960000	24980000	1	CA
chr1	24980000	25000000	1	CA
chr1	25000000	25020000	1	CA
chr1	25020000	25040000	1	CA
chr1	25040000	25060000	1	CA
chr1	25060000	25080000	1	CA
chr1	25080000	25100000	1	CA
chr1	25100000	25120000	1	CA
chr1	25120000	25140000	1	CA
chr1	25140000	25160000	1	CA
chr1	25160000	25180000	1	CA
chr1	25180000	25200000	1	CA
chr1	25200000	25220000	1	CA
chr1	25220000	25240000	1	CA
chr1	25240000	25260000	1	CA
chr1	25340000	25360000	1	CA
chr1	25360000	25380000	1	CA
chr1	25380000	25400000	1	CA
chr1	25400000	25420000	1	CA
chr1	25420000	25440000	1	CA
chr1	25440000	25460000	1	CA
chr1	25460000	25480000	1	CA
chr1	25480000	25500000	1	CA
chr1	25500000	25520000	1	CA
chr1	25520000	25540000	1	CA
chr1	25540000	25560000	1	CA
chr1	25560000	25580000	1	CA
chr1	25580000	25600000	1	CA
chr1	25600000	25620000	1	CA
chr1	25620000	25640000	1	CA
chr1	25640000	25660000	1	CA
chr1	25660000	25680000	1	CA
chr1	25680000	25700000	1	CA
chr1	25700000	25720000	1	CA
chr1	25720000	25740000	1	CA
chr1	25740000	25760000	1	CA
chr1	25760000	25780000	1	CA
chr1	25780000	25800000	1	CA
chr1	25800000	25820000	1	CA
chr1	25820000	25840000	1	CA
chr1	25860000	25880000	1	CA
chr1	25880000	25900000	1	CA
chr1	25900000	25920000	1	CA
chr1	25920000	25940000	1	CA
chr1	25940000	25960000	1	CA
chr1	25960000	25980000	1	CA
chr1	25980000	26000000	1	CA
chr1	26000000	26020000	1	CA
chr1	26020000	26040000	1	CA
chr1	26040000	26060000	1	CA
chr1	26060000	26080000	1	CA
chr1	26080000	26100000	1	CA
chr1	26100000	26120000	1	CA
chr1	26120000	26140000	1	CA
chr1	26140000	26160000	1	CA
chr1	26160000	26180000	1	CA
chr1	26180000	26200000	1	CA
chr1	26200000	26220000	1	CA
chr1	26220000	26240000	1	CA
chr1	26240000	26260000	1	CA
chr1	26260000	26280000	1	CA
chr1	26280000	26300000	1	CA
chr1	26300000	26320000	1	CA
chr1	26320000	26340000	1	CA
chr1	26340000	26360000	1	CA
chr1	26360000	26380000	1	CA
chr1	26380000	26400000	1	CA
chr1	26400000	26420000	1	CA
chr1	26420000	26440000	1	CA
chr1	26440000	26460000	1	CA
chr1	26460000	26480000	1	CA
chr1	26680000	26700000	1	CA
chr1	26700000	26720000	1	CA
chr1	26720000	26740000	1	CA
chr1	26740000	26760000	1	CA
chr1	26760000	26780000	1	CA
chr1	26780000	26800000	1	CA
chr1	26820000	26840000	1	CA
chr1	26840000	26860000	1	CA
chr1	26860000	26880000	1	CA
chr1	26880000	26900000	1	CA
chr1	26900000	26920000	1	CA
chr1	26920000	26940000	1	CA
chr1	26940000	26960000	1	CA
chr1	26960000	26980000	1	CA
chr1	26980000	27000000	1	CA
chr1	27000000	27020000	1	CA
chr1	27020000	27040000	1	CA
chr1	27040000	27060000	1	CA
chr1	27280000	27300000	1	CA
chr1	27300000	27320000	1	CA
chr1	27320000	27340000	1	CA
chr1	27340000	27360000	1	CA
chr1	27360000	27380000	1	CA
chr1	27380000	27400000	1	CA
chr1	27400000	27420000	1	CA
chr1	27420000	27440000	1	CA
chr1	27440000	27460000	1	CA
chr1	27460000	27480000	1	CA
chr1	27480000	27500000	1	CA
chr1	27500000	27520000	1	CA
chr1	27520000	27540000	1	CA
chr1	27540000	27560000	1	CA
chr1	27560000	27580000	1	CA
chr1	27580000	27600000	1	CA
chr1	27600000	27620000	1	CA
chr1	27620000	27640000	1	CA
chr1	27640000	27660000	1	CA
chr1	27660000	27680000	1	CA
chr1	27720000	27740000	1	CA
chr1	27740000	27760000	1	CA
chr1	27760000	27780000	1	CA
chr1	27780000	27800000	1	CA
chr1	27800000	27820000	1	CA
chr1	27820000	27840000	1	CA
chr1	27840000	27860000	1	CA
chr1	27860000	27880000	1	CA
chr1	27880000	27900000	1	CA
chr1	27900000	27920000	1	CA
chr1	27940000	27960000	1	CA
chr1	27960000	27980000	1	CA
chr1	27980000	28000000	1	CA
chr1	28000000	28020000	1	CA
chr1	28020000	28040000	1	CA
chr1	28040000	28060000	1	CA
chr1	28060000	28080000	1	CA
chr1	28080000	28100000	1	CA
chr1	28100000	28120000	1	CA
chr1	28140000	28160000	1	CA
chr1	28160000	28180000	1	CA
chr1	28180000	28200000	1	CA
chr1	28200000	28220000	1	CA
chr1	28220000	28240000	1	CA
chr1	28240000	28260000	1	CA
chr1	28260000	28280000	1	CA
chr1	28280000	28300000	1	CA
chr1	28400000	28420000	1	CA
chr1	28420000	28440000	1	CA
chr1	28440000	28460000	1	CA
chr1	28460000	28480000	1	CA
chr1	28480000	28500000	1	CA
chr1	28500000	28520000	1	CA
chr1	28520000	28540000	1	CA
chr1	28680000	28700000	1	CA
chr1	28700000	28720000	1	CA
chr1	28720000	28740000	1	CA
chr1	28740000	28760000	1	CA
chr1	28760000	28780000	1	CA
chr1	28780000	28800000	1	CA
chr1	28800000	28820000	1	CA
chr1	28820000	28840000	1	CA
chr1	28840000	28860000	1	CA
chr1	28860000	28880000	1	CA
chr1	28880000	28900000	1	CA
chr1	28900000	28920000	1	CA
chr1	28920000	28940000	1	CA
chr1	28940000	28960000	1	CA
chr1	28960000	28980000	1	CA
chr1	28980000	29000000	1	CA
chr1	29000000	29020000	1	CA
chr1	29020000	29040000	1	CA
chr1	29040000	29060000	1	CA
chr1	29060000	29080000	1	CA
chr1	29080000	29100000	1	CA
chr1	29100000	29120000	1	CA
chr1	29120000	29140000	1	CA
chr1	29140000	29160000	1	CA
chr1	29160000	29180000	1	CA
chr1	29180000	29200000	1	CA
chr1	29200000	29220000	1	CA
chr1	29220000	29240000	1	CA
chr1	29240000	29260000	1	CA
chr1	29260000	29280000	1	CA
chr1	29280000	29300000	1	CA
chr1	29300000	29320000	1	CA
chr1	29320000	29340000	1	CA
chr1	29340000	29360000	1	CA
chr1	29360000	29380000	1	CA
chr1	30580000	30600000	1	CA
chr1	30600000	30620000	1	CA
chr1	30620000	30640000	1	CA
chr1	30640000	30660000	1	CA
chr1	30660000	30680000	1	CA
chr1	30680000	30700000	1	CA
chr1	30700000	30720000	1	CA
chr1	30720000	30740000	1	CA
chr1	30740000	30760000	1	CA
chr1	30760000	30780000	1	CA
chr1	30780000	30800000	1	CA
chr1	30800000	30820000	1	CA
chr1	30820000	30840000	1	CA
chr1	30840000	30860000	1	CA
chr1	30860000	30880000	1	CA
chr1	30880000	30900000	1	CA
chr1	30900000	30920000	1	CA
chr1	30920000	30940000	1	CA
chr1	30940000	30960000	1	CA
chr1	30960000	30980000	1	CA
chr1	30980000	31000000	1	CA
chr1	31000000	31020000	1	CA
chr1	31020000	31040000	1	CA
chr1	31040000	31060000	1	CA
chr1	31060000	31080000	1	CA
chr1	31160000	31180000	1	CA
chr1	31180000	31200000	1	CA
chr1	31200000	31220000	1	CA
chr1	31220000	31240000	1	CA
chr1	31240000	31260000	1	CA
chr1	31260000	31280000	1	CA
chr1	31280000	31300000	1	CA
chr1	31300000	31320000	1	CA
chr1	31320000	31340000	1	CA
chr1	31340000	31360000	1	CA
chr1	31360000	31380000	1	CA
chr1	31380000	31400000	1	CA
chr1	31400000	31420000	1	CA
chr1	31420000	31440000	1	CA
chr1	31560000	31580000	1	CA
chr1	31580000	31600000	1	CA
chr1	31600000	31620000	1	CA
chr1	31620000	31640000	1	CA
chr1	31640000	31660000	1	CA
chr1	31660000	31680000	1	CA
chr1	31680000	31700000	1	CA
chr1	31700000	31720000	1	CA
chr1	31720000	31740000	1	CA
chr1	31740000	31760000	1	CA
chr1	31760000	31780000	1	CA
chr1	31780000	31800000	1	CA
chr1	31800000	31820000	1	CA
chr1	31820000	31840000	1	CA
chr1	31840000	31860000	1	CA
chr1	31880000	31900000	1	CA
chr1	31900000	31920000	1	CA
chr1	31920000	31940000	1	CA
chr1	31940000	31960000	1	CA
chr1	31960000	31980000	1	CA
chr1	31980000	32000000	1	CA
chr1	32000000	32020000	1	CA
chr1	32020000	32040000	1	CA
chr1	32040000	32060000	1	CA
chr1	32060000	32080000	1	CA
chr1	32080000	32100000	1	CA
chr1	32100000	32120000	1	CA
chr1	32160000	32180000	1	CA
chr1	32180000	32200000	1	CA
chr1	32200000	32220000	1	CA
chr1	32220000	32240000	1	CA
chr1	32240000	32260000	1	CA
chr1	32260000	32280000	1	CA
chr1	32280000	32300000	1	CA
chr1	32300000	32320000	1	CA
chr1	32320000	32340000	1	CA
chr1	32340000	32360000	1	CA
chr1	32360000	32380000	1	CA
chr1	32380000	32400000	1	CA
chr1	32600000	32620000	1	CA
chr1	32620000	32640000	1	CA
chr1	32640000	32660000	1	CA
chr1	32660000	32680000	1	CA
chr1	32680000	32700000	1	CA
chr1	32700000	32720000	1	CA
chr1	32720000	32740000	1	CA
chr1	32740000	32760000	1	CA
chr1	32760000	32780000	1	CA
chr1	32780000	32800000	1	CA
chr1	32800000	32820000	1	CA
chr1	32820000	32840000	1	CA
chr1	32840000	32860000	1	CA
chr1	32860000	32880000	1	CA
chr1	32880000	32900000	1	CA
chr1	32900000	32920000	1	CA
chr1	32920000	32940000	1	CA
chr1	32940000	32960000	1	CA
chr1	32960000	32980000	1	CA
chr1	32980000	33000000	1	CA
chr1	33000000	33020000	1	CA
chr1	33020000	33040000	1	CA
chr1	33060000	33080000	1	CA
chr1	33080000	33100000	1	CA
chr1	33100000	33120000	1	CA
chr1	33120000	33140000	1	CA
chr1	33140000	33160000	1	CA
chr1	33160000	33180000	1	CA
chr1	33180000	33200000	1	CA
chr1	33220000	33240000	1	CA
chr1	33240000	33260000	1	CA
chr1	33260000	33280000	1	CA
chr1	33280000	33300000	1	CA
chr1	33300000	33320000	1	CA
chr1	33320000	33340000	1	CA
chr1	33340000	33360000	1	CA
chr1	33360000	33380000	1	CA
chr1	33380000	33400000	1	CA
chr1	33400000	33420000	1	CA
chr1	33420000	33440000	1	CA
chr1	33460000	33480000	1	CA
chr1	33480000	33500000	1	CA
chr1	33500000	33520000	1	CA
chr1	33520000	33540000	1	CA
chr1	34760000	34780000	1	CA
chr1	34780000	34800000	1	CA
chr1	34820000	34840000	1	CA
chr1	34840000	34860000	1	CA
chr1	34860000	34880000	1	CA
chr1	34880000	34900000	1	CA
chr1	34900000	34920000	1	CA
chr1	34920000	34940000	1	CA
chr1	35500000	35520000	1	CA
chr1	35520000	35540000	1	CA
chr1	35540000	35560000	1	CA
chr1	35560000	35580000	1	CA
chr1	35580000	35600000	1	CA
chr1	35600000	35620000	1	CA
chr1	35620000	35640000	1	CA
chr1	35640000	35660000	1	CA
chr1	35660000	35680000	1	CA
chr1	35880000	35900000	1	CA
chr1	35900000	35920000	1	CA
chr1	35920000	35940000	1	CA
chr1	35940000	35960000	1	CA
chr1	35960000	35980000	1	CA
chr1	35980000	36000000	1	CA
chr1	36000000	36020000	1	CA
chr1	36020000	36040000	1	CA
chr1	36040000	36060000	1	CA
chr1	36060000	36080000	1	CA
chr1	36080000	36100000	1	CA
chr1	36100000	36120000	1	CA
chr1	36120000	36140000	1	CA
chr1	36140000	36160000	1	CA
chr1	36160000	36180000	1	CA
chr1	36260000	36280000	1	CA
chr1	36280000	36300000	1	CA
chr1	36300000	36320000	1	CA
chr1	36320000	36340000	1	CA
chr1	36340000	36360000	1	CA
chr1	36360000	36380000	1	CA
chr1	36380000	36400000	1	CA
chr1	36400000	36420000	1	CA
chr1	36420000	36440000	1	CA
chr1	36440000	36460000	1	CA
chr1	36460000	36480000	1	CA
chr1	36480000	36500000	1	CA
chr1	36500000	36520000	1	CA
chr1	36520000	36540000	1	CA
chr1	36540000	36560000	1	CA
chr1	36560000	36580000	1	CA
chr1	36580000	36600000	1	CA
chr1	36600000	36620000	1	CA
chr1	37360000	37380000	1	CA
chr1	37380000	37400000	1	CA
chr1	37400000	37420000	1	CA
chr1	37420000	37440000	1	CA
chr1	37440000	37460000	1	CA
chr1	37460000	37480000	1	CA
chr1	37480000	37500000	1	CA
chr1	37500000	37520000	1	CA
chr1	37540000	37560000	1	CA
chr1	37560000	37580000	1	CA
chr1	37580000	37600000	1	CA
chr1	37600000	37620000	1	CA
chr1	37620000	37640000	1	CA
chr1	37640000	37660000	1	CA
chr1	37660000	37680000	1	CA
chr1	37680000	37700000	1	CA
chr1	37700000	37720000	1	CA
chr1	37720000	37740000	1	CA
chr1	37740000	37760000	1	CA
chr1	37760000	37780000	1	CA
chr1	37780000	37800000	1	CA
chr1	37800000	37820000	1	CA
chr1	37820000	37840000	1	CA
chr1	37840000	37860000	1	CA
chr1	37860000	37880000	1	CA
chr1	37880000	37900000	1	CA
chr1	37920000	37940000	1	CA
chr1	37940000	37960000	1	CA
chr1	37960000	37980000	1	CA
chr1	37980000	38000000	1	CA
chr1	38000000	38020000	1	CA
chr1	38020000	38040000	1	CA
chr1	38040000	38060000	1	CA
chr1	38060000	38080000	1	CA
chr1	38080000	38100000	1	CA
chr1	38100000	38120000	1	CA
chr1	38120000	38140000	1	CA
chr1	38140000	38160000	1	CA
chr1	38760000	38780000	1	CA
chr1	38780000	38800000	1	CA
chr1	38800000	38820000	1	CA
chr1	38820000	38840000	1	CA
chr1	38840000	38860000	1	CA
chr1	38860000	38880000	1	CA
chr1	38880000	38900000	1	CA
chr1	38900000	38920000	1	CA
chr1	38920000	38940000	1	CA
chr1	39080000	39100000	1	CA
chr1	39100000	39120000	1	CA
chr1	39120000	39140000	1	CA
chr1	39140000	39160000	1	CA
chr1	39160000	39180000	1	CA
chr1	39180000	39200000	1	CA
chr1	39200000	39220000	1	CA
chr1	39220000	39240000	1	CA
chr1	39240000	39260000	1	CA
chr1	39260000	39280000	1	CA
chr1	39280000	39300000	1	CA
chr1	39300000	39320000	1	CA
chr1	39320000	39340000	1	CA
chr1	39340000	39360000	1	CA
chr1	39360000	39380000	1	CA
chr1	39380000	39400000	1	CA
chr1	39400000	39420000	1	CA
chr1	39420000	39440000	1	CA
chr1	39440000	39460000	1	CA
chr1	39460000	39480000	1	CA
chr1	39480000	39500000	1	CA
chr1	39500000	39520000	1	CA
chr1	39520000	39540000	1	CA
chr1	39540000	39560000	1	CA
chr1	39560000	39580000	1	CA
chr1	39580000	39600000	1	CA
chr1	39620000	39640000	1	CA
chr1	39640000	39660000	1	CA
chr1	39660000	39680000	1	CA
chr1	39680000	39700000	1	CA
chr1	39700000	39720000	1	CA
chr1	39820000	39840000	1	CA
chr1	39840000	39860000	1	CA
chr1	39860000	39880000	1	CA
chr1	39880000	39900000	1	CA
chr1	39900000	39920000	1	CA
chr1	39920000	39940000	1	CA
chr1	39940000	39960000	1	CA
chr1	39960000	39980000	1	CA
chr1	40000000	40020000	1	CA
chr1	40020000	40040000	1	CA
chr1	40040000	40060000	1	CA
chr1	40060000	40080000	1	CA
chr1	40080000	40100000	1	CA
chr1	40160000	40180000	1	CA
chr1	40180000	40200000	1	CA
chr1	40200000	40220000	1	CA
chr1	40220000	40240000	1	CA
chr1	40240000	40260000	1	CA
chr1	40260000	40280000	1	CA
chr1	40280000	40300000	1	CA
chr1	40300000	40320000	1	CA
chr1	40360000	40380000	1	CA
chr1	40380000	40400000	1	CA
chr1	40400000	40420000	1	CA
chr1	40420000	40440000	1	CA
chr1	40440000	40460000	1	CA
chr1	40460000	40480000	1	CA
chr1	40480000	40500000	1	CA
chr1	40500000	40520000	1	CA
chr1	40620000	40640000	1	CA
chr1	40640000	40660000	1	CA
chr1	40660000	40680000	1	CA
chr1	40680000	40700000	1	CA
chr1	40700000	40720000	1	CA
chr1	40720000	40740000	1	CA
chr1	40740000	40760000	1	CA
chr1	40760000	40780000	1	CA
chr1	40780000	40800000	1	CA
chr1	40800000	40820000	1	CA
chr1	40820000	40840000	1	CA
chr1	40840000	40860000	1	CA
chr1	40860000	40880000	1	CA
chr1	40880000	40900000	1	CA
chr1	40900000	40920000	1	CA
chr1	40920000	40940000	1	CA
chr1	40940000	40960000	1	CA
chr1	40960000	40980000	1	CA
chr1	40980000	41000000	1	CA
chr1	41000000	41020000	1	CA
chr1	41020000	41040000	1	CA
chr1	41040000	41060000	1	CA
chr1	41060000	41080000	1	CA
chr1	41080000	41100000	1	CA
chr1	41100000	41120000	1	CA
chr1	41120000	41140000	1	CA
chr1	41140000	41160000	1	CA
chr1	41180000	41200000	1	CA
chr1	41200000	41220000	1	CA
chr1	41220000	41240000	1	CA
chr1	41240000	41260000	1	CA
chr1	41260000	41280000	1	CA
chr1	41280000	41300000	1	CA
chr1	41300000	41320000	1	CA
chr1	41320000	41340000	1	CA
chr1	41340000	41360000	1	CA
chr1	41360000	41380000	1	CA
chr1	41380000	41400000	1	CA
chr1	41400000	41420000	1	CA
chr1	41420000	41440000	1	CA
chr1	41440000	41460000	1	CA
chr1	41460000	41480000	1	CA
chr1	41480000	41500000	1	CA
chr1	41500000	41520000	1	CA
chr1	41520000	41540000	1	CA
chr1	41540000	41560000	1	CA
chr1	41560000	41580000	1	CA
chr1	41580000	41600000	1	CA
chr1	41600000	41620000	1	CA
chr1	41620000	41640000	1	CA
chr1	41640000	41660000	1	CA
chr1	41660000	41680000	1	CA
chr1	41680000	41700000	1	CA
chr1	41700000	41720000	1	CA
chr1	41720000	41740000	1	CA
chr1	41740000	41760000	1	CA
chr1	41760000	41780000	1	CA
chr1	41780000	41800000	1	CA
chr1	41800000	41820000	1	CA
chr1	41820000	41840000	1	CA
chr1	41840000	41860000	1	CA
chr1	41860000	41880000	1	CA
chr1	41880000	41900000	1	CA
chr1	41900000	41920000	1	CA
chr1	41920000	41940000	1	CA
chr1	41940000	41960000	1	CA
chr1	41960000	41980000	1	CA
chr1	41980000	42000000	1	CA
chr1	42000000	42020000	1	CA
chr1	42020000	42040000	1	CA
chr1	42040000	42060000	1	CA
chr1	42220000	42240000	1	CA
chr1	42240000	42260000	1	CA
chr1	42260000	42280000	1	CA
chr1	42280000	42300000	1	CA
chr1	42300000	42320000	1	CA
chr1	42320000	42340000	1	CA
chr1	42340000	42360000	1	CA
chr1	42360000	42380000	1	CA
chr1	42380000	42400000	1	CA
chr1	42400000	42420000	1	CA
chr1	42420000	42440000	1	CA
chr1	42440000	42460000	1	CA
chr1	42460000	42480000	1	CA
chr1	42480000	42500000	1	CA
chr1	42720000	42740000	1	CA
chr1	42740000	42760000	1	CA
chr1	42760000	42780000	1	CA
chr1	42780000	42800000	1	CA
chr1	42800000	42820000	1	CA
chr1	42820000	42840000	1	CA
chr1	42840000	42860000	1	CA
chr1	42920000	42940000	1	CA
chr1	42940000	42960000	1	CA
chr1	42960000	42980000	1	CA
chr1	43200000	43220000	1	CA
chr1	43220000	43240000	1	CA
chr1	43240000	43260000	1	CA
chr1	43260000	43280000	1	CA
chr1	43280000	43300000	1	CA
chr1	43300000	43320000	1	CA
chr1	43320000	43340000	1	CA
chr1	43340000	43360000	1	CA
chr1	43360000	43380000	1	CA
chr1	43380000	43400000	1	CA
chr1	43400000	43420000	1	CA
chr1	43420000	43440000	1	CA
chr1	43440000	43460000	1	CA
chr1	43460000	43480000	1	CA
chr1	43480000	43500000	1	CA
chr1	43500000	43520000	1	CA
chr1	43520000	43540000	1	CA
chr1	43540000	43560000	1	CA
chr1	43560000	43580000	1	CA
chr1	43580000	43600000	1	CA
chr1	43600000	43620000	1	CA
chr1	43620000	43640000	1	CA
chr1	43640000	43660000	1	CA
chr1	43660000	43680000	1	CA
chr1	43680000	43700000	1	CA
chr1	43700000	43720000	1	CA
chr1	43720000	43740000	1	CA
chr1	43760000	43780000	1	CA
chr1	43780000	43800000	1	CA
chr1	43800000	43820000	1	CA
chr1	43820000	43840000	1	CA
chr1	43840000	43860000	1	CA
chr1	43860000	43880000	1	CA
chr1	43880000	43900000	1	CA
chr1	43900000	43920000	1	CA
chr1	43920000	43940000	1	CA
chr1	43940000	43960000	1	CA
chr1	43960000	43980000	1	CA
chr1	43980000	44000000	1	CA
chr1	44000000	44020000	1	CA
chr1	44020000	44040000	1	CA
chr1	44040000	44060000	1	CA
chr1	44060000	44080000	1	CA
chr1	44200000	44220000	1	CA
chr1	44220000	44240000	1	CA
chr1	44240000	44260000	1	CA
chr1	44260000	44280000	1	CA
chr1	44280000	44300000	1	CA
chr1	44300000	44320000	1	CA
chr1	44320000	44340000	1	CA
chr1	44340000	44360000	1	CA
chr1	44360000	44380000	1	CA
chr1	44380000	44400000	1	CA
chr1	44400000	44420000	1	CA
chr1	44420000	44440000	1	CA
chr1	44440000	44460000	1	CA
chr1	44460000	44480000	1	CA
chr1	44480000	44500000	1	CA
chr1	44500000	44520000	1	CA
chr1	44520000	44540000	1	CA
chr1	44540000	44560000	1	CA
chr1	44560000	44580000	1	CA
chr1	44580000	44600000	1	CA
chr1	44600000	44620000	1	CA
chr1	44620000	44640000	1	CA
chr1	44640000	44660000	1	CA
chr1	44660000	44680000	1	CA
chr1	44680000	44700000	1	CA
chr1	44700000	44720000	1	CA
chr1	44740000	44760000	1	CA
chr1	44760000	44780000	1	CA
chr1	44780000	44800000	1	CA
chr1	44800000	44820000	1	CA
chr1	44820000	44840000	1	CA
chr1	44840000	44860000	1	CA
chr1	44860000	44880000	1	CA
chr1	44880000	44900000	1	CA
chr1	44920000	44940000	1	CA
chr1	44940000	44960000	1	CA
chr1	44960000	44980000	1	CA
chr1	44980000	45000000	1	CA
chr1	45000000	45020000	1	CA
chr1	45020000	45040000	1	CA
chr1	45040000	45060000	1	CA
chr1	45320000	45340000	1	CA
chr1	45340000	45360000	1	CA
chr1	45360000	45380000	1	CA
chr1	45380000	45400000	1	CA
chr1	45400000	45420000	1	CA
chr1	45460000	45480000	1	CA
chr1	45480000	45500000	1	CA
chr1	45500000	45520000	1	CA
chr1	45520000	45540000	1	CA
chr1	45540000	45560000	1	CA
chr1	45560000	45580000	1	CA
chr1	45600000	45620000	1	CA
chr1	45620000	45640000	1	CA
chr1	45640000	45660000	1	CA
chr1	45660000	45680000	1	CA
chr1	45680000	45700000	1	CA
chr1	45980000	46000000	1	CA
chr1	46000000	46020000	1	CA
chr1	46020000	46040000	1	CA
chr1	46040000	46060000	1	CA
chr1	46060000	46080000	1	CA
chr1	46100000	46120000	1	CA
chr1	46120000	46140000	1	CA
chr1	46140000	46160000	1	CA
chr1	46160000	46180000	1	CA
chr1	46180000	46200000	1	CA
chr1	46200000	46220000	1	CA
chr1	46220000	46240000	1	CA
chr1	46240000	46260000	1	CA
chr1	46260000	46280000	1	CA
chr1	46280000	46300000	1	CA
chr1	46300000	46320000	1	CA
chr1	46340000	46360000	1	CA
chr1	46360000	46380000	1	CA
chr1	46380000	46400000	1	CA
chr1	46400000	46420000	1	CA
chr1	46420000	46440000	1	CA
chr1	46440000	46460000	1	CA
chr1	46460000	46480000	1	CA
chr1	46480000	46500000	1	CA
chr1	46500000	46520000	1	CA
chr1	46520000	46540000	1	CA
chr1	46540000	46560000	1	CA
chr1	46560000	46580000	1	CA
chr1	46580000	46600000	1	CA
chr1	46600000	46620000	1	CA
chr1	46620000	46640000	1	CA
chr1	46640000	46660000	1	CA
chr1	46660000	46680000	1	CA
chr1	46680000	46700000	1	CA
chr1	46700000	46720000	1	CA
chr1	46720000	46740000	1	CA
chr1	46740000	46760000	1	CA
chr1	47180000	47200000	1	CA
chr1	47200000	47220000	1	CA
chr1	47220000	47240000	1	CA
chr1	47240000	47260000	1	CA
chr1	47260000	47280000	1	CA
chr1	47280000	47300000	1	CA
chr1	47300000	47320000	1	CA
chr1	47320000	47340000	1	CA
chr1	47340000	47360000	1	CA
chr1	47360000	47380000	1	CA
chr1	47380000	47400000	1	CA
chr1	47400000	47420000	1	CA
chr1	47420000	47440000	1	CA
chr1	47440000	47460000	1	CA
chr1	51220000	51240000	1	CA
chr1	51240000	51260000	1	CA
chr1	51260000	51280000	1	CA
chr1	51280000	51300000	1	CA
chr1	51300000	51320000	1	CA
chr1	51320000	51340000	1	CA
chr1	51340000	51360000	1	CA
chr1	51360000	51380000	1	CA
chr1	51380000	51400000	1	CA
chr1	51400000	51420000	1	CA
chr1	51420000	51440000	1	CA
chr1	51440000	51460000	1	CA
chr1	51460000	51480000	1	CA
chr1	51480000	51500000	1	CA
chr1	51500000	51520000	1	CA
chr1	51520000	51540000	1	CA
chr1	51540000	51560000	1	CA
chr1	51560000	51580000	1	CA
chr1	51580000	51600000	1	CA
chr1	51600000	51620000	1	CA
chr1	51620000	51640000	1	CA
chr1	51660000	51680000	1	CA
chr1	51680000	51700000	1	CA
chr1	51700000	51720000	1	CA
chr1	51720000	51740000	1	CA
chr1	51740000	51760000	1	CA
chr1	51760000	51780000	1	CA
chr1	51780000	51800000	1	CA
chr1	51800000	51820000	1	CA
chr1	51820000	51840000	1	CA
chr1	51860000	51880000	1	CA
chr1	51880000	51900000	1	CA
chr1	51900000	51920000	1	CA
chr1	51920000	51940000	1	CA
chr1	51940000	51960000	1	CA
chr1	51960000	51980000	1	CA
chr1	51980000	52000000	1	CA
chr1	52320000	52340000	1	CA
chr1	52340000	52360000	1	CA
chr1	52360000	52380000	1	CA
chr1	52380000	52400000	1	CA
chr1	52400000	52420000	1	CA
chr1	52420000	52440000	1	CA
chr1	52440000	52460000	1	CA
chr1	52460000	52480000	1	CA
chr1	52480000	52500000	1	CA
chr1	52500000	52520000	1	CA
chr1	52540000	52560000	1	CA
chr1	52560000	52580000	1	CA
chr1	52580000	52600000	1	CA
chr1	52600000	52620000	1	CA
chr1	52620000	52640000	1	CA
chr1	52640000	52660000	1	CA
chr1	52660000	52680000	1	CA
chr1	52680000	52700000	1	CA
chr1	52700000	52720000	1	CA
chr1	52720000	52740000	1	CA
chr1	52740000	52760000	1	CA
chr1	53040000	53060000	1	CA
chr1	53060000	53080000	1	CA
chr1	53080000	53100000	1	CA
chr1	53100000	53120000	1	CA
chr1	53120000	53140000	1	CA
chr1	53140000	53160000	1	CA
chr1	53160000	53180000	1	CA
chr1	53180000	53200000	1	CA
chr1	53200000	53220000	1	CA
chr1	53220000	53240000	1	CA
chr1	53240000	53260000	1	CA
chr1	53260000	53280000	1	CA
chr1	53280000	53300000	1	CA
chr1	53300000	53320000	1	CA
chr1	53320000	53340000	1	CA
chr1	53340000	53360000	1	CA
chr1	53360000	53380000	1	CA
chr1	53380000	53400000	1	CA
chr1	53400000	53420000	1	CA
chr1	53420000	53440000	1	CA
chr1	53440000	53460000	1	CA
chr1	53460000	53480000	1	CA
chr1	53480000	53500000	1	CA
chr1	53500000	53520000	1	CA
chr1	53520000	53540000	1	CA
chr1	53540000	53560000	1	CA
chr1	53560000	53580000	1	CA
chr1	53580000	53600000	1	CA
chr1	53600000	53620000	1	CA
chr1	53620000	53640000	1	CA
chr1	53640000	53660000	1	CA
chr1	53660000	53680000	1	CA
chr1	53680000	53700000	1	CA
chr1	53700000	53720000	1	CA
chr1	53720000	53740000	1	CA
chr1	53740000	53760000	1	CA
chr1	53760000	53780000	1	CA
chr1	53780000	53800000	1	CA
chr1	53800000	53820000	1	CA
chr1	53820000	53840000	1	CA
chr1	53840000	53860000	1	CA
chr1	53860000	53880000	1	CA
chr1	53880000	53900000	1	CA
chr1	53900000	53920000	1	CA
chr1	53920000	53940000	1	CA
chr1	53940000	53960000	1	CA
chr1	53960000	53980000	1	CA
chr1	54000000	54020000	1	CA
chr1	54020000	54040000	1	CA
chr1	54040000	54060000	1	CA
chr1	54060000	54080000	1	CA
chr1	54080000	54100000	1	CA
chr1	54100000	54120000	1	CA
chr1	54120000	54140000	1	CA
chr1	54140000	54160000	1	CA
chr1	54160000	54180000	1	CA
chr1	54180000	54200000	1	CA
chr1	54200000	54220000	1	CA
chr1	54220000	54240000	1	CA
chr1	54240000	54260000	1	CA
chr1	54260000	54280000	1	CA
chr1	54280000	54300000	1	CA
chr1	54300000	54320000	1	CA
chr1	54320000	54340000	1	CA
chr1	54340000	54360000	1	CA
chr1	54360000	54380000	1	CA
chr1	54380000	54400000	1	CA
chr1	54400000	54420000	1	CA
chr1	54420000	54440000	1	CA
chr1	54640000	54660000	1	CA
chr1	54660000	54680000	1	CA
chr1	54680000	54700000	1	CA
chr1	54700000	54720000	1	CA
chr1	54720000	54740000	1	CA
chr1	54740000	54760000	1	CA
chr1	54760000	54780000	1	CA
chr1	54780000	54800000	1	CA
chr1	54800000	54820000	1	CA
chr1	55060000	55080000	1	CA
chr1	55080000	55100000	1	CA
chr1	55100000	55120000	1	CA
chr1	55120000	55140000	1	CA
chr1	55140000	55160000	1	CA
chr1	55160000	55180000	1	CA
chr1	55180000	55200000	1	CA
chr1	55200000	55220000	1	CA
chr1	55220000	55240000	1	CA
chr1	55240000	55260000	1	CA
chr1	55260000	55280000	1	CA
chr1	55280000	55300000	1	CA
chr1	56440000	56460000	1	CA
chr1	56460000	56480000	1	CA
chr1	56480000	56500000	1	CA
chr1	56500000	56520000	1	CA
chr1	56520000	56540000	1	CA
chr1	56540000	56560000	1	CA
chr1	58680000	58700000	1	CA
chr1	58700000	58720000	1	CA
chr1	58720000	58740000	1	CA
chr1	58740000	58760000	1	CA
chr1	58760000	58780000	1	CA
chr1	58780000	58800000	1	CA
chr1	58800000	58820000	1	CA
chr1	58820000	58840000	1	CA
chr1	58840000	58860000	1	CA
chr1	58860000	58880000	1	CA
chr1	58880000	58900000	1	CA
chr1	58900000	58920000	1	CA
chr1	58920000	58940000	1	CA
chr1	58940000	58960000	1	CA
chr1	58960000	58980000	1	CA
chr1	58980000	59000000	1	CA
chr1	59000000	59020000	1	CA
chr1	59020000	59040000	1	CA
chr1	59040000	59060000	1	CA
chr1	59060000	59080000	1	CA
chr1	59080000	59100000	1	CA
chr1	59100000	59120000	1	CA
chr1	59120000	59140000	1	CA
chr1	59140000	59160000	1	CA
chr1	59160000	59180000	1	CA
chr1	59180000	59200000	1	CA
chr1	59200000	59220000	1	CA
chr1	59220000	59240000	1	CA
chr1	59240000	59260000	1	CA
chr1	59260000	59280000	1	CA
chr1	59280000	59300000	1	CA
chr1	59300000	59320000	1	CA
chr1	59320000	59340000	1	CA
chr1	59340000	59360000	1	CA
chr1	59360000	59380000	1	CA
chr1	59380000	59400000	1	CA
chr1	59400000	59420000	1	CA
chr1	59420000	59440000	1	CA
chr1	59440000	59460000	1	CA
chr1	59460000	59480000	1	CA
chr1	59480000	59500000	1	CA
chr1	59500000	59520000	1	CA
chr1	59520000	59540000	1	CA
chr1	59540000	59560000	1	CA
chr1	59560000	59580000	1	CA
chr1	59580000	59600000	1	CA
chr1	59600000	59620000	1	CA
chr1	59620000	59640000	1	CA
chr1	59640000	59660000	1	CA
chr1	59660000	59680000	1	CA
chr1	59680000	59700000	1	CA
chr1	59700000	59720000	1	CA
chr1	61060000	61080000	1	CA
chr1	61080000	61100000	1	CA
chr1	61100000	61120000	1	CA
chr1	61120000	61140000	1	CA
chr1	61140000	61160000	1	CA
chr1	61160000	61180000	1	CA
chr1	61180000	61200000	1	CA
chr1	61200000	61220000	1	CA
chr1	61220000	61240000	1	CA
chr1	61240000	61260000	1	CA
chr1	61260000	61280000	1	CA
chr1	61280000	61300000	1	CA
chr1	61300000	61320000	1	CA
chr1	61320000	61340000	1	CA
chr1	61340000	61360000	1	CA
chr1	61360000	61380000	1	CA
chr1	64820000	64840000	1	CA
chr1	64840000	64860000	1	CA
chr1	64860000	64880000	1	CA
chr1	64880000	64900000	1	CA
chr1	64900000	64920000	1	CA
chr1	64920000	64940000	1	CA
chr1	64940000	64960000	1	CA
chr1	64960000	64980000	1	CA
chr1	64980000	65000000	1	CA
chr1	65000000	65020000	1	CA
chr1	65020000	65040000	1	CA
chr1	65040000	65060000	1	CA
chr1	65060000	65080000	1	CA
chr1	67580000	67600000	1	CA
chr1	67600000	67620000	1	CA
chr1	67620000	67640000	1	CA
chr1	67640000	67660000	1	CA
chr1	67660000	67680000	1	CA
chr1	67680000	67700000	1	CA
chr1	67700000	67720000	1	CA
chr1	67720000	67740000	1	CA
chr1	77660000	77680000	1	CA
chr1	77680000	77700000	1	CA
chr1	77700000	77720000	1	CA
chr1	77720000	77740000	1	CA
chr1	77740000	77760000	1	CA
chr1	77760000	77780000	1	CA
chr1	77800000	77820000	1	CA
chr1	77820000	77840000	1	CA
chr1	77840000	77860000	1	CA
chr1	77860000	77880000	1	CA
chr1	77880000	77900000	1	CA
chr1	77900000	77920000	1	CA
chr1	77920000	77940000	1	CA
chr1	77940000	77960000	1	CA
chr1	77960000	77980000	1	CA
chr1	77980000	78000000	1	CA
chr1	78000000	78020000	1	CA
chr1	88980000	89000000	1	CA
chr1	89000000	89020000	1	CA
chr1	89480000	89500000	1	CA
chr1	89500000	89520000	1	CA
chr1	89520000	89540000	1	CA
chr1	89540000	89560000	1	CA
chr1	89560000	89580000	1	CA
chr1	89580000	89600000	1	CA
chr1	89600000	89620000	1	CA
chr1	89620000	89640000	1	CA
chr1	89640000	89660000	1	CA
chr1	89660000	89680000	1	CA
chr1	89680000	89700000	1	CA
chr1	89700000	89720000	1	CA
chr1	89720000	89740000	1	CA
chr1	89740000	89760000	1	CA
chr1	89760000	89780000	1	CA
chr1	91500000	91520000	1	CA
chr1	91520000	91540000	1	CA
chr1	91540000	91560000	1	CA
chr1	91560000	91580000	1	CA
chr1	91580000	91600000	1	CA
chr1	91600000	91620000	1	CA
chr1	91620000	91640000	1	CA
chr1	91640000	91660000	1	CA
chr1	91660000	91680000	1	CA
chr1	91680000	91700000	1	CA
chr1	91700000	91720000	1	CA
chr1	91720000	91740000	1	CA
chr1	91740000	91760000	1	CA
chr1	91760000	91780000	1	CA
chr1	91780000	91800000	1	CA
chr1	91800000	91820000	1	CA
chr1	91820000	91840000	1	CA
chr1	91840000	91860000	1	CA
chr1	91860000	91880000	1	CA
chr1	91880000	91900000	1	CA
chr1	91900000	91920000	1	CA
chr1	92760000	92780000	1	CA
chr1	92780000	92800000	1	CA
chr1	92800000	92820000	1	CA
chr1	92820000	92840000	1	CA
chr1	92840000	92860000	1	CA
chr1	92860000	92880000	1	CA
chr1	93480000	93500000	1	CA
chr1	93500000	93520000	1	CA
chr1	93520000	93540000	1	CA
chr1	93540000	93560000	1	CA
chr1	93560000	93580000	1	CA
chr1	93580000	93600000	1	CA
chr1	93600000	93620000	1	CA
chr1	93620000	93640000	1	CA
chr1	93640000	93660000	1	CA
chr1	93660000	93680000	1	CA
chr1	93680000	93700000	1	CA
chr1	93700000	93720000	1	CA
chr1	93720000	93740000	1	CA
chr1	93740000	93760000	1	CA
chr1	93760000	93780000	1	CA
chr1	93780000	93800000	1	CA
chr1	93800000	93820000	1	CA
chr1	93820000	93840000	1	CA
chr1	93840000	93860000	1	CA
chr1	93860000	93880000	1	CA
chr1	93880000	93900000	1	CA
chr1	93900000	93920000	1	CA
chr1	93960000	93980000	1	CA
chr1	93980000	94000000	1	CA
chr1	94000000	94020000	1	CA
chr1	94020000	94040000	1	CA
chr1	94040000	94060000	1	CA
chr1	94060000	94080000	1	CA
chr1	94080000	94100000	1	CA
chr1	94100000	94120000	1	CA
chr1	94120000	94140000	1	CA
chr1	94140000	94160000	1	CA
chr1	94160000	94180000	1	CA
chr1	94180000	94200000	1	CA
chr1	94200000	94220000	1	CA
chr1	94220000	94240000	1	CA
chr1	94240000	94260000	1	CA
chr1	94260000	94280000	1	CA
chr1	94280000	94300000	1	CA
chr1	94380000	94400000	1	CA
chr1	94400000	94420000	1	CA
chr1	94420000	94440000	1	CA
chr1	94440000	94460000	1	CA
chr1	94460000	94480000	1	CA
chr1	94480000	94500000	1	CA
chr1	94500000	94520000	1	CA
chr1	94520000	94540000	1	CA
chr1	94540000	94560000	1	CA
chr1	94580000	94600000	1	CA
chr1	94600000	94620000	1	CA
chr1	94620000	94640000	1	CA
chr1	94640000	94660000	1	CA
chr1	94660000	94680000	1	CA
chr1	94680000	94700000	1	CA
chr1	94700000	94720000	1	CA
chr1	94720000	94740000	1	CA
chr1	94740000	94760000	1	CA
chr1	94760000	94780000	1	CA
chr1	94780000	94800000	1	CA
chr1	94800000	94820000	1	CA
chr1	94820000	94840000	1	CA
chr1	94840000	94860000	1	CA
chr1	94860000	94880000	1	CA
chr1	94880000	94900000	1	CA
chr1	94900000	94920000	1	CA
chr1	94920000	94940000	1	CA
chr1	94940000	94960000	1	CA
chr1	94960000	94980000	1	CA
chr1	94980000	95000000	1	CA
chr1	95000000	95020000	1	CA
chr1	95020000	95040000	1	CA
chr1	95040000	95060000	1	CA
chr1	95060000	95080000	1	CA
chr1	100000000	100020000	1	CA
chr1	100020000	100040000	1	CA
chr1	100040000	100060000	1	CA
chr1	100060000	100080000	1	CA
chr1	100080000	100100000	1	CA
chr1	100100000	100120000	1	CA
chr1	100120000	100140000	1	CA
chr1	100140000	100160000	1	CA
chr1	100160000	100180000	1	CA
chr1	100180000	100200000	1	CA
chr1	100200000	100220000	1	CA
chr1	100220000	100240000	1	CA
chr1	100240000	100260000	1	CA
chr1	100260000	100280000	1	CA
chr1	100280000	100300000	1	CA
chr1	100300000	100320000	1	CA
chr1	100320000	100340000	1	CA
chr1	100340000	100360000	1	CA
chr1	100360000	100380000	1	CA
chr1	100380000	100400000	1	CA
chr1	100400000	100420000	1	CA
chr1	100420000	100440000	1	CA
chr1	100440000	100460000	1	CA
chr1	100460000	100480000	1	CA
chr1	100480000	100500000	1	CA
chr1	100500000	100520000	1	CA
chr1	100520000	100540000	1	CA
chr1	100540000	100560000	1	CA
chr1	100580000	100600000	1	CA
chr1	100600000	100620000	1	CA
chr1	100620000	100640000	1	CA
chr1	100640000	100660000	1	CA
chr1	100660000	100680000	1	CA
chr1	100820000	100840000	1	CA
chr1	100840000	100860000	1	CA
chr1	100860000	100880000	1	CA
chr1	100880000	100900000	1	CA
chr1	100900000	100920000	1	CA
chr1	108540000	108560000	1	CA
chr1	108560000	108580000	1	CA
chr1	108580000	108600000	1	CA
chr1	108600000	108620000	1	CA
chr1	108620000	108640000	1	CA
chr1	108640000	108660000	1	CA
chr1	108680000	108700000	1	CA
chr1	108700000	108720000	1	CA
chr1	108720000	108740000	1	CA
chr1	108740000	108760000	1	CA
chr1	108760000	108780000	1	CA
chr1	108780000	108800000	1	CA
chr1	108800000	108820000	1	CA
chr1	108820000	108840000	1	CA
chr1	108840000	108860000	1	CA
chr1	108860000	108880000	1	CA
chr1	108880000	108900000	1	CA
chr1	108900000	108920000	1	CA
chr1	108920000	108940000	1	CA
chr1	108940000	108960000	1	CA
chr1	108960000	108980000	1	CA
chr1	108980000	109000000	1	CA
chr1	109000000	109020000	1	CA
chr1	109020000	109040000	1	CA
chr1	109040000	109060000	1	CA
chr1	109060000	109080000	1	CA
chr1	109080000	109100000	1	CA
chr1	109100000	109120000	1	CA
chr1	109140000	109160000	1	CA
chr1	109160000	109180000	1	CA
chr1	109180000	109200000	1	CA
chr1	109200000	109220000	1	CA
chr1	109220000	109240000	1	CA
chr1	109240000	109260000	1	CA
chr1	109260000	109280000	1	CA
chr1	109280000	109300000	1	CA
chr1	109300000	109320000	1	CA
chr1	109320000	109340000	1	CA
chr1	109340000	109360000	1	CA
chr1	109360000	109380000	1	CA
chr1	109380000	109400000	1	CA
chr1	109400000	109420000	1	CA
chr1	109420000	109440000	1	CA
chr1	109440000	109460000	1	CA
chr1	109460000	109480000	1	CA
chr1	109480000	109500000	1	CA
chr1	109500000	109520000	1	CA
chr1	109520000	109540000	1	CA
chr1	109540000	109560000	1	CA
chr1	109560000	109580000	1	CA
chr1	109580000	109600000	1	CA
chr1	109600000	109620000	1	CA
chr1	109620000	109640000	1	CA
chr1	109740000	109760000	1	CA
chr1	109760000	109780000	1	CA
chr1	109780000	109800000	1	CA
chr1	109800000	109820000	1	CA
chr1	109820000	109840000	1	CA
chr1	109840000	109860000	1	CA
chr1	109860000	109880000	1	CA
chr1	109880000	109900000	1	CA
chr1	109900000	109920000	1	CA
chr1	109920000	109940000	1	CA
chr1	109940000	109960000	1	CA
chr1	109960000	109980000	1	CA
chr1	109980000	110000000	1	CA
chr1	110000000	110020000	1	CA
chr1	110020000	110040000	1	CA
chr1	110040000	110060000	1	CA
chr1	110060000	110080000	1	CA
chr1	110080000	110100000	1	CA
chr1	110100000	110120000	1	CA
chr1	110120000	110140000	1	CA
chr1	110140000	110160000	1	CA
chr1	110160000	110180000	1	CA
chr1	110180000	110200000	1	CA
chr1	110200000	110220000	1	CA
chr1	110220000	110240000	1	CA
chr1	110240000	110260000	1	CA
chr1	110260000	110280000	1	CA
chr1	110280000	110300000	1	CA
chr1	110300000	110320000	1	CA
chr1	110320000	110340000	1	CA
chr1	110340000	110360000	1	CA
chr1	110360000	110380000	1	CA
chr1	110380000	110400000	1	CA
chr1	110400000	110420000	1	CA
chr1	110420000	110440000	1	CA
chr1	110440000	110460000	1	CA
chr1	110460000	110480000	1	CA
chr1	110480000	110500000	1	CA
chr1	111400000	111420000	1	CA
chr1	111420000	111440000	1	CA
chr1	111440000	111460000	1	CA
chr1	111460000	111480000	1	CA
chr1	111480000	111500000	1	CA
chr1	111500000	111520000	1	CA
chr1	111520000	111540000	1	CA
chr1	111560000	111580000	1	CA
chr1	111580000	111600000	1	CA
chr1	111600000	111620000	1	CA
chr1	111620000	111640000	1	CA
chr1	111640000	111660000	1	CA
chr1	111660000	111680000	1	CA
chr1	111680000	111700000	1	CA
chr1	111700000	111720000	1	CA
chr1	111720000	111740000	1	CA
chr1	111740000	111760000	1	CA
chr1	111760000	111780000	1	CA
chr1	111780000	111800000	1	CA
chr1	111800000	111820000	1	CA
chr1	111820000	111840000	1	CA
chr1	111840000	111860000	1	CA
chr1	111860000	111880000	1	CA
chr1	111880000	111900000	1	CA
chr1	111900000	111920000	1	CA
chr1	112240000	112260000	1	CA
chr1	112260000	112280000	1	CA
chr1	112280000	112300000	1	CA
chr1	112300000	112320000	1	CA
chr1	112320000	112340000	1	CA
chr1	112340000	112360000	1	CA
chr1	112360000	112380000	1	CA
chr1	112380000	112400000	1	CA
chr1	112400000	112420000	1	CA
chr1	112420000	112440000	1	CA
chr1	112440000	112460000	1	CA
chr1	112460000	112480000	1	CA
chr1	112500000	112520000	1	CA
chr1	112520000	112540000	1	CA
chr1	112540000	112560000	1	CA
chr1	112560000	112580000	1	CA
chr1	112580000	112600000	1	CA
chr1	112600000	112620000	1	CA
chr1	112620000	112640000	1	CA
chr1	112640000	112660000	1	CA
chr1	112660000	112680000	1	CA
chr1	112680000	112700000	1	CA
chr1	112700000	112720000	1	CA
chr1	112720000	112740000	1	CA
chr1	112740000	112760000	1	CA
chr1	112760000	112780000	1	CA
chr1	112780000	112800000	1	CA
chr1	112900000	112920000	1	CA
chr1	112920000	112940000	1	CA
[truncated: 90,230 more rows]
