# Supplementary material for: Comparative three-dimensional genome architectures of adipose tissues provide insight into human-specific regulation of metabolic homeostasis
Source: J Biol Chem. 2023 Apr 27;299(6):104757. doi: 10.1016/j.jbc.2023.104757 (PMC10245122; doi:10.1016/j.jbc.2023.104757)
Supplement: Supplementary Table 13 [file mmc13.xlsx]

## Sheet: Cons boundaries in SAT (hg38)
Table S13. Species conserved and human-specific TADs of each adipose tissue across three mammals.
chr	start	end
1	3440000	3460000
1	3900000	3920000
1	5940000	5960000
1	6680000	6700000
1	7660000	7680000
1	7920000	7940000
1	8360000	8380000
1	9600000	9620000
1	10480000	10500000
1	10980000	11000000
1	11260000	11280000
1	14000000	14020000
1	15100000	15120000
1	15500000	15520000
1	17400000	17420000
1	18860000	18880000
1	19240000	19260000
1	20580000	20600000
1	21660000	21680000
1	22060000	22080000
1	22960000	22980000
1	23740000	23760000
1	24100000	24120000
1	24620000	24640000
1	25220000	25240000
1	25880000	25900000
1	26460000	26480000
1	26940000	26960000
1	29240000	29260000
1	30700000	30720000
1	32840000	32860000
1	33120000	33140000
1	34760000	34780000
1	36500000	36520000
1	37400000	37420000
1	38040000	38060000
1	38840000	38860000
1	39740000	39760000
1	40060000	40080000
1	41000000	41020000
1	41500000	41520000
1	42140000	42160000
1	43160000	43180000
1	44680000	44700000
1	45340000	45360000
1	46340000	46360000
1	47740000	47760000
1	50700000	50720000
1	52380000	52400000
1	53240000	53260000
1	53820000	53840000
1	54040000	54060000
1	55040000	55060000
1	55300000	55320000
1	58700000	58720000
1	60960000	60980000
1	62440000	62460000
1	62840000	62860000
1	63560000	63580000
1	64240000	64260000
1	64800000	64820000
1	66240000	66260000
1	66760000	66780000
1	67840000	67860000
1	68100000	68120000
1	68460000	68480000
1	70120000	70140000
1	71100000	71120000
1	74760000	74780000
1	77120000	77140000
1	77580000	77600000
1	78140000	78160000
1	83880000	83900000
1	85720000	85740000
1	86300000	86320000
1	86720000	86740000
1	87120000	87140000
1	88940000	88960000
1	89460000	89480000
1	90060000	90080000
1	91460000	91480000
1	91960000	91980000
1	93940000	93960000
1	94440000	94460000
1	94840000	94860000
1	96980000	97000000
1	98060000	98080000
1	99760000	99780000
1	100900000	100920000
1	101400000	101420000
1	107740000	107760000
1	110080000	110100000
1	110540000	110560000
1	111440000	111460000
1	111800000	111820000
1	112340000	112360000
1	113120000	113140000
1	113740000	113760000
1	114340000	114360000
1	115620000	115640000
1	116100000	116120000
1	116580000	116600000
1	117980000	118000000
1	121840000	121860000
1	144280000	144300000
1	144660000	144680000
1	149740000	149760000
1	150260000	150280000
1	156720000	156740000
1	157560000	157580000
1	158180000	158200000
1	159760000	159780000
1	160040000	160060000
1	160420000	160440000
1	161760000	161780000
1	162060000	162080000
1	163380000	163400000
1	165940000	165960000
1	167560000	167580000
1	169880000	169900000
1	172000000	172020000
1	172480000	172500000
1	172700000	172720000
1	173820000	173840000
1	174260000	174280000
1	175020000	175040000
1	176900000	176920000
1	177940000	177960000
1	178500000	178520000
1	179040000	179060000
1	180180000	180200000
1	180500000	180520000
1	180880000	180900000
1	181200000	181220000
1	182040000	182060000
1	182460000	182480000
1	182860000	182880000
1	183340000	183360000
1	183600000	183620000
1	184000000	184020000
1	184720000	184740000
1	185200000	185220000
1	185700000	185720000
1	186380000	186400000
1	192400000	192420000
1	193140000	193160000
1	197980000	198000000
1	198700000	198720000
1	199620000	199640000
1	200540000	200560000
1	202160000	202180000
1	203260000	203280000
1	203820000	203840000
1	204180000	204200000
1	206160000	206180000
1	207020000	207040000
1	209520000	209540000
1	209840000	209860000
1	210440000	210460000
1	211200000	211220000
1	212020000	212040000
1	212440000	212460000
1	214180000	214200000
1	214640000	214660000
1	218260000	218280000
1	219940000	219960000
1	220800000	220820000
1	221460000	221480000
1	222700000	222720000
1	224480000	224500000
1	224940000	224960000
1	225380000	225400000
1	226940000	226960000
1	230360000	230380000
1	232620000	232640000
1	233300000	233320000
1	234420000	234440000
1	235120000	235140000
1	235500000	235520000
1	236560000	236580000
1	236940000	236960000
1	237740000	237760000
1	245100000	245120000
2	6820000	6840000
2	7100000	7120000
2	8760000	8780000
2	10760000	10780000
2	11800000	11820000
2	13040000	13060000
2	15600000	15620000
2	16820000	16840000
2	18360000	18380000
2	19380000	19400000
2	19900000	19920000
2	20320000	20340000
2	20680000	20700000
2	21040000	21060000
2	23360000	23380000
2	23760000	23780000
2	24360000	24380000
2	24860000	24880000
2	27680000	27700000
2	28900000	28920000
2	30720000	30740000
2	33640000	33660000
2	36300000	36320000
2	36820000	36840000
2	37320000	37340000
2	37900000	37920000
2	38320000	38340000
2	39300000	39320000
2	42780000	42800000
2	43600000	43620000
2	44960000	44980000
2	45560000	45580000
2	45980000	46000000
2	46440000	46460000
2	46920000	46940000
2	47400000	47420000
2	47780000	47800000
2	48600000	48620000
2	50520000	50540000
2	54740000	54760000
2	55240000	55260000
2	55660000	55680000
2	56140000	56160000
2	60660000	60680000
2	61080000	61100000
2	61880000	61900000
2	62420000	62440000
2	63980000	64000000
2	64540000	64560000
2	65620000	65640000
2	68060000	68080000
2	68960000	68980000
2	69360000	69380000
2	69860000	69880000
2	70300000	70320000
2	71060000	71080000
2	71520000	71540000
2	72180000	72200000
2	84940000	84960000
2	85340000	85360000
2	85620000	85640000
2	86160000	86180000
2	95860000	95880000
2	98380000	98400000
2	101000000	101020000
2	101300000	101320000
2	101880000	101900000
2	105560000	105580000
2	106620000	106640000
2	111780000	111800000
2	113480000	113500000
2	114040000	114060000
2	117800000	117820000
2	118880000	118900000
2	120700000	120720000
2	121100000	121120000
2	121800000	121820000
2	124000000	124020000
2	134480000	134500000
2	134920000	134940000
2	135820000	135840000
2	136440000	136460000
2	137860000	137880000
2	138860000	138880000
2	144520000	144540000
2	146680000	146700000
2	147940000	147960000
2	149000000	149020000
2	149580000	149600000
2	152740000	152760000
2	156620000	156640000
2	157280000	157300000
2	158040000	158060000
2	159280000	159300000
2	161060000	161080000
2	161960000	161980000
2	162360000	162380000
2	163140000	163160000
2	164980000	165000000
2	168280000	168300000
2	169440000	169460000
2	170900000	170920000
2	172120000	172140000
2	174400000	174420000
2	176100000	176120000
2	177140000	177160000
2	180080000	180100000
2	181080000	181100000
2	181680000	181700000
2	182140000	182160000
2	186440000	186460000
2	187520000	187540000
2	188520000	188540000
2	189000000	189020000
2	189440000	189460000
2	189740000	189760000
2	191540000	191560000
2	192220000	192240000
2	196040000	196060000
2	196780000	196800000
2	197420000	197440000
2	197760000	197780000
2	198320000	198340000
2	199920000	199940000
2	200520000	200540000
2	201760000	201780000
2	202220000	202240000
2	203420000	203440000
2	203960000	203980000
2	205720000	205740000
2	206020000	206040000
2	206660000	206680000
2	207520000	207540000
2	208400000	208420000
2	209920000	209940000
2	212620000	212640000
2	215300000	215320000
2	216460000	216480000
2	216660000	216680000
2	217740000	217760000
2	218120000	218140000
2	218940000	218960000
2	219720000	219740000
2	221600000	221620000
2	222620000	222640000
2	222960000	222980000
2	223920000	223940000
2	224320000	224340000
2	225100000	225120000
2	225660000	225680000
2	227280000	227300000
2	228640000	228660000
2	229720000	229740000
2	231040000	231060000
2	231480000	231500000
2	232520000	232540000
2	232760000	232780000
2	234540000	234560000
2	235120000	235140000
2	235760000	235780000
2	236280000	236300000
2	237080000	237100000
2	237500000	237520000
2	237820000	237840000
2	239040000	239060000
2	240060000	240080000
3	3200000	3220000
3	4280000	4300000
3	4660000	4680000
3	8360000	8380000
3	8740000	8760000
3	9340000	9360000
3	10340000	10360000
3	11320000	11340000
3	12540000	12560000
3	15580000	15600000
3	16580000	16600000
3	17260000	17280000
3	17900000	17920000
3	18960000	18980000
3	19860000	19880000
3	22140000	22160000
3	22940000	22960000
3	24720000	24740000
3	25620000	25640000
3	27720000	27740000
3	30760000	30780000
3	32720000	32740000
3	33880000	33900000
3	37300000	37320000
3	38020000	38040000
3	38500000	38520000
3	39020000	39040000
3	41860000	41880000
3	43560000	43580000
3	44260000	44280000
3	45480000	45500000
3	45740000	45760000
3	48660000	48680000
3	49500000	49520000
3	50320000	50340000
3	51380000	51400000
3	52700000	52720000
3	53300000	53320000
3	56540000	56560000
3	57540000	57560000
3	58660000	58680000
3	61460000	61480000
3	62280000	62300000
3	63840000	63860000
3	64520000	64540000
3	65760000	65780000
3	66220000	66240000
3	66900000	66920000
3	67360000	67380000
3	68960000	68980000
3	70020000	70040000
3	70500000	70520000
3	71700000	71720000
3	72840000	72860000
3	73100000	73120000
3	73460000	73480000
3	75180000	75200000
3	76940000	76960000
3	78620000	78640000
3	79060000	79080000
3	88200000	88220000
3	94160000	94180000
3	97720000	97740000
3	99020000	99040000
3	99800000	99820000
3	102620000	102640000
3	108620000	108640000
3	111620000	111640000
3	112060000	112080000
3	112580000	112600000
3	113020000	113040000
3	113400000	113420000
3	115180000	115200000
3	115840000	115860000
3	116800000	116820000
3	118800000	118820000
3	119800000	119820000
3	122340000	122360000
3	123260000	123280000
3	123960000	123980000
3	124920000	124940000
3	127540000	127560000
3	128060000	128080000
3	128600000	128620000
3	130120000	130140000
3	131000000	131020000
3	132720000	132740000
3	134560000	134580000
3	137080000	137100000
3	138020000	138040000
3	138980000	139000000
3	141240000	141260000
3	141600000	141620000
3	142500000	142520000
3	143040000	143060000
3	143740000	143760000
3	146640000	146660000
3	148940000	148960000
3	150220000	150240000
3	151920000	151940000
3	152560000	152580000
3	153000000	153020000
3	154720000	154740000
3	155340000	155360000
3	155760000	155780000
3	157140000	157160000
3	157560000	157580000
3	158560000	158580000
3	158860000	158880000
3	161500000	161520000
3	168200000	168220000
3	168900000	168920000
3	169740000	169760000
3	170900000	170920000
3	171600000	171620000
3	172380000	172400000
3	172780000	172800000
3	176960000	176980000
3	178400000	178420000
3	178980000	179000000
3	180600000	180620000
3	182680000	182700000
3	183060000	183080000
3	183440000	183460000
3	183840000	183860000
3	184840000	184860000
3	185280000	185300000
3	185600000	185620000
3	185920000	185940000
3	186600000	186620000
3	187200000	187220000
3	187700000	187720000
3	189240000	189260000
3	189920000	189940000
3	191480000	191500000
3	192480000	192500000
3	193620000	193640000
3	194640000	194660000
3	195260000	195280000
3	197600000	197620000
4	2680000	2700000
4	7120000	7140000
4	7740000	7760000
4	8100000	8120000
4	8620000	8640000
4	10560000	10580000
4	12720000	12740000
4	15160000	15180000
4	16320000	16340000
4	17500000	17520000
4	18640000	18660000
4	20740000	20760000
4	21800000	21820000
4	22820000	22840000
4	24460000	24480000
4	26440000	26460000
4	27060000	27080000
4	30680000	30700000
4	37460000	37480000
4	38060000	38080000
4	38780000	38800000
4	39340000	39360000
4	40040000	40060000
4	40860000	40880000
4	41260000	41280000
4	41700000	41720000
4	53000000	53020000
4	54280000	54300000
4	54960000	54980000
4	55340000	55360000
4	55940000	55960000
4	57180000	57200000
4	67420000	67440000
4	70580000	70600000
4	71740000	71760000
4	73040000	73060000
4	74180000	74200000
4	74800000	74820000
4	75500000	75520000
4	76100000	76120000
4	78940000	78960000
4	81880000	81900000
4	82340000	82360000
4	82840000	82860000
4	83660000	83680000
4	84560000	84580000
4	85040000	85060000
4	85760000	85780000
4	86080000	86100000
4	86440000	86460000
4	86880000	86900000
4	89120000	89140000
4	90340000	90360000
4	93740000	93760000
4	94200000	94220000
4	94680000	94700000
4	98080000	98100000
4	99500000	99520000
4	100000000	100020000
4	100880000	100900000
4	102320000	102340000
4	108000000	108020000
4	108620000	108640000
4	109400000	109420000
4	110600000	110620000
4	112020000	112040000
4	112620000	112640000
4	113900000	113920000
4	118960000	118980000
4	121820000	121840000
4	122660000	122680000
4	123040000	123060000
4	124300000	124320000
4	128900000	128920000
4	129280000	129300000
4	139660000	139680000
4	140360000	140380000
4	141220000	141240000
4	143140000	143160000
4	147600000	147620000
4	149920000	149940000
4	150280000	150300000
4	152400000	152420000
4	152780000	152800000
4	153760000	153780000
4	157940000	157960000
4	158660000	158680000
4	159480000	159500000
4	162480000	162500000
4	165500000	165520000
4	168160000	168180000
4	169580000	169600000
4	172900000	172920000
4	176380000	176400000
4	182860000	182880000
4	183400000	183420000
4	184660000	184680000
4	185160000	185180000
5	4840000	4860000
5	5480000	5500000
5	6780000	6800000
5	7900000	7920000
5	10220000	10240000
5	13940000	13960000
5	14340000	14360000
5	14680000	14700000
5	15080000	15100000
5	17240000	17260000
5	18360000	18380000
5	31420000	31440000
5	32120000	32140000
5	34980000	35000000
5	37400000	37420000
5	37820000	37840000
5	38940000	38960000
5	39600000	39620000
5	43620000	43640000
5	50900000	50920000
5	52620000	52640000
5	53120000	53140000
5	53480000	53500000
5	54220000	54240000
5	54460000	54480000
5	54900000	54920000
5	55220000	55240000
5	56260000	56280000
5	56880000	56900000
5	57280000	57300000
5	58480000	58500000
5	58860000	58880000
5	59820000	59840000
5	60920000	60940000
5	62200000	62220000
5	62400000	62420000
5	65580000	65600000
5	66220000	66240000
5	66780000	66800000
5	67220000	67240000
5	68260000	68280000
5	69020000	69040000
5	72320000	72340000
5	72920000	72940000
5	73080000	73100000
5	73520000	73540000
5	73880000	73900000
5	74680000	74700000
5	75740000	75760000
5	77060000	77080000
5	79000000	79020000
5	79500000	79520000
5	80680000	80700000
5	82280000	82300000
5	83640000	83660000
5	88680000	88700000
5	90320000	90340000
5	90800000	90820000
5	91460000	91480000
5	93560000	93580000
5	95860000	95880000
5	96340000	96360000
5	97200000	97220000
5	98820000	98840000
5	99100000	99120000
5	103160000	103180000
5	103560000	103580000
5	107700000	107720000
5	110680000	110700000
5	112160000	112180000
5	112480000	112500000
5	113640000	113660000
5	116100000	116120000
5	116540000	116560000
5	118920000	118940000
5	119520000	119540000
5	121940000	121960000
5	122500000	122520000
5	123640000	123660000
5	127520000	127540000
5	128200000	128220000
5	129820000	129840000
5	131460000	131480000
5	133080000	133100000
5	134000000	134020000
5	134940000	134960000
5	135860000	135880000
5	136260000	136280000
5	137580000	137600000
5	139340000	139360000
5	141620000	141640000
5	142000000	142020000
5	142640000	142660000
5	142920000	142940000
5	144200000	144220000
5	146500000	146520000
5	149600000	149620000
5	150420000	150440000
5	151300000	151320000
5	151820000	151840000
5	153980000	154000000
5	154460000	154480000
5	157760000	157780000
5	158020000	158040000
5	158680000	158700000
5	159140000	159160000
5	159980000	160000000
5	160440000	160460000
5	169620000	169640000
5	170720000	170740000
5	171900000	171920000
5	173600000	173620000
5	174020000	174040000
5	176620000	176640000
5	177020000	177040000
5	177840000	177860000
5	178200000	178220000
5	179120000	179140000
6	2740000	2760000
6	3080000	3100000
6	6040000	6060000
6	6600000	6620000
6	7280000	7300000
6	7660000	7680000
6	11080000	11100000
6	11580000	11600000
6	13300000	13320000
6	14160000	14180000
6	16260000	16280000
6	17120000	17140000
6	17600000	17620000
6	18200000	18220000
6	18560000	18580000
6	20080000	20100000
6	20560000	20580000
6	21600000	21620000
6	25180000	25200000
6	25620000	25640000
6	26000000	26020000
6	30180000	30200000
6	34140000	34160000
6	35260000	35280000
6	35460000	35480000
6	37300000	37320000
6	37700000	37720000
6	38120000	38140000
6	39340000	39360000
6	41740000	41760000
6	42580000	42600000
6	43580000	43600000
6	44420000	44440000
6	47380000	47400000
6	47780000	47800000
6	50760000	50780000
6	53100000	53120000
6	53880000	53900000
6	53920000	53940000
6	55260000	55280000
6	63860000	63880000
6	71560000	71580000
6	72220000	72240000
6	73360000	73380000
6	75220000	75240000
6	75880000	75900000
6	80120000	80140000
6	82220000	82240000
6	83040000	83060000
6	84260000	84280000
6	85340000	85360000
6	85740000	85760000
6	87020000	87040000
6	88900000	88920000
6	89360000	89380000
6	89860000	89880000
6	90580000	90600000
6	97480000	97500000
6	99820000	99840000
6	105420000	105440000
6	106320000	106340000
6	107040000	107060000
6	108520000	108540000
6	109120000	109140000
6	110080000	110100000
6	110460000	110480000
6	111240000	111260000
6	112100000	112120000
6	112380000	112400000
6	113960000	113980000
6	116800000	116820000
6	117740000	117760000
6	119120000	119140000
6	121400000	121420000
6	124800000	124820000
6	125760000	125780000
6	126020000	126040000
6	129440000	129460000
6	130820000	130840000
6	131600000	131620000
6	132260000	132280000
6	133540000	133560000
6	134140000	134160000
6	135440000	135460000
6	136300000	136320000
6	137660000	137680000
6	138040000	138060000
6	138780000	138800000
6	139380000	139400000
6	142100000	142120000
6	142480000	142500000
6	143480000	143500000
6	144560000	144580000
6	145680000	145700000
6	146780000	146800000
6	147420000	147440000
6	148140000	148160000
6	148540000	148560000
6	149020000	149040000
6	150400000	150420000
6	150860000	150880000
6	151400000	151420000
6	154100000	154120000
6	155280000	155300000
6	156540000	156560000
6	157280000	157300000
6	157660000	157680000
6	158640000	158660000
6	159140000	159160000
6	161400000	161420000
6	163140000	163160000
6	164120000	164140000
6	166180000	166200000
6	167160000	167180000
7	880000	900000
7	1560000	1580000
7	4560000	4580000
7	8340000	8360000
7	11360000	11380000
7	16920000	16940000
7	17700000	17720000
7	18360000	18380000
7	19140000	19160000
7	19700000	19720000
7	20680000	20700000
7	21220000	21240000
7	22060000	22080000
7	23160000	23180000
7	23760000	23780000
7	25180000	25200000
7	25860000	25880000
7	26380000	26400000
7	27180000	27200000
7	27600000	27620000
7	28900000	28920000
7	31720000	31740000
7	32680000	32700000
7	33160000	33180000
7	35080000	35100000
7	35600000	35620000
7	37200000	37220000
7	38380000	38400000
7	39520000	39540000
7	40180000	40200000
7	41900000	41920000
7	42900000	42920000
7	47240000	47260000
7	50020000	50040000
7	50440000	50460000
7	67040000	67060000
7	70020000	70040000
7	82020000	82040000
7	82740000	82760000
7	83900000	83920000
7	85880000	85900000
7	86860000	86880000
7	88180000	88200000
7	91060000	91080000
7	91860000	91880000
7	92540000	92560000
7	95460000	95480000
7	97080000	97100000
7	98860000	98880000
7	100420000	100440000
7	103420000	103440000
7	104860000	104880000
7	105560000	105580000
7	107200000	107220000
7	108160000	108180000
7	111740000	111760000
7	112500000	112520000
7	114760000	114780000
7	116140000	116160000
7	116880000	116900000
7	120740000	120760000
7	121620000	121640000
7	122040000	122060000
7	122560000	122580000
7	123460000	123480000
7	127620000	127640000
7	128340000	128360000
7	130060000	130080000
7	130820000	130840000
7	131680000	131700000
7	132640000	132660000
7	134540000	134560000
7	134600000	134620000
7	135660000	135680000
7	136140000	136160000
7	137580000	137600000
7	138080000	138100000
7	138840000	138860000
7	139380000	139400000
7	140440000	140460000
7	141060000	141080000
7	143600000	143620000
7	149160000	149180000
7	150820000	150840000
7	152860000	152880000
7	154820000	154840000
7	155820000	155840000
7	157420000	157440000
8	6360000	6380000
8	9880000	9900000
8	10460000	10480000
8	10900000	10920000
8	13020000	13040000
8	13720000	13740000
8	17240000	17260000
8	18860000	18880000
8	19340000	19360000
8	20440000	20460000
8	21900000	21920000
8	22600000	22620000
8	23760000	23780000
8	24460000	24480000
8	25120000	25140000
8	26060000	26080000
8	26680000	26700000
8	27240000	27260000
8	28020000	28040000
8	30120000	30140000
8	36780000	36800000
8	37740000	37760000
8	38760000	38780000
8	39100000	39120000
8	40260000	40280000
8	41020000	41040000
8	41880000	41900000
8	42400000	42420000
8	54540000	54560000
8	58400000	58420000
8	58720000	58740000
8	63300000	63320000
8	64500000	64520000
8	65600000	65620000
8	66420000	66440000
8	68520000	68540000
8	69640000	69660000
8	70700000	70720000
8	71760000	71780000
8	72940000	72960000
8	73660000	73680000
8	74080000	74100000
8	74920000	74940000
8	79640000	79660000
8	81000000	81020000
8	84580000	84600000
8	91420000	91440000
8	93980000	94000000
8	95300000	95320000
8	97580000	97600000
8	98120000	98140000
8	98560000	98580000
8	100120000	100140000
8	100580000	100600000
8	100840000	100860000
8	102220000	102240000
8	104780000	104800000
8	107820000	107840000
8	109760000	109780000
8	117780000	117800000
8	119160000	119180000
8	119820000	119840000
8	120440000	120460000
8	121660000	121680000
8	123800000	123820000
8	124480000	124500000
8	125720000	125740000
8	126820000	126840000
8	127720000	127740000
8	129760000	129780000
8	130100000	130120000
8	130740000	130760000
8	132080000	132100000
8	132780000	132800000
8	133520000	133540000
8	134920000	134940000
8	135440000	135460000
8	140400000	140420000
8	141460000	141480000
8	142500000	142520000
9	2120000	2140000
9	2840000	2860000
9	3700000	3720000
9	4360000	4380000
9	13120000	13140000
9	14440000	14460000
9	15160000	15180000
9	15720000	15740000
9	19040000	19060000
9	19480000	19500000
9	19900000	19920000
9	21780000	21800000
9	27280000	27300000
9	32980000	33000000
9	33320000	33340000
9	34340000	34360000
9	34680000	34700000
9	36600000	36620000
9	37440000	37460000
9	37820000	37840000
9	65300000	65320000
9	65680000	65700000
9	69020000	69040000
9	69360000	69380000
9	69920000	69940000
9	70640000	70660000
9	71280000	71300000
9	72260000	72280000
9	73220000	73240000
9	74700000	74720000
9	76360000	76380000
9	76740000	76760000
9	77160000	77180000
9	78400000	78420000
9	84360000	84380000
9	87320000	87340000
9	89060000	89080000
9	90140000	90160000
9	90880000	90900000
9	91740000	91760000
9	94640000	94660000
9	96280000	96300000
9	97680000	97700000
9	98300000	98320000
9	98780000	98800000
9	99200000	99220000
9	100640000	100660000
9	104740000	104760000
9	105540000	105560000
9	107420000	107440000
9	109500000	109520000
9	109840000	109860000
9	110640000	110660000
9	111360000	111380000
9	112100000	112120000
9	113140000	113160000
9	113700000	113720000
9	114080000	114100000
9	114360000	114380000
9	115040000	115060000
9	115580000	115600000
9	116720000	116740000
9	120560000	120580000
9	121140000	121160000
9	122060000	122080000
9	122820000	122840000
9	123420000	123440000
9	124520000	124540000
9	125380000	125400000
9	126840000	126860000
9	129080000	129100000
9	129800000	129820000
9	131780000	131800000
9	132980000	133000000
10	3780000	3800000
10	4800000	4820000
10	7460000	7480000
10	9320000	9340000
10	12160000	12180000
10	12720000	12740000
10	13580000	13600000
10	14160000	14180000
10	14480000	14500000
10	16800000	16820000
10	17300000	17320000
10	19340000	19360000
10	19780000	19800000
10	22520000	22540000
10	23100000	23120000
10	25140000	25160000
10	25700000	25720000
10	28640000	28660000
10	30680000	30700000
10	31820000	31840000
10	34640000	34660000
10	35620000	35640000
10	44900000	44920000
10	50940000	50960000
10	51440000	51460000
10	52820000	52840000
10	58100000	58120000
10	59220000	59240000
10	59620000	59640000
10	60080000	60100000
10	60740000	60760000
10	63140000	63160000
10	63860000	63880000
10	68920000	68940000
10	69180000	69200000
10	70080000	70100000
10	70880000	70900000
10	71280000	71300000
10	71860000	71880000
10	72380000	72400000
10	73780000	73800000
10	74240000	74260000
10	76040000	76060000
10	76580000	76600000
10	77140000	77160000
10	78040000	78060000
10	79320000	79340000
10	80320000	80340000
10	80640000	80660000
10	84160000	84180000
10	90860000	90880000
10	91340000	91360000
10	92500000	92520000
10	93340000	93360000
10	93560000	93580000
10	96340000	96360000
10	97280000	97300000
10	97740000	97760000
10	98440000	98460000
10	99340000	99360000
10	100540000	100560000
10	100940000	100960000
10	101620000	101640000
10	102120000	102140000
10	102660000	102680000
10	103540000	103560000
10	104380000	104400000
10	109840000	109860000
10	110620000	110640000
10	112480000	112500000
10	113160000	113180000
10	113620000	113640000
10	114180000	114200000
10	114880000	114900000
10	115160000	115180000
10	118480000	118500000
10	119100000	119120000
10	119960000	119980000
10	120880000	120900000
10	123980000	124000000
10	124440000	124460000
10	128200000	128220000
10	128980000	129000000
10	130200000	130220000
10	131820000	131840000
10	132780000	132800000
11	2140000	2160000
11	2940000	2960000
11	3420000	3440000
11	8600000	8620000
11	10360000	10380000
11	12320000	12340000
11	12940000	12960000
11	14280000	14300000
11	16700000	16720000
11	17580000	17600000
11	19560000	19580000
11	20640000	20660000
11	26300000	26320000
11	26700000	26720000
11	27160000	27180000
11	27580000	27600000
11	31000000	31020000
11	31980000	32000000
11	32280000	32300000
11	32800000	32820000
11	33360000	33380000
11	33780000	33800000
11	34060000	34080000
11	34520000	34540000
11	34920000	34940000
11	36280000	36300000
11	36580000	36600000
11	43280000	43300000
11	44080000	44100000
11	44580000	44600000
11	44920000	44940000
11	45360000	45380000
11	45780000	45800000
11	46340000	46360000
11	46820000	46840000
11	58520000	58540000
11	59480000	59500000
11	61740000	61760000
11	62180000	62200000
11	62340000	62360000
11	64760000	64780000
11	66320000	66340000
11	69100000	69120000
11	69680000	69700000
11	77620000	77640000
11	78060000	78080000
11	83300000	83320000
11	84600000	84620000
11	85560000	85580000
11	86320000	86340000
11	86880000	86900000
11	88580000	88600000
11	89060000	89080000
11	95100000	95120000
11	95780000	95800000
11	96440000	96460000
11	100520000	100540000
11	100980000	101000000
11	108680000	108700000
11	110460000	110480000
11	111260000	111280000
11	111500000	111520000
11	113300000	113320000
11	113840000	113860000
11	114340000	114360000
11	116720000	116740000
11	117340000	117360000
11	117780000	117800000
11	118100000	118120000
11	118580000	118600000
11	119040000	119060000
11	120140000	120160000
11	120480000	120500000
11	121220000	121240000
11	121640000	121660000
11	122560000	122580000
11	124600000	124620000
11	124920000	124940000
11	126280000	126300000
11	129820000	129840000
11	130400000	130420000
11	131700000	131720000
11	133880000	133900000
12	5940000	5960000
12	7180000	7200000
12	10200000	10220000
12	12060000	12080000
12	12340000	12360000
12	12780000	12800000
12	13280000	13300000
12	14180000	14200000
12	15540000	15560000
12	15960000	15980000
12	19700000	19720000
12	21640000	21660000
12	22040000	22060000
12	25420000	25440000
12	26060000	26080000
12	27360000	27380000
12	29020000	29040000
12	29440000	29460000
12	30820000	30840000
12	32360000	32380000
12	32740000	32760000
12	42440000	42460000
12	43380000	43400000
12	43940000	43960000
12	45100000	45120000
12	45480000	45500000
12	47000000	47020000
12	47640000	47660000
12	49260000	49280000
12	51400000	51420000
12	53000000	53020000
12	56680000	56700000
12	59200000	59220000
12	63780000	63800000
12	64400000	64420000
12	64820000	64840000
12	66100000	66120000
12	68020000	68040000
12	68220000	68240000
12	68780000	68800000
12	70740000	70760000
12	75480000	75500000
12	76060000	76080000
12	77040000	77060000
12	79380000	79400000
12	80300000	80320000
12	80800000	80820000
12	88020000	88040000
12	89000000	89020000
12	89520000	89540000
12	90920000	90940000
12	91380000	91400000
12	92140000	92160000
12	92660000	92680000
12	93460000	93480000
12	94120000	94140000
12	94520000	94540000
12	95020000	95040000
12	95560000	95580000
12	95980000	96000000
12	96560000	96580000
12	98400000	98420000
12	102880000	102900000
12	103540000	103560000
12	104360000	104380000
12	105400000	105420000
12	107100000	107120000
12	107660000	107680000
12	108520000	108540000
12	110440000	110460000
12	110900000	110920000
12	111320000	111340000
12	112500000	112520000
12	113960000	113980000
12	114600000	114620000
12	115940000	115960000
12	116720000	116740000
12	117220000	117240000
12	117860000	117880000
12	118440000	118460000
12	120080000	120100000
12	121880000	121900000
12	122240000	122260000
12	123260000	123280000
12	123680000	123700000
12	129960000	129980000
12	130400000	130420000
12	130780000	130800000
13	19560000	19580000
13	21600000	21620000
13	22760000	22780000
13	26120000	26140000
13	26940000	26960000
13	27360000	27380000
13	29400000	29420000
13	30140000	30160000
13	31160000	31180000
13	31800000	31820000
13	35180000	35200000
13	35920000	35940000
13	37040000	37060000
13	37640000	37660000
13	38980000	39000000
13	39680000	39700000
13	40740000	40760000
13	41300000	41320000
13	42260000	42280000
13	43860000	43880000
13	44480000	44500000
13	45000000	45020000
13	45540000	45560000
13	46820000	46840000
13	47960000	47980000
13	49620000	49640000
13	51100000	51120000
13	51340000	51360000
13	51840000	51860000
13	67320000	67340000
13	71920000	71940000
13	72700000	72720000
13	73720000	73740000
13	75260000	75280000
13	75660000	75680000
13	77000000	77020000
13	78180000	78200000
13	79280000	79300000
13	80340000	80360000
13	85860000	85880000
13	94400000	94420000
13	97000000	97020000
13	98780000	98800000
13	99600000	99620000
13	101120000	101140000
13	102900000	102920000
13	106520000	106540000
13	107180000	107200000
13	108920000	108940000
13	110140000	110160000
13	112500000	112520000
14	20260000	20280000
14	21600000	21620000
14	22920000	22940000
14	23580000	23600000
14	25200000	25220000
14	29520000	29540000
14	30020000	30040000
14	31460000	31480000
14	32540000	32560000
14	33800000	33820000
14	35060000	35080000
14	35500000	35520000
14	36560000	36580000
14	39480000	39500000
14	44840000	44860000
14	49560000	49580000
14	50900000	50920000
14	51780000	51800000
14	53320000	53340000
14	54420000	54440000
14	56520000	56540000
14	57420000	57440000
14	58100000	58120000
14	58460000	58480000
14	59500000	59520000
14	60600000	60620000
14	61280000	61300000
14	61840000	61860000
14	63300000	63320000
14	63760000	63780000
14	65040000	65060000
14	66340000	66360000
14	67800000	67820000
14	68240000	68260000
14	68840000	68860000
14	69520000	69540000
14	69800000	69820000
14	71060000	71080000
14	71800000	71820000
14	72440000	72460000
14	72980000	73000000
14	74060000	74080000
14	75100000	75120000
14	75660000	75680000
14	76040000	76060000
14	76700000	76720000
14	80040000	80060000
14	80900000	80920000
14	81560000	81580000
14	87920000	87940000
14	89000000	89020000
14	89940000	89960000
14	90260000	90280000
14	91500000	91520000
14	92820000	92840000
14	93600000	93620000
14	95120000	95140000
14	99380000	99400000
14	99940000	99960000
14	100360000	100380000
15	26020000	26040000
15	31560000	31580000
15	35480000	35500000
15	36840000	36860000
15	37180000	37200000
15	37940000	37960000
15	38440000	38460000
15	39700000	39720000
15	40000000	40020000
15	40500000	40520000
15	45700000	45720000
15	47160000	47180000
15	48320000	48340000
15	48840000	48860000
15	52780000	52800000
15	53740000	53760000
15	55160000	55180000
15	57320000	57340000
15	57580000	57600000
15	58180000	58200000
15	58920000	58940000
15	59640000	59660000
15	60320000	60340000
15	60500000	60520000
15	62300000	62320000
15	62760000	62780000
15	63120000	63140000
15	64140000	64160000
15	65940000	65960000
15	66300000	66320000
15	66900000	66920000
15	67820000	67840000
15	68240000	68260000
15	69460000	69480000
15	71440000	71460000
15	71800000	71820000
15	72720000	72740000
15	74360000	74380000
15	74960000	74980000
15	75320000	75340000
15	76920000	76940000
15	77600000	77620000
15	77880000	77900000
15	79280000	79300000
15	80360000	80380000
15	80960000	80980000
15	88880000	88900000
15	90980000	91000000
15	91300000	91320000
15	93040000	93060000
15	94160000	94180000
15	96340000	96360000
15	97820000	97840000
15	98440000	98460000
15	100600000	100620000
16	680000	700000
16	3000000	3020000
16	3560000	3580000
16	8520000	8540000
16	10940000	10960000
16	11360000	11380000
16	11880000	11900000
16	12920000	12940000
16	14260000	14280000
16	17100000	17120000
16	18520000	18540000
16	19940000	19960000
16	21520000	21540000
16	22560000	22580000
16	23680000	23700000
16	47020000	47040000
16	48180000	48200000
16	48680000	48700000
16	49360000	49380000
16	49960000	49980000
16	50840000	50860000
16	52040000	52060000
16	52960000	52980000
16	53520000	53540000
16	55380000	55400000
16	57540000	57560000
16	58240000	58260000
16	63340000	63360000
16	65120000	65140000
16	66320000	66340000
16	69340000	69360000
16	70140000	70160000
16	71640000	71660000
16	72760000	72780000
16	73260000	73280000
16	74300000	74320000
16	75780000	75800000
16	77640000	77660000
16	79620000	79640000
16	80520000	80540000
16	80960000	80980000
16	81820000	81840000
16	83840000	83860000
16	84500000	84520000
16	85060000	85080000
16	85760000	85780000
16	86060000	86080000
16	86540000	86560000
16	87300000	87320000
16	87920000	87940000
17	720000	740000
17	1080000	1100000
17	2380000	2400000
17	2760000	2780000
17	3700000	3720000
17	6460000	6480000
17	7220000	7240000
17	7680000	7700000
17	9680000	9700000
17	10300000	10320000
17	18120000	18140000
17	18600000	18620000
17	19880000	19900000
17	28960000	28980000
17	30060000	30080000
17	31400000	31420000
17	31920000	31940000
17	32400000	32420000
17	33000000	33020000
17	34420000	34440000
17	35140000	35160000
17	38720000	38740000
17	39960000	39980000
17	41680000	41700000
17	44720000	44740000
17	45940000	45960000
17	48660000	48680000
17	50080000	50100000
17	51280000	51300000
17	57780000	57800000
17	59140000	59160000
17	60060000	60080000
17	60700000	60720000
17	61860000	61880000
17	62400000	62420000
17	63420000	63440000
17	65220000	65240000
17	66200000	66220000
17	68500000	68520000
17	69300000	69320000
17	70160000	70180000
17	70640000	70660000
17	72120000	72140000
17	72580000	72600000
17	73420000	73440000
17	74180000	74200000
17	76760000	76780000
17	77520000	77540000
17	79040000	79060000
17	79700000	79720000
17	81640000	81660000
18	880000	900000
18	3720000	3740000
18	4080000	4100000
18	5060000	5080000
18	6500000	6520000
18	9040000	9060000
18	9960000	9980000
18	21900000	21920000
18	23460000	23480000
18	24840000	24860000
18	31520000	31540000
18	32600000	32620000
18	34860000	34880000
18	37260000	37280000
18	44620000	44640000
18	45620000	45640000
18	46120000	46140000
18	46740000	46760000
18	47740000	47760000
18	48480000	48500000
18	48660000	48680000
18	49480000	49500000
18	50440000	50460000
18	54380000	54400000
18	55060000	55080000
18	57560000	57580000
18	58480000	58500000
18	59140000	59160000
18	61520000	61540000
18	62620000	62640000
18	63000000	63020000
18	63480000	63500000
18	74620000	74640000
18	76340000	76360000
18	77740000	77760000
19	3240000	3260000
19	5620000	5640000
19	6420000	6440000
19	8660000	8680000
19	9860000	9880000
19	10900000	10920000
19	12620000	12640000
19	13240000	13260000
19	13700000	13720000
19	18420000	18440000
19	19060000	19080000
19	30660000	30680000
19	32240000	32260000
19	33740000	33760000
19	34160000	34180000
19	34500000	34520000
19	36220000	36240000
19	37820000	37840000
19	38380000	38400000
19	40640000	40660000
19	45380000	45400000
19	48620000	48640000
19	55040000	55060000
20	6560000	6580000
20	8760000	8780000
20	9400000	9420000
20	9920000	9940000
20	10440000	10460000
20	12900000	12920000
20	14120000	14140000
20	17460000	17480000
20	19660000	19680000
20	20060000	20080000
20	22280000	22300000
20	32120000	32140000
20	33740000	33760000
20	34800000	34820000
20	35320000	35340000
20	35960000	35980000
20	37580000	37600000
20	38000000	38020000
20	38480000	38500000
20	39100000	39120000
20	40960000	40980000
20	41460000	41480000
20	41720000	41740000
20	44140000	44160000
20	47180000	47200000
20	47680000	47700000
20	48600000	48620000
20	48980000	49000000
20	49540000	49560000
20	49940000	49960000
20	50800000	50820000
20	50880000	50900000
20	50940000	50960000
20	51320000	51340000
20	51660000	51680000
20	52200000	52220000
20	53540000	53560000
20	54100000	54120000
20	54700000	54720000
20	57040000	57060000
20	57480000	57500000
20	57520000	57540000
20	58220000	58240000
20	58820000	58840000
20	61920000	61940000
21	14220000	14240000
21	15560000	15580000
21	15940000	15960000
21	17320000	17340000
21	17600000	17620000
21	26780000	26800000
21	29000000	29020000
21	29440000	29460000
21	31100000	31120000
21	31680000	31700000
21	32300000	32320000
21	33180000	33200000
21	33920000	33940000
21	34400000	34420000
21	36040000	36060000
21	36400000	36420000
21	37020000	37040000
21	38120000	38140000
21	38700000	38720000
21	39180000	39200000
21	39460000	39480000
21	41100000	41120000
22	25840000	25860000
22	26340000	26360000
22	26700000	26720000
22	27860000	27880000
22	28600000	28620000
22	29300000	29320000
22	33060000	33080000
22	36540000	36560000
22	37540000	37560000
22	38000000	38020000
22	38700000	38720000
22	39540000	39560000
22	40020000	40040000
22	40360000	40380000
22	41640000	41660000
22	43200000	43220000
22	44740000	44760000
22	45580000	45600000
22	45980000	46000000
22	46360000	46380000

## Sheet: HS boundaries in SAT (hg38)
Table S13. Species conserved and human-specific TADs of each adipose tissue across three mammals.
chr	start	end
1	1640000	1660000
1	2100000	2120000
1	12180000	12200000
1	12900000	12920000
1	16060000	16080000
1	22640000	22660000
1	27300000	27320000
1	31560000	31580000
1	33620000	33640000
1	40520000	40540000
1	51900000	51920000
1	52020000	52040000
1	62020000	62040000
1	62060000	62080000
1	71560000	71580000
1	75920000	75940000
1	79240000	79260000
1	88100000	88120000
1	91220000	91240000
1	107200000	107220000
1	120580000	120600000
1	144060000	144080000
1	148880000	148900000
1	149360000	149380000
1	152520000	152540000
1	155720000	155740000
1	161000000	161020000
1	175400000	175420000
1	202740000	202760000
1	211680000	211700000
1	213080000	213100000
1	217760000	217780000
1	224060000	224080000
1	239980000	240000000
1	247540000	247560000
1	248400000	248420000
2	9460000	9480000
2	9780000	9800000
2	22300000	22320000
2	27360000	27380000
2	29280000	29300000
2	31800000	31820000
2	38880000	38900000
2	40600000	40620000
2	48100000	48120000
2	65220000	65240000
2	66420000	66440000
2	73680000	73700000
2	88740000	88760000
2	94960000	94980000
2	97420000	97440000
2	100480000	100500000
2	102480000	102500000
2	105280000	105300000
2	106100000	106120000
2	110000000	110020000
2	110360000	110380000
2	110560000	110580000
2	111440000	111460000
2	112540000	112560000
2	121360000	121380000
2	127000000	127020000
2	128780000	128800000
2	130520000	130540000
2	132180000	132200000
2	142600000	142620000
2	145920000	145940000
2	148520000	148540000
2	150500000	150520000
2	154420000	154440000
2	161280000	161300000
2	168920000	168940000
2	170320000	170340000
2	172740000	172760000
2	179120000	179140000
2	191680000	191700000
2	195720000	195740000
2	203220000	203240000
2	204200000	204220000
2	210280000	210300000
2	219380000	219400000
2	220660000	220680000
2	226860000	226880000
2	226900000	226920000
2	240800000	240820000
3	9680000	9700000
3	13480000	13500000
3	14160000	14180000
3	24220000	24240000
3	33020000	33040000
3	41260000	41280000
3	42220000	42240000
3	44960000	44980000
3	49000000	49020000
3	54400000	54420000
3	55800000	55820000
3	59900000	59920000
3	62600000	62620000
3	67780000	67800000
3	75680000	75700000
3	77340000	77360000
3	81260000	81280000
3	82220000	82240000
3	84480000	84500000
3	107880000	107900000
3	118040000	118060000
3	120840000	120860000
3	125600000	125620000
3	143960000	143980000
3	146020000	146040000
3	148240000	148260000
3	155880000	155900000
3	155940000	155960000
3	162700000	162720000
3	163000000	163020000
3	190400000	190420000
3	191080000	191100000
3	192780000	192800000
3	196560000	196580000
4	620000	640000
4	1360000	1380000
4	4360000	4380000
4	11740000	11760000
4	20280000	20300000
4	23680000	23700000
4	25400000	25420000
4	32360000	32380000
4	36400000	36420000
4	40360000	40380000
4	52500000	52520000
4	56900000	56920000
4	68240000	68260000
4	73300000	73320000
4	76460000	76480000
4	77680000	77700000
4	78520000	78540000
4	100420000	100440000
4	105720000	105740000
4	106880000	106900000
4	118600000	118620000
4	122360000	122380000
4	129740000	129760000
4	137040000	137060000
4	144100000	144120000
4	146980000	147000000
4	151400000	151420000
4	155380000	155400000
4	164760000	164780000
4	174280000	174300000
4	174760000	174780000
4	180600000	180620000
4	185600000	185620000
4	186620000	186640000
5	560000	580000
5	900000	920000
5	1220000	1240000
5	1700000	1720000
5	9600000	9620000
5	21420000	21440000
5	23200000	23220000
5	42800000	42820000
5	57820000	57840000
5	61840000	61860000
5	64060000	64080000
5	69700000	69720000
5	69940000	69960000
5	70980000	71000000
5	71060000	71080000
5	78300000	78320000
5	87720000	87740000
5	96660000	96680000
5	108560000	108580000
5	108580000	108600000
5	119920000	119940000
5	122140000	122160000
5	134700000	134720000
5	140360000	140380000
5	147040000	147060000
5	167620000	167640000
5	174900000	174920000
6	580000	600000
6	3720000	3740000
6	5440000	5460000
6	8940000	8960000
6	28460000	28480000
6	31520000	31540000
6	33640000	33660000
6	33700000	33720000
6	41320000	41340000
6	43200000	43220000
6	45940000	45960000
6	46780000	46800000
6	52080000	52100000
6	52720000	52740000
6	53520000	53540000
6	53780000	53800000
6	56900000	56920000
6	77520000	77540000
6	116180000	116200000
6	123360000	123380000
6	130240000	130260000
6	131880000	131900000
6	142580000	142600000
6	142600000	142620000
6	143060000	143080000
6	152380000	152400000
6	154840000	154860000
6	166760000	166780000
6	167900000	167920000
7	1200000	1220000
7	6900000	6920000
7	15240000	15260000
7	30060000	30080000
7	37540000	37560000
7	51220000	51240000
7	51260000	51280000
7	51380000	51400000
7	56860000	56880000
7	57000000	57020000
7	60880000	60900000
7	63300000	63320000
7	63560000	63580000
7	64720000	64740000
7	66020000	66040000
7	66500000	66520000
7	75140000	75160000
7	75400000	75420000
7	76120000	76140000
7	77340000	77360000
7	93260000	93280000
7	93700000	93720000
7	98420000	98440000
7	102480000	102500000
7	111060000	111080000
7	119240000	119260000
7	120320000	120340000
7	121180000	121200000
7	134380000	134400000
7	140720000	140740000
7	141780000	141800000
7	142860000	142880000
7	148500000	148520000
7	149860000	149880000
7	154040000	154060000
7	155440000	155460000
7	158560000	158580000
7	159020000	159040000
8	7180000	7200000
8	7820000	7840000
8	11340000	11360000
8	18020000	18040000
8	23460000	23480000
8	24280000	24300000
8	24300000	24320000
8	27780000	27800000
8	38120000	38140000
8	38380000	38400000
8	41500000	41520000
8	52080000	52100000
8	52520000	52540000
8	52940000	52960000
8	54120000	54140000
8	64960000	64980000
8	90020000	90040000
8	93640000	93660000
8	106640000	106660000
8	111880000	111900000
8	118580000	118600000
8	118660000	118680000
8	119420000	119440000
8	123140000	123160000
8	126320000	126340000
8	131800000	131820000
8	133940000	133960000
8	138700000	138720000
8	140660000	140680000
8	144480000	144500000
9	6340000	6360000
9	14780000	14800000
9	16160000	16180000
9	22480000	22500000
9	25940000	25960000
9	26400000	26420000
9	26680000	26700000
9	36380000	36400000
9	36920000	36940000
9	39160000	39180000
9	40500000	40520000
9	41580000	41600000
9	42620000	42640000
9	61820000	61840000
9	64580000	64600000
9	65800000	65820000
9	79460000	79480000
9	80180000	80200000
9	87700000	87720000
9	91480000	91500000
9	91520000	91540000
9	97380000	97400000
9	112420000	112440000
9	112880000	112900000
9	114680000	114700000
9	119400000	119420000
9	121480000	121500000
9	129660000	129680000
9	130660000	130680000
9	134740000	134760000
9	135040000	135060000
10	5980000	6000000
10	17840000	17860000
10	18320000	18340000
10	20280000	20300000
10	27740000	27760000
10	32440000	32460000
10	36900000	36920000
10	37800000	37820000
10	43160000	43180000
10	44380000	44400000
10	46600000	46620000
10	58380000	58400000
10	66220000	66240000
10	67780000	67800000
10	70420000	70440000
10	87200000	87220000
10	103380000	103400000
10	114400000	114420000
10	114440000	114460000
10	115720000	115740000
10	122680000	122700000
10	132140000	132160000
10	133240000	133260000
11	520000	540000
11	840000	860000
11	6360000	6380000
11	6780000	6800000
11	8140000	8160000
11	9500000	9520000
11	13480000	13500000
11	25820000	25840000
11	56780000	56800000
11	63760000	63780000
11	65600000	65620000
11	66080000	66100000
11	70240000	70260000
11	70840000	70860000
11	73780000	73800000
11	75280000	75300000
11	76260000	76280000
11	77100000	77120000
11	87920000	87940000
11	90080000	90100000
11	93120000	93140000
11	93180000	93200000
11	101860000	101880000
11	107420000	107440000
11	112220000	112240000
11	125480000	125500000
11	132240000	132260000
12	4360000	4380000
12	4800000	4820000
12	11520000	11540000
12	13680000	13700000
12	31300000	31320000
12	46260000	46280000
12	46300000	46320000
12	51860000	51880000
12	59860000	59880000
12	62900000	62920000
12	62920000	62940000
12	66880000	66900000
12	78000000	78020000
12	81600000	81620000
12	82420000	82440000
12	84800000	84820000
12	92960000	92980000
12	98720000	98740000
12	99780000	99800000
12	104140000	104160000
12	105100000	105120000
12	111780000	111800000
12	121440000	121460000
12	126880000	126900000
12	127400000	127420000
12	128200000	128220000
12	131600000	131620000
13	20900000	20920000
13	23380000	23400000
13	25060000	25080000
13	32340000	32360000
13	40020000	40040000
13	52280000	52300000
13	52520000	52540000
13	59320000	59340000
13	62020000	62040000
13	92100000	92120000
13	94660000	94680000
13	95500000	95520000
13	109780000	109800000
13	110520000	110540000
13	110900000	110920000
13	111860000	111880000
14	20680000	20700000
14	22300000	22320000
14	27020000	27040000
14	64340000	64360000
14	76460000	76480000
14	77180000	77200000
14	81200000	81220000
14	85560000	85580000
14	86120000	86140000
14	88600000	88620000
15	20960000	20980000
15	21640000	21660000
15	26880000	26900000
15	28420000	28440000
15	28620000	28640000
15	33780000	33800000
15	42660000	42680000
15	44820000	44840000
15	45080000	45100000
15	50340000	50360000
15	51820000	51840000
15	61140000	61160000
15	65460000	65480000
15	66540000	66560000
15	67420000	67440000
15	75940000	75960000
15	82360000	82380000
15	82480000	82500000
15	88400000	88420000
15	89320000	89340000
16	10220000	10240000
16	28260000	28280000
16	32820000	32840000
16	35000000	35020000
16	67480000	67500000
16	69140000	69160000
16	69760000	69780000
16	75480000	75500000
16	78480000	78500000
16	81320000	81340000
16	87760000	87780000
16	89220000	89240000
16	89640000	89660000
17	1900000	1920000
17	4660000	4680000
17	7020000	7040000
17	8100000	8120000
17	8380000	8400000
17	10860000	10880000
17	14300000	14320000
17	15180000	15200000
17	16020000	16040000
17	17660000	17680000
17	19060000	19080000
17	21820000	21840000
17	27140000	27160000
17	30820000	30840000
17	36460000	36480000
17	39260000	39280000
17	40840000	40860000
17	43020000	43040000
17	46520000	46540000
17	47040000	47060000
17	47700000	47720000
17	62160000	62180000
17	66680000	66700000
17	75260000	75280000
17	77280000	77300000
17	78440000	78460000
17	80040000	80060000
17	82720000	82740000
18	720000	740000
18	5880000	5900000
18	6940000	6960000
18	9560000	9580000
18	12280000	12300000
18	22920000	22940000
18	22980000	23000000
18	24160000	24180000
18	26300000	26320000
18	28940000	28960000
18	33220000	33240000
18	35980000	36000000
18	36320000	36340000
18	54120000	54140000
18	59340000	59360000
18	59420000	59440000
18	59880000	59900000
19	500000	520000
19	1860000	1880000
19	2420000	2440000
19	4220000	4240000
19	7420000	7440000
19	10440000	10460000
19	12900000	12920000
19	16160000	16180000
19	19540000	19560000
19	31520000	31540000
19	43820000	43840000
19	46600000	46620000
19	54140000	54160000
20	1740000	1760000
20	3640000	3660000
20	32800000	32820000
20	33340000	33360000
20	36200000	36220000
20	42620000	42640000
20	43420000	43440000
20	43640000	43660000
20	56300000	56320000
20	59880000	59900000
20	62420000	62440000
20	62880000	62900000
21	7420000	7440000
21	8980000	9000000
21	20980000	21000000
21	39780000	39800000
21	41800000	41820000
21	42520000	42540000
21	45220000	45240000
22	11780000	11800000
22	12040000	12060000
22	12860000	12880000
22	20780000	20800000
22	21420000	21440000
22	24600000	24620000
22	25260000	25280000
22	29500000	29520000
22	29560000	29580000
22	36180000	36200000
22	39140000	39160000
22	50140000	50160000

## Sheet: Cons boundaries in GOM (hg38)
Table S13. Species conserved and human-specific TADs of each adipose tissue across three mammals.
chr	start	end
1	1960000	1980000
1	3440000	3460000
1	3900000	3920000
1	5920000	5940000
1	7920000	7940000
1	8360000	8380000
1	9580000	9600000
1	10460000	10480000
1	10980000	11000000
1	11280000	11300000
1	12240000	12260000
1	14000000	14020000
1	15100000	15120000
1	15500000	15520000
1	17400000	17420000
1	18860000	18880000
1	19240000	19260000
1	21680000	21700000
1	22060000	22080000
1	23740000	23760000
1	24100000	24120000
1	24620000	24640000
1	25220000	25240000
1	25860000	25880000
1	26460000	26480000
1	26940000	26960000
1	28240000	28260000
1	29240000	29260000
1	30700000	30720000
1	32840000	32860000
1	33120000	33140000
1	36500000	36520000
1	37420000	37440000
1	38040000	38060000
1	38840000	38860000
1	39740000	39760000
1	40060000	40080000
1	41000000	41020000
1	41520000	41540000
1	42160000	42180000
1	43160000	43180000
1	44680000	44700000
1	45340000	45360000
1	46340000	46360000
1	47740000	47760000
1	50700000	50720000
1	52380000	52400000
1	53240000	53260000
1	53820000	53840000
1	55020000	55040000
1	55300000	55320000
1	58700000	58720000
1	59820000	59840000
1	60960000	60980000
1	62440000	62460000
1	62840000	62860000
1	64240000	64260000
1	65220000	65240000
1	66500000	66520000
1	66760000	66780000
1	67840000	67860000
1	68080000	68100000
1	68460000	68480000
1	70120000	70140000
1	77140000	77160000
1	78140000	78160000
1	83880000	83900000
1	86320000	86340000
1	86720000	86740000
1	87120000	87140000
1	88940000	88960000
1	89460000	89480000
1	90060000	90080000
1	91460000	91480000
1	91960000	91980000
1	94420000	94440000
1	94840000	94860000
1	95120000	95140000
1	95160000	95180000
1	97000000	97020000
1	98060000	98080000
1	99760000	99780000
1	100900000	100920000
1	101420000	101440000
1	107740000	107760000
1	110080000	110100000
1	110540000	110560000
1	111440000	111460000
1	111800000	111820000
1	112340000	112360000
1	112720000	112740000
1	113120000	113140000
1	113740000	113760000
1	114340000	114360000
1	115600000	115620000
1	116080000	116100000
1	116580000	116600000
1	117100000	117120000
1	117980000	118000000
1	120480000	120500000
1	121140000	121160000
1	150260000	150280000
1	151040000	151060000
1	156720000	156740000
1	157560000	157580000
1	159120000	159140000
1	160040000	160060000
1	160400000	160420000
1	161760000	161780000
1	162060000	162080000
1	162820000	162840000
1	163380000	163400000
1	165940000	165960000
1	167560000	167580000
1	168600000	168620000
1	169380000	169400000
1	169880000	169900000
1	172000000	172020000
1	172460000	172480000
1	173820000	173840000
1	174240000	174260000
1	176880000	176900000
1	177940000	177960000
1	178500000	178520000
1	179040000	179060000
1	180200000	180220000
1	180500000	180520000
1	180880000	180900000
1	181200000	181220000
1	181440000	181460000
1	182040000	182060000
1	182460000	182480000
1	182860000	182880000
1	183340000	183360000
1	183600000	183620000
1	184720000	184740000
1	185180000	185200000
1	185700000	185720000
1	186360000	186380000
1	193120000	193140000
1	198000000	198020000
1	198720000	198740000
1	199600000	199620000
1	200540000	200560000
1	202160000	202180000
1	203260000	203280000
1	203820000	203840000
1	204180000	204200000
1	207040000	207060000
1	209200000	209220000
1	209860000	209880000
1	210440000	210460000
1	211200000	211220000
1	212020000	212040000
1	212440000	212460000
1	214200000	214220000
1	214660000	214680000
1	218260000	218280000
1	219940000	219960000
1	220800000	220820000
1	221480000	221500000
1	222660000	222680000
1	224480000	224500000
1	224960000	224980000
1	225400000	225420000
1	226940000	226960000
1	230360000	230380000
1	232640000	232660000
1	234420000	234440000
1	235120000	235140000
1	235480000	235500000
1	236080000	236100000
1	236580000	236600000
1	236920000	236940000
1	245100000	245120000
2	6820000	6840000
2	7100000	7120000
2	8780000	8800000
2	10740000	10760000
2	11800000	11820000
2	13040000	13060000
2	15600000	15620000
2	16780000	16800000
2	18360000	18380000
2	19360000	19380000
2	19900000	19920000
2	20320000	20340000
2	20680000	20700000
2	24380000	24400000
2	24860000	24880000
2	25220000	25240000
2	25820000	25840000
2	28900000	28920000
2	30120000	30140000
2	30720000	30740000
2	32580000	32600000
2	33640000	33660000
2	36300000	36320000
2	36800000	36820000
2	37320000	37340000
2	37900000	37920000
2	38300000	38320000
2	39300000	39320000
2	42780000	42800000
2	43580000	43600000
2	44960000	44980000
2	45560000	45580000
2	45980000	46000000
2	46460000	46480000
2	46940000	46960000
2	47400000	47420000
2	47780000	47800000
2	48620000	48640000
2	50480000	50500000
2	55240000	55260000
2	55640000	55660000
2	56140000	56160000
2	60660000	60680000
2	61080000	61100000
2	61880000	61900000
2	62420000	62440000
2	63580000	63600000
2	63980000	64000000
2	65620000	65640000
2	66400000	66420000
2	68060000	68080000
2	68960000	68980000
2	69380000	69400000
2	69860000	69880000
2	70300000	70320000
2	71060000	71080000
2	71520000	71540000
2	72180000	72200000
2	73280000	73300000
2	73720000	73740000
2	74640000	74660000
2	84940000	84960000
2	85340000	85360000
2	85620000	85640000
2	86160000	86180000
2	87220000	87240000
2	97220000	97240000
2	97520000	97540000
2	98380000	98400000
2	101000000	101020000
2	101300000	101320000
2	101880000	101900000
2	105020000	105040000
2	111780000	111800000
2	117800000	117820000
2	118860000	118880000
2	120700000	120720000
2	121100000	121120000
2	121800000	121820000
2	134460000	134480000
2	134940000	134960000
2	135820000	135840000
2	136420000	136440000
2	137840000	137860000
2	138860000	138880000
2	143020000	143040000
2	144520000	144540000
2	146680000	146700000
2	147940000	147960000
2	149000000	149020000
2	149580000	149600000
2	151500000	151520000
2	152740000	152760000
2	156620000	156640000
2	158040000	158060000
2	159260000	159280000
2	160020000	160040000
2	161940000	161960000
2	162340000	162360000
2	163140000	163160000
2	164980000	165000000
2	168280000	168300000
2	169440000	169460000
2	170900000	170920000
2	172120000	172140000
2	172560000	172580000
2	174380000	174400000
2	176100000	176120000
2	176640000	176660000
2	177140000	177160000
2	177800000	177820000
2	179400000	179420000
2	180100000	180120000
2	181080000	181100000
2	181680000	181700000
2	182140000	182160000
2	182700000	182720000
2	183200000	183220000
2	186420000	186440000
2	186760000	186780000
2	187520000	187540000
2	188500000	188520000
2	189020000	189040000
2	189440000	189460000
2	189760000	189780000
2	191540000	191560000
2	192220000	192240000
2	196020000	196040000
2	197760000	197780000
2	198320000	198340000
2	199900000	199920000
2	200520000	200540000
2	201740000	201760000
2	202560000	202580000
2	203360000	203380000
2	203420000	203440000
2	203940000	203960000
2	204260000	204280000
2	204780000	204800000
2	205700000	205720000
2	206660000	206680000
2	207520000	207540000
2	208180000	208200000
2	208380000	208400000
2	209920000	209940000
2	212620000	212640000
2	215300000	215320000
2	216460000	216480000
2	216680000	216700000
2	217740000	217760000
2	218120000	218140000
2	218940000	218960000
2	219720000	219740000
2	221600000	221620000
2	222640000	222660000
2	222960000	222980000
2	223940000	223960000
2	224320000	224340000
2	225100000	225120000
2	225660000	225680000
2	227300000	227320000
2	228660000	228680000
2	229720000	229740000
2	231040000	231060000
2	231500000	231520000
2	232540000	232560000
2	234540000	234560000
2	235140000	235160000
2	235780000	235800000
2	236280000	236300000
2	237080000	237100000
2	237500000	237520000
2	239040000	239060000
3	3180000	3200000
3	4280000	4300000
3	4680000	4700000
3	8360000	8380000
3	8720000	8740000
3	9340000	9360000
3	10340000	10360000
3	11340000	11360000
3	12520000	12540000
3	16600000	16620000
3	17260000	17280000
3	17900000	17920000
3	19860000	19880000
3	23900000	23920000
3	24720000	24740000
3	27720000	27740000
3	30000000	30020000
3	30760000	30780000
3	32720000	32740000
3	33880000	33900000
3	37820000	37840000
3	38520000	38540000
3	39020000	39040000
3	39420000	39440000
3	41860000	41880000
3	43560000	43580000
3	44260000	44280000
3	45740000	45760000
3	48660000	48680000
3	49500000	49520000
3	50340000	50360000
3	51380000	51400000
3	53920000	53940000
3	54820000	54840000
3	56540000	56560000
3	57540000	57560000
3	58640000	58660000
3	61480000	61500000
3	62280000	62300000
3	63280000	63300000
3	63840000	63860000
3	64500000	64520000
3	65760000	65780000
3	66220000	66240000
3	66900000	66920000
3	67360000	67380000
3	68960000	68980000
3	70020000	70040000
3	70500000	70520000
3	71700000	71720000
3	72820000	72840000
3	73100000	73120000
3	73480000	73500000
3	75200000	75220000
3	78640000	78660000
3	79060000	79080000
3	86700000	86720000
3	94140000	94160000
3	97720000	97740000
3	99020000	99040000
3	99800000	99820000
3	100320000	100340000
3	101280000	101300000
3	108600000	108620000
3	111620000	111640000
3	112060000	112080000
3	112580000	112600000
3	113020000	113040000
3	113720000	113740000
3	115200000	115220000
3	115840000	115860000
3	116780000	116800000
3	119800000	119820000
3	122740000	122760000
3	123260000	123280000
3	123960000	123980000
3	124920000	124940000
3	125960000	125980000
3	127540000	127560000
3	128060000	128080000
3	128600000	128620000
3	130120000	130140000
3	131000000	131020000
3	132720000	132740000
3	134160000	134180000
3	134560000	134580000
3	136400000	136420000
3	138000000	138020000
3	138980000	139000000
3	141240000	141260000
3	142500000	142520000
3	143040000	143060000
3	143740000	143760000
3	148940000	148960000
3	151940000	151960000
3	152540000	152560000
3	153000000	153020000
3	153960000	153980000
3	155760000	155780000
3	157160000	157180000
3	157580000	157600000
3	158540000	158560000
3	158860000	158880000
3	168220000	168240000
3	168880000	168900000
3	169740000	169760000
3	170900000	170920000
3	171600000	171620000
3	172380000	172400000
3	172780000	172800000
3	176960000	176980000
3	178400000	178420000
3	178980000	179000000
3	182680000	182700000
3	183060000	183080000
3	183440000	183460000
3	183840000	183860000
3	184840000	184860000
3	185280000	185300000
3	186600000	186620000
3	187220000	187240000
3	187720000	187740000
3	189220000	189240000
3	189920000	189940000
3	190780000	190800000
3	191480000	191500000
3	192460000	192480000
3	193620000	193640000
3	194640000	194660000
3	195260000	195280000
3	197660000	197680000
4	1680000	1700000
4	7120000	7140000
4	8100000	8120000
4	8640000	8660000
4	10560000	10580000
4	12720000	12740000
4	15180000	15200000
4	17500000	17520000
4	18640000	18660000
4	20740000	20760000
4	22780000	22800000
4	24440000	24460000
4	26440000	26460000
4	27060000	27080000
4	36400000	36420000
4	37460000	37480000
4	38060000	38080000
4	38780000	38800000
4	40040000	40060000
4	40860000	40880000
4	41260000	41280000
4	41700000	41720000
4	47600000	47620000
4	53000000	53020000
4	54280000	54300000
4	54960000	54980000
4	55340000	55360000
4	70580000	70600000
4	71740000	71760000
4	73040000	73060000
4	74180000	74200000
4	75500000	75520000
4	75940000	75960000
4	78940000	78960000
4	82340000	82360000
4	83680000	83700000
4	84540000	84560000
4	85040000	85060000
4	86060000	86080000
4	86460000	86480000
4	86880000	86900000
4	89120000	89140000
4	89520000	89540000
4	90340000	90360000
4	94200000	94220000
4	94680000	94700000
4	98080000	98100000
4	100020000	100040000
4	102320000	102340000
4	108000000	108020000
4	109400000	109420000
4	110600000	110620000
4	112020000	112040000
4	112620000	112640000
4	113900000	113920000
4	118580000	118600000
4	118960000	118980000
4	120100000	120120000
4	121840000	121860000
4	122640000	122660000
4	123040000	123060000
4	124300000	124320000
4	138940000	138960000
4	139660000	139680000
4	141220000	141240000
4	145120000	145140000
4	146240000	146260000
4	147620000	147640000
4	147940000	147960000
4	149920000	149940000
4	150280000	150300000
4	152400000	152420000
4	152780000	152800000
4	153740000	153760000
4	157940000	157960000
4	158660000	158680000
4	159480000	159500000
4	165520000	165540000
4	168160000	168180000
4	169580000	169600000
4	170140000	170160000
4	172920000	172940000
4	176380000	176400000
4	182860000	182880000
4	183400000	183420000
4	184660000	184680000
4	185140000	185160000
4	186220000	186240000
5	7880000	7900000
5	10220000	10240000
5	13940000	13960000
5	14340000	14360000
5	14680000	14700000
5	15080000	15100000
5	16740000	16760000
5	17240000	17260000
5	18380000	18400000
5	31480000	31500000
5	32120000	32140000
5	37400000	37420000
5	39620000	39640000
5	43640000	43660000
5	50900000	50920000
5	53120000	53140000
5	54220000	54240000
5	54460000	54480000
5	54900000	54920000
5	55220000	55240000
5	56260000	56280000
5	56880000	56900000
5	57280000	57300000
5	58500000	58520000
5	58860000	58880000
5	59820000	59840000
5	62180000	62200000
5	62380000	62400000
5	65580000	65600000
5	66220000	66240000
5	66800000	66820000
5	67200000	67220000
5	68260000	68280000
5	69020000	69040000
5	72340000	72360000
5	73520000	73540000
5	73880000	73900000
5	74680000	74700000
5	75300000	75320000
5	75740000	75760000
5	77060000	77080000
5	78280000	78300000
5	79000000	79020000
5	79500000	79520000
5	80680000	80700000
5	81360000	81380000
5	82280000	82300000
5	83640000	83660000
5	88680000	88700000
5	90320000	90340000
5	90820000	90840000
5	91460000	91480000
5	93580000	93600000
5	94880000	94900000
5	96360000	96380000
5	97200000	97220000
5	98820000	98840000
5	99100000	99120000
5	103140000	103160000
5	103560000	103580000
5	107700000	107720000
5	112160000	112180000
5	112480000	112500000
5	113640000	113660000
5	115620000	115640000
5	116100000	116120000
5	116520000	116540000
5	118920000	118940000
5	119520000	119540000
5	122500000	122520000
5	123640000	123660000
5	127520000	127540000
5	128200000	128220000
5	128880000	128900000
5	129820000	129840000
5	133980000	134000000
5	134940000	134960000
5	135840000	135860000
5	136260000	136280000
5	136780000	136800000
5	137580000	137600000
5	138540000	138560000
5	139340000	139360000
5	141620000	141640000
5	142000000	142020000
5	142640000	142660000
5	142920000	142940000
5	143420000	143440000
5	144200000	144220000
5	146500000	146520000
5	147180000	147200000
5	149600000	149620000
5	150420000	150440000
5	151820000	151840000
5	153980000	154000000
5	157140000	157160000
5	157760000	157780000
5	158020000	158040000
5	158680000	158700000
5	159140000	159160000
5	160000000	160020000
5	160440000	160460000
5	164560000	164580000
5	168240000	168260000
5	168940000	168960000
5	170700000	170720000
5	171900000	171920000
5	173600000	173620000
5	174020000	174040000
5	174360000	174380000
5	175980000	176000000
5	176620000	176640000
5	177000000	177020000
5	177880000	177900000
5	178200000	178220000
6	2740000	2760000
6	6600000	6620000
6	7280000	7300000
6	7660000	7680000
6	10440000	10460000
6	11080000	11100000
6	11580000	11600000
6	13300000	13320000
6	14160000	14180000
6	15660000	15680000
6	16260000	16280000
6	17120000	17140000
6	18200000	18220000
6	18560000	18580000
6	20060000	20080000
6	20560000	20580000
6	21580000	21600000
6	25160000	25180000
6	25620000	25640000
6	26000000	26020000
6	27940000	27960000
6	30200000	30220000
6	35260000	35280000
6	35460000	35480000
6	37300000	37320000
6	37720000	37740000
6	38120000	38140000
6	39340000	39360000
6	41740000	41760000
6	42580000	42600000
6	43580000	43600000
6	44420000	44440000
6	46700000	46720000
6	47380000	47400000
6	47780000	47800000
6	52260000	52280000
6	53100000	53120000
6	53960000	53980000
6	55240000	55260000
6	63860000	63880000
6	71000000	71020000
6	71560000	71580000
6	75220000	75240000
6	75860000	75880000
6	82220000	82240000
6	83040000	83060000
6	84280000	84300000
6	85740000	85760000
6	87020000	87040000
6	88900000	88920000
6	89360000	89380000
6	89860000	89880000
6	90580000	90600000
6	97480000	97500000
6	99820000	99840000
6	105420000	105440000
6	106320000	106340000
6	107040000	107060000
6	108520000	108540000
6	109120000	109140000
6	110080000	110100000
6	110460000	110480000
6	111240000	111260000
6	112100000	112120000
6	112380000	112400000
6	113960000	113980000
6	115960000	115980000
6	117300000	117320000
6	118880000	118900000
6	119120000	119140000
6	123360000	123380000
6	124820000	124840000
6	125760000	125780000
6	126000000	126020000
6	129440000	129460000
6	130820000	130840000
6	131600000	131620000
6	131860000	131880000
6	132260000	132280000
6	133540000	133560000
6	134140000	134160000
6	135000000	135020000
6	135440000	135460000
6	136300000	136320000
6	137660000	137680000
6	138040000	138060000
6	138780000	138800000
6	139360000	139380000
6	142480000	142500000
6	143480000	143500000
6	144560000	144580000
6	145680000	145700000
6	146780000	146800000
6	148140000	148160000
6	148540000	148560000
6	149020000	149040000
6	150400000	150420000
6	150860000	150880000
6	151400000	151420000
6	154080000	154100000
6	155280000	155300000
6	156540000	156560000
6	157280000	157300000
6	157680000	157700000
6	158640000	158660000
6	159140000	159160000
6	161400000	161420000
6	166180000	166200000
6	167180000	167200000
6	169740000	169760000
7	900000	920000
7	1560000	1580000
7	3260000	3280000
7	5820000	5840000
7	6920000	6940000
7	8340000	8360000
7	13280000	13300000
7	16900000	16920000
7	17700000	17720000
7	18360000	18380000
7	18660000	18680000
7	19140000	19160000
7	19700000	19720000
7	20660000	20680000
7	21220000	21240000
7	22060000	22080000
7	23160000	23180000
7	23760000	23780000
7	25180000	25200000
7	25880000	25900000
7	26380000	26400000
7	27180000	27200000
7	27600000	27620000
7	28880000	28900000
7	31140000	31160000
7	31720000	31740000
7	32460000	32480000
7	33160000	33180000
7	35060000	35080000
7	35620000	35640000
7	37200000	37220000
7	37860000	37880000
7	38400000	38420000
7	39520000	39540000
7	40200000	40220000
7	41900000	41920000
7	42900000	42920000
7	50020000	50040000
7	50440000	50460000
7	70040000	70060000
7	73760000	73780000
7	82040000	82060000
7	82740000	82760000
7	85900000	85920000
7	86860000	86880000
7	88180000	88200000
7	91060000	91080000
7	91860000	91880000
7	92540000	92560000
7	94440000	94460000
7	97080000	97100000
7	98880000	98900000
7	99460000	99480000
7	100400000	100420000
7	100860000	100880000
7	103380000	103400000
7	104860000	104880000
7	105560000	105580000
7	106780000	106800000
7	107200000	107220000
7	108160000	108180000
7	108580000	108600000
7	111740000	111760000
7	112500000	112520000
7	114780000	114800000
7	116140000	116160000
7	116880000	116900000
7	117240000	117260000
7	117720000	117740000
7	120740000	120760000
7	121620000	121640000
7	122560000	122580000
7	123500000	123520000
7	128340000	128360000
7	129140000	129160000
7	130060000	130080000
7	130820000	130840000
7	131700000	131720000
7	132640000	132660000
7	134620000	134640000
7	135240000	135260000
7	135660000	135680000
7	136120000	136140000
7	137580000	137600000
7	138080000	138100000
7	138840000	138860000
7	139400000	139420000
7	140040000	140060000
7	141040000	141060000
7	143600000	143620000
7	149160000	149180000
7	152160000	152180000
7	152860000	152880000
7	154820000	154840000
7	155820000	155840000
7	157420000	157440000
8	2180000	2200000
8	6340000	6360000
8	9040000	9060000
8	10880000	10900000
8	13020000	13040000
8	13720000	13740000
8	17220000	17240000
8	19340000	19360000
8	20200000	20220000
8	20440000	20460000
8	22600000	22620000
8	23760000	23780000
8	25100000	25120000
8	25500000	25520000
8	26060000	26080000
8	26680000	26700000
8	28020000	28040000
8	28780000	28800000
8	30120000	30140000
8	33660000	33680000
8	36780000	36800000
8	37740000	37760000
8	38760000	38780000
8	39120000	39140000
8	41020000	41040000
8	41900000	41920000
8	42400000	42420000
8	54540000	54560000
8	58720000	58740000
8	63300000	63320000
8	64500000	64520000
8	65580000	65600000
8	66420000	66440000
8	68520000	68540000
8	69660000	69680000
8	70100000	70120000
8	70700000	70720000
8	71760000	71780000
8	72940000	72960000
8	73660000	73680000
8	74080000	74100000
8	74340000	74360000
8	74920000	74940000
8	79640000	79660000
8	80600000	80620000
8	81000000	81020000
8	81260000	81280000
8	86600000	86620000
8	93980000	94000000
8	95300000	95320000
8	97600000	97620000
8	98120000	98140000
8	98540000	98560000
8	100140000	100160000
8	100580000	100600000
8	100840000	100860000
8	101300000	101320000
8	101640000	101660000
8	102220000	102240000
8	104780000	104800000
8	109740000	109760000
8	117800000	117820000
8	119820000	119840000
8	120460000	120480000
8	123800000	123820000
8	124480000	124500000
8	125060000	125080000
8	125720000	125740000
8	126820000	126840000
8	127700000	127720000
8	130100000	130120000
8	130740000	130760000
8	132060000	132080000
8	132740000	132760000
8	133200000	133220000
8	133500000	133520000
8	135420000	135440000
8	140420000	140440000
8	141440000	141460000
8	142500000	142520000
9	1020000	1040000
9	2860000	2880000
9	3220000	3240000
9	3700000	3720000
9	4360000	4380000
9	13080000	13100000
9	14460000	14480000
9	15160000	15180000
9	15700000	15720000
9	17500000	17520000
9	19040000	19060000
9	19480000	19500000
9	19880000	19900000
9	21800000	21820000
9	27280000	27300000
9	32980000	33000000
9	33320000	33340000
9	33760000	33780000
9	34680000	34700000
9	36620000	36640000
9	37440000	37460000
9	37820000	37840000
9	38460000	38480000
9	41160000	41180000
9	63960000	63980000
9	65280000	65300000
9	69020000	69040000
9	69360000	69380000
9	70640000	70660000
9	71280000	71300000
9	72260000	72280000
9	72820000	72840000
9	73220000	73240000
9	74700000	74720000
9	75180000	75200000
9	75860000	75880000
9	76360000	76380000
9	76740000	76760000
9	77160000	77180000
9	77380000	77400000
9	84340000	84360000
9	87320000	87340000
9	90160000	90180000
9	90880000	90900000
9	91720000	91740000
9	93640000	93660000
9	94620000	94640000
9	95180000	95200000
9	97680000	97700000
9	98300000	98320000
9	98780000	98800000
9	99200000	99220000
9	100620000	100640000
9	104740000	104760000
9	105540000	105560000
9	107420000	107440000
9	109860000	109880000
9	110640000	110660000
9	111360000	111380000
9	112100000	112120000
9	113700000	113720000
9	114080000	114100000
9	114360000	114380000
9	115040000	115060000
9	115560000	115580000
9	116700000	116720000
9	120560000	120580000
9	122060000	122080000
9	122820000	122840000
9	123420000	123440000
9	125380000	125400000
9	126840000	126860000
9	129080000	129100000
9	129800000	129820000
9	131060000	131080000
9	131780000	131800000
9	132980000	133000000
10	4800000	4820000
10	6440000	6460000
10	7480000	7500000
10	9320000	9340000
10	11800000	11820000
10	12160000	12180000
10	12720000	12740000
10	14160000	14180000
10	14480000	14500000
10	15900000	15920000
10	16800000	16820000
10	17300000	17320000
10	19780000	19800000
10	20840000	20860000
10	21960000	21980000
10	22500000	22520000
10	23100000	23120000
10	25120000	25140000
10	25740000	25760000
10	29340000	29360000
10	30320000	30340000
10	30680000	30700000
10	31840000	31860000
10	33120000	33140000
10	34640000	34660000
10	35620000	35640000
10	44920000	44940000
10	50960000	50980000
10	52260000	52280000
10	52800000	52820000
10	59220000	59240000
10	59620000	59640000
10	60080000	60100000
10	60740000	60760000
10	63140000	63160000
10	63840000	63860000
10	67800000	67820000
10	68920000	68940000
10	70080000	70100000
10	70880000	70900000
10	71280000	71300000
10	72360000	72380000
10	73760000	73780000
10	74220000	74240000
10	75280000	75300000
10	76580000	76600000
10	77120000	77140000
10	78020000	78040000
10	79300000	79320000
10	80640000	80660000
10	84160000	84180000
10	84600000	84620000
10	87800000	87820000
10	90840000	90860000
10	91320000	91340000
10	91980000	92000000
10	92520000	92540000
10	93340000	93360000
10	95960000	95980000
10	96340000	96360000
10	97280000	97300000
10	97740000	97760000
10	99320000	99340000
10	99720000	99740000
10	100220000	100240000
10	100940000	100960000
10	101620000	101640000
10	102120000	102140000
10	102660000	102680000
10	109840000	109860000
10	110620000	110640000
10	113620000	113640000
10	114180000	114200000
10	114860000	114880000
10	115160000	115180000
10	118480000	118500000
10	119100000	119120000
10	119960000	119980000
10	120860000	120880000
10	121880000	121900000
10	123960000	123980000
10	124440000	124460000
10	128200000	128220000
10	128980000	129000000
10	130180000	130200000
10	131820000	131840000
10	132760000	132780000
11	2140000	2160000
11	2940000	2960000
11	3400000	3420000
11	8600000	8620000
11	10360000	10380000
11	11800000	11820000
11	12320000	12340000
11	12940000	12960000
11	14280000	14300000
11	16700000	16720000
11	17580000	17600000
11	18800000	18820000
11	19560000	19580000
11	20620000	20640000
11	26300000	26320000
11	26700000	26720000
11	27160000	27180000
11	31000000	31020000
11	32280000	32300000
11	33360000	33380000
11	33780000	33800000
11	34040000	34060000
11	34520000	34540000
11	34900000	34920000
11	35460000	35480000
11	36560000	36580000
11	43300000	43320000
11	44080000	44100000
11	44560000	44580000
11	44920000	44940000
11	45340000	45360000
11	46340000	46360000
11	46800000	46820000
11	47220000	47240000
11	49580000	49600000
11	58520000	58540000
11	59480000	59500000
11	61740000	61760000
11	62340000	62360000
11	62900000	62920000
11	64760000	64780000
11	66320000	66340000
11	67820000	67840000
11	69100000	69120000
11	69680000	69700000
11	77620000	77640000
11	83280000	83300000
11	85560000	85580000
11	86320000	86340000
11	86880000	86900000
11	87360000	87380000
11	88600000	88620000
11	93820000	93840000
11	95780000	95800000
11	96440000	96460000
11	100540000	100560000
11	100980000	101000000
11	108680000	108700000
11	110460000	110480000
11	111260000	111280000
11	111500000	111520000
11	113300000	113320000
11	114340000	114360000
11	116740000	116760000
11	117800000	117820000
11	118100000	118120000
11	118580000	118600000
11	119040000	119060000
11	119420000	119440000
11	120140000	120160000
11	120480000	120500000
11	121220000	121240000
11	121640000	121660000
11	122560000	122580000
11	124600000	124620000
11	124920000	124940000
11	126260000	126280000
11	129820000	129840000
11	130400000	130420000
11	131700000	131720000
12	360000	380000
12	5940000	5960000
12	7200000	7220000
12	12060000	12080000
12	12340000	12360000
12	12760000	12780000
12	13280000	13300000
12	14180000	14200000
12	15260000	15280000
12	15540000	15560000
12	15960000	15980000
12	19700000	19720000
12	22040000	22060000
12	25420000	25440000
12	26060000	26080000
12	26900000	26920000
12	27360000	27380000
12	29040000	29060000
12	32340000	32360000
12	32740000	32760000
12	42440000	42460000
12	43360000	43380000
12	43940000	43960000
12	45080000	45100000
12	45480000	45500000
12	47000000	47020000
12	47660000	47680000
12	49260000	49280000
12	51400000	51420000
12	53000000	53020000
12	53740000	53760000
12	54580000	54600000
12	56660000	56680000
12	62200000	62220000
12	63780000	63800000
12	64400000	64420000
12	64800000	64820000
12	66100000	66120000
12	68020000	68040000
12	68800000	68820000
12	75480000	75500000
12	76060000	76080000
12	77040000	77060000
12	79360000	79380000
12	80300000	80320000
12	88020000	88040000
12	89000000	89020000
12	89520000	89540000
12	90920000	90940000
12	91380000	91400000
12	92160000	92180000
12	92660000	92680000
12	93460000	93480000
12	94120000	94140000
12	94520000	94540000
12	95040000	95060000
12	95540000	95560000
12	95980000	96000000
12	96560000	96580000
12	98400000	98420000
12	99020000	99040000
12	102880000	102900000
12	104360000	104380000
12	105120000	105140000
12	105400000	105420000
12	108520000	108540000
12	109080000	109100000
12	110460000	110480000
12	110900000	110920000
12	111340000	111360000
12	112500000	112520000
12	114600000	114620000
12	115940000	115960000
12	116700000	116720000
12	117220000	117240000
12	117860000	117880000
12	118440000	118460000
12	120120000	120140000
12	122260000	122280000
12	123260000	123280000
12	123680000	123700000
12	129960000	129980000
12	130780000	130800000
13	19560000	19580000
13	20160000	20180000
13	21580000	21600000
13	23920000	23940000
13	25440000	25460000
13	26940000	26960000
13	29400000	29420000
13	30140000	30160000
13	31160000	31180000
13	31800000	31820000
13	35180000	35200000
13	36340000	36360000
13	37040000	37060000
13	37640000	37660000
13	38980000	39000000
13	39680000	39700000
13	40740000	40760000
13	41300000	41320000
13	42240000	42260000
13	43860000	43880000
13	44480000	44500000
13	45000000	45020000
13	46820000	46840000
13	47980000	48000000
13	51100000	51120000
13	51360000	51380000
13	51840000	51860000
13	53240000	53260000
13	67320000	67340000
13	71900000	71920000
13	72700000	72720000
13	73720000	73740000
13	75260000	75280000
13	75640000	75660000
13	76480000	76500000
13	77000000	77020000
13	78180000	78200000
13	79280000	79300000
13	80360000	80380000
13	81080000	81100000
13	94400000	94420000
13	97000000	97020000
13	97840000	97860000
13	99600000	99620000
13	101120000	101140000
13	102900000	102920000
13	106540000	106560000
13	107160000	107180000
13	108920000	108940000
13	110140000	110160000
13	112500000	112520000
14	21600000	21620000
14	23580000	23600000
14	23960000	23980000
14	25180000	25200000
14	29520000	29540000
14	31460000	31480000
14	32540000	32560000
14	33800000	33820000
14	35060000	35080000
14	35500000	35520000
14	35860000	35880000
14	36540000	36560000
14	39040000	39060000
14	44840000	44860000
14	49560000	49580000
14	50200000	50220000
14	50560000	50580000
14	50900000	50920000
14	51780000	51800000
14	53340000	53360000
14	54400000	54420000
14	56520000	56540000
14	57420000	57440000
14	58100000	58120000
14	58460000	58480000
14	59500000	59520000
14	60600000	60620000
14	61280000	61300000
14	61860000	61880000
14	63320000	63340000
14	63740000	63760000
14	65080000	65100000
14	66340000	66360000
14	67360000	67380000
14	67820000	67840000
14	68240000	68260000
14	68840000	68860000
14	69520000	69540000
14	69800000	69820000
14	71080000	71100000
14	71820000	71840000
14	72440000	72460000
14	72980000	73000000
14	74060000	74080000
14	75100000	75120000
14	76040000	76060000
14	76720000	76740000
14	77820000	77840000
14	80900000	80920000
14	81580000	81600000
14	87920000	87940000
14	89000000	89020000
14	89940000	89960000
14	90260000	90280000
14	91480000	91500000
14	92820000	92840000
14	93220000	93240000
14	93600000	93620000
14	95100000	95120000
14	95540000	95560000
14	99400000	99420000
14	99940000	99960000
14	100340000	100360000
15	31560000	31580000
15	35000000	35020000
15	36820000	36840000
15	37180000	37200000
15	37940000	37960000
15	38420000	38440000
15	40000000	40020000
15	40520000	40540000
15	42160000	42180000
15	45700000	45720000
15	48320000	48340000
15	48820000	48840000
15	49200000	49220000
15	52780000	52800000
15	53740000	53760000
15	55140000	55160000
15	56460000	56480000
15	57300000	57320000
15	57580000	57600000
15	58180000	58200000
15	59640000	59660000
15	60500000	60520000
15	62320000	62340000
15	62740000	62760000
15	63120000	63140000
15	64120000	64140000
15	65920000	65940000
15	66300000	66320000
15	66900000	66920000
15	67820000	67840000
15	68240000	68260000
15	68980000	69000000
15	69460000	69480000
15	71440000	71460000
15	71800000	71820000
15	73260000	73280000
15	74360000	74380000
15	75320000	75340000
15	76920000	76940000
15	77600000	77620000
15	77880000	77900000
15	79280000	79300000
15	80980000	81000000
15	83560000	83580000
15	88880000	88900000
15	91280000	91300000
15	93040000	93060000
15	94140000	94160000
15	96340000	96360000
15	97820000	97840000
15	98440000	98460000
15	100600000	100620000
16	680000	700000
16	2980000	3000000
16	3560000	3580000
16	5120000	5140000
16	8520000	8540000
16	10940000	10960000
16	11360000	11380000
16	11900000	11920000
16	12920000	12940000
16	14260000	14280000
16	19940000	19960000
16	22540000	22560000
16	23680000	23700000
16	31480000	31500000
16	47020000	47040000
16	48180000	48200000
16	48680000	48700000
16	49360000	49380000
16	49960000	49980000
16	50840000	50860000
16	52960000	52980000
16	53520000	53540000
16	55380000	55400000
16	58240000	58260000
16	63340000	63360000
16	65120000	65140000
16	66340000	66360000
16	69340000	69360000
16	70140000	70160000
16	71640000	71660000
16	72780000	72800000
16	73260000	73280000
16	74300000	74320000
16	75780000	75800000
16	77620000	77640000
16	79600000	79620000
16	80520000	80540000
16	80980000	81000000
16	81800000	81820000
16	83840000	83860000
16	84500000	84520000
16	85060000	85080000
16	85760000	85780000
16	86060000	86080000
16	86540000	86560000
16	87300000	87320000
16	87940000	87960000
17	720000	740000
17	1080000	1100000
17	2380000	2400000
17	2760000	2780000
17	7220000	7240000
17	7680000	7700000
17	8900000	8920000
17	9640000	9660000
17	10320000	10340000
17	18100000	18120000
17	19880000	19900000
17	28960000	28980000
17	29580000	29600000
17	31380000	31400000
17	31920000	31940000
17	32400000	32420000
17	33000000	33020000
17	34420000	34440000
17	35140000	35160000
17	35860000	35880000
17	38740000	38760000
17	39960000	39980000
17	40680000	40700000
17	41700000	41720000
17	43860000	43880000
17	44720000	44740000
17	45940000	45960000
17	48140000	48160000
17	48660000	48680000
17	56800000	56820000
17	57100000	57120000
17	57800000	57820000
17	59100000	59120000
17	59620000	59640000
17	60060000	60080000
17	60680000	60700000
17	61440000	61460000
17	61860000	61880000
17	62420000	62440000
17	63420000	63440000
17	65220000	65240000
17	66200000	66220000
17	68500000	68520000
17	69300000	69320000
17	70160000	70180000
17	70640000	70660000
17	72580000	72600000
17	73420000	73440000
17	74180000	74200000
17	74900000	74920000
17	76760000	76780000
17	77520000	77540000
17	79040000	79060000
17	79720000	79740000
17	81640000	81660000
18	880000	900000
18	3260000	3280000
18	3700000	3720000
18	4080000	4100000
18	5060000	5080000
18	6500000	6520000
18	9040000	9060000
18	9960000	9980000
18	13060000	13080000
18	21520000	21540000
18	21880000	21900000
18	23460000	23480000
18	24840000	24860000
18	32600000	32620000
18	34860000	34880000
18	37260000	37280000
18	37640000	37660000
18	45620000	45640000
18	46120000	46140000
18	46780000	46800000
18	47760000	47780000
18	48480000	48500000
18	48660000	48680000
18	49480000	49500000
18	49900000	49920000
18	50440000	50460000
18	50780000	50800000
18	55060000	55080000
18	57560000	57580000
18	58480000	58500000
18	59140000	59160000
18	61520000	61540000
18	62180000	62200000
18	62600000	62620000
18	63000000	63020000
18	63480000	63500000
18	70520000	70540000
18	72680000	72700000
18	74620000	74640000
18	76340000	76360000
18	77740000	77760000
19	3240000	3260000
19	6440000	6460000
19	9860000	9880000
19	10900000	10920000
19	12620000	12640000
19	13240000	13260000
19	13720000	13740000
19	15560000	15580000
19	18420000	18440000
19	30080000	30100000
19	30660000	30680000
19	32240000	32260000
19	33740000	33760000
19	34160000	34180000
19	34500000	34520000
19	36220000	36240000
19	37820000	37840000
19	40640000	40660000
19	45380000	45400000
19	48620000	48640000
19	55060000	55080000
19	57120000	57140000
20	8740000	8760000
20	9400000	9420000
20	9920000	9940000
20	10440000	10460000
20	14120000	14140000
20	17460000	17480000
20	19660000	19680000
20	20080000	20100000
20	21620000	21640000
20	22280000	22300000
20	32120000	32140000
20	33740000	33760000
20	34800000	34820000
20	35940000	35960000
20	37160000	37180000
20	37580000	37600000
20	38000000	38020000
20	39100000	39120000
20	40960000	40980000
20	41720000	41740000
20	44140000	44160000
20	47180000	47200000
20	47680000	47700000
20	48600000	48620000
20	49540000	49560000
20	49940000	49960000
20	50820000	50840000
20	51340000	51360000
20	51660000	51680000
20	52200000	52220000
20	53540000	53560000
20	54100000	54120000
20	54680000	54700000
20	57040000	57060000
20	57520000	57540000
20	58220000	58240000
20	58820000	58840000
21	14200000	14220000
21	15560000	15580000
21	15920000	15940000
21	16400000	16420000
21	17320000	17340000
21	17620000	17640000
21	26240000	26260000
21	26760000	26780000
21	29440000	29460000
21	31660000	31680000
21	32280000	32300000
21	33180000	33200000
21	33540000	33560000
21	33900000	33920000
21	36400000	36420000
21	37020000	37040000
21	38700000	38720000
21	39180000	39200000
21	39460000	39480000
21	41520000	41540000
22	26340000	26360000
22	26700000	26720000
22	27860000	27880000
22	28580000	28600000
22	29300000	29320000
22	31380000	31400000
22	33080000	33100000
22	36540000	36560000
22	37540000	37560000
22	38000000	38020000
22	38700000	38720000
22	39520000	39540000
22	40020000	40040000
22	40360000	40380000
22	41640000	41660000
22	42020000	42040000
22	43180000	43200000
22	44720000	44740000
22	45580000	45600000
22	45980000	46000000
22	46340000	46360000

## Sheet: HS boundaries in GOM (hg38)
Table S13. Species conserved and human-specific TADs of each adipose tissue across three mammals.
chr	start	end
1	2100000	2120000
1	13180000	13200000
1	16060000	16080000
1	22660000	22680000
1	26020000	26040000
1	27300000	27320000
1	31580000	31600000
1	39580000	39600000
1	48540000	48560000
1	51920000	51940000
1	52020000	52040000
1	58480000	58500000
1	62100000	62120000
1	71560000	71580000
1	75900000	75920000
1	79260000	79280000
1	84860000	84880000
1	88060000	88080000
1	95280000	95300000
1	107180000	107200000
1	117460000	117480000
1	120220000	120240000
1	120780000	120800000
1	144240000	144260000
1	144880000	144900000
1	144940000	144960000
1	145060000	145080000
1	146340000	146360000
1	146760000	146780000
1	148860000	148880000
1	149300000	149320000
1	155720000	155740000
1	161120000	161140000
1	164480000	164500000
1	171480000	171500000
1	200900000	200920000
1	201860000	201880000
1	202740000	202760000
1	211660000	211680000
1	239980000	240000000
1	243260000	243280000
1	247540000	247560000
2	9460000	9480000
2	9780000	9800000
2	21040000	21060000
2	22300000	22320000
2	27360000	27380000
2	29260000	29280000
2	31800000	31820000
2	38860000	38880000
2	40600000	40620000
2	48080000	48100000
2	65220000	65240000
2	72780000	72800000
2	79940000	79960000
2	87440000	87460000
2	87540000	87560000
2	87760000	87780000
2	94980000	95000000
2	98540000	98560000
2	98560000	98580000
2	102480000	102500000
2	105280000	105300000
2	106120000	106140000
2	110060000	110080000
2	110320000	110340000
2	112540000	112560000
2	114640000	114660000
2	121360000	121380000
2	128760000	128780000
2	131180000	131200000
2	132180000	132200000
2	148500000	148520000
2	152100000	152120000
2	154420000	154440000
2	161360000	161380000
2	165940000	165960000
2	168940000	168960000
2	170320000	170340000
2	172740000	172760000
2	191700000	191720000
2	195740000	195760000
2	206160000	206180000
2	210280000	210300000
2	219380000	219400000
2	220660000	220680000
2	230680000	230700000
2	240800000	240820000
2	241720000	241740000
3	8900000	8920000
3	9680000	9700000
3	10760000	10780000
3	13460000	13480000
3	14160000	14180000
3	25640000	25660000
3	33020000	33040000
3	36840000	36860000
3	36880000	36900000
3	41280000	41300000
3	42200000	42220000
3	44960000	44980000
3	46960000	46980000
3	47820000	47840000
3	49000000	49020000
3	57880000	57900000
3	75680000	75700000
3	77340000	77360000
3	81280000	81300000
3	90260000	90280000
3	114320000	114340000
3	118040000	118060000
3	120860000	120880000
3	125620000	125640000
3	146020000	146040000
3	151180000	151200000
3	155900000	155920000
3	163000000	163020000
3	191100000	191120000
3	196580000	196600000
4	640000	660000
4	1380000	1400000
4	3520000	3540000
4	10100000	10120000
4	11740000	11760000
4	16440000	16460000
4	20260000	20280000
4	23660000	23680000
4	25400000	25420000
4	40360000	40380000
4	42960000	42980000
4	56900000	56920000
4	73300000	73320000
4	73620000	73640000
4	77700000	77720000
4	105700000	105720000
4	107680000	107700000
4	122360000	122380000
4	137040000	137060000
4	146980000	147000000
4	148520000	148540000
4	155360000	155380000
4	163560000	163580000
4	164760000	164780000
4	165060000	165080000
4	174800000	174820000
4	175920000	175940000
4	185600000	185620000
4	186620000	186640000
5	900000	920000
5	1200000	1220000
5	1700000	1720000
5	9620000	9640000
5	21400000	21420000
5	23200000	23220000
5	45820000	45840000
5	57800000	57820000
5	64060000	64080000
5	69600000	69620000
5	69840000	69860000
5	70980000	71000000
5	71040000	71060000
5	71340000	71360000
5	71360000	71380000
5	80440000	80460000
5	100400000	100420000
5	115220000	115240000
5	122120000	122140000
5	126620000	126640000
5	135480000	135500000
5	138160000	138180000
5	140360000	140380000
5	167640000	167660000
5	173000000	173020000
6	560000	580000
6	3720000	3740000
6	5440000	5460000
6	13780000	13800000
6	17760000	17780000
6	26960000	26980000
6	28460000	28480000
6	31520000	31540000
6	39960000	39980000
6	41320000	41340000
6	43200000	43220000
6	53520000	53540000
6	53760000	53780000
6	56640000	56660000
6	56900000	56920000
6	77540000	77560000
6	95220000	95240000
6	106640000	106660000
6	112760000	112780000
6	116180000	116200000
6	123780000	123800000
6	130240000	130260000
6	136460000	136480000
6	136520000	136540000
6	142580000	142600000
6	142600000	142620000
6	143060000	143080000
6	147400000	147420000
6	152400000	152420000
6	154860000	154880000
6	162820000	162840000
6	166740000	166760000
6	167920000	167940000
6	168360000	168380000
7	1180000	1200000
7	5180000	5200000
7	12500000	12520000
7	15240000	15260000
7	30080000	30100000
7	32620000	32640000
7	51180000	51200000
7	56860000	56880000
7	56920000	56940000
7	63580000	63600000
7	66500000	66520000
7	71760000	71780000
7	73220000	73240000
7	75120000	75140000
7	75400000	75420000
7	76120000	76140000
7	76460000	76480000
7	76660000	76680000
7	93700000	93720000
7	97900000	97920000
7	98420000	98440000
7	101340000	101360000
7	111080000	111100000
7	115300000	115320000
7	140720000	140740000
7	142840000	142860000
7	148480000	148500000
7	155440000	155460000
7	158480000	158500000
7	158580000	158600000
8	2500000	2520000
8	7820000	7840000
8	9360000	9380000
8	11340000	11360000
8	18020000	18040000
8	21920000	21940000
8	24280000	24300000
8	26360000	26380000
8	28420000	28440000
8	29720000	29740000
8	38120000	38140000
8	41520000	41540000
8	43120000	43140000
8	52060000	52080000
8	54120000	54140000
8	61520000	61540000
8	64960000	64980000
8	67100000	67120000
8	72220000	72240000
8	75420000	75440000
8	88360000	88380000
8	90020000	90040000
8	91100000	91120000
8	92020000	92040000
8	106640000	106660000
8	111900000	111920000
8	118680000	118700000
8	119420000	119440000
8	126300000	126320000
8	131840000	131860000
8	133960000	133980000
8	138720000	138740000
8	140580000	140600000
8	140660000	140680000
8	144480000	144500000
9	880000	900000
9	6340000	6360000
9	10020000	10040000
9	14760000	14780000
9	16140000	16160000
9	26400000	26420000
9	26700000	26720000
9	31060000	31080000
9	32600000	32620000
9	35080000	35100000
9	36380000	36400000
9	39160000	39180000
9	41620000	41640000
9	41880000	41900000
9	61820000	61840000
9	77760000	77780000
9	79480000	79500000
9	91480000	91500000
9	94320000	94340000
9	97380000	97400000
9	110260000	110280000
9	114680000	114700000
9	121480000	121500000
9	130680000	130700000
9	134780000	134800000
9	135020000	135040000
10	15160000	15180000
10	17820000	17840000
10	18320000	18340000
10	18700000	18720000
10	20280000	20300000
10	23880000	23900000
10	32460000	32480000
10	36920000	36940000
10	43160000	43180000
10	44380000	44400000
10	45840000	45860000
10	46180000	46200000
10	47740000	47760000
10	48920000	48940000
10	50100000	50120000
10	58300000	58320000
10	58340000	58360000
10	58840000	58860000
10	66200000	66220000
10	70420000	70440000
10	81040000	81060000
10	82740000	82760000
10	87200000	87220000
10	89260000	89280000
10	103380000	103400000
10	115760000	115780000
10	122680000	122700000
10	132160000	132180000
10	133260000	133280000
11	520000	540000
11	840000	860000
11	3660000	3680000
11	5080000	5100000
11	5440000	5460000
11	6360000	6380000
11	6780000	6800000
11	8080000	8100000
11	8140000	8160000
11	9500000	9520000
11	13480000	13500000
11	56780000	56800000
11	57820000	57840000
11	65600000	65620000
11	66060000	66080000
11	70240000	70260000
11	70840000	70860000
11	71600000	71620000
11	73780000	73800000
11	75280000	75300000
11	77100000	77120000
11	79120000	79140000
11	90040000	90060000
11	99780000	99800000
11	103040000	103060000
11	104240000	104260000
11	112240000	112260000
11	116300000	116320000
11	122080000	122100000
11	132240000	132260000
12	4360000	4380000
12	4800000	4820000
12	5100000	5120000
12	8100000	8120000
12	11520000	11540000
12	13700000	13720000
12	18100000	18120000
12	30840000	30860000
12	31280000	31300000
12	46260000	46280000
12	46280000	46300000
12	51880000	51900000
12	57760000	57780000
12	58340000	58360000
12	59860000	59880000
12	62880000	62900000
12	68100000	68120000
12	78000000	78020000
12	81340000	81360000
12	84840000	84860000
12	97020000	97040000
12	98700000	98720000
12	99780000	99800000
12	109440000	109460000
12	119020000	119040000
12	126880000	126900000
12	128160000	128180000
13	20900000	20920000
13	23360000	23380000
13	25120000	25140000
13	32340000	32360000
13	42560000	42580000
13	52480000	52500000
13	59320000	59340000
13	60460000	60480000
13	94660000	94680000
13	95500000	95520000
13	101860000	101880000
13	103840000	103860000
13	110520000	110540000
13	111860000	111880000
14	22300000	22320000
14	27040000	27060000
14	31900000	31920000
14	48440000	48460000
14	60340000	60360000
14	64340000	64360000
14	77180000	77200000
14	78880000	78900000
14	81200000	81220000
14	85600000	85620000
14	86100000	86120000
15	20740000	20760000
15	21640000	21660000
15	21940000	21960000
15	26320000	26340000
15	30340000	30360000
15	31140000	31160000
15	33060000	33080000
15	42660000	42680000
15	45060000	45080000
15	50360000	50380000
15	51840000	51860000
15	56860000	56880000
15	65460000	65480000
15	66540000	66560000
15	75900000	75920000
15	78540000	78560000
15	82400000	82420000
15	85220000	85240000
15	88440000	88460000
15	90620000	90640000
15	91720000	91740000
16	10220000	10240000
16	11940000	11960000
16	15160000	15180000
16	16460000	16480000
16	28280000	28300000
16	28920000	28940000
16	28960000	28980000
16	56800000	56820000
16	64060000	64080000
16	67480000	67500000
16	68340000	68360000
16	69140000	69160000
16	69760000	69780000
16	74660000	74680000
16	75480000	75500000
16	78480000	78500000
16	81320000	81340000
16	89220000	89240000
16	89640000	89660000
17	1600000	1620000
17	4640000	4660000
17	5140000	5160000
17	7040000	7060000
17	8100000	8120000
17	8380000	8400000
17	10780000	10800000
17	10840000	10860000
17	11240000	11260000
17	14320000	14340000
17	15180000	15200000
17	16020000	16040000
17	17660000	17680000
17	18620000	18640000
17	19060000	19080000
17	21820000	21840000
17	27140000	27160000
17	27700000	27720000
17	28400000	28420000
17	29300000	29320000
17	35620000	35640000
17	36460000	36480000
17	38220000	38240000
17	39260000	39280000
17	40820000	40840000
17	43020000	43040000
17	47680000	47700000
17	63840000	63860000
17	75260000	75280000
17	77280000	77300000
17	78440000	78460000
17	78840000	78860000
17	80400000	80420000
18	5880000	5900000
18	6920000	6940000
18	9560000	9580000
18	12280000	12300000
18	24160000	24180000
18	26300000	26320000
18	27680000	27700000
18	28940000	28960000
18	35980000	36000000
18	36320000	36340000
18	40300000	40320000
18	54120000	54140000
18	68680000	68700000
19	500000	520000
19	1860000	1880000
19	2420000	2440000
19	3640000	3660000
19	4220000	4240000
19	4700000	4720000
19	7480000	7500000
19	7880000	7900000
19	9140000	9160000
19	10440000	10460000
19	12900000	12920000
19	16180000	16200000
19	19540000	19560000
19	31560000	31580000
19	32620000	32640000
19	32940000	32960000
19	33460000	33480000
19	44900000	44920000
19	46600000	46620000
19	50880000	50900000
19	54120000	54140000
20	1740000	1760000
20	3640000	3660000
20	6560000	6580000
20	33360000	33380000
20	35440000	35460000
20	36200000	36220000
20	42620000	42640000
20	43620000	43640000
20	43680000	43700000
20	44940000	44960000
20	45920000	45940000
20	46720000	46740000
20	56300000	56320000
20	57380000	57400000
20	59900000	59920000
20	62400000	62420000
20	62880000	62900000
21	7380000	7400000
21	8980000	9000000
21	20980000	21000000
21	22840000	22860000
21	28060000	28080000
21	32700000	32720000
21	35540000	35560000
21	36060000	36080000
21	39780000	39800000
21	41800000	41820000
21	42120000	42140000
21	42520000	42540000
21	45220000	45240000
22	18520000	18540000
22	18860000	18880000
22	20080000	20100000
22	20780000	20800000
22	24600000	24620000
22	27960000	27980000
22	27980000	28000000
22	29500000	29520000
22	29580000	29600000
22	31940000	31960000
22	39160000	39180000
22	43380000	43400000
22	50140000	50160000

## Sheet: Cons boundaries in MAD (hg38)
Table S13. Species conserved and human-specific TADs of each adipose tissue across three mammals.
chr	start	end
1	2780000	2800000
1	3440000	3460000
1	5960000	5980000
1	7940000	7960000
1	8360000	8380000
1	9600000	9620000
1	10460000	10480000
1	10980000	11000000
1	11260000	11280000
1	12240000	12260000
1	14000000	14020000
1	15100000	15120000
1	15520000	15540000
1	17400000	17420000
1	18860000	18880000
1	19240000	19260000
1	21220000	21240000
1	21660000	21680000
1	22960000	22980000
1	23740000	23760000
1	24100000	24120000
1	24620000	24640000
1	25220000	25240000
1	25860000	25880000
1	26460000	26480000
1	26940000	26960000
1	29240000	29260000
1	30700000	30720000
1	32100000	32120000
1	32840000	32860000
1	33100000	33120000
1	36500000	36520000
1	37400000	37420000
1	38040000	38060000
1	38840000	38860000
1	39760000	39780000
1	40060000	40080000
1	41000000	41020000
1	41520000	41540000
1	42140000	42160000
1	43160000	43180000
1	44680000	44700000
1	45340000	45360000
1	46340000	46360000
1	47740000	47760000
1	48100000	48120000
1	50700000	50720000
1	53240000	53260000
1	53820000	53840000
1	54040000	54060000
1	55040000	55060000
1	55300000	55320000
1	58700000	58720000
1	59820000	59840000
1	60960000	60980000
1	62440000	62460000
1	62840000	62860000
1	63560000	63580000
1	64240000	64260000
1	64800000	64820000
1	66760000	66780000
1	67820000	67840000
1	68100000	68120000
1	68460000	68480000
1	70120000	70140000
1	71100000	71120000
1	74760000	74780000
1	77580000	77600000
1	78140000	78160000
1	81780000	81800000
1	83880000	83900000
1	84860000	84880000
1	85720000	85740000
1	86720000	86740000
1	87120000	87140000
1	88940000	88960000
1	90060000	90080000
1	91460000	91480000
1	91960000	91980000
1	93940000	93960000
1	94440000	94460000
1	94840000	94860000
1	98060000	98080000
1	99760000	99780000
1	100900000	100920000
1	101420000	101440000
1	103680000	103700000
1	107740000	107760000
1	110080000	110100000
1	110540000	110560000
1	111440000	111460000
1	111800000	111820000
1	112340000	112360000
1	112720000	112740000
1	113120000	113140000
1	113740000	113760000
1	114340000	114360000
1	116080000	116100000
1	116580000	116600000
1	117960000	117980000
1	121100000	121120000
1	144180000	144200000
1	144660000	144680000
1	150260000	150280000
1	157560000	157580000
1	160020000	160040000
1	160400000	160420000
1	161760000	161780000
1	162060000	162080000
1	163380000	163400000
1	165940000	165960000
1	167560000	167580000
1	168620000	168640000
1	169380000	169400000
1	169880000	169900000
1	172000000	172020000
1	172720000	172740000
1	173820000	173840000
1	174240000	174260000
1	174740000	174760000
1	176880000	176900000
1	177940000	177960000
1	178500000	178520000
1	179040000	179060000
1	180200000	180220000
1	180500000	180520000
1	180880000	180900000
1	181200000	181220000
1	181420000	181440000
1	182060000	182080000
1	182460000	182480000
1	182860000	182880000
1	183340000	183360000
1	183600000	183620000
1	184720000	184740000
1	185200000	185220000
1	193120000	193140000
1	198000000	198020000
1	198700000	198720000
1	199620000	199640000
1	200540000	200560000
1	202160000	202180000
1	203260000	203280000
1	203820000	203840000
1	204180000	204200000
1	206160000	206180000
1	207040000	207060000
1	208300000	208320000
1	209520000	209540000
1	209840000	209860000
1	210440000	210460000
1	211200000	211220000
1	212020000	212040000
1	212440000	212460000
1	214180000	214200000
1	214660000	214680000
1	218260000	218280000
1	219940000	219960000
1	220800000	220820000
1	221480000	221500000
1	224480000	224500000
1	224940000	224960000
1	225380000	225400000
1	226940000	226960000
1	230360000	230380000
1	232620000	232640000
1	233300000	233320000
1	234420000	234440000
1	235120000	235140000
1	235480000	235500000
1	236560000	236580000
1	240720000	240740000
1	245100000	245120000
2	6820000	6840000
2	7100000	7120000
2	8760000	8780000
2	10740000	10760000
2	11820000	11840000
2	13040000	13060000
2	15600000	15620000
2	16800000	16820000
2	18360000	18380000
2	19360000	19380000
2	19900000	19920000
2	20320000	20340000
2	20680000	20700000
2	23360000	23380000
2	24380000	24400000
2	24860000	24880000
2	28500000	28520000
2	30120000	30140000
2	30720000	30740000
2	32580000	32600000
2	33020000	33040000
2	33640000	33660000
2	36300000	36320000
2	36820000	36840000
2	37340000	37360000
2	37900000	37920000
2	38300000	38320000
2	39300000	39320000
2	39840000	39860000
2	42780000	42800000
2	43580000	43600000
2	44960000	44980000
2	45560000	45580000
2	45980000	46000000
2	46460000	46480000
2	46920000	46940000
2	47400000	47420000
2	47780000	47800000
2	48600000	48620000
2	50500000	50520000
2	54740000	54760000
2	55240000	55260000
2	55640000	55660000
2	56140000	56160000
2	57660000	57680000
2	60660000	60680000
2	61100000	61120000
2	61880000	61900000
2	62420000	62440000
2	63060000	63080000
2	63980000	64000000
2	64540000	64560000
2	65620000	65640000
2	66400000	66420000
2	68060000	68080000
2	68960000	68980000
2	69360000	69380000
2	69860000	69880000
2	70300000	70320000
2	71540000	71560000
2	72180000	72200000
2	73260000	73280000
2	74640000	74660000
2	84940000	84960000
2	85620000	85640000
2	86160000	86180000
2	87180000	87200000
2	87720000	87740000
2	98380000	98400000
2	101000000	101020000
2	101300000	101320000
2	101880000	101900000
2	111760000	111780000
2	113480000	113500000
2	117800000	117820000
2	118880000	118900000
2	120700000	120720000
2	121100000	121120000
2	121800000	121820000
2	133860000	133880000
2	134480000	134500000
2	134920000	134940000
2	136420000	136440000
2	137860000	137880000
2	138840000	138860000
2	143020000	143040000
2	144520000	144540000
2	147940000	147960000
2	149000000	149020000
2	149580000	149600000
2	151500000	151520000
2	152740000	152760000
2	156200000	156220000
2	156620000	156640000
2	158040000	158060000
2	159260000	159280000
2	161080000	161100000
2	161960000	161980000
2	162340000	162360000
2	163140000	163160000
2	164520000	164540000
2	164980000	165000000
2	169440000	169460000
2	171520000	171540000
2	172120000	172140000
2	172560000	172580000
2	174380000	174400000
2	176100000	176120000
2	176660000	176680000
2	177140000	177160000
2	180080000	180100000
2	181080000	181100000
2	181680000	181700000
2	182140000	182160000
2	182700000	182720000
2	183200000	183220000
2	186440000	186460000
2	187520000	187540000
2	188520000	188540000
2	189440000	189460000
2	189760000	189780000
2	191540000	191560000
2	192220000	192240000
2	196020000	196040000
2	196780000	196800000
2	197420000	197440000
2	197760000	197780000
2	198320000	198340000
2	199900000	199920000
2	200520000	200540000
2	201760000	201780000
2	202560000	202580000
2	203420000	203440000
2	203940000	203960000
2	204780000	204800000
2	205700000	205720000
2	207520000	207540000
2	208380000	208400000
2	209920000	209940000
2	212640000	212660000
2	215300000	215320000
2	216480000	216500000
2	216660000	216680000
2	217740000	217760000
2	218120000	218140000
2	218940000	218960000
2	219720000	219740000
2	221600000	221620000
2	222620000	222640000
2	222960000	222980000
2	223920000	223940000
2	224320000	224340000
2	224720000	224740000
2	225100000	225120000
2	225660000	225680000
2	227300000	227320000
2	228640000	228660000
2	229720000	229740000
2	231040000	231060000
2	231500000	231520000
2	232540000	232560000
2	234540000	234560000
2	235140000	235160000
2	235760000	235780000
2	236260000	236280000
2	237080000	237100000
2	237800000	237820000
2	239040000	239060000
3	3180000	3200000
3	4280000	4300000
3	4680000	4700000
3	8360000	8380000
3	8740000	8760000
3	9340000	9360000
3	10340000	10360000
3	11320000	11340000
3	12520000	12540000
3	14580000	14600000
3	16600000	16620000
3	17900000	17920000
3	18980000	19000000
3	19860000	19880000
3	22940000	22960000
3	23900000	23920000
3	24720000	24740000
3	25860000	25880000
3	27720000	27740000
3	30760000	30780000
3	32740000	32760000
3	33880000	33900000
3	37300000	37320000
3	37820000	37840000
3	38040000	38060000
3	38520000	38540000
3	39020000	39040000
3	39420000	39440000
3	43540000	43560000
3	44260000	44280000
3	45480000	45500000
3	45740000	45760000
3	50340000	50360000
3	51380000	51400000
3	52700000	52720000
3	56540000	56560000
3	57540000	57560000
3	58640000	58660000
3	61480000	61500000
3	62280000	62300000
3	63260000	63280000
3	63840000	63860000
3	64520000	64540000
3	65760000	65780000
3	66220000	66240000
3	66900000	66920000
3	67360000	67380000
3	70000000	70020000
3	70500000	70520000
3	71700000	71720000
3	72840000	72860000
3	73100000	73120000
3	73480000	73500000
3	75180000	75200000
3	78620000	78640000
3	79060000	79080000
3	86700000	86720000
3	88200000	88220000
3	94160000	94180000
3	97720000	97740000
3	99020000	99040000
3	99800000	99820000
3	100320000	100340000
3	100740000	100760000
3	102620000	102640000
3	108600000	108620000
3	111620000	111640000
3	112060000	112080000
3	112580000	112600000
3	113020000	113040000
3	113400000	113420000
3	113720000	113740000
3	115180000	115200000
3	115840000	115860000
3	116780000	116800000
3	119800000	119820000
3	122340000	122360000
3	123260000	123280000
3	123960000	123980000
3	124920000	124940000
3	127540000	127560000
3	128060000	128080000
3	128600000	128620000
3	130120000	130140000
3	131020000	131040000
3	132720000	132740000
3	134180000	134200000
3	136380000	136400000
3	138020000	138040000
3	138980000	139000000
3	141240000	141260000
3	141600000	141620000
3	142520000	142540000
3	143020000	143040000
3	143740000	143760000
3	146640000	146660000
3	148920000	148940000
3	150220000	150240000
3	152540000	152560000
3	153000000	153020000
3	153960000	153980000
3	154720000	154740000
3	155340000	155360000
3	155760000	155780000
3	157140000	157160000
3	157580000	157600000
3	158540000	158560000
3	158840000	158860000
3	161480000	161500000
3	168200000	168220000
3	168900000	168920000
3	170900000	170920000
3	171600000	171620000
3	172380000	172400000
3	172760000	172780000
3	176960000	176980000
3	178400000	178420000
3	178980000	179000000
3	180620000	180640000
3	182680000	182700000
3	183060000	183080000
3	183440000	183460000
3	183860000	183880000
3	184840000	184860000
3	185300000	185320000
3	185920000	185940000
3	186600000	186620000
3	187200000	187220000
3	187720000	187740000
3	189220000	189240000
3	189920000	189940000
3	190780000	190800000
3	191480000	191500000
3	192480000	192500000
3	193620000	193640000
3	194380000	194400000
3	194640000	194660000
3	195260000	195280000
4	1680000	1700000
4	2680000	2700000
4	3960000	3980000
4	7120000	7140000
4	8100000	8120000
4	8620000	8640000
4	10560000	10580000
4	15180000	15200000
4	17500000	17520000
4	18640000	18660000
4	20760000	20780000
4	22780000	22800000
4	24460000	24480000
4	26440000	26460000
4	27060000	27080000
4	30660000	30680000
4	36040000	36060000
4	37440000	37460000
4	38060000	38080000
4	38760000	38780000
4	40040000	40060000
4	40860000	40880000
4	41260000	41280000
4	41680000	41700000
4	47600000	47620000
4	53000000	53020000
4	54280000	54300000
4	54960000	54980000
4	55340000	55360000
4	55900000	55920000
4	68440000	68460000
4	70580000	70600000
4	71740000	71760000
4	73040000	73060000
4	74180000	74200000
4	75500000	75520000
4	76120000	76140000
4	77960000	77980000
4	78940000	78960000
4	81380000	81400000
4	81880000	81900000
4	82860000	82880000
4	83660000	83680000
4	84580000	84600000
4	85040000	85060000
4	85760000	85780000
4	86080000	86100000
4	86440000	86460000
4	86880000	86900000
4	89120000	89140000
4	90320000	90340000
4	94200000	94220000
4	94700000	94720000
4	98080000	98100000
4	100000000	100020000
4	102340000	102360000
4	103160000	103180000
4	108000000	108020000
4	108620000	108640000
4	109400000	109420000
4	110600000	110620000
4	112020000	112040000
4	112620000	112640000
4	113900000	113920000
4	118960000	118980000
4	121280000	121300000
4	121840000	121860000
4	122660000	122680000
4	124300000	124320000
4	129280000	129300000
4	139660000	139680000
4	140360000	140380000
4	141220000	141240000
4	143140000	143160000
4	147600000	147620000
4	147940000	147960000
4	149920000	149940000
4	150300000	150320000
4	152780000	152800000
4	153720000	153740000
4	157940000	157960000
4	158660000	158680000
4	159480000	159500000
4	165500000	165520000
4	169580000	169600000
4	170140000	170160000
4	172920000	172940000
4	182860000	182880000
4	183400000	183420000
4	184660000	184680000
4	185140000	185160000
4	186220000	186240000
5	4820000	4840000
5	6800000	6820000
5	7880000	7900000
5	10220000	10240000
5	13940000	13960000
5	14360000	14380000
5	14680000	14700000
5	15080000	15100000
5	17220000	17240000
5	18360000	18380000
5	31440000	31460000
5	36720000	36740000
5	37400000	37420000
5	38260000	38280000
5	38940000	38960000
5	39600000	39620000
5	43620000	43640000
5	50900000	50920000
5	53120000	53140000
5	53480000	53500000
5	54220000	54240000
5	54460000	54480000
5	54900000	54920000
5	55220000	55240000
5	55740000	55760000
5	56260000	56280000
5	56880000	56900000
5	57280000	57300000
5	58480000	58500000
5	58860000	58880000
5	59820000	59840000
5	60920000	60940000
5	62180000	62200000
5	62400000	62420000
5	65580000	65600000
5	66220000	66240000
5	66780000	66800000
5	67220000	67240000
5	68260000	68280000
5	69020000	69040000
5	72320000	72340000
5	73520000	73540000
5	73880000	73900000
5	75300000	75320000
5	75740000	75760000
5	77080000	77100000
5	78980000	79000000
5	79500000	79520000
5	80680000	80700000
5	81320000	81340000
5	82280000	82300000
5	83640000	83660000
5	88700000	88720000
5	90320000	90340000
5	90820000	90840000
5	91460000	91480000
5	94880000	94900000
5	97200000	97220000
5	98820000	98840000
5	99100000	99120000
5	103160000	103180000
5	103560000	103580000
5	107700000	107720000
5	112160000	112180000
5	113640000	113660000
5	115620000	115640000
5	116100000	116120000
5	116520000	116540000
5	118920000	118940000
5	119500000	119520000
5	121940000	121960000
5	122500000	122520000
5	123640000	123660000
5	126280000	126300000
5	127520000	127540000
5	128200000	128220000
5	128880000	128900000
5	129820000	129840000
5	131480000	131500000
5	133980000	134000000
5	134940000	134960000
5	135860000	135880000
5	136260000	136280000
5	136780000	136800000
5	137580000	137600000
5	139340000	139360000
5	141620000	141640000
5	142620000	142640000
5	142920000	142940000
5	143420000	143440000
5	144200000	144220000
5	146500000	146520000
5	147180000	147200000
5	149600000	149620000
5	150420000	150440000
5	151300000	151320000
5	151820000	151840000
5	153980000	154000000
5	154460000	154480000
5	157760000	157780000
5	158680000	158700000
5	159140000	159160000
5	159980000	160000000
5	160440000	160460000
5	163520000	163540000
5	168960000	168980000
5	169620000	169640000
5	170720000	170740000
5	171900000	171920000
5	173600000	173620000
5	174000000	174020000
5	174360000	174380000
5	176620000	176640000
5	177000000	177020000
5	178200000	178220000
5	179120000	179140000
6	2720000	2740000
6	6040000	6060000
6	6600000	6620000
6	7660000	7680000
6	8160000	8180000
6	11080000	11100000
6	11580000	11600000
6	12660000	12680000
6	13300000	13320000
6	14180000	14200000
6	15660000	15680000
6	16260000	16280000
6	17120000	17140000
6	17600000	17620000
6	18200000	18220000
6	18560000	18580000
6	20060000	20080000
6	20580000	20600000
6	21580000	21600000
6	25180000	25200000
6	25620000	25640000
6	26000000	26020000
6	30160000	30180000
6	34140000	34160000
6	35260000	35280000
6	35480000	35500000
6	37300000	37320000
6	37700000	37720000
6	39340000	39360000
6	41740000	41760000
6	42180000	42200000
6	42580000	42600000
6	43580000	43600000
6	44420000	44440000
6	46720000	46740000
6	47780000	47800000
6	50740000	50760000
6	52260000	52280000
6	53100000	53120000
6	63860000	63880000
6	71000000	71020000
6	71560000	71580000
6	75220000	75240000
6	75880000	75900000
6	80100000	80120000
6	82220000	82240000
6	84260000	84280000
6	85740000	85760000
6	87020000	87040000
6	89360000	89380000
6	89860000	89880000
6	90580000	90600000
6	97480000	97500000
6	99820000	99840000
6	105420000	105440000
6	106320000	106340000
6	107020000	107040000
6	108520000	108540000
6	109120000	109140000
6	110080000	110100000
6	110460000	110480000
6	111240000	111260000
6	112100000	112120000
6	112380000	112400000
6	113960000	113980000
6	118880000	118900000
6	119120000	119140000
6	124820000	124840000
6	125760000	125780000
6	126020000	126040000
6	129440000	129460000
6	130840000	130860000
6	131600000	131620000
6	133540000	133560000
6	134140000	134160000
6	135000000	135020000
6	135460000	135480000
6	136320000	136340000
6	137660000	137680000
6	138040000	138060000
6	138780000	138800000
6	139360000	139380000
6	143480000	143500000
6	144540000	144560000
6	146780000	146800000
6	148140000	148160000
6	148540000	148560000
6	149020000	149040000
6	150400000	150420000
6	150860000	150880000
6	151400000	151420000
6	154100000	154120000
6	154660000	154680000
6	155280000	155300000
6	156540000	156560000
6	157280000	157300000
6	158640000	158660000
6	159140000	159160000
6	161400000	161420000
6	163140000	163160000
6	166200000	166220000
6	167160000	167180000
6	169740000	169760000
7	880000	900000
7	1560000	1580000
7	2860000	2880000
7	3260000	3280000
7	8320000	8340000
7	16920000	16940000
7	17700000	17720000
7	18340000	18360000
7	19120000	19140000
7	19700000	19720000
7	20660000	20680000
7	21220000	21240000
7	22060000	22080000
7	23160000	23180000
7	23760000	23780000
7	25180000	25200000
7	25880000	25900000
7	26380000	26400000
7	26680000	26700000
7	27180000	27200000
7	27600000	27620000
7	28900000	28920000
7	31140000	31160000
7	33160000	33180000
7	35080000	35100000
7	35600000	35620000
7	37200000	37220000
7	38380000	38400000
7	39520000	39540000
7	40200000	40220000
7	41900000	41920000
7	42900000	42920000
7	50020000	50040000
7	50440000	50460000
7	73120000	73140000
7	73760000	73780000
7	81460000	81480000
7	82040000	82060000
7	82720000	82740000
7	83900000	83920000
7	85880000	85900000
7	86860000	86880000
7	88180000	88200000
7	91060000	91080000
7	91840000	91860000
7	92540000	92560000
7	95460000	95480000
7	97080000	97100000
7	98880000	98900000
7	99500000	99520000
7	100420000	100440000
7	103400000	103420000
7	104880000	104900000
7	105560000	105580000
7	107180000	107200000
7	108160000	108180000
7	111740000	111760000
7	114780000	114800000
7	116140000	116160000
7	116880000	116900000
7	117220000	117240000
7	120740000	120760000
7	121620000	121640000
7	123460000	123480000
7	127600000	127620000
7	128340000	128360000
7	130060000	130080000
7	130820000	130840000
7	131700000	131720000
7	132640000	132660000
7	134620000	134640000
7	135660000	135680000
7	136120000	136140000
7	137580000	137600000
7	138080000	138100000
7	139400000	139420000
7	140440000	140460000
7	141040000	141060000
7	149160000	149180000
7	150800000	150820000
7	152140000	152160000
7	152860000	152880000
7	154820000	154840000
7	155820000	155840000
8	6360000	6380000
8	9880000	9900000
8	10460000	10480000
8	13020000	13040000
8	13720000	13740000
8	17240000	17260000
8	19340000	19360000
8	20440000	20460000
8	23760000	23780000
8	25100000	25120000
8	26060000	26080000
8	26680000	26700000
8	30120000	30140000
8	33660000	33680000
8	36800000	36820000
8	37740000	37760000
8	38760000	38780000
8	39100000	39120000
8	41020000	41040000
8	41900000	41920000
8	42400000	42420000
8	47820000	47840000
8	54560000	54580000
8	56240000	56260000
8	58720000	58740000
8	64500000	64520000
8	65600000	65620000
8	66420000	66440000
8	69640000	69660000
8	70700000	70720000
8	71760000	71780000
8	72940000	72960000
8	73660000	73680000
8	74080000	74100000
8	74360000	74380000
8	74920000	74940000
8	79620000	79640000
8	80060000	80080000
8	80600000	80620000
8	81000000	81020000
8	81260000	81280000
8	86600000	86620000
8	93980000	94000000
8	95300000	95320000
8	97580000	97600000
8	98120000	98140000
8	98540000	98560000
8	100120000	100140000
8	100580000	100600000
8	100840000	100860000
8	101300000	101320000
8	102220000	102240000
8	103560000	103580000
8	104780000	104800000
8	105820000	105840000
8	107820000	107840000
8	109760000	109780000
8	117320000	117340000
8	119180000	119200000
8	119820000	119840000
8	120460000	120480000
8	121660000	121680000
8	123800000	123820000
8	124480000	124500000
8	125720000	125740000
8	126820000	126840000
8	127720000	127740000
8	130100000	130120000
8	130740000	130760000
8	132760000	132780000
8	135420000	135440000
8	140400000	140420000
8	141460000	141480000
8	143260000	143280000
9	2860000	2880000
9	3220000	3240000
9	3700000	3720000
9	4360000	4380000
9	13100000	13120000
9	14440000	14460000
9	15140000	15160000
9	15700000	15720000
9	17520000	17540000
9	19040000	19060000
9	19480000	19500000
9	19900000	19920000
9	21800000	21820000
9	22280000	22300000
9	27280000	27300000
9	32980000	33000000
9	33760000	33780000
9	34680000	34700000
9	36600000	36620000
9	37440000	37460000
9	37820000	37840000
9	41140000	41160000
9	63960000	63980000
9	69020000	69040000
9	69360000	69380000
9	71280000	71300000
9	72040000	72060000
9	72260000	72280000
9	73220000	73240000
9	74700000	74720000
9	75180000	75200000
9	76360000	76380000
9	76740000	76760000
9	84360000	84380000
9	86380000	86400000
9	87320000	87340000
9	89300000	89320000
9	90140000	90160000
9	90900000	90920000
9	91720000	91740000
9	93640000	93660000
9	94620000	94640000
9	95180000	95200000
9	96280000	96300000
9	98300000	98320000
9	98780000	98800000
9	99200000	99220000
9	100640000	100660000
9	104740000	104760000
9	105540000	105560000
9	107420000	107440000
9	109860000	109880000
9	110240000	110260000
9	110640000	110660000
9	111680000	111700000
9	112100000	112120000
9	113160000	113180000
9	113700000	113720000
9	114080000	114100000
9	114360000	114380000
9	115040000	115060000
9	115560000	115580000
9	116140000	116160000
9	116700000	116720000
9	120540000	120560000
9	121140000	121160000
9	122060000	122080000
9	122820000	122840000
9	123420000	123440000
9	124500000	124520000
9	125380000	125400000
9	126840000	126860000
9	129080000	129100000
9	129800000	129820000
9	131780000	131800000
9	132320000	132340000
9	132980000	133000000
10	1120000	1140000
10	4800000	4820000
10	6440000	6460000
10	7460000	7480000
10	9320000	9340000
10	12180000	12200000
10	12700000	12720000
10	14160000	14180000
10	14480000	14500000
10	15900000	15920000
10	16800000	16820000
10	17300000	17320000
10	19780000	19800000
10	20840000	20860000
10	22520000	22540000
10	23100000	23120000
10	25120000	25140000
10	25740000	25760000
10	30680000	30700000
10	31820000	31840000
10	34640000	34660000
10	35620000	35640000
10	44900000	44920000
10	50940000	50960000
10	51440000	51460000
10	52260000	52280000
10	52820000	52840000
10	59220000	59240000
10	59620000	59640000
10	60080000	60100000
10	60740000	60760000
10	63140000	63160000
10	63840000	63860000
10	69160000	69180000
10	70080000	70100000
10	70880000	70900000
10	71280000	71300000
10	72380000	72400000
10	73780000	73800000
10	74240000	74260000
10	75280000	75300000
10	76580000	76600000
10	77120000	77140000
10	78040000	78060000
10	79300000	79320000
10	80640000	80660000
10	84140000	84160000
10	89760000	89780000
10	90860000	90880000
10	91320000	91340000
10	91980000	92000000
10	92500000	92520000
10	93340000	93360000
10	93880000	93900000
10	95960000	95980000
10	96340000	96360000
10	97300000	97320000
10	97740000	97760000
10	98440000	98460000
10	99320000	99340000
10	99720000	99740000
10	100520000	100540000
10	100960000	100980000
10	101640000	101660000
10	102120000	102140000
10	102660000	102680000
10	103540000	103560000
10	109840000	109860000
10	110280000	110300000
10	110620000	110640000
10	112480000	112500000
10	113620000	113640000
10	114180000	114200000
10	114860000	114880000
10	115160000	115180000
10	116500000	116520000
10	117460000	117480000
10	118480000	118500000
10	119100000	119120000
10	119960000	119980000
10	121900000	121920000
10	123980000	124000000
10	124440000	124460000
10	125840000	125860000
10	128200000	128220000
10	128980000	129000000
10	130200000	130220000
10	131820000	131840000
10	132780000	132800000
11	2140000	2160000
11	2940000	2960000
11	3400000	3420000
11	8600000	8620000
11	10360000	10380000
11	11800000	11820000
11	12320000	12340000
11	12940000	12960000
11	13880000	13900000
11	14280000	14300000
11	16700000	16720000
11	17580000	17600000
11	18800000	18820000
11	19560000	19580000
11	26300000	26320000
11	26700000	26720000
11	27160000	27180000
11	27580000	27600000
11	30980000	31000000
11	32280000	32300000
11	32800000	32820000
11	33360000	33380000
11	33760000	33780000
11	34040000	34060000
11	34520000	34540000
11	34920000	34940000
11	36560000	36580000
11	40340000	40360000
11	43300000	43320000
11	44080000	44100000
11	44560000	44580000
11	44920000	44940000
11	45340000	45360000
11	46820000	46840000
11	47840000	47860000
11	49600000	49620000
11	58520000	58540000
11	59480000	59500000
11	61740000	61760000
11	62340000	62360000
11	64760000	64780000
11	66320000	66340000
11	67820000	67840000
11	69100000	69120000
11	69680000	69700000
11	70420000	70440000
11	74840000	74860000
11	77620000	77640000
11	79540000	79560000
11	83300000	83320000
11	85560000	85580000
11	86320000	86340000
11	86880000	86900000
11	87400000	87420000
11	88580000	88600000
11	89060000	89080000
11	95100000	95120000
11	95780000	95800000
11	96440000	96460000
11	100540000	100560000
11	100980000	101000000
11	108680000	108700000
11	110460000	110480000
11	111240000	111260000
11	111500000	111520000
11	113300000	113320000
11	114340000	114360000
11	116720000	116740000
11	117340000	117360000
11	117780000	117800000
11	118120000	118140000
11	118580000	118600000
11	119040000	119060000
11	120140000	120160000
11	120480000	120500000
11	121220000	121240000
11	121640000	121660000
11	122560000	122580000
11	123300000	123320000
11	124600000	124620000
11	124920000	124940000
11	126260000	126280000
11	129820000	129840000
11	130400000	130420000
11	131700000	131720000
11	133080000	133100000
12	380000	400000
12	1620000	1640000
12	5940000	5960000
12	7200000	7220000
12	12060000	12080000
12	12340000	12360000
12	12780000	12800000
12	13280000	13300000
12	14180000	14200000
12	15240000	15260000
12	15540000	15560000
12	15940000	15960000
12	19700000	19720000
12	21640000	21660000
12	22040000	22060000
12	25420000	25440000
12	26060000	26080000
12	26880000	26900000
12	27360000	27380000
12	29020000	29040000
12	32360000	32380000
12	32760000	32780000
12	42440000	42460000
12	43380000	43400000
12	43940000	43960000
12	45100000	45120000
12	45480000	45500000
12	47000000	47020000
12	47640000	47660000
12	49260000	49280000
12	51400000	51420000
12	53000000	53020000
12	53740000	53760000
12	56680000	56700000
12	57040000	57060000
12	59200000	59220000
12	62200000	62220000
12	63780000	63800000
12	64400000	64420000
12	64800000	64820000
12	66100000	66120000
12	68800000	68820000
12	69260000	69280000
12	69720000	69740000
12	70740000	70760000
12	74680000	74700000
12	75500000	75520000
12	76060000	76080000
12	77040000	77060000
12	79380000	79400000
12	80300000	80320000
12	80800000	80820000
12	88020000	88040000
12	89000000	89020000
12	89520000	89540000
12	90940000	90960000
12	91380000	91400000
12	92160000	92180000
12	92660000	92680000
12	93460000	93480000
12	94120000	94140000
12	94520000	94540000
12	95020000	95040000
12	95540000	95560000
12	95980000	96000000
12	96560000	96580000
12	98400000	98420000
12	99020000	99040000
12	102880000	102900000
12	104360000	104380000
12	105400000	105420000
12	107660000	107680000
12	108520000	108540000
12	109960000	109980000
12	110460000	110480000
12	110900000	110920000
12	111340000	111360000
12	112480000	112500000
12	113460000	113480000
12	113980000	114000000
12	114600000	114620000
12	115940000	115960000
12	116700000	116720000
12	117200000	117220000
12	117860000	117880000
12	118420000	118440000
12	120100000	120120000
12	122240000	122260000
12	123260000	123280000
12	123680000	123700000
12	129960000	129980000
12	130800000	130820000
13	19540000	19560000
13	21600000	21620000
13	23920000	23940000
13	26120000	26140000
13	26940000	26960000
13	28020000	28040000
13	29400000	29420000
13	30140000	30160000
13	31160000	31180000
13	31820000	31840000
13	35180000	35200000
13	35920000	35940000
13	37060000	37080000
13	37640000	37660000
13	39660000	39680000
13	40740000	40760000
13	41320000	41340000
13	42240000	42260000
13	43860000	43880000
13	44480000	44500000
13	44980000	45000000
13	45520000	45540000
13	46820000	46840000
13	47980000	48000000
13	51100000	51120000
13	51360000	51380000
13	67300000	67320000
13	71900000	71920000
13	73720000	73740000
13	75260000	75280000
13	75640000	75660000
13	77000000	77020000
13	78160000	78180000
13	79600000	79620000
13	80360000	80380000
13	94400000	94420000
13	97000000	97020000
13	97840000	97860000
13	99600000	99620000
13	101120000	101140000
13	102540000	102560000
13	102900000	102920000
13	106540000	106560000
13	107180000	107200000
13	108920000	108940000
13	110140000	110160000
13	112500000	112520000
14	21600000	21620000
14	23580000	23600000
14	23960000	23980000
14	25200000	25220000
14	29520000	29540000
14	31440000	31460000
14	32540000	32560000
14	33800000	33820000
14	34320000	34340000
14	35060000	35080000
14	35860000	35880000
14	36560000	36580000
14	39040000	39060000
14	39480000	39500000
14	44840000	44860000
14	49560000	49580000
14	50180000	50200000
14	50900000	50920000
14	51780000	51800000
14	53340000	53360000
14	54420000	54440000
14	56520000	56540000
14	57420000	57440000
14	58100000	58120000
14	58480000	58500000
14	59500000	59520000
14	60600000	60620000
14	61280000	61300000
14	61840000	61860000
14	63320000	63340000
14	65020000	65040000
14	66360000	66380000
14	67820000	67840000
14	68260000	68280000
14	68840000	68860000
14	69520000	69540000
14	69800000	69820000
14	71080000	71100000
14	71820000	71840000
14	72980000	73000000
14	74060000	74080000
14	75100000	75120000
14	76040000	76060000
14	76700000	76720000
14	80040000	80060000
14	80900000	80920000
14	81560000	81580000
14	87900000	87920000
14	89000000	89020000
14	89940000	89960000
14	90260000	90280000
14	91500000	91520000
14	92820000	92840000
14	93600000	93620000
14	95100000	95120000
14	95540000	95560000
14	99400000	99420000
14	99940000	99960000
14	100360000	100380000
15	26020000	26040000
15	35020000	35040000
15	35480000	35500000
15	36840000	36860000
15	37180000	37200000
15	37940000	37960000
15	38440000	38460000
15	39680000	39700000
15	41380000	41400000
15	42160000	42180000
15	45700000	45720000
15	48320000	48340000
15	48820000	48840000
15	49200000	49220000
15	52780000	52800000
15	53740000	53760000
15	55160000	55180000
15	56460000	56480000
15	57320000	57340000
15	57580000	57600000
15	58200000	58220000
15	58920000	58940000
15	59640000	59660000
15	60520000	60540000
15	61840000	61860000
15	62320000	62340000
15	62740000	62760000
15	63120000	63140000
15	64120000	64140000
15	66300000	66320000
15	66900000	66920000
15	67820000	67840000
15	68240000	68260000
15	69460000	69480000
15	71440000	71460000
15	71800000	71820000
15	73280000	73300000
15	74360000	74380000
15	75320000	75340000
15	76120000	76140000
15	77600000	77620000
15	77880000	77900000
15	80960000	80980000
15	84180000	84200000
15	93040000	93060000
15	94160000	94180000
15	96340000	96360000
15	97820000	97840000
15	98440000	98460000
15	100600000	100620000
16	700000	720000
16	2980000	3000000
16	3560000	3580000
16	8520000	8540000
16	10940000	10960000
16	11360000	11380000
16	11880000	11900000
16	12920000	12940000
16	14260000	14280000
16	19940000	19960000
16	22560000	22580000
16	23660000	23680000
16	24080000	24100000
16	48180000	48200000
16	48680000	48700000
16	49380000	49400000
16	49960000	49980000
16	50840000	50860000
16	52960000	52980000
16	53520000	53540000
16	55380000	55400000
16	58240000	58260000
16	63320000	63340000
16	66340000	66360000
16	69340000	69360000
16	70140000	70160000
16	71640000	71660000
16	72760000	72780000
16	73260000	73280000
16	74300000	74320000
16	75780000	75800000
16	77620000	77640000
16	79600000	79620000
16	80520000	80540000
16	80980000	81000000
16	81800000	81820000
16	83840000	83860000
16	84500000	84520000
16	85060000	85080000
16	85760000	85780000
16	86060000	86080000
16	86540000	86560000
16	87300000	87320000
17	720000	740000
17	1100000	1120000
17	2380000	2400000
17	2760000	2780000
17	7220000	7240000
17	7680000	7700000
17	8900000	8920000
17	9640000	9660000
17	10300000	10320000
17	18100000	18120000
17	18600000	18620000
17	19880000	19900000
17	21840000	21860000
17	28960000	28980000
17	30060000	30080000
17	31400000	31420000
17	31920000	31940000
17	32400000	32420000
17	33000000	33020000
17	33740000	33760000
17	34420000	34440000
17	35140000	35160000
17	35860000	35880000
17	37100000	37120000
17	38720000	38740000
17	39960000	39980000
17	41680000	41700000
17	43860000	43880000
17	44720000	44740000
17	45940000	45960000
17	48160000	48180000
17	48660000	48680000
17	57100000	57120000
17	57800000	57820000
17	58500000	58520000
17	59120000	59140000
17	59620000	59640000
17	60680000	60700000
17	61440000	61460000
17	61860000	61880000
17	62400000	62420000
17	63420000	63440000
17	65220000	65240000
17	66200000	66220000
17	68500000	68520000
17	69300000	69320000
17	70180000	70200000
17	70640000	70660000
17	72580000	72600000
17	73400000	73420000
17	74180000	74200000
17	76760000	76780000
17	77520000	77540000
17	79020000	79040000
17	79720000	79740000
17	81640000	81660000
18	880000	900000
18	3260000	3280000
18	3700000	3720000
18	4080000	4100000
18	5060000	5080000
18	6500000	6520000
18	9040000	9060000
18	9960000	9980000
18	13100000	13120000
18	22760000	22780000
18	24840000	24860000
18	32600000	32620000
18	34840000	34860000
18	37260000	37280000
18	45620000	45640000
18	46120000	46140000
18	46760000	46780000
18	47760000	47780000
18	48480000	48500000
18	48660000	48680000
18	49480000	49500000
18	50440000	50460000
18	54380000	54400000
18	56660000	56680000
18	57560000	57580000
18	58480000	58500000
18	59140000	59160000
18	61540000	61560000
18	62600000	62620000
18	63000000	63020000
18	63480000	63500000
18	67140000	67160000
18	74620000	74640000
18	75520000	75540000
18	76340000	76360000
18	77740000	77760000
19	3240000	3260000
19	6440000	6460000
19	9840000	9860000
19	10900000	10920000
19	12620000	12640000
19	13240000	13260000
19	13720000	13740000
19	17920000	17940000
19	18420000	18440000
19	19040000	19060000
19	30660000	30680000
19	32240000	32260000
19	33740000	33760000
19	34160000	34180000
19	34500000	34520000
19	36220000	36240000
19	37840000	37860000
19	40640000	40660000
19	45400000	45420000
19	48640000	48660000
19	55040000	55060000
19	57120000	57140000
20	8740000	8760000
20	9920000	9940000
20	10440000	10460000
20	14120000	14140000
20	17460000	17480000
20	19660000	19680000
20	20060000	20080000
20	22280000	22300000
20	32120000	32140000
20	33740000	33760000
20	34200000	34220000
20	34800000	34820000
20	35320000	35340000
20	35340000	35360000
20	35940000	35960000
20	37160000	37180000
20	37580000	37600000
20	38000000	38020000
20	39100000	39120000
20	40960000	40980000
20	41720000	41740000
20	44140000	44160000
20	47180000	47200000
20	47680000	47700000
20	48600000	48620000
20	49260000	49280000
20	49540000	49560000
20	49940000	49960000
20	51320000	51340000
20	51660000	51680000
20	52200000	52220000
20	53540000	53560000
20	54080000	54100000
20	54700000	54720000
20	58220000	58240000
20	58820000	58840000
20	61920000	61940000
21	15920000	15940000
21	17320000	17340000
21	26780000	26800000
21	29440000	29460000
21	31100000	31120000
21	31660000	31680000
21	32280000	32300000
21	33180000	33200000
21	33920000	33940000
21	36040000	36060000
21	36400000	36420000
21	37020000	37040000
21	38120000	38140000
21	38700000	38720000
21	39180000	39200000
21	39460000	39480000
21	41100000	41120000
21	41540000	41560000
22	15680000	15700000
22	26340000	26360000
22	26720000	26740000
22	27860000	27880000
22	28580000	28600000
22	29300000	29320000
22	31380000	31400000
22	33060000	33080000
22	36520000	36540000
22	38000000	38020000
22	38700000	38720000
22	39540000	39560000
22	40020000	40040000
22	40380000	40400000
22	41640000	41660000
22	43180000	43200000
22	44720000	44740000
22	45580000	45600000
22	45980000	46000000
22	46340000	46360000

## Sheet: HS boundaries in MAD (hg38)
Table S13. Species conserved and human-specific TADs of each adipose tissue across three mammals.
chr	start	end
1	2100000	2120000
1	16060000	16080000
1	19740000	19760000
1	22660000	22680000
1	23280000	23300000
1	26020000	26040000
1	27300000	27320000
1	33620000	33640000
1	39580000	39600000
1	40520000	40540000
1	44080000	44100000
1	48540000	48560000
1	52000000	52020000
1	53420000	53440000
1	58480000	58500000
1	61900000	61920000
1	62100000	62120000
1	71560000	71580000
1	75900000	75920000
1	79240000	79260000
1	84460000	84480000
1	88100000	88120000
1	95260000	95280000
1	107200000	107220000
1	115100000	115120000
1	120220000	120240000
1	120640000	120660000
1	120720000	120740000
1	146260000	146280000
1	148660000	148680000
1	148900000	148920000
1	149320000	149340000
1	152520000	152540000
1	154020000	154040000
1	155720000	155740000
1	161040000	161060000
1	175400000	175420000
1	197500000	197520000
1	200920000	200940000
1	201880000	201900000
1	202740000	202760000
1	205300000	205320000
1	208640000	208660000
1	211660000	211680000
1	217740000	217760000
1	239980000	240000000
1	243280000	243300000
1	246020000	246040000
1	247540000	247560000
2	9120000	9140000
2	9460000	9480000
2	9780000	9800000
2	21040000	21060000
2	22320000	22340000
2	27380000	27400000
2	29280000	29300000
2	31800000	31820000
2	38880000	38900000
2	40600000	40620000
2	48100000	48120000
2	65220000	65240000
2	73680000	73700000
2	79960000	79980000
2	86800000	86820000
2	87480000	87500000
2	87520000	87540000
2	94960000	94980000
2	95380000	95400000
2	102480000	102500000
2	106120000	106140000
2	110000000	110020000
2	110320000	110340000
2	110560000	110580000
2	111480000	111500000
2	112540000	112560000
2	114640000	114660000
2	119640000	119660000
2	121360000	121380000
2	127000000	127020000
2	128760000	128780000
2	132160000	132180000
2	148520000	148540000
2	150500000	150520000
2	152100000	152120000
2	154420000	154440000
2	168920000	168940000
2	170340000	170360000
2	172740000	172760000
2	172920000	172940000
2	177960000	177980000
2	179120000	179140000
2	190780000	190800000
2	195740000	195760000
2	203220000	203240000
2	204260000	204280000
2	206160000	206180000
2	210260000	210280000
2	219380000	219400000
2	220640000	220660000
2	227920000	227940000
2	230680000	230700000
2	240500000	240520000
2	240820000	240840000
2	241720000	241740000
3	9680000	9700000
3	10760000	10780000
3	13480000	13500000
3	14160000	14180000
3	29240000	29260000
3	33420000	33440000
3	36940000	36960000
3	41280000	41300000
3	42200000	42220000
3	44980000	45000000
3	46960000	46980000
3	49000000	49020000
3	54420000	54440000
3	55780000	55800000
3	58260000	58280000
3	59900000	59920000
3	74260000	74280000
3	75680000	75700000
3	77340000	77360000
3	79520000	79540000
3	81260000	81280000
3	118040000	118060000
3	118800000	118820000
3	120860000	120880000
3	125620000	125640000
3	129340000	129360000
3	143940000	143960000
3	146020000	146040000
3	151180000	151200000
3	155920000	155940000
3	161000000	161020000
3	163000000	163020000
3	173300000	173320000
3	179360000	179380000
3	181200000	181220000
3	190400000	190420000
3	191100000	191120000
3	192780000	192800000
3	196560000	196580000
3	197620000	197640000
4	640000	660000
4	1020000	1040000
4	1360000	1380000
4	3520000	3540000
4	4380000	4400000
4	5920000	5940000
4	10100000	10120000
4	11740000	11760000
4	15500000	15520000
4	16000000	16020000
4	20260000	20280000
4	23680000	23700000
4	25400000	25420000
4	40360000	40380000
4	53880000	53900000
4	62780000	62800000
4	68240000	68260000
4	68640000	68660000
4	69940000	69960000
4	72240000	72260000
4	73300000	73320000
4	73600000	73620000
4	76460000	76480000
4	77680000	77700000
4	78520000	78540000
4	83440000	83460000
4	89980000	90000000
4	93760000	93780000
4	98460000	98480000
4	101780000	101800000
4	105700000	105720000
4	106940000	106960000
4	107680000	107700000
4	118640000	118660000
4	122380000	122400000
4	123720000	123740000
4	137040000	137060000
4	146980000	147000000
4	148520000	148540000
4	151400000	151420000
4	155380000	155400000
4	163560000	163580000
4	164760000	164780000
4	168480000	168500000
4	174320000	174340000
4	174780000	174800000
4	185600000	185620000
4	186620000	186640000
5	600000	620000
5	900000	920000
5	1220000	1240000
5	1720000	1740000
5	9620000	9640000
5	10700000	10720000
5	21440000	21460000
5	23200000	23220000
5	37820000	37840000
5	45820000	45840000
5	57800000	57820000
5	61840000	61860000
5	64660000	64680000
5	64760000	64780000
5	69660000	69680000
5	69760000	69780000
5	69880000	69900000
5	80460000	80480000
5	87720000	87740000
5	96660000	96680000
5	117440000	117460000
5	119920000	119940000
5	122060000	122080000
5	122120000	122140000
5	132140000	132160000
5	134720000	134740000
5	134740000	134760000
5	138160000	138180000
5	140180000	140200000
5	140360000	140380000
5	146100000	146120000
5	147040000	147060000
5	147060000	147080000
5	147860000	147880000
5	167640000	167660000
6	560000	580000
6	3720000	3740000
6	5440000	5460000
6	10860000	10880000
6	16840000	16860000
6	17780000	17800000
6	26960000	26980000
6	28460000	28480000
6	33400000	33420000
6	33720000	33740000
6	34780000	34800000
6	41320000	41340000
6	42920000	42940000
6	43200000	43220000
6	52720000	52740000
6	53520000	53540000
6	53760000	53780000
6	56640000	56660000
6	56900000	56920000
6	72160000	72180000
6	77540000	77560000
6	85320000	85340000
6	95940000	95960000
6	100680000	100700000
6	104860000	104880000
6	109500000	109520000
6	112760000	112780000
6	116180000	116200000
6	123360000	123380000
6	136460000	136480000
6	136520000	136540000
6	136980000	137000000
6	142600000	142620000
6	142620000	142640000
6	147400000	147420000
6	152380000	152400000
6	154780000	154800000
6	154840000	154860000
6	162840000	162860000
6	166760000	166780000
6	167920000	167940000
7	1180000	1200000
7	6900000	6920000
7	11880000	11900000
7	17300000	17320000
7	29560000	29580000
7	30080000	30100000
7	36880000	36900000
7	46380000	46400000
7	51200000	51220000
7	66020000	66040000
7	66520000	66540000
7	73200000	73220000
7	74120000	74140000
7	75120000	75140000
7	75400000	75420000
7	76120000	76140000
7	76620000	76640000
7	77040000	77060000
7	93240000	93260000
7	93700000	93720000
7	94440000	94460000
7	97900000	97920000
7	111060000	111080000
7	115280000	115300000
7	117700000	117720000
7	119240000	119260000
7	121180000	121200000
7	128940000	128960000
7	134400000	134420000
7	140720000	140740000
7	142860000	142880000
7	148480000	148500000
7	150300000	150320000
7	155440000	155460000
7	158580000	158600000
8	7500000	7520000
8	11340000	11360000
8	18060000	18080000
8	24260000	24280000
8	38120000	38140000
8	38400000	38420000
8	41520000	41540000
8	48040000	48060000
8	52060000	52080000
8	52520000	52540000
8	52940000	52960000
8	54120000	54140000
8	61520000	61540000
8	64980000	65000000
8	73240000	73260000
8	84600000	84620000
8	85840000	85860000
8	87600000	87620000
8	88340000	88360000
8	90020000	90040000
8	106640000	106660000
8	111880000	111900000
8	118680000	118700000
8	119440000	119460000
8	126320000	126340000
8	131820000	131840000
8	133960000	133980000
8	140580000	140600000
8	140660000	140680000
8	144460000	144480000
9	4700000	4720000
9	6320000	6340000
9	10000000	10020000
9	14780000	14800000
9	16160000	16180000
9	17060000	17080000
9	22480000	22500000
9	26700000	26720000
9	35080000	35100000
9	36380000	36400000
9	39180000	39200000
9	41640000	41660000
9	41960000	41980000
9	61820000	61840000
9	63240000	63260000
9	64580000	64600000
9	77760000	77780000
9	79440000	79460000
9	87700000	87720000
9	94320000	94340000
9	97360000	97380000
9	112400000	112420000
9	114680000	114700000
9	119400000	119420000
9	121480000	121500000
9	129660000	129680000
9	130660000	130680000
9	135040000	135060000
10	420000	440000
10	15160000	15180000
10	17720000	17740000
10	17820000	17840000
10	18300000	18320000
10	18720000	18740000
10	20300000	20320000
10	27740000	27760000
10	32460000	32480000
10	36900000	36920000
10	37800000	37820000
10	43160000	43180000
10	46620000	46640000
10	48020000	48040000
10	48940000	48960000
10	50080000	50100000
10	58380000	58400000
10	58800000	58820000
10	61760000	61780000
10	66220000	66240000
10	70420000	70440000
10	79940000	79960000
10	81060000	81080000
10	93540000	93560000
10	103360000	103380000
10	104360000	104380000
10	107880000	107900000
10	114400000	114420000
10	114440000	114460000
10	115740000	115760000
10	122700000	122720000
10	132160000	132180000
10	133240000	133260000
11	520000	540000
11	840000	860000
11	6340000	6360000
11	6780000	6800000
11	8080000	8100000
11	8140000	8160000
11	9520000	9540000
11	13480000	13500000
11	30300000	30320000
11	48200000	48220000
11	56780000	56800000
11	63760000	63780000
11	65600000	65620000
11	66060000	66080000
11	70240000	70260000
11	70840000	70860000
11	71600000	71620000
11	72760000	72780000
11	73800000	73820000
11	75280000	75300000
11	76720000	76740000
11	77100000	77120000
11	85800000	85820000
11	85860000	85880000
11	99040000	99060000
11	101860000	101880000
11	104220000	104240000
11	105940000	105960000
11	112160000	112180000
11	112580000	112600000
11	116300000	116320000
11	122100000	122120000
11	125480000	125500000
11	132220000	132240000
12	2000000	2020000
12	4360000	4380000
12	4800000	4820000
12	5120000	5140000
12	9380000	9400000
12	11520000	11540000
12	13700000	13720000
12	21300000	21320000
12	30840000	30860000
12	31280000	31300000
12	49660000	49680000
12	51860000	51880000
12	53520000	53540000
12	55160000	55180000
12	57760000	57780000
12	59860000	59880000
12	62880000	62900000
12	66880000	66900000
12	71420000	71440000
12	81600000	81620000
12	82420000	82440000
12	84820000	84840000
12	85100000	85120000
12	92960000	92980000
12	97000000	97020000
12	98020000	98040000
12	98700000	98720000
12	99760000	99780000
12	100200000	100220000
12	104140000	104160000
12	126880000	126900000
12	127400000	127420000
13	20460000	20480000
13	23360000	23380000
13	25060000	25080000
13	28240000	28260000
13	28260000	28280000
13	32340000	32360000
13	40040000	40060000
13	52520000	52540000
13	59320000	59340000
13	62020000	62040000
13	91000000	91020000
13	92120000	92140000
13	94660000	94680000
13	95100000	95120000
13	101860000	101880000
13	109780000	109800000
13	110520000	110540000
13	110900000	110920000
13	111860000	111880000
14	20680000	20700000
14	22300000	22320000
14	27020000	27040000
14	31900000	31920000
14	34560000	34580000
14	60320000	60340000
14	64340000	64360000
14	74300000	74320000
14	76460000	76480000
14	77160000	77180000
14	81200000	81220000
14	85580000	85600000
14	86100000	86120000
14	88600000	88620000
14	96540000	96560000
15	21640000	21660000
15	25500000	25520000
15	26900000	26920000
15	28620000	28640000
15	29100000	29120000
15	30340000	30360000
15	39140000	39160000
15	42660000	42680000
15	45080000	45100000
15	50340000	50360000
15	51840000	51860000
15	65460000	65480000
15	66540000	66560000
15	75920000	75940000
15	82380000	82400000
15	85220000	85240000
15	89320000	89340000
15	90620000	90640000
15	91720000	91740000
15	99820000	99840000
16	1840000	1860000
16	6680000	6700000
16	10220000	10240000
16	15300000	15320000
16	21920000	21940000
16	25780000	25800000
16	28280000	28300000
16	28920000	28940000
16	28960000	28980000
16	30080000	30100000
16	30420000	30440000
16	30720000	30740000
16	32440000	32460000
16	34000000	34020000
16	54220000	54240000
16	56800000	56820000
16	64060000	64080000
16	67480000	67500000
16	68360000	68380000
16	69140000	69160000
16	69760000	69780000
16	75480000	75500000
16	78480000	78500000
16	80100000	80120000
16	81320000	81340000
16	87760000	87780000
16	89220000	89240000
16	89640000	89660000
17	4640000	4660000
17	7020000	7040000
17	8080000	8100000
17	8380000	8400000
17	10860000	10880000
17	14300000	14320000
17	15180000	15200000
17	16020000	16040000
17	17660000	17680000
17	19060000	19080000
17	27140000	27160000
17	35600000	35620000
17	36260000	36280000
17	36480000	36500000
17	38200000	38220000
17	39260000	39280000
17	39500000	39520000
17	40840000	40860000
17	43020000	43040000
17	44380000	44400000
17	45180000	45200000
17	47700000	47720000
17	62160000	62180000
17	63840000	63860000
17	66680000	66700000
17	68080000	68100000
17	75260000	75280000
17	77280000	77300000
17	78440000	78460000
17	78840000	78860000
17	80040000	80060000
17	80400000	80420000
17	82740000	82760000
18	5880000	5900000
18	6940000	6960000
18	9560000	9580000
18	12280000	12300000
18	23000000	23020000
18	24160000	24180000
18	26300000	26320000
18	27660000	27680000
18	28940000	28960000
18	33820000	33840000
18	35980000	36000000
18	36300000	36320000
18	51640000	51660000
18	54120000	54140000
18	58740000	58760000
18	59360000	59380000
18	59420000	59440000
18	59880000	59900000
18	66460000	66480000
18	68680000	68700000
19	520000	540000
19	1860000	1880000
19	2420000	2440000
19	3660000	3680000
19	7440000	7460000
19	7880000	7900000
19	9120000	9140000
19	10440000	10460000
19	12900000	12920000
19	16180000	16200000
19	16520000	16540000
19	19540000	19560000
19	21940000	21960000
19	31540000	31560000
19	44900000	44920000
19	46600000	46620000
19	50900000	50920000
19	52280000	52300000
19	54120000	54140000
20	1740000	1760000
20	3640000	3660000
20	6560000	6580000
20	6860000	6880000
20	20860000	20880000
20	21160000	21180000
20	23380000	23400000
20	33340000	33360000
20	36200000	36220000
20	40720000	40740000
20	42600000	42620000
20	43420000	43440000
20	43620000	43640000
20	44940000	44960000
20	46720000	46740000
20	56320000	56340000
20	59900000	59920000
20	61260000	61280000
20	62400000	62420000
20	62880000	62900000
21	7380000	7400000
21	20980000	21000000
21	24560000	24580000
21	28040000	28060000
21	32700000	32720000
21	35520000	35540000
21	38420000	38440000
21	39780000	39800000
21	41800000	41820000
21	42140000	42160000
21	42520000	42540000
21	45220000	45240000
22	18500000	18520000
22	20800000	20820000
22	21280000	21300000
22	23140000	23160000
22	24600000	24620000
22	27380000	27400000
22	27960000	27980000
22	28000000	28020000
22	29580000	29600000
22	30920000	30940000
22	31960000	31980000
22	36180000	36200000
22	39140000	39160000
22	50160000	50180000

## Sheet: Cons boundaries in RAD (hg38)
Table S13. Species conserved and human-specific TADs of each adipose tissue across three mammals.
chr	start	end
1	5960000	5980000
1	7940000	7960000
1	8360000	8380000
1	9600000	9620000
1	10460000	10480000
1	10980000	11000000
1	11260000	11280000
1	12240000	12260000
1	14000000	14020000
1	15100000	15120000
1	15500000	15520000
1	17400000	17420000
1	18860000	18880000
1	21660000	21680000
1	22960000	22980000
1	23720000	23740000
1	24100000	24120000
1	24620000	24640000
1	25220000	25240000
1	25880000	25900000
1	26940000	26960000
1	29240000	29260000
1	30700000	30720000
1	33120000	33140000
1	34740000	34760000
1	36500000	36520000
1	37400000	37420000
1	38040000	38060000
1	38840000	38860000
1	41000000	41020000
1	41520000	41540000
1	42140000	42160000
1	43160000	43180000
1	44680000	44700000
1	45320000	45340000
1	45940000	45960000
1	46340000	46360000
1	47740000	47760000
1	48100000	48120000
1	50720000	50740000
1	52380000	52400000
1	53240000	53260000
1	53820000	53840000
1	54040000	54060000
1	55020000	55040000
1	55300000	55320000
1	58700000	58720000
1	59820000	59840000
1	60980000	61000000
1	62440000	62460000
1	62840000	62860000
1	63560000	63580000
1	64240000	64260000
1	64800000	64820000
1	66760000	66780000
1	67840000	67860000
1	68080000	68100000
1	70120000	70140000
1	71100000	71120000
1	74760000	74780000
1	75240000	75260000
1	77120000	77140000
1	78140000	78160000
1	83880000	83900000
1	86320000	86340000
1	86720000	86740000
1	87120000	87140000
1	88940000	88960000
1	90060000	90080000
1	91460000	91480000
1	91960000	91980000
1	94420000	94440000
1	94840000	94860000
1	95260000	95280000
1	98060000	98080000
1	99760000	99780000
1	100900000	100920000
1	101420000	101440000
1	107740000	107760000
1	110080000	110100000
1	110520000	110540000
1	111420000	111440000
1	111800000	111820000
1	112340000	112360000
1	113120000	113140000
1	113740000	113760000
1	114340000	114360000
1	115600000	115620000
1	116100000	116120000
1	116580000	116600000
1	117100000	117120000
1	117960000	117980000
1	120480000	120500000
1	120820000	120840000
1	121140000	121160000
1	144760000	144780000
1	148100000	148120000
1	150260000	150280000
1	151020000	151040000
1	151400000	151420000
1	157560000	157580000
1	158180000	158200000
1	159140000	159160000
1	160040000	160060000
1	160400000	160420000
1	161760000	161780000
1	162060000	162080000
1	162480000	162500000
1	163380000	163400000
1	165940000	165960000
1	167560000	167580000
1	169380000	169400000
1	169880000	169900000
1	172000000	172020000
1	172460000	172480000
1	172720000	172740000
1	173820000	173840000
1	174240000	174260000
1	176880000	176900000
1	177940000	177960000
1	178500000	178520000
1	179040000	179060000
1	180180000	180200000
1	180480000	180500000
1	180880000	180900000
1	181200000	181220000
1	181420000	181440000
1	182040000	182060000
1	182460000	182480000
1	182860000	182880000
1	183320000	183340000
1	183620000	183640000
1	184000000	184020000
1	184720000	184740000
1	185200000	185220000
1	185700000	185720000
1	186360000	186380000
1	192400000	192420000
1	198000000	198020000
1	198720000	198740000
1	199600000	199620000
1	200540000	200560000
1	202160000	202180000
1	203260000	203280000
1	203820000	203840000
1	204180000	204200000
1	206160000	206180000
1	207020000	207040000
1	209520000	209540000
1	209840000	209860000
1	210440000	210460000
1	211200000	211220000
1	212020000	212040000
1	212440000	212460000
1	214180000	214200000
1	214660000	214680000
1	218260000	218280000
1	219940000	219960000
1	220800000	220820000
1	221480000	221500000
1	222680000	222700000
1	224480000	224500000
1	225380000	225400000
1	226920000	226940000
1	230360000	230380000
1	232620000	232640000
1	233300000	233320000
1	234420000	234440000
1	235120000	235140000
1	235500000	235520000
1	236080000	236100000
1	236560000	236580000
1	237760000	237780000
1	244360000	244380000
1	245120000	245140000
2	6820000	6840000
2	7100000	7120000
2	8760000	8780000
2	10760000	10780000
2	11120000	11140000
2	11800000	11820000
2	13040000	13060000
2	15600000	15620000
2	16800000	16820000
2	19380000	19400000
2	19880000	19900000
2	20320000	20340000
2	20680000	20700000
2	23760000	23780000
2	24380000	24400000
2	24860000	24880000
2	28500000	28520000
2	30120000	30140000
2	30720000	30740000
2	32620000	32640000
2	33640000	33660000
2	36300000	36320000
2	37340000	37360000
2	37900000	37920000
2	38300000	38320000
2	39300000	39320000
2	42780000	42800000
2	43580000	43600000
2	44960000	44980000
2	45560000	45580000
2	45980000	46000000
2	46460000	46480000
2	46920000	46940000
2	47400000	47420000
2	47780000	47800000
2	48600000	48620000
2	50500000	50520000
2	54740000	54760000
2	55240000	55260000
2	55660000	55680000
2	56140000	56160000
2	57640000	57660000
2	60640000	60660000
2	61100000	61120000
2	61880000	61900000
2	62420000	62440000
2	63040000	63060000
2	63980000	64000000
2	65620000	65640000
2	68060000	68080000
2	68960000	68980000
2	69360000	69380000
2	69860000	69880000
2	70300000	70320000
2	71060000	71080000
2	71540000	71560000
2	72180000	72200000
2	73260000	73280000
2	73700000	73720000
2	74640000	74660000
2	84940000	84960000
2	85620000	85640000
2	86160000	86180000
2	87200000	87220000
2	95860000	95880000
2	97220000	97240000
2	98380000	98400000
2	101000000	101020000
2	101300000	101320000
2	101880000	101900000
2	105020000	105040000
2	106620000	106640000
2	111760000	111780000
2	113480000	113500000
2	114040000	114060000
2	117800000	117820000
2	118880000	118900000
2	120700000	120720000
2	121100000	121120000
2	121800000	121820000
2	134460000	134480000
2	134920000	134940000
2	135820000	135840000
2	136420000	136440000
2	137860000	137880000
2	138860000	138880000
2	144520000	144540000
2	146680000	146700000
2	149000000	149020000
2	149580000	149600000
2	151500000	151520000
2	152740000	152760000
2	156620000	156640000
2	157260000	157280000
2	158040000	158060000
2	159260000	159280000
2	161080000	161100000
2	162340000	162360000
2	163140000	163160000
2	164980000	165000000
2	168280000	168300000
2	169420000	169440000
2	170880000	170900000
2	171520000	171540000
2	172120000	172140000
2	172560000	172580000
2	174400000	174420000
2	176100000	176120000
2	177140000	177160000
2	177820000	177840000
2	180080000	180100000
2	181080000	181100000
2	182140000	182160000
2	186420000	186440000
2	187540000	187560000
2	188500000	188520000
2	189020000	189040000
2	189440000	189460000
2	189740000	189760000
2	191540000	191560000
2	192220000	192240000
2	196040000	196060000
2	197420000	197440000
2	197780000	197800000
2	198320000	198340000
2	199920000	199940000
2	200520000	200540000
2	201760000	201780000
2	202220000	202240000
2	202560000	202580000
2	203400000	203420000
2	203420000	203440000
2	203940000	203960000
2	205700000	205720000
2	206660000	206680000
2	207520000	207540000
2	208380000	208400000
2	209940000	209960000
2	212620000	212640000
2	215300000	215320000
2	216460000	216480000
2	216680000	216700000
2	217740000	217760000
2	218940000	218960000
2	219720000	219740000
2	221600000	221620000
2	222620000	222640000
2	222980000	223000000
2	223920000	223940000
2	224320000	224340000
2	224740000	224760000
2	225080000	225100000
2	225660000	225680000
2	227280000	227300000
2	228660000	228680000
2	229720000	229740000
2	231040000	231060000
2	231480000	231500000
2	232540000	232560000
2	234540000	234560000
2	235140000	235160000
2	235760000	235780000
2	236260000	236280000
2	237080000	237100000
2	237820000	237840000
2	239040000	239060000
3	3200000	3220000
3	4280000	4300000
3	4680000	4700000
3	8360000	8380000
3	9340000	9360000
3	10340000	10360000
3	11340000	11360000
3	12540000	12560000
3	14580000	14600000
3	16600000	16620000
3	17900000	17920000
3	19860000	19880000
3	22960000	22980000
3	23920000	23940000
3	24720000	24740000
3	25860000	25880000
3	27720000	27740000
3	30000000	30020000
3	30760000	30780000
3	33880000	33900000
3	35940000	35960000
3	37300000	37320000
3	37820000	37840000
3	38020000	38040000
3	38500000	38520000
3	39020000	39040000
3	39420000	39440000
3	43560000	43580000
3	44260000	44280000
3	45480000	45500000
3	45740000	45760000
3	50320000	50340000
3	51380000	51400000
3	56540000	56560000
3	57540000	57560000
3	58640000	58660000
3	61480000	61500000
3	62280000	62300000
3	63280000	63300000
3	63840000	63860000
3	64520000	64540000
3	65760000	65780000
3	66220000	66240000
3	66900000	66920000
3	67360000	67380000
3	68940000	68960000
3	70000000	70020000
3	70500000	70520000
3	71680000	71700000
3	72840000	72860000
3	73100000	73120000
3	73460000	73480000
3	75180000	75200000
3	78640000	78660000
3	79060000	79080000
3	90200000	90220000
3	94160000	94180000
3	97720000	97740000
3	99020000	99040000
3	99800000	99820000
3	100320000	100340000
3	100740000	100760000
3	105620000	105640000
3	108600000	108620000
3	111620000	111640000
3	112060000	112080000
3	112580000	112600000
3	113020000	113040000
3	113400000	113420000
3	115180000	115200000
3	115860000	115880000
3	116780000	116800000
3	119180000	119200000
3	119800000	119820000
3	122340000	122360000
3	123260000	123280000
3	123960000	123980000
3	124920000	124940000
3	127540000	127560000
3	128060000	128080000
3	128600000	128620000
3	130140000	130160000
3	131020000	131040000
3	132720000	132740000
3	134560000	134580000
3	136400000	136420000
3	137080000	137100000
3	138020000	138040000
3	138980000	139000000
3	141240000	141260000
3	142540000	142560000
3	143020000	143040000
3	143740000	143760000
3	146640000	146660000
3	148920000	148940000
3	151940000	151960000
3	153000000	153020000
3	153960000	153980000
3	154720000	154740000
3	155340000	155360000
3	155760000	155780000
3	156520000	156540000
3	157140000	157160000
3	157580000	157600000
3	158540000	158560000
3	158840000	158860000
3	159280000	159300000
3	160500000	160520000
3	161480000	161500000
3	168200000	168220000
3	168880000	168900000
3	169740000	169760000
3	170900000	170920000
3	171600000	171620000
3	172380000	172400000
3	172760000	172780000
3	176960000	176980000
3	178400000	178420000
3	178980000	179000000
3	183060000	183080000
3	183440000	183460000
3	183840000	183860000
3	184840000	184860000
3	185300000	185320000
3	185600000	185620000
3	186600000	186620000
3	187220000	187240000
3	187720000	187740000
3	189220000	189240000
3	189920000	189940000
3	190780000	190800000
3	191480000	191500000
3	192480000	192500000
3	193620000	193640000
3	194380000	194400000
3	194640000	194660000
3	195260000	195280000
3	197600000	197620000
4	1680000	1700000
4	3960000	3980000
4	7120000	7140000
4	8100000	8120000
4	8600000	8620000
4	10580000	10600000
4	15180000	15200000
4	16320000	16340000
4	17500000	17520000
4	18640000	18660000
4	20740000	20760000
4	21800000	21820000
4	22780000	22800000
4	24460000	24480000
4	27060000	27080000
4	37440000	37460000
4	38080000	38100000
4	38760000	38780000
4	40040000	40060000
4	40860000	40880000
4	41260000	41280000
4	41700000	41720000
4	47600000	47620000
4	53000000	53020000
4	54280000	54300000
4	54940000	54960000
4	55340000	55360000
4	67420000	67440000
4	70580000	70600000
4	71720000	71740000
4	73020000	73040000
4	74180000	74200000
4	75500000	75520000
4	76120000	76140000
4	77960000	77980000
4	78940000	78960000
4	81380000	81400000
4	82340000	82360000
4	82840000	82860000
4	83660000	83680000
4	84560000	84580000
4	85040000	85060000
4	85740000	85760000
4	86080000	86100000
4	86440000	86460000
4	86880000	86900000
4	89120000	89140000
4	89500000	89520000
4	90320000	90340000
4	94220000	94240000
4	94700000	94720000
4	98080000	98100000
4	99500000	99520000
4	100000000	100020000
4	102340000	102360000
4	103160000	103180000
4	108000000	108020000
4	109400000	109420000
4	110600000	110620000
4	112020000	112040000
4	112620000	112640000
4	113900000	113920000
4	118960000	118980000
4	121820000	121840000
4	122660000	122680000
4	123040000	123060000
4	124300000	124320000
4	129300000	129320000
4	139660000	139680000
4	140340000	140360000
4	141220000	141240000
4	147600000	147620000
4	147940000	147960000
4	149920000	149940000
4	150280000	150300000
4	152780000	152800000
4	153760000	153780000
4	157940000	157960000
4	158660000	158680000
4	159480000	159500000
4	162460000	162480000
4	165500000	165520000
4	169580000	169600000
4	170140000	170160000
4	172920000	172940000
4	182420000	182440000
4	182860000	182880000
4	183400000	183420000
4	184660000	184680000
4	185140000	185160000
5	6800000	6820000
5	7880000	7900000
5	10220000	10240000
5	13940000	13960000
5	14360000	14380000
5	14680000	14700000
5	15080000	15100000
5	17240000	17260000
5	18360000	18380000
5	31440000	31460000
5	34980000	35000000
5	36720000	36740000
5	37400000	37420000
5	37820000	37840000
5	38940000	38960000
5	39620000	39640000
5	43640000	43660000
5	50900000	50920000
5	53120000	53140000
5	53460000	53480000
5	54220000	54240000
5	54460000	54480000
5	54900000	54920000
5	55220000	55240000
5	55740000	55760000
5	56260000	56280000
5	56880000	56900000
5	57280000	57300000
5	58480000	58500000
5	58860000	58880000
5	59820000	59840000
5	60920000	60940000
5	62180000	62200000
5	62400000	62420000
5	65580000	65600000
5	66220000	66240000
5	66780000	66800000
5	67220000	67240000
5	68260000	68280000
5	69020000	69040000
5	72320000	72340000
5	73520000	73540000
5	73880000	73900000
5	75300000	75320000
5	75740000	75760000
5	77060000	77080000
5	79000000	79020000
5	79500000	79520000
5	80680000	80700000
5	81340000	81360000
5	82280000	82300000
5	83640000	83660000
5	88680000	88700000
5	90340000	90360000
5	90820000	90840000
5	91460000	91480000
5	95520000	95540000
5	95860000	95880000
5	96340000	96360000
5	97200000	97220000
5	98800000	98820000
5	99100000	99120000
5	103160000	103180000
5	103560000	103580000
5	107700000	107720000
5	109500000	109520000
5	110680000	110700000
5	112160000	112180000
5	113640000	113660000
5	114480000	114500000
5	115620000	115640000
5	116100000	116120000
5	116540000	116560000
5	119500000	119520000
5	121940000	121960000
5	122500000	122520000
5	123640000	123660000
5	126280000	126300000
5	127520000	127540000
5	128200000	128220000
5	128880000	128900000
5	129820000	129840000
5	131480000	131500000
5	133980000	134000000
5	134940000	134960000
5	135840000	135860000
5	136240000	136260000
5	137580000	137600000
5	138540000	138560000
5	139340000	139360000
5	141120000	141140000
5	141620000	141640000
5	142000000	142020000
5	142640000	142660000
5	142920000	142940000
5	144200000	144220000
5	146500000	146520000
5	147620000	147640000
5	149600000	149620000
5	150420000	150440000
5	151300000	151320000
5	151800000	151820000
5	153980000	154000000
5	154460000	154480000
5	157160000	157180000
5	157760000	157780000
5	158680000	158700000
5	159140000	159160000
5	159980000	160000000
5	160440000	160460000
5	168260000	168280000
5	168960000	168980000
5	169620000	169640000
5	172400000	172420000
5	173600000	173620000
5	174020000	174040000
5	174360000	174380000
5	175980000	176000000
5	176140000	176160000
5	176620000	176640000
5	177020000	177040000
5	178200000	178220000
5	179120000	179140000
6	2720000	2740000
6	6600000	6620000
6	7280000	7300000
6	7660000	7680000
6	8140000	8160000
6	10440000	10460000
6	11080000	11100000
6	11580000	11600000
6	12660000	12680000
6	14160000	14180000
6	15660000	15680000
6	16260000	16280000
6	17100000	17120000
6	17600000	17620000
6	18200000	18220000
6	18560000	18580000
6	20060000	20080000
6	20580000	20600000
6	21580000	21600000
6	25180000	25200000
6	25620000	25640000
6	26000000	26020000
6	30180000	30200000
6	34140000	34160000
6	35280000	35300000
6	35460000	35480000
6	37300000	37320000
6	37720000	37740000
6	38120000	38140000
6	39340000	39360000
6	41740000	41760000
6	42180000	42200000
6	42580000	42600000
6	43580000	43600000
6	44420000	44440000
6	47380000	47400000
6	47780000	47800000
6	50760000	50780000
6	52260000	52280000
6	53100000	53120000
6	63860000	63880000
6	70980000	71000000
6	71560000	71580000
6	75220000	75240000
6	75900000	75920000
6	80120000	80140000
6	82220000	82240000
6	83040000	83060000
6	84260000	84280000
6	85320000	85340000
6	87020000	87040000
6	88900000	88920000
6	89360000	89380000
6	89880000	89900000
6	90580000	90600000
6	97480000	97500000
6	99820000	99840000
6	105420000	105440000
6	106320000	106340000
6	107020000	107040000
6	108520000	108540000
6	109100000	109120000
6	110460000	110480000
6	112100000	112120000
6	112380000	112400000
6	113960000	113980000
6	117300000	117320000
6	117740000	117760000
6	119120000	119140000
6	122320000	122340000
6	124820000	124840000
6	125760000	125780000
6	126020000	126040000
6	130820000	130840000
6	131600000	131620000
6	132260000	132280000
6	133540000	133560000
6	134140000	134160000
6	135000000	135020000
6	135440000	135460000
6	136300000	136320000
6	137660000	137680000
6	138040000	138060000
6	138780000	138800000
6	139360000	139380000
6	142100000	142120000
6	142480000	142500000
6	142560000	142580000
6	143500000	143520000
6	144560000	144580000
6	145660000	145680000
6	146800000	146820000
6	148140000	148160000
6	148560000	148580000
6	149000000	149020000
6	150400000	150420000
6	150860000	150880000
6	151400000	151420000
6	154100000	154120000
6	155280000	155300000
6	156540000	156560000
6	157280000	157300000
6	158160000	158180000
6	159140000	159160000
6	161400000	161420000
6	163140000	163160000
6	164120000	164140000
6	166200000	166220000
6	167160000	167180000
7	900000	920000
7	1560000	1580000
7	2860000	2880000
7	6920000	6940000
7	8320000	8340000
7	11360000	11380000
7	13280000	13300000
7	16920000	16940000
7	17700000	17720000
7	18340000	18360000
7	19700000	19720000
7	20680000	20700000
7	22060000	22080000
7	23160000	23180000
7	23760000	23780000
7	25180000	25200000
7	25860000	25880000
7	26680000	26700000
7	27180000	27200000
7	27600000	27620000
7	28880000	28900000
7	31720000	31740000
7	32460000	32480000
7	33160000	33180000
7	35100000	35120000
7	35620000	35640000
7	37200000	37220000
7	37860000	37880000
7	38380000	38400000
7	39520000	39540000
7	40180000	40200000
7	41900000	41920000
7	50040000	50060000
7	50440000	50460000
7	73760000	73780000
7	81460000	81480000
7	82040000	82060000
7	83900000	83920000
7	86860000	86880000
7	88200000	88220000
7	91060000	91080000
7	91860000	91880000
7	92540000	92560000
7	95460000	95480000
7	97080000	97100000
7	98880000	98900000
7	99500000	99520000
7	100420000	100440000
7	103400000	103420000
7	104880000	104900000
7	105560000	105580000
7	107180000	107200000
7	108160000	108180000
7	111740000	111760000
7	112500000	112520000
7	114780000	114800000
7	116140000	116160000
7	116880000	116900000
7	117220000	117240000
7	120740000	120760000
7	121620000	121640000
7	122040000	122060000
7	122560000	122580000
7	123480000	123500000
7	123940000	123960000
7	127600000	127620000
7	128320000	128340000
7	130080000	130100000
7	130820000	130840000
7	132640000	132660000
7	134540000	134560000
7	134600000	134620000
7	135660000	135680000
7	136120000	136140000
7	137580000	137600000
7	138080000	138100000
7	138840000	138860000
7	139400000	139420000
7	140440000	140460000
7	141060000	141080000
7	149160000	149180000
7	150820000	150840000
7	152860000	152880000
7	154820000	154840000
7	155820000	155840000
8	6360000	6380000
8	8200000	8220000
8	9040000	9060000
8	9880000	9900000
8	10460000	10480000
8	13020000	13040000
8	13720000	13740000
8	17240000	17260000
8	19340000	19360000
8	20200000	20220000
8	20440000	20460000
8	22600000	22620000
8	23760000	23780000
8	25100000	25120000
8	26060000	26080000
8	26700000	26720000
8	30120000	30140000
8	36800000	36820000
8	37740000	37760000
8	38760000	38780000
8	39120000	39140000
8	41040000	41060000
8	41900000	41920000
8	42400000	42420000
8	47820000	47840000
8	54540000	54560000
8	58400000	58420000
8	58720000	58740000
8	63300000	63320000
8	64520000	64540000
8	65600000	65620000
8	66420000	66440000
8	67760000	67780000
8	69640000	69660000
8	70680000	70700000
8	71760000	71780000
8	72940000	72960000
8	73660000	73680000
8	74080000	74100000
8	74340000	74360000
8	74900000	74920000
8	79620000	79640000
8	80060000	80080000
8	85080000	85100000
8	94000000	94020000
8	95300000	95320000
8	97580000	97600000
8	98120000	98140000
8	98540000	98560000
8	100120000	100140000
8	100580000	100600000
8	100840000	100860000
8	101300000	101320000
8	101640000	101660000
8	102220000	102240000
8	104780000	104800000
8	105820000	105840000
8	107820000	107840000
8	109740000	109760000
8	119160000	119180000
8	119820000	119840000
8	120100000	120120000
8	120440000	120460000
8	123800000	123820000
8	124480000	124500000
8	125060000	125080000
8	125720000	125740000
8	126820000	126840000
8	127720000	127740000
8	130100000	130120000
8	130740000	130760000
8	132100000	132120000
8	132760000	132780000
8	133520000	133540000
8	134920000	134940000
8	140420000	140440000
8	141440000	141460000
8	142500000	142520000
9	1040000	1060000
9	2840000	2860000
9	3220000	3240000
9	3680000	3700000
9	6740000	6760000
9	14440000	14460000
9	15140000	15160000
9	15700000	15720000
9	19040000	19060000
9	19500000	19520000
9	19900000	19920000
9	20320000	20340000
9	21800000	21820000
9	32980000	33000000
9	33760000	33780000
9	34680000	34700000
9	36600000	36620000
9	37440000	37460000
9	37820000	37840000
9	63960000	63980000
9	69020000	69040000
9	71280000	71300000
9	72040000	72060000
9	72260000	72280000
9	72820000	72840000
9	73220000	73240000
9	74700000	74720000
9	75180000	75200000
9	76360000	76380000
9	76740000	76760000
9	77160000	77180000
9	77360000	77380000
9	84360000	84380000
9	86380000	86400000
9	87320000	87340000
9	89100000	89120000
9	90140000	90160000
9	90880000	90900000
9	91740000	91760000
9	93640000	93660000
9	94640000	94660000
9	98300000	98320000
9	98780000	98800000
9	99200000	99220000
9	100640000	100660000
9	104760000	104780000
9	105540000	105560000
9	107420000	107440000
9	109840000	109860000
9	110640000	110660000
9	111680000	111700000
9	112100000	112120000
9	113700000	113720000
9	114080000	114100000
9	114360000	114380000
9	115040000	115060000
9	115580000	115600000
9	116700000	116720000
9	120540000	120560000
9	122060000	122080000
9	123420000	123440000
9	124520000	124540000
9	125400000	125420000
9	126840000	126860000
9	129800000	129820000
9	131780000	131800000
9	132980000	133000000
10	1120000	1140000
10	4800000	4820000
10	7460000	7480000
10	9320000	9340000
10	11420000	11440000
10	11800000	11820000
10	12180000	12200000
10	12700000	12720000
10	14160000	14180000
10	14480000	14500000
10	16800000	16820000
10	17300000	17320000
10	19780000	19800000
10	20840000	20860000
10	22520000	22540000
10	23080000	23100000
10	24580000	24600000
10	25120000	25140000
10	25720000	25740000
10	28620000	28640000
10	30700000	30720000
10	31820000	31840000
10	34640000	34660000
10	35620000	35640000
10	44920000	44940000
10	50940000	50960000
10	51440000	51460000
10	52820000	52840000
10	59220000	59240000
10	59620000	59640000
10	60080000	60100000
10	60740000	60760000
10	63140000	63160000
10	63840000	63860000
10	68920000	68940000
10	70080000	70100000
10	70900000	70920000
10	71280000	71300000
10	72380000	72400000
10	73760000	73780000
10	74240000	74260000
10	77120000	77140000
10	78040000	78060000
10	79300000	79320000
10	84140000	84160000
10	90860000	90880000
10	91320000	91340000
10	91980000	92000000
10	92500000	92520000
10	93340000	93360000
10	93880000	93900000
10	96360000	96380000
10	97280000	97300000
10	97740000	97760000
10	99340000	99360000
10	99700000	99720000
10	100520000	100540000
10	101620000	101640000
10	102120000	102140000
10	102660000	102680000
10	103540000	103560000
10	109840000	109860000
10	110620000	110640000
10	112480000	112500000
10	113620000	113640000
10	114180000	114200000
10	114860000	114880000
10	115160000	115180000
10	117460000	117480000
10	118480000	118500000
10	119100000	119120000
10	119960000	119980000
10	120860000	120880000
10	123980000	124000000
10	124440000	124460000
10	128200000	128220000
10	128980000	129000000
10	130200000	130220000
10	132780000	132800000
11	2140000	2160000
11	2940000	2960000
11	3400000	3420000
11	8600000	8620000
11	10360000	10380000
11	12320000	12340000
11	12920000	12940000
11	14280000	14300000
11	16700000	16720000
11	17580000	17600000
11	18800000	18820000
11	19560000	19580000
11	20620000	20640000
11	26700000	26720000
11	27160000	27180000
11	27580000	27600000
11	31000000	31020000
11	32280000	32300000
11	32820000	32840000
11	33360000	33380000
11	33780000	33800000
11	34060000	34080000
11	34520000	34540000
11	34920000	34940000
11	36560000	36580000
11	43300000	43320000
11	44080000	44100000
11	44560000	44580000
11	44920000	44940000
11	45340000	45360000
11	46820000	46840000
11	47840000	47860000
11	58520000	58540000
11	61740000	61760000
11	62180000	62200000
11	62340000	62360000
11	64760000	64780000
11	66320000	66340000
11	69100000	69120000
11	69680000	69700000
11	74840000	74860000
11	77620000	77640000
11	83300000	83320000
11	85560000	85580000
11	86320000	86340000
11	86880000	86900000
11	87420000	87440000
11	88580000	88600000
11	95100000	95120000
11	96440000	96460000
11	100540000	100560000
11	100980000	101000000
11	101420000	101440000
11	108680000	108700000
11	110460000	110480000
11	111240000	111260000
11	111500000	111520000
11	113280000	113300000
11	114340000	114360000
11	116720000	116740000
11	117340000	117360000
11	117780000	117800000
11	118100000	118120000
11	118580000	118600000
11	119040000	119060000
11	119420000	119440000
11	120140000	120160000
11	120480000	120500000
11	121220000	121240000
11	121640000	121660000
11	122560000	122580000
11	124600000	124620000
11	126260000	126280000
11	128960000	128980000
11	129820000	129840000
11	130400000	130420000
11	131700000	131720000
12	5920000	5940000
12	7180000	7200000
12	12060000	12080000
12	12340000	12360000
12	12780000	12800000
12	13260000	13280000
12	15240000	15260000
12	15540000	15560000
12	15940000	15960000
12	19700000	19720000
12	21640000	21660000
12	22040000	22060000
12	25420000	25440000
12	26060000	26080000
12	26880000	26900000
12	27360000	27380000
12	29040000	29060000
12	30820000	30840000
12	32340000	32360000
12	32760000	32780000
12	39720000	39740000
12	42440000	42460000
12	43380000	43400000
12	43960000	43980000
12	45100000	45120000
12	45480000	45500000
12	47000000	47020000
12	47640000	47660000
12	49260000	49280000
12	51400000	51420000
12	53000000	53020000
12	53740000	53760000
12	54580000	54600000
12	56680000	56700000
12	57040000	57060000
12	63780000	63800000
12	64400000	64420000
12	64800000	64820000
12	66100000	66120000
12	68000000	68020000
12	68220000	68240000
12	70740000	70760000
12	71980000	72000000
12	76060000	76080000
12	77040000	77060000
12	79380000	79400000
12	80320000	80340000
12	85440000	85460000
12	88020000	88040000
12	89000000	89020000
12	89520000	89540000
12	90940000	90960000
12	91360000	91380000
12	92160000	92180000
12	92660000	92680000
12	93460000	93480000
12	94120000	94140000
12	94520000	94540000
12	95020000	95040000
12	95980000	96000000
12	96560000	96580000
12	98400000	98420000
12	102880000	102900000
12	104360000	104380000
12	105400000	105420000
12	107640000	107660000
12	108520000	108540000
12	109080000	109100000
12	109960000	109980000
12	110460000	110480000
12	110900000	110920000
12	111320000	111340000
12	112480000	112500000
12	113460000	113480000
12	113960000	113980000
12	114600000	114620000
12	115940000	115960000
12	116720000	116740000
12	117200000	117220000
12	117860000	117880000
12	118420000	118440000
12	120080000	120100000
12	121880000	121900000
12	122260000	122280000
12	123260000	123280000
12	123680000	123700000
12	129960000	129980000
12	130780000	130800000
13	19560000	19580000
13	21600000	21620000
13	25440000	25460000
13	26120000	26140000
13	26940000	26960000
13	29400000	29420000
13	30120000	30140000
13	31800000	31820000
13	35180000	35200000
13	35920000	35940000
13	37060000	37080000
13	37640000	37660000
13	38980000	39000000
13	39680000	39700000
13	40740000	40760000
13	41300000	41320000
13	42260000	42280000
13	43860000	43880000
13	44480000	44500000
13	44980000	45000000
13	45520000	45540000
13	46820000	46840000
13	47960000	47980000
13	51080000	51100000
13	51340000	51360000
13	51840000	51860000
13	67300000	67320000
13	71920000	71940000
13	72700000	72720000
13	73720000	73740000
13	75260000	75280000
13	75640000	75660000
13	77000000	77020000
13	78160000	78180000
13	79620000	79640000
13	80360000	80380000
13	85860000	85880000
13	94400000	94420000
13	97000000	97020000
13	97840000	97860000
13	99600000	99620000
13	101120000	101140000
13	102900000	102920000
13	106520000	106540000
13	107180000	107200000
13	108920000	108940000
13	110140000	110160000
13	112500000	112520000
14	19400000	19420000
14	21600000	21620000
14	23580000	23600000
14	23960000	23980000
14	25200000	25220000
14	29520000	29540000
14	30020000	30040000
14	31440000	31460000
14	32540000	32560000
14	33800000	33820000
14	35060000	35080000
14	35860000	35880000
14	36540000	36560000
14	37180000	37200000
14	39040000	39060000
14	39480000	39500000
14	44840000	44860000
14	49560000	49580000
14	51800000	51820000
14	53340000	53360000
14	54400000	54420000
14	56520000	56540000
14	57420000	57440000
14	58100000	58120000
14	58460000	58480000
14	59500000	59520000
14	61280000	61300000
14	61860000	61880000
14	62180000	62200000
14	63320000	63340000
14	63740000	63760000
14	67820000	67840000
14	68260000	68280000
14	68840000	68860000
14	69520000	69540000
14	69800000	69820000
14	71060000	71080000
14	71800000	71820000
14	72980000	73000000
14	74060000	74080000
14	75120000	75140000
14	76040000	76060000
14	76720000	76740000
14	77800000	77820000
14	80900000	80920000
14	81560000	81580000
14	89000000	89020000
14	89940000	89960000
14	90260000	90280000
14	91500000	91520000
14	92800000	92820000
14	93600000	93620000
14	94600000	94620000
14	95080000	95100000
14	95540000	95560000
14	99380000	99400000
14	99940000	99960000
14	100360000	100380000
15	31560000	31580000
15	36840000	36860000
15	37180000	37200000
15	37940000	37960000
15	38420000	38440000
15	40500000	40520000
15	41380000	41400000
15	42160000	42180000
15	45680000	45700000
15	48320000	48340000
15	48840000	48860000
15	51480000	51500000
15	52780000	52800000
15	55160000	55180000
15	57300000	57320000
15	57560000	57580000
15	58200000	58220000
15	58920000	58940000
15	59640000	59660000
15	60300000	60320000
15	60520000	60540000
15	61840000	61860000
15	62320000	62340000
15	62760000	62780000
15	63120000	63140000
15	64120000	64140000
15	66300000	66320000
15	66900000	66920000
15	67840000	67860000
15	68240000	68260000
15	69460000	69480000
15	71440000	71460000
15	71800000	71820000
15	72720000	72740000
15	73260000	73280000
15	74360000	74380000
15	75320000	75340000
15	76940000	76960000
15	77600000	77620000
15	77880000	77900000
15	80960000	80980000
15	90980000	91000000
15	93040000	93060000
15	95260000	95280000
15	96340000	96360000
15	97820000	97840000
15	100600000	100620000
16	700000	720000
16	2980000	3000000
16	3560000	3580000
16	5120000	5140000
16	8520000	8540000
16	10940000	10960000
16	11360000	11380000
16	11880000	11900000
16	12900000	12920000
16	14260000	14280000
16	16280000	16300000
16	19940000	19960000
16	22560000	22580000
16	23680000	23700000
16	48180000	48200000
16	48680000	48700000
16	49380000	49400000
16	49960000	49980000
16	50840000	50860000
16	52960000	52980000
16	53520000	53540000
16	55380000	55400000
16	63340000	63360000
16	66320000	66340000
16	69340000	69360000
16	70140000	70160000
16	71620000	71640000
16	72780000	72800000
16	73240000	73260000
16	74300000	74320000
16	75780000	75800000
16	77620000	77640000
16	79620000	79640000
16	80500000	80520000
16	80960000	80980000
16	81820000	81840000
16	83860000	83880000
16	84500000	84520000
16	85060000	85080000
16	85760000	85780000
16	86040000	86060000
16	86540000	86560000
16	87300000	87320000
16	87940000	87960000
17	1100000	1120000
17	2380000	2400000
17	2760000	2780000
17	7220000	7240000
17	7680000	7700000
17	8920000	8940000
17	9660000	9680000
17	10300000	10320000
17	18100000	18120000
17	18580000	18600000
17	19900000	19920000
17	28960000	28980000
17	30060000	30080000
17	31400000	31420000
17	31920000	31940000
17	33000000	33020000
17	34420000	34440000
17	35140000	35160000
17	38720000	38740000
17	39960000	39980000
17	41680000	41700000
17	43860000	43880000
17	44720000	44740000
17	45940000	45960000
17	46420000	46440000
17	46560000	46580000
17	48660000	48680000
17	56780000	56800000
17	57100000	57120000
17	57780000	57800000
17	59120000	59140000
17	59620000	59640000
17	60060000	60080000
17	60680000	60700000
17	61440000	61460000
17	61840000	61860000
17	62420000	62440000
17	63420000	63440000
17	65220000	65240000
17	66200000	66220000
17	68500000	68520000
17	70180000	70200000
17	70640000	70660000
17	72580000	72600000
17	73420000	73440000
17	74180000	74200000
17	76760000	76780000
17	77520000	77540000
17	79020000	79040000
17	79720000	79740000
17	81640000	81660000
18	880000	900000
18	3700000	3720000
18	4080000	4100000
18	5060000	5080000
18	6500000	6520000
18	9040000	9060000
18	9960000	9980000
18	21900000	21920000
18	23460000	23480000
18	24840000	24860000
18	32600000	32620000
18	34860000	34880000
18	37260000	37280000
18	45620000	45640000
18	46120000	46140000
18	46760000	46780000
18	47740000	47760000
18	48480000	48500000
18	48660000	48680000
18	49480000	49500000
18	49920000	49940000
18	50440000	50460000
18	50780000	50800000
18	54380000	54400000
18	55060000	55080000
18	56660000	56680000
18	57560000	57580000
18	59140000	59160000
18	61520000	61540000
18	62620000	62640000
18	63000000	63020000
18	63480000	63500000
18	74120000	74140000
18	74600000	74620000
18	76340000	76360000
18	77720000	77740000
19	3240000	3260000
19	9860000	9880000
19	10900000	10920000
19	12620000	12640000
19	13240000	13260000
19	13720000	13740000
19	18420000	18440000
19	33740000	33760000
19	34160000	34180000
19	36220000	36240000
19	37820000	37840000
19	38380000	38400000
19	38980000	39000000
19	40640000	40660000
19	45400000	45420000
19	48620000	48640000
19	55060000	55080000
19	57120000	57140000
20	760000	780000
20	8760000	8780000
20	9400000	9420000
20	9940000	9960000
20	10440000	10460000
20	11580000	11600000
20	14120000	14140000
20	19660000	19680000
20	20060000	20080000
20	22280000	22300000
20	32120000	32140000
20	33740000	33760000
20	34200000	34220000
20	34800000	34820000
20	35320000	35340000
20	35960000	35980000
20	37160000	37180000
20	37580000	37600000
20	38000000	38020000
20	39100000	39120000
20	40960000	40980000
20	41720000	41740000
20	44140000	44160000
20	47180000	47200000
20	47680000	47700000
20	48600000	48620000
20	49540000	49560000
20	49940000	49960000
20	50800000	50820000
20	51320000	51340000
20	51640000	51660000
20	52200000	52220000
20	53540000	53560000
20	54080000	54100000
20	54700000	54720000
20	58220000	58240000
20	58820000	58840000
20	61920000	61940000
21	15560000	15580000
21	15920000	15940000
21	17320000	17340000
21	25400000	25420000
21	26760000	26780000
21	29440000	29460000
21	31660000	31680000
21	32280000	32300000
21	33180000	33200000
21	33540000	33560000
21	33920000	33940000
21	36400000	36420000
21	37020000	37040000
21	38120000	38140000
21	38700000	38720000
21	39180000	39200000
21	39460000	39480000
21	41100000	41120000
21	41540000	41560000
22	26340000	26360000
22	26700000	26720000
22	27860000	27880000
22	28600000	28620000
22	29280000	29300000
22	33060000	33080000
22	36540000	36560000
22	38000000	38020000
22	38700000	38720000
22	39540000	39560000
22	40020000	40040000
22	41640000	41660000
22	43180000	43200000
22	44740000	44760000
22	45580000	45600000
22	45980000	46000000
22	46340000	46360000

## Sheet: HS boundaries in RAD (hg38)
Table S13. Species conserved and human-specific TADs of each adipose tissue across three mammals.
chr	start	end
1	1640000	1660000
1	2100000	2120000
1	16060000	16080000
1	22660000	22680000
1	27300000	27320000
1	31560000	31580000
1	33620000	33640000
1	39580000	39600000
1	43500000	43520000
1	44080000	44100000
1	47320000	47340000
1	47340000	47360000
1	52020000	52040000
1	53420000	53440000
1	56740000	56760000
1	58480000	58500000
1	61500000	61520000
1	61920000	61940000
1	62080000	62100000
1	75900000	75920000
1	79240000	79260000
1	84880000	84900000
1	88080000	88100000
1	91200000	91220000
1	92300000	92320000
1	107200000	107220000
1	117440000	117460000
1	120220000	120240000
1	120680000	120700000
1	121440000	121460000
1	144060000	144080000
1	144640000	144660000
1	144880000	144900000
1	146300000	146320000
1	146420000	146440000
1	148660000	148680000
1	148920000	148940000
1	149400000	149420000
1	152520000	152540000
1	155700000	155720000
1	161020000	161040000
1	200920000	200940000
1	201880000	201900000
1	202300000	202320000
1	202740000	202760000
1	205300000	205320000
1	207660000	207680000
1	211660000	211680000
1	213100000	213120000
1	226020000	226040000
1	226420000	226440000
1	231260000	231280000
1	234100000	234120000
2	9120000	9140000
2	9460000	9480000
2	11520000	11540000
2	11540000	11560000
2	15180000	15200000
2	17660000	17680000
2	22300000	22320000
2	27360000	27380000
2	29280000	29300000
2	31800000	31820000
2	38880000	38900000
2	40100000	40120000
2	40160000	40180000
2	40600000	40620000
2	48100000	48120000
2	56800000	56820000
2	65220000	65240000
2	86780000	86800000
2	87660000	87680000
2	94960000	94980000
2	95380000	95400000
2	102480000	102500000
2	105280000	105300000
2	106120000	106140000
2	110040000	110060000
2	110340000	110360000
2	111520000	111540000
2	112540000	112560000
2	114640000	114660000
2	119640000	119660000
2	121360000	121380000
2	127020000	127040000
2	128780000	128800000
2	132180000	132200000
2	142620000	142640000
2	148520000	148540000
2	150500000	150520000
2	151240000	151260000
2	152100000	152120000
2	154380000	154400000
2	166520000	166540000
2	168940000	168960000
2	170320000	170340000
2	172740000	172760000
2	179120000	179140000
2	190320000	190340000
2	191680000	191700000
2	195740000	195760000
2	203220000	203240000
2	204240000	204260000
2	206160000	206180000
2	210260000	210280000
2	217160000	217180000
2	219380000	219400000
2	220660000	220680000
2	222020000	222040000
2	239460000	239480000
2	240800000	240820000
2	241740000	241760000
3	9680000	9700000
3	10760000	10780000
3	12080000	12100000
3	13480000	13500000
3	13700000	13720000
3	14180000	14200000
3	15580000	15600000
3	24220000	24240000
3	29220000	29240000
3	33040000	33060000
3	36920000	36940000
3	41260000	41280000
3	42220000	42240000
3	44980000	45000000
3	46940000	46960000
3	47820000	47840000
3	49000000	49020000
3	54820000	54840000
3	55800000	55820000
3	59900000	59920000
3	77320000	77340000
3	81300000	81320000
3	82220000	82240000
3	85640000	85660000
3	87240000	87260000
3	106640000	106660000
3	120220000	120240000
3	120840000	120860000
3	125620000	125640000
3	127060000	127080000
3	129340000	129360000
3	146020000	146040000
3	151180000	151200000
3	151280000	151300000
3	155920000	155940000
3	155940000	155960000
3	163020000	163040000
3	179360000	179380000
3	191100000	191120000
3	192780000	192800000
3	196560000	196580000
3	197180000	197200000
4	640000	660000
4	1360000	1380000
4	9380000	9400000
4	10100000	10120000
4	11760000	11780000
4	20260000	20280000
4	23680000	23700000
4	40360000	40380000
4	68640000	68660000
4	72260000	72280000
4	73300000	73320000
4	73600000	73620000
4	76460000	76480000
4	78520000	78540000
4	83440000	83460000
4	93740000	93760000
4	100420000	100440000
4	101760000	101780000
4	104920000	104940000
4	105700000	105720000
4	107680000	107700000
4	118600000	118620000
4	120680000	120700000
4	122360000	122380000
4	123720000	123740000
4	125820000	125840000
4	133060000	133080000
4	137040000	137060000
4	147000000	147020000
4	151420000	151440000
4	155380000	155400000
4	163560000	163580000
4	164760000	164780000
4	168500000	168520000
4	174240000	174260000
4	174740000	174760000
4	185600000	185620000
4	186640000	186660000
5	900000	920000
5	1220000	1240000
5	1700000	1720000
5	10720000	10740000
5	15320000	15340000
5	15360000	15380000
5	21440000	21460000
5	23180000	23200000
5	35580000	35600000
5	43100000	43120000
5	57800000	57820000
5	61860000	61880000
5	64060000	64080000
5	64760000	64780000
5	71280000	71300000
5	71320000	71340000
5	80480000	80500000
5	87720000	87740000
5	96680000	96700000
5	100380000	100400000
5	108560000	108580000
5	117440000	117460000
5	122120000	122140000
5	138160000	138180000
5	140360000	140380000
5	142120000	142140000
5	146100000	146120000
5	147040000	147060000
5	147080000	147100000
5	163440000	163460000
5	167620000	167640000
5	173280000	173300000
5	174900000	174920000
5	177620000	177640000
6	560000	580000
6	3720000	3740000
6	4180000	4200000
6	5440000	5460000
6	10860000	10880000
6	17760000	17780000
6	24380000	24400000
6	26960000	26980000
6	28460000	28480000
6	32060000	32080000
6	33720000	33740000
6	41320000	41340000
6	42920000	42940000
6	43200000	43220000
6	52060000	52080000
6	52720000	52740000
6	53520000	53540000
6	53760000	53780000
6	56640000	56660000
6	56900000	56920000
6	77520000	77540000
6	96500000	96520000
6	104840000	104860000
6	112760000	112780000
6	116160000	116180000
6	123360000	123380000
6	123780000	123800000
6	130200000	130220000
6	136460000	136480000
6	136520000	136540000
6	142620000	142640000
6	143060000	143080000
6	147400000	147420000
6	152400000	152420000
6	154860000	154880000
6	162840000	162860000
6	166760000	166780000
6	167900000	167920000
7	1180000	1200000
7	3260000	3280000
7	11880000	11900000
7	12500000	12520000
7	15240000	15260000
7	17300000	17320000
7	19140000	19160000
7	21600000	21620000
7	28160000	28180000
7	30080000	30100000
7	36880000	36900000
7	37540000	37560000
7	51200000	51220000
7	56260000	56280000
7	60880000	60900000
7	63520000	63540000
7	64720000	64740000
7	66020000	66040000
7	66500000	66520000
7	75140000	75160000
7	75400000	75420000
7	76100000	76120000
7	77340000	77360000
7	93240000	93260000
7	93680000	93700000
7	97900000	97920000
7	98400000	98420000
7	102520000	102540000
7	107820000	107840000
7	111060000	111080000
7	115300000	115320000
7	121160000	121180000
7	134380000	134400000
7	140720000	140740000
7	141780000	141800000
7	142840000	142860000
7	148480000	148500000
7	149840000	149860000
7	154040000	154060000
8	7480000	7500000
8	11340000	11360000
8	15320000	15340000
8	18020000	18040000
8	23460000	23480000
8	24280000	24300000
8	24320000	24340000
8	28400000	28420000
8	38120000	38140000
8	38400000	38420000
8	41500000	41520000
8	48040000	48060000
8	52060000	52080000
8	52520000	52540000
8	52940000	52960000
8	54120000	54140000
8	56900000	56920000
8	57380000	57400000
8	60000000	60020000
8	61520000	61540000
8	64980000	65000000
8	66640000	66660000
8	67080000	67100000
8	85880000	85900000
8	87600000	87620000
8	88340000	88360000
8	90020000	90040000
8	91020000	91040000
8	93640000	93660000
8	106620000	106640000
8	110800000	110820000
8	116480000	116500000
8	118680000	118700000
8	119440000	119460000
8	126300000	126320000
8	131820000	131840000
8	133960000	133980000
8	138700000	138720000
8	140580000	140600000
8	140660000	140680000
8	144460000	144480000
9	4680000	4700000
9	6320000	6340000
9	7560000	7580000
9	10020000	10040000
9	14800000	14820000
9	16160000	16180000
9	26700000	26720000
9	35080000	35100000
9	36400000	36420000
9	39180000	39200000
9	61920000	61940000
9	63160000	63180000
9	64520000	64540000
9	64560000	64580000
9	65940000	65960000
9	67280000	67300000
9	77740000	77760000
9	80180000	80200000
9	87700000	87720000
9	89320000	89340000
9	97380000	97400000
9	99820000	99840000
9	112400000	112420000
9	112860000	112880000
9	114680000	114700000
9	129660000	129680000
9	130660000	130680000
9	134740000	134760000
9	135040000	135060000
10	3160000	3180000
10	15140000	15160000
10	17720000	17740000
10	17820000	17840000
10	18300000	18320000
10	20280000	20300000
10	23900000	23920000
10	32440000	32460000
10	43160000	43180000
10	44380000	44400000
10	46060000	46080000
10	47680000	47700000
10	48960000	48980000
10	61740000	61760000
10	66200000	66220000
10	70420000	70440000
10	81060000	81080000
10	89260000	89280000
10	103400000	103420000
10	103420000	103440000
10	107880000	107900000
10	114400000	114420000
10	114440000	114460000
10	115760000	115780000
10	116460000	116480000
10	122680000	122700000
10	132160000	132180000
10	133260000	133280000
11	540000	560000
11	820000	840000
11	3660000	3680000
11	6780000	6800000
11	7420000	7440000
11	8140000	8160000
11	9520000	9540000
11	13480000	13500000
11	31960000	31980000
11	56800000	56820000
11	63760000	63780000
11	65600000	65620000
11	66060000	66080000
11	70840000	70860000
11	73780000	73800000
11	75280000	75300000
11	76720000	76740000
11	77100000	77120000
11	85800000	85820000
11	85860000	85880000
11	116320000	116340000
11	123060000	123080000
11	125880000	125900000
11	129400000	129420000
11	132240000	132260000
12	2000000	2020000
12	4360000	4380000
12	4800000	4820000
12	5120000	5140000
12	8080000	8100000
12	11520000	11540000
12	13700000	13720000
12	23180000	23200000
12	24840000	24860000
12	31300000	31320000
12	40380000	40400000
12	46260000	46280000
12	46280000	46300000
12	49660000	49680000
12	51860000	51880000
12	53520000	53540000
12	55140000	55160000
12	57760000	57780000
12	59860000	59880000
12	62880000	62900000
12	62980000	63000000
12	75320000	75340000
12	84800000	84820000
12	92940000	92960000
12	96980000	97000000
12	98720000	98740000
12	99780000	99800000
12	100180000	100200000
12	104160000	104180000
12	105100000	105120000
12	111780000	111800000
12	119020000	119040000
12	121380000	121400000
12	121440000	121460000
12	126900000	126920000
12	127400000	127420000
12	131620000	131640000
13	20440000	20460000
13	20900000	20920000
13	23360000	23380000
13	32340000	32360000
13	36820000	36840000
13	52500000	52520000
13	59320000	59340000
13	62020000	62040000
13	65640000	65660000
13	76480000	76500000
13	91000000	91020000
13	92120000	92140000
13	94660000	94680000
13	95500000	95520000
13	101860000	101880000
13	109800000	109820000
13	110520000	110540000
13	110900000	110920000
13	111860000	111880000
14	20680000	20700000
14	21000000	21020000
14	22300000	22320000
14	60320000	60340000
14	64340000	64360000
14	74320000	74340000
14	76420000	76440000
14	77160000	77180000
14	81200000	81220000
14	85580000	85600000
14	86100000	86120000
14	88600000	88620000
15	20080000	20100000
15	22120000	22140000
15	22200000	22220000
15	25520000	25540000
15	28420000	28440000
15	29100000	29120000
15	30300000	30320000
15	32460000	32480000
15	39140000	39160000
15	42660000	42680000
15	43020000	43040000
15	44820000	44840000
15	45080000	45100000
15	50340000	50360000
15	51840000	51860000
15	61140000	61160000
15	63640000	63660000
15	65440000	65460000
15	66540000	66560000
15	75920000	75940000
15	78560000	78580000
15	82380000	82400000
15	85220000	85240000
15	90640000	90660000
15	91720000	91740000
15	94340000	94360000
15	97260000	97280000
16	1860000	1880000
16	2660000	2680000
16	9640000	9660000
16	10220000	10240000
16	28240000	28260000
16	28940000	28960000
16	32380000	32400000
16	34960000	34980000
16	56800000	56820000
16	64040000	64060000
16	68840000	68860000
16	69140000	69160000
16	69760000	69780000
16	74680000	74700000
16	75480000	75500000
16	78480000	78500000
16	81320000	81340000
16	83460000	83480000
16	89220000	89240000
16	89640000	89660000
17	1600000	1620000
17	1920000	1940000
17	4660000	4680000
17	7020000	7040000
17	8080000	8100000
17	8380000	8400000
17	10860000	10880000
17	14300000	14320000
17	15180000	15200000
17	16000000	16020000
17	16940000	16960000
17	17660000	17680000
17	19080000	19100000
17	19160000	19180000
17	21820000	21840000
17	27140000	27160000
17	27700000	27720000
17	29300000	29320000
17	35620000	35640000
17	36480000	36500000
17	38200000	38220000
17	39260000	39280000
17	40840000	40860000
17	43000000	43020000
17	44380000	44400000
17	45180000	45200000
17	47700000	47720000
17	58480000	58500000
17	62140000	62160000
17	63840000	63860000
17	66680000	66700000
17	68760000	68780000
17	75260000	75280000
17	75920000	75940000
17	77280000	77300000
17	78440000	78460000
17	80040000	80060000
17	80400000	80420000
17	82200000	82220000
17	82720000	82740000
18	680000	700000
18	5880000	5900000
18	6920000	6940000
18	9560000	9580000
18	12300000	12320000
18	23000000	23020000
18	24160000	24180000
18	26300000	26320000
18	28940000	28960000
18	35980000	36000000
18	36820000	36840000
18	51640000	51660000
18	54120000	54140000
18	59340000	59360000
18	59420000	59440000
18	59880000	59900000
18	66460000	66480000
19	540000	560000
19	1860000	1880000
19	2420000	2440000
19	3700000	3720000
19	4220000	4240000
19	4720000	4740000
19	7880000	7900000
19	9120000	9140000
19	10440000	10460000
19	12920000	12940000
19	16180000	16200000
19	16500000	16520000
19	19540000	19560000
19	31500000	31520000
19	33460000	33480000
19	34520000	34540000
19	41640000	41660000
19	44900000	44920000
19	45840000	45860000
19	50900000	50920000
19	52280000	52300000
19	54140000	54160000
20	1740000	1760000
20	3640000	3660000
20	6860000	6880000
20	21160000	21180000
20	23380000	23400000
20	24940000	24960000
20	32820000	32840000
20	33340000	33360000
20	36200000	36220000
20	40720000	40740000
20	42600000	42620000
20	43640000	43660000
20	44940000	44960000
20	45980000	46000000
20	46720000	46740000
20	56280000	56300000
20	57560000	57580000
20	59900000	59920000
20	61280000	61300000
20	62420000	62440000
20	62860000	62880000
21	7380000	7400000
21	18380000	18400000
21	20960000	20980000
21	28060000	28080000
21	38420000	38440000
21	39780000	39800000
21	41800000	41820000
21	42140000	42160000
21	42520000	42540000
21	45200000	45220000
22	12220000	12240000
22	15860000	15880000
22	18520000	18540000
22	18800000	18820000
22	20800000	20820000
22	23120000	23140000
22	24600000	24620000
22	24880000	24900000
22	27380000	27400000
22	29560000	29580000
22	30920000	30940000
22	31960000	31980000
22	39140000	39160000
22	43400000	43420000
22	45120000	45140000
22	50160000	50180000
