# Supplementary material for: Comparative three-dimensional genome architectures of adipose tissues provide insight into human-specific regulation of metabolic homeostasis
Source: J Biol Chem. 2023 Apr 27;299(6):104757. doi: 10.1016/j.jbc.2023.104757 (PMC10245122; doi:10.1016/j.jbc.2023.104757)
Supplement: Supplementary Table 14 [file mmc14.xlsx]

## Sheet: Cons PEIs in SAT (hg38)
Table S14. Species conserved and human-specific PEIs of each adipose tissue across three mammals.
Target gene	chr	Enhancer start	Enhancer end	Promoter start	Promoter end
ENSG00000000938	1	27290000	27300000	27630000	27640000
ENSG00000000938	1	27650000	27660000	27630000	27640000
ENSG00000001460	1	24180000	24190000	24410000	24420000
ENSG00000001460	1	24200000	24210000	24410000	24420000
ENSG00000001460	1	24210000	24220000	24410000	24420000
ENSG00000001460	1	24580000	24590000	24410000	24420000
ENSG00000001461	1	24180000	24190000	24410000	24420000
ENSG00000001461	1	24580000	24590000	24410000	24420000
ENSG00000003056	12	9040000	9050000	8950000	8960000
ENSG00000003137	2	71920000	71930000	72140000	72150000
ENSG00000003137	2	71930000	71940000	72140000	72150000
ENSG00000003137	2	71940000	71950000	72140000	72150000
ENSG00000004399	3	129480000	129490000	129600000	129610000
ENSG00000004399	3	129490000	129500000	129600000	129610000
ENSG00000004799	7	95540000	95550000	95590000	95600000
ENSG00000004799	7	95550000	95560000	95590000	95600000
ENSG00000004838	3	50360000	50370000	50340000	50350000
ENSG00000004838	3	50530000	50540000	50340000	50350000
ENSG00000004838	3	50540000	50550000	50340000	50350000
ENSG00000004838	3	50550000	50560000	50340000	50350000
ENSG00000005073	7	27590000	27600000	27180000	27190000
ENSG00000005073	7	28020000	28030000	27180000	27190000
ENSG00000005073	7	28040000	28050000	27180000	27190000
ENSG00000005102	17	43580000	43590000	43660000	43670000
ENSG00000005102	17	43590000	43600000	43660000	43670000
ENSG00000005102	17	43600000	43610000	43660000	43670000
ENSG00000005102	17	43610000	43620000	43660000	43670000
ENSG00000005156	17	35090000	35100000	34970000	34980000
ENSG00000005238	9	35260000	35270000	35110000	35120000
ENSG00000005339	16	3690000	3700000	3880000	3890000
ENSG00000005882	17	50010000	50020000	50090000	50100000
ENSG00000005882	17	50020000	50030000	50090000	50100000
ENSG00000005882	17	50030000	50040000	50090000	50100000
ENSG00000005884	17	50020000	50030000	50050000	50060000
ENSG00000006015	19	18840000	18850000	18580000	18590000
ENSG00000006015	19	18850000	18860000	18580000	18590000
ENSG00000006015	19	18860000	18870000	18580000	18590000
ENSG00000006015	19	18870000	18880000	18580000	18590000
ENSG00000006016	19	18670000	18680000	18600000	18610000
ENSG00000006016	19	18810000	18820000	18600000	18610000
ENSG00000006016	19	18830000	18840000	18600000	18610000
ENSG00000006016	19	18840000	18850000	18600000	18610000
ENSG00000006016	19	18850000	18860000	18600000	18610000
ENSG00000006042	17	32770000	32780000	32920000	32930000
ENSG00000006062	17	45370000	45380000	45310000	45320000
ENSG00000006118	11	61130000	61140000	60920000	60930000
ENSG00000006118	11	61140000	61150000	60920000	60930000
ENSG00000006128	7	97740000	97750000	97720000	97730000
ENSG00000006282	17	50690000	50700000	50540000	50550000
ENSG00000006282	17	50840000	50850000	50540000	50550000
ENSG00000006283	17	50690000	50700000	50550000	50560000
ENSG00000006451	7	39730000	39740000	39620000	39630000
ENSG00000006459	7	140310000	140320000	140170000	140180000
ENSG00000006459	7	140330000	140340000	140170000	140180000
ENSG00000006459	7	140350000	140360000	140170000	140180000
ENSG00000006468	7	14010000	14020000	13990000	14000000
ENSG00000006704	7	74570000	74580000	74450000	74460000
ENSG00000006837	5	134530000	134540000	134370000	134380000
ENSG00000006837	5	134540000	134550000	134370000	134380000
ENSG00000006837	5	134550000	134560000	134370000	134380000
ENSG00000006837	5	134560000	134570000	134370000	134380000
ENSG00000006837	5	134570000	134580000	134370000	134380000
ENSG00000006837	5	134580000	134590000	134370000	134380000
ENSG00000006837	5	134590000	134600000	134370000	134380000
ENSG00000006837	5	134600000	134610000	134370000	134380000
ENSG00000006837	5	134610000	134620000	134370000	134380000
ENSG00000006837	5	134620000	134630000	134370000	134380000
ENSG00000007080	19	17990000	18000000	17930000	17940000
ENSG00000007080	19	18060000	18070000	17930000	17940000
ENSG00000007237	17	10010000	10020000	10190000	10200000
ENSG00000007237	17	10030000	10040000	10190000	10200000
ENSG00000007237	17	10120000	10130000	10190000	10200000
ENSG00000007237	17	10210000	10220000	10190000	10200000
ENSG00000007237	17	9960000	9970000	10190000	10200000
ENSG00000007237	17	9970000	9980000	10190000	10200000
ENSG00000007237	17	9980000	9990000	10190000	10200000
ENSG00000007237	17	9990000	10000000	10190000	10200000
ENSG00000007402	3	50390000	50400000	50500000	50510000
ENSG00000007402	3	50410000	50420000	50500000	50510000
ENSG00000007402	3	50520000	50530000	50500000	50510000
ENSG00000007866	6	35740000	35750000	35490000	35500000
ENSG00000007933	1	171190000	171200000	171090000	171100000
ENSG00000007944	6	15690000	15700000	16120000	16130000
ENSG00000007968	1	23490000	23500000	23530000	23540000
ENSG00000007968	1	23610000	23620000	23530000	23540000
ENSG00000007968	1	23620000	23630000	23530000	23540000
ENSG00000007968	1	23630000	23640000	23530000	23540000
ENSG00000007968	1	23650000	23660000	23530000	23540000
ENSG00000007968	1	23690000	23700000	23530000	23540000
ENSG00000008083	6	14200000	14210000	15240000	15250000
ENSG00000008118	1	209690000	209700000	209580000	209590000
ENSG00000008130	1	1900000	1910000	1780000	1790000
ENSG00000008256	7	6160000	6170000	6270000	6280000
ENSG00000008256	7	6170000	6180000	6270000	6280000
ENSG00000008256	7	6180000	6190000	6270000	6280000
ENSG00000008256	7	6190000	6200000	6270000	6280000
ENSG00000008256	7	6300000	6310000	6270000	6280000
ENSG00000008256	7	6310000	6320000	6270000	6280000
ENSG00000008282	7	106070000	106080000	106110000	106120000
ENSG00000008323	12	6050000	6060000	6310000	6320000
ENSG00000008441	19	13040000	13050000	12990000	13000000
ENSG00000008441	19	13060000	13070000	12990000	13000000
ENSG00000008441	19	13070000	13080000	12990000	13000000
ENSG00000008441	19	13090000	13100000	12990000	13000000
ENSG00000009413	6	111550000	111560000	111480000	111490000
ENSG00000009413	6	111560000	111570000	111480000	111490000
ENSG00000009413	6	111570000	111580000	111480000	111490000
ENSG00000009413	6	111580000	111590000	111480000	111490000
ENSG00000009413	6	111590000	111600000	111480000	111490000
ENSG00000009413	6	111610000	111620000	111480000	111490000
ENSG00000009413	6	111640000	111650000	111480000	111490000
ENSG00000009413	6	111650000	111660000	111480000	111490000
ENSG00000009413	6	111660000	111670000	111480000	111490000
ENSG00000009413	6	111680000	111690000	111480000	111490000
ENSG00000010017	6	13620000	13630000	13710000	13720000
ENSG00000010072	1	231570000	231580000	231330000	231340000
ENSG00000010072	1	231580000	231590000	231330000	231340000
ENSG00000010072	1	231590000	231600000	231330000	231340000
ENSG00000010072	1	231600000	231610000	231330000	231340000
ENSG00000010278	12	6270000	6280000	6190000	6200000
ENSG00000010278	12	6280000	6290000	6190000	6200000
ENSG00000010292	12	6510000	6520000	6490000	6500000
ENSG00000010539	16	3450000	3460000	3230000	3240000
ENSG00000010810	6	111720000	111730000	111870000	111880000
ENSG00000010810	6	111730000	111740000	111870000	111880000
ENSG00000010810	6	111750000	111760000	111870000	111880000
ENSG00000010810	6	111980000	111990000	111870000	111880000
ENSG00000010810	6	111990000	112000000	111870000	111880000
ENSG00000010810	6	112000000	112010000	111870000	111880000
ENSG00000010818	6	142690000	142700000	142950000	142960000
ENSG00000011243	19	15260000	15270000	15410000	15420000
ENSG00000011332	19	37890000	37900000	38230000	38240000
ENSG00000011465	12	91220000	91230000	91180000	91190000
ENSG00000011465	12	91230000	91240000	91180000	91190000
ENSG00000011465	12	91250000	91260000	91180000	91190000
ENSG00000011465	12	91320000	91330000	91180000	91190000
ENSG00000011465	12	91330000	91340000	91180000	91190000
ENSG00000013306	17	44210000	44220000	44320000	44330000
ENSG00000013306	17	44240000	44250000	44320000	44330000
ENSG00000013523	14	76710000	76720000	76820000	76830000
ENSG00000013561	5	141670000	141680000	141950000	141960000
ENSG00000013561	5	141690000	141700000	141950000	141960000
ENSG00000013561	5	141700000	141710000	141950000	141960000
ENSG00000015153	12	42130000	42140000	42230000	42240000
ENSG00000015153	12	42150000	42160000	42230000	42240000
ENSG00000017427	12	102110000	102120000	102480000	102490000
ENSG00000018280	2	218280000	218290000	218380000	218390000
ENSG00000018280	2	218300000	218310000	218380000	218390000
ENSG00000018280	2	218320000	218330000	218380000	218390000
ENSG00000019186	20	54100000	54110000	54170000	54180000
ENSG00000019186	20	54120000	54130000	54170000	54180000
ENSG00000019186	20	54130000	54140000	54170000	54180000
ENSG00000019485	11	44930000	44940000	45090000	45100000
ENSG00000019485	11	44940000	44950000	45090000	45100000
ENSG00000019505	11	45110000	45120000	45280000	45290000
ENSG00000019505	11	45130000	45140000	45280000	45290000
ENSG00000019505	11	45140000	45150000	45280000	45290000
ENSG00000019549	8	48280000	48290000	48920000	48930000
ENSG00000019549	8	48300000	48310000	48920000	48930000
ENSG00000019549	8	48310000	48320000	48920000	48930000
ENSG00000019549	8	48320000	48330000	48920000	48930000
ENSG00000019549	8	48470000	48480000	48920000	48930000
ENSG00000019549	8	48500000	48510000	48920000	48930000
ENSG00000019549	8	48510000	48520000	48920000	48930000
ENSG00000019549	8	48580000	48590000	48920000	48930000
ENSG00000019549	8	48670000	48680000	48920000	48930000
ENSG00000020181	8	37840000	37850000	37780000	37790000
ENSG00000020181	8	37910000	37920000	37780000	37790000
ENSG00000020181	8	37930000	37940000	37780000	37790000
ENSG00000020577	14	54650000	54660000	54560000	54570000
ENSG00000020577	14	54670000	54680000	54560000	54570000
ENSG00000020577	14	54680000	54690000	54560000	54570000
ENSG00000020577	14	54690000	54700000	54560000	54570000
ENSG00000020577	14	54700000	54710000	54560000	54570000
ENSG00000020577	14	54710000	54720000	54560000	54570000
ENSG00000020577	14	54720000	54730000	54560000	54570000
ENSG00000020577	14	54730000	54740000	54560000	54570000
ENSG00000020577	14	54740000	54750000	54560000	54570000
ENSG00000020577	14	54750000	54760000	54560000	54570000
ENSG00000020577	14	54760000	54770000	54560000	54570000
ENSG00000020577	14	54770000	54780000	54560000	54570000
ENSG00000020577	14	54780000	54790000	54560000	54570000
ENSG00000020577	14	54790000	54800000	54560000	54570000
ENSG00000020577	14	54800000	54810000	54560000	54570000
ENSG00000020577	14	54810000	54820000	54560000	54570000
ENSG00000021355	6	2940000	2950000	2840000	2850000
ENSG00000022277	20	56400000	56410000	56460000	56470000
ENSG00000022277	20	56420000	56430000	56460000	56470000
ENSG00000023608	14	61460000	61470000	61760000	61770000
ENSG00000023734	12	15580000	15590000	15880000	15890000
ENSG00000023734	12	15590000	15600000	15880000	15890000
ENSG00000023892	6	35420000	35430000	35290000	35300000
ENSG00000023892	6	35430000	35440000	35290000	35300000
ENSG00000023892	6	35440000	35450000	35290000	35300000
ENSG00000024422	19	47420000	47430000	47710000	47720000
ENSG00000024422	19	47430000	47440000	47710000	47720000
ENSG00000024422	19	47440000	47450000	47710000	47720000
ENSG00000024422	19	47730000	47740000	47710000	47720000
ENSG00000024862	6	138580000	138590000	138770000	138780000
ENSG00000024862	6	138590000	138600000	138770000	138780000
ENSG00000026025	10	16950000	16960000	17220000	17230000
ENSG00000026025	10	16960000	16970000	17220000	17230000
ENSG00000026025	10	16970000	16980000	17220000	17230000
ENSG00000026025	10	16990000	17000000	17220000	17230000
ENSG00000026025	10	17000000	17010000	17220000	17230000
ENSG00000026025	10	17010000	17020000	17220000	17230000
ENSG00000026025	10	17020000	17030000	17220000	17230000
ENSG00000026025	10	17030000	17040000	17220000	17230000
ENSG00000026025	10	17080000	17090000	17220000	17230000
ENSG00000026025	10	17140000	17150000	17220000	17230000
ENSG00000026103	10	88930000	88940000	88980000	88990000
ENSG00000028203	12	95120000	95130000	95210000	95220000
ENSG00000028203	12	95130000	95140000	95210000	95220000
ENSG00000028277	19	42100000	42110000	42190000	42200000
ENSG00000028839	6	134060000	134070000	133940000	133950000
ENSG00000028839	6	134080000	134090000	133940000	133950000
ENSG00000028839	6	134090000	134100000	133940000	133950000
ENSG00000028839	6	134140000	134150000	133940000	133950000
ENSG00000029363	6	135480000	135490000	136280000	136290000
ENSG00000029364	14	69240000	69250000	69390000	69400000
ENSG00000030110	6	33690000	33700000	33580000	33590000
ENSG00000030582	17	44190000	44200000	44340000	44350000
ENSG00000030582	17	44210000	44220000	44340000	44350000
ENSG00000031081	3	119440000	119450000	119290000	119300000
ENSG00000031691	6	49480000	49490000	49460000	49470000
ENSG00000033030	12	122290000	122300000	122500000	122510000
ENSG00000033030	12	122320000	122330000	122500000	122510000
ENSG00000033030	12	122330000	122340000	122500000	122510000
ENSG00000033327	11	78220000	78230000	78420000	78430000
ENSG00000033327	11	78230000	78240000	78420000	78430000
ENSG00000033327	11	78560000	78570000	78420000	78430000
ENSG00000033627	17	42500000	42510000	42450000	42460000
ENSG00000033867	3	27650000	27660000	27480000	27490000
ENSG00000035403	10	73970000	73980000	73990000	74000000
ENSG00000035403	10	74080000	74090000	73990000	74000000
ENSG00000035862	17	78850000	78860000	78920000	78930000
ENSG00000035862	17	78860000	78870000	78920000	78930000
ENSG00000035862	17	78870000	78880000	78920000	78930000
ENSG00000035862	17	78880000	78890000	78920000	78930000
ENSG00000035862	17	78890000	78900000	78920000	78930000
ENSG00000036054	3	99830000	99840000	100250000	100260000
ENSG00000036054	3	99840000	99850000	100250000	100260000
ENSG00000036530	14	99880000	99890000	99680000	99690000
ENSG00000036530	14	99890000	99900000	99680000	99690000
ENSG00000036672	11	119460000	119470000	119380000	119390000
ENSG00000036672	11	119470000	119480000	119380000	119390000
ENSG00000037241	5	172700000	172710000	172950000	172960000
ENSG00000037241	5	172710000	172720000	172950000	172960000
ENSG00000037897	12	57890000	57900000	57770000	57780000
ENSG00000037965	12	54160000	54170000	54000000	54010000
ENSG00000037965	12	54170000	54180000	54000000	54010000
ENSG00000037965	12	54180000	54190000	54000000	54010000
ENSG00000037965	12	54200000	54210000	54000000	54010000
ENSG00000037965	12	54210000	54220000	54000000	54010000
ENSG00000037965	12	54220000	54230000	54000000	54010000
ENSG00000037965	12	54230000	54240000	54000000	54010000
ENSG00000038382	5	14230000	14240000	14140000	14150000
ENSG00000038382	5	14240000	14250000	14140000	14150000
ENSG00000038382	5	14250000	14260000	14140000	14150000
ENSG00000038382	5	14260000	14270000	14140000	14150000
ENSG00000038382	5	14270000	14280000	14140000	14150000
ENSG00000038382	5	14280000	14290000	14140000	14150000
ENSG00000038945	8	16540000	16550000	16560000	16570000
ENSG00000039123	5	55700000	55710000	55300000	55310000
ENSG00000039987	19	12840000	12850000	12750000	12760000
ENSG00000040487	1	19640000	19650000	19310000	19320000
ENSG00000040487	1	19650000	19660000	19310000	19320000
ENSG00000040608	22	20140000	20150000	20280000	20290000
ENSG00000040608	22	20170000	20180000	20280000	20290000
ENSG00000041802	3	194940000	194950000	194670000	194680000
ENSG00000041802	3	194960000	194970000	194670000	194680000
ENSG00000041802	3	195080000	195090000	194670000	194680000
ENSG00000041802	3	195100000	195110000	194670000	194680000
ENSG00000041802	3	195110000	195120000	194670000	194680000
ENSG00000041802	3	195120000	195130000	194670000	194680000
ENSG00000041802	3	195130000	195140000	194670000	194680000
ENSG00000041802	3	195180000	195190000	194670000	194680000
ENSG00000041802	3	195200000	195210000	194670000	194680000
ENSG00000041802	3	195220000	195230000	194670000	194680000
ENSG00000041802	3	195230000	195240000	194670000	194680000
ENSG00000041802	3	195250000	195260000	194670000	194680000
ENSG00000041802	3	195260000	195270000	194670000	194680000
ENSG00000041880	3	52140000	52150000	51940000	51950000
ENSG00000042493	2	85540000	85550000	85420000	85430000
ENSG00000042493	2	85570000	85580000	85420000	85430000
ENSG00000042753	19	46950000	46960000	46850000	46860000
ENSG00000042753	19	46960000	46970000	46850000	46860000
ENSG00000042753	19	46970000	46980000	46850000	46860000
ENSG00000042753	19	46980000	46990000	46850000	46860000
ENSG00000042753	19	47000000	47010000	46850000	46860000
ENSG00000042753	19	47020000	47030000	46850000	46860000
ENSG00000042753	19	47030000	47040000	46850000	46860000
ENSG00000042832	8	133170000	133180000	132860000	132870000
ENSG00000042832	8	133180000	133190000	132860000	132870000
ENSG00000042832	8	133200000	133210000	132860000	132870000
ENSG00000042832	8	133440000	133450000	132860000	132870000
ENSG00000042832	8	133470000	133480000	132860000	132870000
ENSG00000043039	11	129720000	129730000	129370000	129380000
ENSG00000043039	11	129740000	129750000	129370000	129380000
ENSG00000043039	11	129750000	129760000	129370000	129380000
ENSG00000043143	5	134360000	134370000	134520000	134530000
ENSG00000043143	5	134380000	134390000	134520000	134530000
ENSG00000043143	5	134390000	134400000	134520000	134530000
ENSG00000043143	5	134400000	134410000	134520000	134530000
ENSG00000043143	5	134420000	134430000	134520000	134530000
ENSG00000043143	5	134430000	134440000	134520000	134530000
ENSG00000043143	5	134440000	134450000	134520000	134530000
ENSG00000043143	5	134450000	134460000	134520000	134530000
ENSG00000043143	5	134460000	134470000	134520000	134530000
ENSG00000043462	5	170270000	170280000	170290000	170300000
ENSG00000048342	4	15230000	15240000	15460000	15470000
ENSG00000048471	16	12030000	12040000	11970000	11980000
ENSG00000048471	16	12050000	12060000	11970000	11980000
ENSG00000048544	6	42540000	42550000	42210000	42220000
ENSG00000049239	1	9480000	9490000	9230000	9240000
ENSG00000049540	7	73870000	73880000	74020000	74030000
ENSG00000049540	7	73880000	73890000	74020000	74030000
ENSG00000049540	7	73890000	73900000	74020000	74030000
ENSG00000049540	7	73900000	73910000	74020000	74030000
ENSG00000049540	7	73910000	73920000	74020000	74030000
ENSG00000049759	18	58110000	58120000	58040000	58050000
ENSG00000049860	5	73890000	73900000	74640000	74650000
ENSG00000049860	5	73900000	73910000	74640000	74650000
ENSG00000049883	5	71770000	71780000	72310000	72320000
ENSG00000050344	7	26170000	26180000	26150000	26160000
ENSG00000050393	6	14040000	14050000	13810000	13820000
ENSG00000050393	6	14050000	14060000	13810000	13820000
ENSG00000050405	12	50180000	50190000	50280000	50290000
ENSG00000050405	12	50200000	50210000	50280000	50290000
ENSG00000050405	12	50220000	50230000	50280000	50290000
ENSG00000050405	12	50230000	50240000	50280000	50290000
ENSG00000050405	12	50240000	50250000	50280000	50290000
ENSG00000050820	16	75390000	75400000	75260000	75270000
ENSG00000051382	3	138690000	138700000	138830000	138840000
ENSG00000051825	12	123600000	123610000	123240000	123250000
ENSG00000051825	12	123610000	123620000	123240000	123250000
ENSG00000052802	4	165210000	165220000	165320000	165330000
ENSG00000053438	20	37230000	37240000	37520000	37530000
ENSG00000053770	14	57240000	57250000	57260000	57270000
ENSG00000054116	1	36180000	36190000	36150000	36160000
ENSG00000054116	1	36200000	36210000	36150000	36160000
ENSG00000054116	1	36270000	36280000	36150000	36160000
ENSG00000054116	1	36280000	36290000	36150000	36160000
ENSG00000054116	1	36290000	36300000	36150000	36160000
ENSG00000054116	1	36340000	36350000	36150000	36160000
ENSG00000054118	1	36270000	36280000	36220000	36230000
ENSG00000054356	2	219140000	219150000	219300000	219310000
ENSG00000054598	6	2110000	2120000	1600000	1610000
ENSG00000054598	6	2360000	2370000	1600000	1610000
ENSG00000054796	20	57060000	57070000	57330000	57340000
ENSG00000054796	20	57080000	57090000	57330000	57340000
ENSG00000054796	20	57090000	57100000	57330000	57340000
ENSG00000054796	20	57100000	57110000	57330000	57340000
ENSG00000055044	2	202510000	202520000	202260000	202270000
ENSG00000055483	17	78960000	78970000	78840000	78850000
ENSG00000055483	17	78990000	79000000	78840000	78850000
ENSG00000055609	7	152330000	152340000	152430000	152440000
ENSG00000055950	10	101010000	101020000	100980000	100990000
ENSG00000055957	3	53070000	53080000	52770000	52780000
ENSG00000056558	9	120860000	120870000	120920000	120930000
ENSG00000056558	9	120880000	120890000	120920000	120930000
ENSG00000056972	6	111470000	111480000	111600000	111610000
ENSG00000056972	6	111540000	111550000	111600000	111610000
ENSG00000056972	6	111570000	111580000	111600000	111610000
ENSG00000057704	12	94740000	94750000	94650000	94660000
ENSG00000058272	12	79810000	79820000	79930000	79940000
ENSG00000058600	16	22190000	22200000	22290000	22300000
ENSG00000058600	16	22210000	22220000	22290000	22300000
ENSG00000058600	16	22220000	22230000	22290000	22300000
ENSG00000058668	1	203500000	203510000	203620000	203630000
ENSG00000058668	1	203510000	203520000	203620000	203630000
ENSG00000058668	1	203680000	203690000	203620000	203630000
ENSG00000058668	1	203690000	203700000	203620000	203630000
ENSG00000058668	1	203700000	203710000	203620000	203630000
ENSG00000058799	1	53950000	53960000	53880000	53890000
ENSG00000058799	1	53960000	53970000	53880000	53890000
ENSG00000058804	1	53810000	53820000	53830000	53840000
ENSG00000059588	1	235080000	235090000	234480000	234490000
ENSG00000059588	1	235090000	235100000	234480000	234490000
ENSG00000059588	1	235100000	235110000	234480000	234490000
ENSG00000059588	1	235110000	235120000	234480000	234490000
ENSG00000059588	1	235410000	235420000	234480000	234490000
ENSG00000059588	1	235420000	235430000	234480000	234490000
ENSG00000059728	2	70050000	70060000	69890000	69900000
ENSG00000059728	2	70060000	70070000	69890000	69900000
ENSG00000059728	2	70070000	70080000	69890000	69900000
ENSG00000059728	2	70130000	70140000	69890000	69900000
ENSG00000059728	2	70170000	70180000	69890000	69900000
ENSG00000059728	2	70190000	70200000	69890000	69900000
ENSG00000059728	2	70260000	70270000	69890000	69900000
ENSG00000060069	18	79370000	79380000	79680000	79690000
ENSG00000060237	12	560000	570000	750000	760000
ENSG00000060237	12	570000	580000	750000	760000
ENSG00000060237	12	580000	590000	750000	760000
ENSG00000060237	12	590000	600000	750000	760000
ENSG00000060237	12	600000	610000	750000	760000
ENSG00000060237	12	610000	620000	750000	760000
ENSG00000060237	12	620000	630000	750000	760000
ENSG00000060237	12	630000	640000	750000	760000
ENSG00000060237	12	640000	650000	750000	760000
ENSG00000060237	12	800000	810000	750000	760000
ENSG00000060237	12	810000	820000	750000	760000
ENSG00000060642	1	26600000	26610000	26780000	26790000
ENSG00000060642	1	26610000	26620000	26780000	26790000
ENSG00000060642	1	26620000	26630000	26780000	26790000
ENSG00000060642	1	26650000	26660000	26780000	26790000
ENSG00000060642	1	26700000	26710000	26780000	26790000
ENSG00000060642	1	26720000	26730000	26780000	26790000
ENSG00000061273	12	47710000	47720000	47830000	47840000
ENSG00000061938	3	195860000	195870000	195910000	195920000
ENSG00000062485	12	56320000	56330000	56300000	56310000
ENSG00000062598	20	46120000	46130000	46430000	46440000
ENSG00000062598	20	46130000	46140000	46430000	46440000
ENSG00000062716	17	59860000	59870000	59700000	59710000
ENSG00000063169	19	47690000	47700000	47600000	47610000
ENSG00000063169	19	47700000	47710000	47600000	47610000
ENSG00000063660	2	240230000	240240000	240430000	240440000
ENSG00000063660	2	240240000	240250000	240430000	240440000
ENSG00000063660	2	240250000	240260000	240430000	240440000
ENSG00000064042	4	41600000	41610000	41350000	41360000
ENSG00000064042	4	41610000	41620000	41350000	41360000
ENSG00000064042	4	41630000	41640000	41350000	41360000
ENSG00000064042	4	41640000	41650000	41350000	41360000
ENSG00000064042	4	41650000	41660000	41350000	41360000
ENSG00000064115	12	27310000	27320000	27010000	27020000
ENSG00000064195	17	49550000	49560000	49990000	50000000
ENSG00000064195	17	49580000	49590000	49990000	50000000
ENSG00000064195	17	49860000	49870000	49990000	50000000
ENSG00000064195	17	49870000	49880000	49990000	50000000
ENSG00000064195	17	49880000	49890000	49990000	50000000
ENSG00000064199	11	124740000	124750000	124670000	124680000
ENSG00000064199	11	124830000	124840000	124670000	124680000
ENSG00000064199	11	124840000	124850000	124670000	124680000
ENSG00000064199	11	124850000	124860000	124670000	124680000
ENSG00000064300	17	49550000	49560000	49490000	49500000
ENSG00000064703	1	111480000	111490000	111750000	111760000
ENSG00000064703	1	111510000	111520000	111750000	111760000
ENSG00000064989	2	186860000	186870000	187450000	187460000
ENSG00000064989	2	186870000	186880000	187450000	187460000
ENSG00000064989	2	186880000	186890000	187450000	187460000
ENSG00000064989	2	186890000	186900000	187450000	187460000
ENSG00000064989	2	186900000	186910000	187450000	187460000
ENSG00000064989	2	186990000	187000000	187450000	187460000
ENSG00000065135	1	109630000	109640000	109540000	109550000
ENSG00000065320	17	9510000	9520000	9010000	9020000
ENSG00000065413	2	197030000	197040000	197310000	197320000
ENSG00000065413	2	197170000	197180000	197310000	197320000
ENSG00000065413	2	197180000	197190000	197310000	197320000
ENSG00000065413	2	197190000	197200000	197310000	197320000
ENSG00000065413	2	197200000	197210000	197310000	197320000
ENSG00000065413	2	197210000	197220000	197310000	197320000
ENSG00000065491	6	37030000	37040000	37250000	37260000
ENSG00000065526	1	15910000	15920000	15830000	15840000
ENSG00000065526	1	15920000	15930000	15830000	15840000
ENSG00000065526	1	15940000	15950000	15830000	15840000
ENSG00000065526	1	15950000	15960000	15830000	15840000
ENSG00000065600	1	212070000	212080000	212410000	212420000
ENSG00000065600	1	212080000	212090000	212410000	212420000
ENSG00000066027	1	212060000	212070000	212280000	212290000
ENSG00000066027	1	212070000	212080000	212280000	212290000
ENSG00000066027	1	212100000	212110000	212280000	212290000
ENSG00000066027	1	212120000	212130000	212280000	212290000
ENSG00000066027	1	212130000	212140000	212280000	212290000
ENSG00000066027	1	212140000	212150000	212280000	212290000
ENSG00000066027	1	212180000	212190000	212280000	212290000
ENSG00000066084	12	50580000	50590000	50500000	50510000
ENSG00000066084	12	50590000	50600000	50500000	50510000
ENSG00000066084	12	50600000	50610000	50500000	50510000
ENSG00000066084	12	50610000	50620000	50500000	50510000
ENSG00000066084	12	50620000	50630000	50500000	50510000
ENSG00000066084	12	50630000	50640000	50500000	50510000
ENSG00000066084	12	50640000	50650000	50500000	50510000
ENSG00000066084	12	50660000	50670000	50500000	50510000
ENSG00000066084	12	50670000	50680000	50500000	50510000
ENSG00000066084	12	50690000	50700000	50500000	50510000
ENSG00000066084	12	50700000	50710000	50500000	50510000
ENSG00000066084	12	50720000	50730000	50500000	50510000
ENSG00000066084	12	50730000	50740000	50500000	50510000
ENSG00000066117	12	50170000	50180000	50080000	50090000
ENSG00000066117	12	50180000	50190000	50080000	50090000
ENSG00000066117	12	50310000	50320000	50080000	50090000
ENSG00000066455	14	92690000	92700000	92790000	92800000
ENSG00000066629	14	99840000	99850000	99730000	99740000
ENSG00000066629	14	99860000	99870000	99730000	99740000
ENSG00000066629	14	99870000	99880000	99730000	99740000
ENSG00000066629	14	99880000	99890000	99730000	99740000
ENSG00000066629	14	99930000	99940000	99730000	99740000
ENSG00000066827	8	134830000	134840000	134710000	134720000
ENSG00000066827	8	134840000	134850000	134710000	134720000
ENSG00000066827	8	134870000	134880000	134710000	134720000
ENSG00000066827	8	134880000	134890000	134710000	134720000
ENSG00000067082	10	3800000	3810000	3780000	3790000
ENSG00000067082	10	4320000	4330000	3780000	3790000
ENSG00000067182	12	6380000	6390000	6340000	6350000
ENSG00000067182	12	6420000	6430000	6340000	6350000
ENSG00000067221	15	74030000	74040000	73990000	74000000
ENSG00000067248	5	55700000	55710000	55300000	55310000
ENSG00000067596	17	43400000	43410000	43480000	43490000
ENSG00000067900	18	20950000	20960000	21110000	21120000
ENSG00000067900	18	20970000	20980000	21110000	21120000
ENSG00000067900	18	20980000	20990000	21110000	21120000
ENSG00000067900	18	21000000	21010000	21110000	21120000
ENSG00000067900	18	21160000	21170000	21110000	21120000
ENSG00000068028	3	50360000	50370000	50340000	50350000
ENSG00000068028	3	50530000	50540000	50340000	50350000
ENSG00000068028	3	50540000	50550000	50340000	50350000
ENSG00000068028	3	50550000	50560000	50340000	50350000
ENSG00000068137	17	42570000	42580000	42670000	42680000
ENSG00000068137	17	42600000	42610000	42670000	42680000
ENSG00000068654	2	85820000	85830000	86100000	86110000
ENSG00000068903	19	38790000	38800000	38890000	38900000
ENSG00000069667	15	61250000	61260000	61230000	61240000
ENSG00000069702	1	91510000	91520000	91900000	91910000
ENSG00000069702	1	91520000	91530000	91900000	91910000
ENSG00000069702	1	91560000	91570000	91900000	91910000
ENSG00000069943	15	55210000	55220000	55310000	55320000
ENSG00000069943	15	55220000	55230000	55310000	55320000
ENSG00000069974	15	55180000	55190000	55310000	55320000
ENSG00000069974	15	55210000	55220000	55310000	55320000
ENSG00000069974	15	55220000	55230000	55310000	55320000
ENSG00000070018	12	12090000	12100000	12260000	12270000
ENSG00000070367	14	57240000	57250000	57260000	57270000
ENSG00000070501	8	42160000	42170000	42330000	42340000
ENSG00000070501	8	42170000	42180000	42330000	42340000
ENSG00000070501	8	42180000	42190000	42330000	42340000
ENSG00000070540	17	68280000	68290000	68450000	68460000
ENSG00000070540	17	68300000	68310000	68450000	68460000
ENSG00000070718	8	41940000	41950000	42150000	42160000
ENSG00000070718	8	41950000	41960000	42150000	42160000
ENSG00000070718	8	41960000	41970000	42150000	42160000
ENSG00000070718	8	41970000	41980000	42150000	42160000
ENSG00000070718	8	41980000	41990000	42150000	42160000
ENSG00000070718	8	41990000	42000000	42150000	42160000
ENSG00000070718	8	42000000	42010000	42150000	42160000
ENSG00000070759	1	45350000	45360000	45490000	45500000
ENSG00000070759	1	45360000	45370000	45490000	45500000
ENSG00000070759	1	45370000	45380000	45490000	45500000
ENSG00000070759	1	45390000	45400000	45490000	45500000
ENSG00000070785	1	44810000	44820000	44980000	44990000
ENSG00000070785	1	44820000	44830000	44980000	44990000
ENSG00000070785	1	44830000	44840000	44980000	44990000
ENSG00000070950	3	9250000	9260000	8960000	8970000
ENSG00000070950	3	9270000	9280000	8960000	8970000
ENSG00000070950	3	9280000	9290000	8960000	8970000
ENSG00000070950	3	9290000	9300000	8960000	8970000
ENSG00000070950	3	9300000	9310000	8960000	8970000
ENSG00000070950	3	9310000	9320000	8960000	8970000
ENSG00000070950	3	9330000	9340000	8960000	8970000
ENSG00000071054	2	101420000	101430000	101690000	101700000
ENSG00000071054	2	101430000	101440000	101690000	101700000
ENSG00000071054	2	101510000	101520000	101690000	101700000
ENSG00000071205	4	147790000	147800000	147730000	147740000
ENSG00000071205	4	147810000	147820000	147730000	147740000
ENSG00000071205	4	147820000	147830000	147730000	147740000
ENSG00000071205	4	147840000	147850000	147730000	147740000
ENSG00000071205	4	147850000	147860000	147730000	147740000
ENSG00000071205	4	147860000	147870000	147730000	147740000
ENSG00000071205	4	147870000	147880000	147730000	147740000
ENSG00000071282	3	8560000	8570000	8500000	8510000
ENSG00000071282	3	8600000	8610000	8500000	8510000
ENSG00000071575	2	11860000	11870000	12710000	12720000
ENSG00000071575	2	12250000	12260000	12710000	12720000
ENSG00000071575	2	12900000	12910000	12710000	12720000
ENSG00000071575	2	12910000	12920000	12710000	12720000
ENSG00000071575	2	12920000	12930000	12710000	12720000
ENSG00000072071	19	14340000	14350000	14200000	14210000
ENSG00000072071	19	14350000	14360000	14200000	14210000
ENSG00000072071	19	14400000	14410000	14200000	14210000
ENSG00000072274	3	196180000	196190000	196080000	196090000
ENSG00000072274	3	196190000	196200000	196080000	196090000
ENSG00000072364	5	133040000	133050000	132960000	132970000
ENSG00000072786	5	172090000	172100000	172190000	172200000
ENSG00000072786	5	172100000	172110000	172190000	172200000
ENSG00000072786	5	172110000	172120000	172190000	172200000
ENSG00000072786	5	172120000	172130000	172190000	172200000
ENSG00000072952	11	10710000	10720000	10690000	10700000
ENSG00000073350	17	75420000	75430000	75520000	75530000
ENSG00000073598	17	34420000	34430000	35120000	35130000
ENSG00000073614	12	310000	320000	380000	390000
ENSG00000073712	14	52830000	52840000	52950000	52960000
ENSG00000073712	14	52840000	52850000	52950000	52960000
ENSG00000073712	14	52850000	52860000	52950000	52960000
ENSG00000073712	14	52890000	52900000	52950000	52960000
ENSG00000073849	3	186860000	186870000	186920000	186930000
ENSG00000073849	3	187060000	187070000	186920000	186930000
ENSG00000073910	13	31860000	31870000	31840000	31850000
ENSG00000073921	11	86200000	86210000	86060000	86070000
ENSG00000074054	2	121530000	121540000	121640000	121650000
ENSG00000074054	2	121540000	121550000	121640000	121650000
ENSG00000074054	2	121560000	121570000	121640000	121650000
ENSG00000074054	2	121580000	121590000	121640000	121650000
ENSG00000074527	12	95600000	95610000	95790000	95800000
ENSG00000074527	12	95630000	95640000	95790000	95800000
ENSG00000074590	12	105410000	105420000	106130000	106140000
ENSG00000074590	12	105420000	105430000	106130000	106140000
ENSG00000074590	12	105430000	105440000	106130000	106140000
ENSG00000074590	12	105440000	105450000	106130000	106140000
ENSG00000074590	12	105460000	105470000	106130000	106140000
ENSG00000074590	12	105480000	105490000	106130000	106140000
ENSG00000074590	12	105670000	105680000	106130000	106140000
ENSG00000074590	12	105700000	105710000	106130000	106140000
ENSG00000074590	12	105710000	105720000	106130000	106140000
ENSG00000074590	12	105720000	105730000	106130000	106140000
ENSG00000074590	12	105750000	105760000	106130000	106140000
ENSG00000074590	12	106020000	106030000	106130000	106140000
ENSG00000074590	12	106030000	106040000	106130000	106140000
ENSG00000074657	18	59020000	59030000	58860000	58870000
ENSG00000074657	18	59030000	59040000	58860000	58870000
ENSG00000074657	18	59040000	59050000	58860000	58870000
ENSG00000074660	17	1570000	1580000	1640000	1650000
ENSG00000074660	17	1580000	1590000	1640000	1650000
ENSG00000074660	17	1590000	1600000	1640000	1650000
ENSG00000075073	10	69230000	69240000	69410000	69420000
ENSG00000075073	10	69240000	69250000	69410000	69420000
ENSG00000075073	10	69500000	69510000	69410000	69420000
ENSG00000075131	15	66440000	66450000	66380000	66390000
ENSG00000075131	15	66480000	66490000	66380000	66390000
ENSG00000075151	1	20950000	20960000	21170000	21180000
ENSG00000075151	1	20970000	20980000	21170000	21180000
ENSG00000075151	1	20980000	20990000	21170000	21180000
ENSG00000075151	1	20990000	21000000	21170000	21180000
ENSG00000075151	1	21100000	21110000	21170000	21180000
ENSG00000075151	1	21110000	21120000	21170000	21180000
ENSG00000075218	22	46130000	46140000	46290000	46300000
ENSG00000075275	22	46350000	46360000	46530000	46540000
ENSG00000075275	22	46360000	46370000	46530000	46540000
ENSG00000075275	22	46370000	46380000	46530000	46540000
ENSG00000075275	22	46380000	46390000	46530000	46540000
ENSG00000075275	22	46390000	46400000	46530000	46540000
ENSG00000075275	22	46410000	46420000	46530000	46540000
ENSG00000075420	3	172120000	172130000	172040000	172050000
ENSG00000075420	3	172160000	172170000	172040000	172050000
ENSG00000075420	3	172220000	172230000	172040000	172050000
ENSG00000075420	3	172230000	172240000	172040000	172050000
ENSG00000075420	3	172250000	172260000	172040000	172050000
ENSG00000075420	3	172310000	172320000	172040000	172050000
ENSG00000075420	3	172320000	172330000	172040000	172050000
ENSG00000075426	2	27700000	27710000	28390000	28400000
ENSG00000075426	2	27710000	27720000	28390000	28400000
ENSG00000075426	2	27720000	27730000	28390000	28400000
ENSG00000075426	2	27730000	27740000	28390000	28400000
ENSG00000075426	2	27750000	27760000	28390000	28400000
ENSG00000075426	2	27760000	27770000	28390000	28400000
ENSG00000075426	2	27780000	27790000	28390000	28400000
ENSG00000075426	2	27800000	27810000	28390000	28400000
ENSG00000075426	2	27810000	27820000	28390000	28400000
ENSG00000075426	2	27820000	27830000	28390000	28400000
ENSG00000075426	2	27860000	27870000	28390000	28400000
ENSG00000075426	2	27870000	27880000	28390000	28400000
ENSG00000075426	2	27880000	27890000	28390000	28400000
ENSG00000075426	2	27900000	27910000	28390000	28400000
ENSG00000075426	2	28050000	28060000	28390000	28400000
ENSG00000075426	2	28070000	28080000	28390000	28400000
ENSG00000075426	2	28080000	28090000	28390000	28400000
ENSG00000075426	2	28090000	28100000	28390000	28400000
ENSG00000075618	7	5640000	5650000	5590000	5600000
ENSG00000075618	7	5650000	5660000	5590000	5600000
ENSG00000075618	7	5660000	5670000	5590000	5600000
ENSG00000075618	7	5670000	5680000	5590000	5600000
ENSG00000075618	7	5680000	5690000	5590000	5600000
ENSG00000075624	7	5630000	5640000	5560000	5570000
ENSG00000075624	7	5640000	5650000	5560000	5570000
ENSG00000075624	7	5650000	5660000	5560000	5570000
ENSG00000075624	7	5660000	5670000	5560000	5570000
ENSG00000075624	7	5670000	5680000	5560000	5570000
ENSG00000075624	7	5680000	5690000	5560000	5570000
ENSG00000075624	7	5690000	5700000	5560000	5570000
ENSG00000075711	3	197440000	197450000	197290000	197300000
ENSG00000075711	3	197480000	197490000	197290000	197300000
ENSG00000075856	12	108610000	108620000	108560000	108570000
ENSG00000075856	12	108640000	108650000	108560000	108570000
ENSG00000075884	2	143050000	143060000	143080000	143090000
ENSG00000076067	12	56560000	56570000	56520000	56530000
ENSG00000076067	12	56570000	56580000	56520000	56530000
ENSG00000076067	12	56580000	56590000	56520000	56530000
ENSG00000076067	12	56590000	56600000	56520000	56530000
ENSG00000076356	1	208120000	208130000	208240000	208250000
ENSG00000076356	1	208130000	208140000	208240000	208250000
ENSG00000076706	11	119210000	119220000	119320000	119330000
ENSG00000077044	2	233400000	233410000	233350000	233360000
ENSG00000077044	2	233410000	233420000	233350000	233360000
ENSG00000077044	2	233440000	233450000	233350000	233360000
ENSG00000077150	10	102570000	102580000	102390000	102400000
ENSG00000077150	10	102580000	102590000	102390000	102400000
ENSG00000077312	19	40670000	40680000	40750000	40760000
ENSG00000077312	19	40800000	40810000	40750000	40760000
ENSG00000077327	10	22430000	22440000	22340000	22350000
ENSG00000077549	1	19380000	19390000	19480000	19490000
ENSG00000077549	1	19390000	19400000	19480000	19490000
ENSG00000077549	1	19400000	19410000	19480000	19490000
ENSG00000077549	1	19560000	19570000	19480000	19490000
ENSG00000077549	1	19580000	19590000	19480000	19490000
ENSG00000077549	1	19600000	19610000	19480000	19490000
ENSG00000077549	1	19610000	19620000	19480000	19490000
ENSG00000077549	1	19630000	19640000	19480000	19490000
ENSG00000077549	1	19640000	19650000	19480000	19490000
ENSG00000077549	1	19650000	19660000	19480000	19490000
ENSG00000077782	8	38640000	38650000	38460000	38470000
ENSG00000077782	8	38660000	38670000	38460000	38470000
ENSG00000077782	8	38670000	38680000	38460000	38470000
ENSG00000077782	8	38690000	38700000	38460000	38470000
ENSG00000077782	8	38700000	38710000	38460000	38470000
ENSG00000077782	8	38710000	38720000	38460000	38470000
ENSG00000077782	8	38730000	38740000	38460000	38470000
ENSG00000077935	22	45260000	45270000	45410000	45420000
ENSG00000078140	4	39860000	39870000	39690000	39700000
ENSG00000078140	4	39870000	39880000	39690000	39700000
ENSG00000078140	4	39900000	39910000	39690000	39700000
ENSG00000078140	4	39910000	39920000	39690000	39700000
ENSG00000078246	12	3030000	3040000	2870000	2880000
ENSG00000078403	10	21490000	21500000	21520000	21530000
ENSG00000078674	8	17600000	17610000	17920000	17930000
ENSG00000078674	8	17720000	17730000	17920000	17930000
ENSG00000078687	17	77560000	77570000	77950000	77960000
ENSG00000078804	20	34550000	34560000	34700000	34710000
ENSG00000078804	20	34560000	34570000	34700000	34710000
ENSG00000078814	20	34880000	34890000	34950000	34960000
ENSG00000079101	18	280000	290000	590000	600000
ENSG00000079101	18	310000	320000	590000	600000
ENSG00000079134	18	610000	620000	260000	270000
ENSG00000079337	12	47710000	47720000	47770000	47780000
ENSG00000079337	12	47730000	47740000	47770000	47780000
ENSG00000079337	12	47740000	47750000	47770000	47780000
ENSG00000079337	12	47820000	47830000	47770000	47780000
ENSG00000079337	12	47840000	47850000	47770000	47780000
ENSG00000079393	10	74230000	74240000	75100000	75110000
ENSG00000079393	10	74240000	74250000	75100000	75110000
ENSG00000079393	10	74260000	74270000	75100000	75110000
ENSG00000079805	19	10760000	10770000	10710000	10720000
ENSG00000079805	19	10770000	10780000	10710000	10720000
ENSG00000079805	19	10780000	10790000	10710000	10720000
ENSG00000079805	19	10800000	10810000	10710000	10720000
ENSG00000079805	19	10810000	10820000	10710000	10720000
ENSG00000080644	15	78690000	78700000	78620000	78630000
ENSG00000081014	15	50650000	50660000	50900000	50910000
ENSG00000081014	15	50660000	50670000	50900000	50910000
ENSG00000081014	15	50670000	50680000	50900000	50910000
ENSG00000081248	1	200980000	200990000	201110000	201120000
ENSG00000081307	3	132500000	132510000	132650000	132660000
ENSG00000081307	3	132510000	132520000	132650000	132660000
ENSG00000081791	5	141670000	141680000	141920000	141930000
ENSG00000081791	5	141690000	141700000	141920000	141930000
ENSG00000081791	5	141700000	141710000	141920000	141930000
ENSG00000081791	5	141710000	141720000	141920000	141930000
ENSG00000081791	5	141730000	141740000	141920000	141930000
ENSG00000081791	5	141760000	141770000	141920000	141930000
ENSG00000081870	1	53860000	53870000	53940000	53950000
ENSG00000081913	18	62840000	62850000	62710000	62720000
ENSG00000081913	18	62860000	62870000	62710000	62720000
ENSG00000081913	18	62880000	62890000	62710000	62720000
ENSG00000081913	18	62890000	62900000	62710000	62720000
ENSG00000081913	18	62930000	62940000	62710000	62720000
ENSG00000081913	18	62940000	62950000	62710000	62720000
ENSG00000081913	18	62950000	62960000	62710000	62720000
ENSG00000081913	18	62960000	62970000	62710000	62720000
ENSG00000081913	18	62970000	62980000	62710000	62720000
ENSG00000081913	18	62980000	62990000	62710000	62720000
ENSG00000081913	18	62990000	63000000	62710000	62720000
ENSG00000082512	1	211470000	211480000	211320000	211330000
ENSG00000082512	1	211480000	211490000	211320000	211330000
ENSG00000082684	3	122730000	122740000	123020000	123030000
ENSG00000082684	3	122750000	122760000	123020000	123030000
ENSG00000082684	3	122940000	122950000	123020000	123030000
ENSG00000082701	3	119870000	119880000	120090000	120100000
ENSG00000082701	3	119880000	119890000	120090000	120100000
ENSG00000082701	3	119890000	119900000	120090000	120100000
ENSG00000082701	3	119900000	119910000	120090000	120100000
ENSG00000082701	3	119920000	119930000	120090000	120100000
ENSG00000082701	3	119930000	119940000	120090000	120100000
ENSG00000082781	3	124760000	124770000	124900000	124910000
ENSG00000082781	3	124770000	124780000	124900000	124910000
ENSG00000083097	6	82270000	82280000	83060000	83070000
ENSG00000083097	6	82280000	82290000	83060000	83070000
ENSG00000083168	8	41990000	42000000	42050000	42060000
ENSG00000083223	9	86300000	86310000	86350000	86360000
ENSG00000083223	9	86310000	86320000	86350000	86360000
ENSG00000083223	9	86320000	86330000	86350000	86360000
ENSG00000083635	13	44470000	44480000	44990000	45000000
ENSG00000083642	13	32630000	32640000	32580000	32590000
ENSG00000083642	13	32640000	32650000	32580000	32590000
ENSG00000083838	19	58490000	58500000	58470000	58480000
ENSG00000084090	2	96240000	96250000	96200000	96210000
ENSG00000084112	12	108650000	108660000	108850000	108860000
ENSG00000084112	12	108660000	108670000	108850000	108860000
ENSG00000084112	12	108680000	108690000	108850000	108860000
ENSG00000084112	12	108690000	108700000	108850000	108860000
ENSG00000084731	2	26130000	26140000	25980000	25990000
ENSG00000084731	2	26140000	26150000	25980000	25990000
ENSG00000084731	2	26180000	26190000	25980000	25990000
ENSG00000084731	2	26190000	26200000	25980000	25990000
ENSG00000084731	2	26200000	26210000	25980000	25990000
ENSG00000084764	2	27010000	27020000	26960000	26970000
ENSG00000085117	11	44610000	44620000	44560000	44570000
ENSG00000085365	5	78300000	78310000	78360000	78370000
ENSG00000085552	1	160000000	160010000	159940000	159950000
ENSG00000085741	11	76300000	76310000	76210000	76220000
ENSG00000085741	11	76310000	76320000	76210000	76220000
ENSG00000085741	11	76320000	76330000	76210000	76220000
ENSG00000085741	11	76330000	76340000	76210000	76220000
ENSG00000085998	1	46030000	46040000	46220000	46230000
ENSG00000086062	9	33080000	33090000	33160000	33170000
ENSG00000086062	9	33120000	33130000	33160000	33170000
ENSG00000086159	12	50060000	50070000	49960000	49970000
ENSG00000086589	5	150550000	150560000	150700000	150710000
ENSG00000086666	15	80080000	80090000	80060000	80070000
ENSG00000087085	7	101140000	101150000	100890000	100900000
ENSG00000087085	7	101170000	101180000	100890000	100900000
ENSG00000087152	17	44310000	44320000	44200000	44210000
ENSG00000087152	17	44330000	44340000	44200000	44210000
ENSG00000087266	4	2870000	2880000	2790000	2800000
ENSG00000087266	4	2890000	2900000	2790000	2800000
ENSG00000087266	4	2910000	2920000	2790000	2800000
ENSG00000087266	4	2920000	2930000	2790000	2800000
ENSG00000087299	14	50550000	50560000	50310000	50320000
ENSG00000087302	14	52040000	52050000	51990000	52000000
ENSG00000087302	14	52110000	52120000	51990000	52000000
ENSG00000087302	14	52120000	52130000	51990000	52000000
ENSG00000087302	14	52140000	52150000	51990000	52000000
ENSG00000088280	1	23630000	23640000	23480000	23490000
ENSG00000088280	1	23690000	23700000	23480000	23490000
ENSG00000088298	20	35200000	35210000	35140000	35150000
ENSG00000088305	20	32680000	32690000	32760000	32770000
ENSG00000088320	20	31490000	31500000	31470000	31480000
ENSG00000088320	20	31500000	31510000	31470000	31480000
ENSG00000088325	20	31640000	31650000	31730000	31740000
ENSG00000088325	20	31650000	31660000	31730000	31740000
ENSG00000088325	20	31660000	31670000	31730000	31740000
ENSG00000088325	20	31670000	31680000	31730000	31740000
ENSG00000088538	3	51360000	51370000	50670000	50680000
ENSG00000088543	3	50600000	50610000	50570000	50580000
ENSG00000088543	3	51360000	51370000	50570000	50580000
ENSG00000088543	3	51370000	51380000	50570000	50580000
ENSG00000088756	18	6540000	6550000	6720000	6730000
ENSG00000088756	18	6550000	6560000	6720000	6730000
ENSG00000088756	18	6600000	6610000	6720000	6730000
ENSG00000088826	20	4160000	4170000	4110000	4120000
ENSG00000088826	20	4170000	4180000	4110000	4120000
ENSG00000088833	20	1310000	1320000	1470000	1480000
ENSG00000089116	12	113890000	113900000	113470000	113480000
ENSG00000089154	12	120280000	120290000	120190000	120200000
ENSG00000089159	12	120210000	120220000	120260000	120270000
ENSG00000089159	12	120220000	120230000	120260000	120270000
ENSG00000089159	12	120230000	120240000	120260000	120270000
ENSG00000089639	19	19550000	19560000	19640000	19650000
ENSG00000089692	12	6750000	6760000	6770000	6780000
ENSG00000089818	12	8050000	8060000	8070000	8080000
ENSG00000090006	19	40310000	40320000	40590000	40600000
ENSG00000090006	19	40530000	40540000	40590000	40600000
ENSG00000090097	3	52140000	52150000	51970000	51980000
ENSG00000090530	3	189950000	189960000	190120000	190130000
ENSG00000090530	3	189980000	189990000	190120000	190130000
ENSG00000090534	3	184530000	184540000	184380000	184390000
ENSG00000090539	3	184500000	184510000	184370000	184380000
ENSG00000090539	3	184530000	184540000	184370000	184380000
ENSG00000090539	3	184540000	184550000	184370000	184380000
ENSG00000090539	3	184550000	184560000	184370000	184380000
ENSG00000090686	1	21940000	21950000	21780000	21790000
ENSG00000090863	16	74450000	74460000	74600000	74610000
ENSG00000090863	16	74480000	74490000	74600000	74610000
ENSG00000090975	12	123020000	123030000	123140000	123150000
ENSG00000090975	12	123030000	123040000	123140000	123150000
ENSG00000090975	12	123050000	123060000	123140000	123150000
ENSG00000090975	12	123060000	123070000	123140000	123150000
ENSG00000090975	12	123070000	123080000	123140000	123150000
ENSG00000091317	3	32640000	32650000	32500000	32510000
ENSG00000091409	2	172300000	172310000	172420000	172430000
ENSG00000091409	2	172310000	172320000	172420000	172430000
ENSG00000091409	2	172400000	172410000	172420000	172430000
ENSG00000091436	2	173190000	173200000	173070000	173080000
ENSG00000091436	2	173200000	173210000	173070000	173080000
ENSG00000091436	2	173210000	173220000	173070000	173080000
ENSG00000091583	17	66620000	66630000	66250000	66260000
ENSG00000091583	17	66630000	66640000	66250000	66260000
ENSG00000091583	17	66670000	66680000	66250000	66260000
ENSG00000091583	17	66680000	66690000	66250000	66260000
ENSG00000091583	17	66700000	66710000	66250000	66260000
ENSG00000091622	17	6530000	6540000	6550000	6560000
ENSG00000091972	3	112500000	112510000	112330000	112340000
ENSG00000091972	3	112530000	112540000	112330000	112340000
ENSG00000091986	3	112790000	112800000	112640000	112650000
ENSG00000091986	3	112800000	112810000	112640000	112650000
ENSG00000091986	3	112810000	112820000	112640000	112650000
ENSG00000091986	3	112960000	112970000	112640000	112650000
ENSG00000092020	14	35410000	35420000	35120000	35130000
ENSG00000092068	14	23110000	23120000	23180000	23190000
ENSG00000092068	14	23130000	23140000	23180000	23190000
ENSG00000092201	14	21220000	21230000	21380000	21390000
ENSG00000092201	14	21230000	21240000	21380000	21390000
ENSG00000092201	14	21250000	21260000	21380000	21390000
ENSG00000092439	15	50810000	50820000	50680000	50690000
ENSG00000092439	15	50880000	50890000	50680000	50690000
ENSG00000092439	15	50890000	50900000	50680000	50690000
ENSG00000092531	15	42550000	42560000	42490000	42500000
ENSG00000092841	12	56120000	56130000	56150000	56160000
ENSG00000092841	12	56130000	56140000	56150000	56160000
ENSG00000093217	3	38460000	38470000	38340000	38350000
ENSG00000093217	3	38470000	38480000	38340000	38350000
ENSG00000094914	12	53400000	53410000	53320000	53330000
ENSG00000094914	12	53410000	53420000	53320000	53330000
ENSG00000094916	12	54320000	54330000	54270000	54280000
ENSG00000095303	9	122110000	122120000	122360000	122370000
ENSG00000095303	9	122120000	122130000	122360000	122370000
ENSG00000095303	9	122130000	122140000	122360000	122370000
ENSG00000095303	9	122140000	122150000	122360000	122370000
ENSG00000095319	9	128840000	128850000	128940000	128950000
ENSG00000095319	9	128870000	128880000	128940000	128950000
ENSG00000095321	9	129480000	129490000	129110000	129120000
ENSG00000095321	9	129610000	129620000	129110000	129120000
ENSG00000095370	9	127860000	127870000	127780000	127790000
ENSG00000095383	9	98060000	98070000	98250000	98260000
ENSG00000095383	9	98070000	98080000	98250000	98260000
ENSG00000095383	9	98080000	98090000	98250000	98260000
ENSG00000095539	10	100920000	100930000	100960000	100970000
ENSG00000095587	10	96380000	96390000	96510000	96520000
ENSG00000095587	10	96390000	96400000	96510000	96520000
ENSG00000095637	10	95420000	95430000	95560000	95570000
ENSG00000095637	10	95470000	95480000	95560000	95570000
ENSG00000095739	10	28980000	28990000	28670000	28680000
ENSG00000095739	10	28990000	29000000	28670000	28680000
ENSG00000095739	10	29070000	29080000	28670000	28680000
ENSG00000095794	10	35190000	35200000	35120000	35130000
ENSG00000095794	10	35200000	35210000	35120000	35130000
ENSG00000095794	10	35210000	35220000	35120000	35130000
ENSG00000095794	10	35220000	35230000	35120000	35130000
ENSG00000096060	6	35520000	35530000	35730000	35740000
ENSG00000096060	6	35570000	35580000	35730000	35740000
ENSG00000096060	6	35580000	35590000	35730000	35740000
ENSG00000096060	6	35590000	35600000	35730000	35740000
ENSG00000096060	6	35600000	35610000	35730000	35740000
ENSG00000096060	6	35610000	35620000	35730000	35740000
ENSG00000096060	6	35620000	35630000	35730000	35740000
ENSG00000096060	6	35630000	35640000	35730000	35740000
ENSG00000096060	6	35660000	35670000	35730000	35740000
ENSG00000096060	6	35670000	35680000	35730000	35740000
ENSG00000096060	6	35680000	35690000	35730000	35740000
ENSG00000096060	6	35690000	35700000	35730000	35740000
ENSG00000096070	6	36110000	36120000	36190000	36200000
ENSG00000096070	6	36130000	36140000	36190000	36200000
ENSG00000096080	6	43720000	43730000	43680000	43690000
ENSG00000096384	6	44170000	44180000	44240000	44250000
ENSG00000096384	6	44180000	44190000	44240000	44250000
ENSG00000096968	9	4750000	4760000	4980000	4990000
ENSG00000096968	9	4760000	4770000	4980000	4990000
ENSG00000096968	9	4770000	4780000	4980000	4990000
ENSG00000097007	9	130840000	130850000	130710000	130720000
ENSG00000097007	9	130850000	130860000	130710000	130720000
ENSG00000097007	9	130860000	130870000	130710000	130720000
ENSG00000097007	9	130870000	130880000	130710000	130720000
ENSG00000097007	9	130880000	130890000	130710000	130720000
ENSG00000097007	9	130900000	130910000	130710000	130720000
ENSG00000099194	10	100390000	100400000	100340000	100350000
ENSG00000099194	10	100400000	100410000	100340000	100350000
ENSG00000099194	10	100410000	100420000	100340000	100350000
ENSG00000099194	10	100420000	100430000	100340000	100350000
ENSG00000099194	10	100430000	100440000	100340000	100350000
ENSG00000099204	10	114470000	114480000	114770000	114780000
ENSG00000099204	10	114550000	114560000	114770000	114780000
ENSG00000099330	19	17060000	17070000	17220000	17230000
ENSG00000099985	22	30100000	30110000	30260000	30270000
ENSG00000099985	22	30110000	30120000	30260000	30270000
ENSG00000099985	22	30380000	30390000	30260000	30270000
ENSG00000099995	22	30290000	30300000	30350000	30360000
ENSG00000100036	22	30920000	30930000	30630000	30640000
ENSG00000100077	22	25630000	25640000	25560000	25570000
ENSG00000100079	22	37540000	37550000	37580000	37590000
ENSG00000100083	22	37540000	37550000	37600000	37610000
ENSG00000100106	22	37780000	37790000	37690000	37700000
ENSG00000100138	22	41930000	41940000	41690000	41700000
ENSG00000100138	22	41950000	41960000	41690000	41700000
ENSG00000100142	22	37810000	37820000	37950000	37960000
ENSG00000100142	22	37830000	37840000	37950000	37960000
ENSG00000100142	22	37860000	37870000	37950000	37960000
ENSG00000100142	22	37870000	37880000	37950000	37960000
ENSG00000100142	22	37880000	37890000	37950000	37960000
ENSG00000100142	22	37890000	37900000	37950000	37960000
ENSG00000100151	22	38320000	38330000	38050000	38060000
ENSG00000100151	22	38330000	38340000	38050000	38060000
ENSG00000100151	22	38410000	38420000	38050000	38060000
ENSG00000100151	22	38560000	38570000	38050000	38060000
ENSG00000100151	22	38580000	38590000	38050000	38060000
ENSG00000100156	22	38300000	38310000	38080000	38090000
ENSG00000100156	22	38330000	38340000	38080000	38090000
ENSG00000100156	22	38410000	38420000	38080000	38090000
ENSG00000100156	22	38420000	38430000	38080000	38090000
ENSG00000100162	22	41710000	41720000	41940000	41950000
ENSG00000100162	22	41720000	41730000	41940000	41950000
ENSG00000100162	22	41730000	41740000	41940000	41950000
ENSG00000100162	22	41740000	41750000	41940000	41950000
ENSG00000100162	22	41750000	41760000	41940000	41950000
ENSG00000100162	22	41790000	41800000	41940000	41950000
ENSG00000100206	22	38420000	38430000	38570000	38580000
ENSG00000100221	22	38740000	38750000	38700000	38710000
ENSG00000100225	22	32420000	32430000	32470000	32480000
ENSG00000100225	22	32980000	32990000	32470000	32480000
ENSG00000100226	22	38740000	38750000	38700000	38710000
ENSG00000100234	22	32520000	32530000	32790000	32800000
ENSG00000100234	22	32530000	32540000	32790000	32800000
ENSG00000100234	22	32540000	32550000	32790000	32800000
ENSG00000100234	22	32550000	32560000	32790000	32800000
ENSG00000100234	22	32560000	32570000	32790000	32800000
ENSG00000100234	22	32580000	32590000	32790000	32800000
ENSG00000100234	22	32610000	32620000	32790000	32800000
ENSG00000100234	22	32620000	32630000	32790000	32800000
ENSG00000100234	22	32630000	32640000	32790000	32800000
ENSG00000100234	22	32640000	32650000	32790000	32800000
ENSG00000100234	22	32650000	32660000	32790000	32800000
ENSG00000100234	22	32660000	32670000	32790000	32800000
ENSG00000100234	22	32670000	32680000	32790000	32800000
ENSG00000100234	22	32690000	32700000	32790000	32800000
ENSG00000100234	22	32710000	32720000	32790000	32800000
ENSG00000100249	22	28870000	28880000	29060000	29070000
ENSG00000100266	22	42870000	42880000	43010000	43020000
ENSG00000100266	22	42880000	42890000	43010000	43020000
ENSG00000100266	22	42920000	42930000	43010000	43020000
ENSG00000100266	22	42950000	42960000	43010000	43020000
ENSG00000100266	22	42960000	42970000	43010000	43020000
ENSG00000100311	22	39170000	39180000	39240000	39250000
ENSG00000100311	22	39300000	39310000	39240000	39250000
ENSG00000100314	22	30000000	30010000	29720000	29730000
ENSG00000100314	22	30010000	30020000	29720000	29730000
ENSG00000100314	22	30030000	30040000	29720000	29730000
ENSG00000100314	22	30070000	30080000	29720000	29730000
ENSG00000100319	22	30000000	30010000	29760000	29770000
ENSG00000100319	22	30010000	30020000	29760000	29770000
ENSG00000100319	22	30020000	30030000	29760000	29770000
ENSG00000100320	22	35930000	35940000	36020000	36030000
ENSG00000100320	22	35940000	35950000	36020000	36030000
ENSG00000100320	22	35950000	35960000	36020000	36030000
ENSG00000100325	22	29980000	29990000	29830000	29840000
ENSG00000100325	22	30000000	30010000	29830000	29840000
ENSG00000100345	22	36410000	36420000	36390000	36400000
ENSG00000100345	22	36430000	36440000	36390000	36400000
ENSG00000100345	22	36460000	36470000	36390000	36400000
ENSG00000100348	22	36280000	36290000	36480000	36490000
ENSG00000100348	22	36290000	36300000	36480000	36490000
ENSG00000100348	22	36300000	36310000	36480000	36490000
ENSG00000100348	22	36320000	36330000	36480000	36490000
ENSG00000100348	22	36330000	36340000	36480000	36490000
ENSG00000100373	22	45420000	45430000	45280000	45290000
ENSG00000100373	22	45430000	45440000	45280000	45290000
ENSG00000100387	22	41080000	41090000	40950000	40960000
ENSG00000100387	22	41100000	41110000	40950000	40960000
ENSG00000100393	22	40920000	40930000	41090000	41100000
ENSG00000100393	22	40930000	40940000	41090000	41100000
ENSG00000100393	22	40960000	40970000	41090000	41100000
ENSG00000100393	22	41000000	41010000	41090000	41100000
ENSG00000100393	22	41020000	41030000	41090000	41100000
ENSG00000100412	22	41520000	41530000	41440000	41450000
ENSG00000100413	22	41390000	41400000	41540000	41550000
ENSG00000100413	22	41400000	41410000	41540000	41550000
ENSG00000100413	22	41420000	41430000	41540000	41550000
ENSG00000100416	22	45990000	46000000	46330000	46340000
ENSG00000100416	22	46000000	46010000	46330000	46340000
ENSG00000100429	22	50360000	50370000	50250000	50260000
ENSG00000100441	14	24370000	24380000	24420000	24430000
ENSG00000100478	14	31050000	31060000	31020000	31030000
ENSG00000100483	14	49840000	49850000	50110000	50120000
ENSG00000100483	14	49860000	49870000	50110000	50120000
ENSG00000100483	14	49870000	49880000	50110000	50120000
ENSG00000100483	14	49880000	49890000	50110000	50120000
ENSG00000100504	14	51210000	51220000	50940000	50950000
ENSG00000100504	14	51220000	51230000	50940000	50950000
ENSG00000100526	14	54420000	54430000	54390000	54400000
ENSG00000100592	14	59340000	59350000	59180000	59190000
ENSG00000100592	14	59350000	59360000	59180000	59190000
ENSG00000100603	14	77780000	77790000	77760000	77770000
ENSG00000100603	14	77790000	77800000	77760000	77770000
ENSG00000100605	14	92950000	92960000	93110000	93120000
ENSG00000100605	14	92960000	92970000	93110000	93120000
ENSG00000100605	14	92970000	92980000	93110000	93120000
ENSG00000100605	14	92980000	92990000	93110000	93120000
ENSG00000100626	14	69340000	69350000	69250000	69260000
ENSG00000100626	14	69360000	69370000	69250000	69260000
ENSG00000100644	14	61460000	61470000	61690000	61700000
ENSG00000100644	14	61470000	61480000	61690000	61700000
ENSG00000100644	14	61530000	61540000	61690000	61700000
ENSG00000100644	14	61540000	61550000	61690000	61700000
ENSG00000100644	14	61570000	61580000	61690000	61700000
ENSG00000100644	14	61580000	61590000	61690000	61700000
ENSG00000100644	14	61590000	61600000	61690000	61700000
ENSG00000100647	14	69690000	69700000	69600000	69610000
ENSG00000100647	14	69700000	69710000	69600000	69610000
ENSG00000100647	14	69710000	69720000	69600000	69610000
ENSG00000100647	14	69730000	69740000	69600000	69610000
ENSG00000100650	14	69580000	69590000	69720000	69730000
ENSG00000100650	14	69590000	69600000	69720000	69730000
ENSG00000100650	14	69610000	69620000	69720000	69730000
ENSG00000100650	14	69620000	69630000	69720000	69730000
ENSG00000100650	14	69630000	69640000	69720000	69730000
ENSG00000100650	14	69640000	69650000	69720000	69730000
ENSG00000100650	14	69670000	69680000	69720000	69730000
ENSG00000100652	14	70000000	70010000	69790000	69800000
ENSG00000100652	14	70020000	70030000	69790000	69800000
ENSG00000100652	14	70030000	70040000	69790000	69800000
ENSG00000100731	14	70960000	70970000	70900000	70910000
ENSG00000100731	14	70970000	70980000	70900000	70910000
ENSG00000100731	14	70980000	70990000	70900000	70910000
ENSG00000100767	14	73470000	73480000	73230000	73240000
ENSG00000100811	14	100330000	100340000	100230000	100240000
ENSG00000100814	14	20610000	20620000	20330000	20340000
ENSG00000100906	14	35140000	35150000	35400000	35410000
ENSG00000100906	14	35150000	35160000	35400000	35410000
ENSG00000100906	14	35160000	35170000	35400000	35410000
ENSG00000100906	14	35220000	35230000	35400000	35410000
ENSG00000100906	14	35230000	35240000	35400000	35410000
ENSG00000100906	14	35240000	35250000	35400000	35410000
ENSG00000100906	14	35260000	35270000	35400000	35410000
ENSG00000100906	14	35280000	35290000	35400000	35410000
ENSG00000100906	14	35290000	35300000	35400000	35410000
ENSG00000100906	14	35300000	35310000	35400000	35410000
ENSG00000100906	14	35310000	35320000	35400000	35410000
ENSG00000100906	14	35320000	35330000	35400000	35410000
ENSG00000100906	14	35330000	35340000	35400000	35410000
ENSG00000100906	14	35340000	35350000	35400000	35410000
ENSG00000100983	20	34880000	34890000	34950000	34960000
ENSG00000100991	20	35200000	35210000	35090000	35100000
ENSG00000100991	20	35260000	35270000	35090000	35100000
ENSG00000100997	20	25290000	25300000	25390000	25400000
ENSG00000101017	20	46380000	46390000	46110000	46120000
ENSG00000101017	20	46390000	46400000	46110000	46120000
ENSG00000101096	20	51370000	51380000	51560000	51570000
ENSG00000101096	20	51430000	51440000	51560000	51570000
ENSG00000101096	20	51460000	51470000	51560000	51570000
ENSG00000101096	20	51490000	51500000	51560000	51570000
ENSG00000101126	20	50800000	50810000	50930000	50940000
ENSG00000101126	20	50810000	50820000	50930000	50940000
ENSG00000101132	20	54080000	54090000	54200000	54210000
ENSG00000101132	20	54090000	54100000	54200000	54210000
ENSG00000101146	20	57060000	57070000	57340000	57350000
ENSG00000101146	20	57080000	57090000	57340000	57350000
ENSG00000101146	20	57090000	57100000	57340000	57350000
ENSG00000101146	20	57100000	57110000	57340000	57350000
ENSG00000101150	20	63640000	63650000	63860000	63870000
ENSG00000101150	20	63660000	63670000	63860000	63870000
ENSG00000101150	20	63740000	63750000	63860000	63870000
ENSG00000101150	20	63760000	63770000	63860000	63870000
ENSG00000101150	20	63780000	63790000	63860000	63870000
ENSG00000101158	20	58900000	58910000	58980000	58990000
ENSG00000101182	20	61990000	62000000	62140000	62150000
ENSG00000101182	20	62000000	62010000	62140000	62150000
ENSG00000101182	20	62010000	62020000	62140000	62150000
ENSG00000101188	20	62780000	62790000	62700000	62710000
ENSG00000101246	20	63870000	63880000	63700000	63710000
ENSG00000101246	20	63880000	63890000	63700000	63710000
ENSG00000101276	20	940000	950000	770000	780000
ENSG00000101276	20	970000	980000	770000	780000
ENSG00000101276	20	980000	990000	770000	780000
ENSG00000101280	20	810000	820000	910000	920000
ENSG00000101331	20	31850000	31860000	32010000	32020000
ENSG00000101342	20	36800000	36810000	36870000	36880000
ENSG00000101384	20	11190000	11200000	10670000	10680000
ENSG00000101384	20	11200000	11210000	10670000	10680000
ENSG00000101384	20	11250000	11260000	10670000	10680000
ENSG00000101425	20	38230000	38240000	38300000	38310000
ENSG00000101442	20	38640000	38650000	38740000	38750000
ENSG00000101442	20	38650000	38660000	38740000	38750000
ENSG00000101444	20	34760000	34770000	34310000	34320000
ENSG00000101444	20	34770000	34780000	34310000	34320000
ENSG00000101464	20	34550000	34560000	34700000	34710000
ENSG00000101474	20	25050000	25060000	24990000	25000000
ENSG00000101608	18	2920000	2930000	3240000	3250000
ENSG00000101608	18	2930000	2940000	3240000	3250000
ENSG00000101608	18	2950000	2960000	3240000	3250000
ENSG00000101624	18	12900000	12910000	12700000	12710000
ENSG00000101745	18	9070000	9080000	9130000	9140000
ENSG00000102452	13	101440000	101450000	101410000	101420000
ENSG00000102471	13	79450000	79460000	79480000	79490000
ENSG00000102760	13	41620000	41630000	41450000	41460000
ENSG00000102760	13	41630000	41640000	41450000	41460000
ENSG00000102760	13	41640000	41650000	41450000	41460000
ENSG00000102786	13	51530000	51540000	51450000	51460000
ENSG00000102786	13	51540000	51550000	51450000	51460000
ENSG00000102786	13	51600000	51610000	51450000	51460000
ENSG00000102786	13	51610000	51620000	51450000	51460000
ENSG00000102786	13	51630000	51640000	51450000	51460000
ENSG00000102786	13	51640000	51650000	51450000	51460000
ENSG00000102786	13	51650000	51660000	51450000	51460000
ENSG00000102786	13	51660000	51670000	51450000	51460000
ENSG00000102908	16	69390000	69400000	69560000	69570000
ENSG00000102908	16	69430000	69440000	69560000	69570000
ENSG00000102921	16	48230000	48240000	48620000	48630000
ENSG00000102921	16	48260000	48270000	48620000	48630000
ENSG00000102921	16	48270000	48280000	48620000	48630000
ENSG00000102921	16	48280000	48290000	48620000	48630000
ENSG00000102921	16	48290000	48300000	48620000	48630000
ENSG00000102921	16	48300000	48310000	48620000	48630000
ENSG00000102921	16	48310000	48320000	48620000	48630000
ENSG00000102935	16	49470000	49480000	49850000	49860000
ENSG00000102935	16	49480000	49490000	49850000	49860000
ENSG00000102935	16	49490000	49500000	49850000	49860000
ENSG00000102935	16	49510000	49520000	49850000	49860000
ENSG00000102935	16	49520000	49530000	49850000	49860000
ENSG00000102935	16	49550000	49560000	49850000	49860000
ENSG00000102935	16	49560000	49570000	49850000	49860000
ENSG00000102935	16	49570000	49580000	49850000	49860000
ENSG00000102935	16	49590000	49600000	49850000	49860000
ENSG00000102935	16	49600000	49610000	49850000	49860000
ENSG00000102935	16	49620000	49630000	49850000	49860000
ENSG00000102935	16	49640000	49650000	49850000	49860000
ENSG00000102935	16	49650000	49660000	49850000	49860000
ENSG00000102935	16	49660000	49670000	49850000	49860000
ENSG00000102935	16	49690000	49700000	49850000	49860000
ENSG00000102935	16	49700000	49710000	49850000	49860000
ENSG00000102935	16	49750000	49760000	49850000	49860000
ENSG00000102935	16	49760000	49770000	49850000	49860000
ENSG00000102935	16	49770000	49780000	49850000	49860000
ENSG00000102935	16	49780000	49790000	49850000	49860000
ENSG00000102935	16	49810000	49820000	49850000	49860000
ENSG00000102970	16	57300000	57310000	57400000	57410000
ENSG00000102970	16	57310000	57320000	57400000	57410000
ENSG00000102974	16	67630000	67640000	67560000	67570000
ENSG00000102974	16	67650000	67660000	67560000	67570000
ENSG00000102977	16	67520000	67530000	67660000	67670000
ENSG00000102981	16	67520000	67530000	67660000	67670000
ENSG00000103005	16	57900000	57910000	58000000	58010000
ENSG00000103044	16	68830000	68840000	69100000	69110000
ENSG00000103044	16	68850000	68860000	69100000	69110000
ENSG00000103044	16	68860000	68870000	69100000	69110000
ENSG00000103044	16	68870000	68880000	69100000	69110000
ENSG00000103044	16	68920000	68930000	69100000	69110000
ENSG00000103051	16	70350000	70360000	70520000	70530000
ENSG00000103051	16	70640000	70650000	70520000	70530000
ENSG00000103051	16	70650000	70660000	70520000	70530000
ENSG00000103091	16	75070000	75080000	75000000	75010000
ENSG00000103091	16	75080000	75090000	75000000	75010000
ENSG00000103091	16	75090000	75100000	75000000	75010000
ENSG00000103091	16	75100000	75110000	75000000	75010000
ENSG00000103194	16	84670000	84680000	84690000	84700000
ENSG00000103194	16	84960000	84970000	84690000	84700000
ENSG00000103196	16	84900000	84910000	84820000	84830000
ENSG00000103196	16	84910000	84920000	84820000	84830000
ENSG00000103196	16	84930000	84940000	84820000	84830000
ENSG00000103196	16	84960000	84970000	84820000	84830000
ENSG00000103241	16	86040000	86050000	86510000	86520000
ENSG00000103241	16	86050000	86060000	86510000	86520000
ENSG00000103241	16	86060000	86070000	86510000	86520000
ENSG00000103241	16	86070000	86080000	86510000	86520000
ENSG00000103241	16	86080000	86090000	86510000	86520000
ENSG00000103241	16	86090000	86100000	86510000	86520000
ENSG00000103241	16	86100000	86110000	86510000	86520000
ENSG00000103241	16	86310000	86320000	86510000	86520000
ENSG00000103241	16	86330000	86340000	86510000	86520000
ENSG00000103241	16	86340000	86350000	86510000	86520000
ENSG00000103241	16	86350000	86360000	86510000	86520000
ENSG00000103248	16	87010000	87020000	86550000	86560000
ENSG00000103248	16	87060000	87070000	86550000	86560000
ENSG00000103248	16	87070000	87080000	86550000	86560000
ENSG00000103248	16	87120000	87130000	86550000	86560000
ENSG00000103248	16	87270000	87280000	86550000	86560000
ENSG00000103248	16	87280000	87290000	86550000	86560000
ENSG00000103248	16	87290000	87300000	86550000	86560000
ENSG00000103257	16	87770000	87780000	87870000	87880000
ENSG00000103257	16	87790000	87800000	87870000	87880000
ENSG00000103319	16	22270000	22280000	22200000	22210000
ENSG00000103319	16	22280000	22290000	22200000	22210000
ENSG00000103319	16	22300000	22310000	22200000	22210000
ENSG00000103335	16	88730000	88740000	88780000	88790000
ENSG00000103335	16	88740000	88750000	88780000	88790000
ENSG00000103335	16	88750000	88760000	88780000	88790000
ENSG00000103489	16	17200000	17210000	17470000	17480000
ENSG00000103528	16	19080000	19090000	19160000	19170000
ENSG00000103528	16	19090000	19100000	19160000	19170000
ENSG00000103546	16	55460000	55470000	55650000	55660000
ENSG00000103550	16	19840000	19850000	19720000	19730000
ENSG00000103569	15	58160000	58170000	58130000	58140000
ENSG00000103599	15	66930000	66940000	67250000	67260000
ENSG00000103599	15	66940000	66950000	67250000	67260000
ENSG00000103599	15	66980000	66990000	67250000	67260000
ENSG00000103599	15	66990000	67000000	67250000	67260000
ENSG00000103599	15	67020000	67030000	67250000	67260000
ENSG00000103599	15	67070000	67080000	67250000	67260000
ENSG00000103647	15	68630000	68640000	68570000	68580000
ENSG00000103647	15	68640000	68650000	68570000	68580000
ENSG00000103647	15	68650000	68660000	68570000	68580000
ENSG00000103647	15	68660000	68670000	68570000	68580000
ENSG00000103647	15	68670000	68680000	68570000	68580000
ENSG00000103647	15	68680000	68690000	68570000	68580000
ENSG00000103647	15	68690000	68700000	68570000	68580000
ENSG00000103647	15	68870000	68880000	68570000	68580000
ENSG00000103653	15	74620000	74630000	74770000	74780000
ENSG00000103653	15	74630000	74640000	74770000	74780000
ENSG00000103653	15	74640000	74650000	74770000	74780000
ENSG00000103671	15	64180000	64190000	64380000	64390000
ENSG00000103671	15	64200000	64210000	64380000	64390000
ENSG00000103671	15	64210000	64220000	64380000	64390000
ENSG00000103769	15	65750000	65760000	65720000	65730000
ENSG00000103769	15	65820000	65830000	65720000	65730000
ENSG00000103994	15	42550000	42560000	42490000	42500000
ENSG00000104112	15	51770000	51780000	51680000	51690000
ENSG00000104133	15	44730000	44740000	44660000	44670000
ENSG00000104133	15	44740000	44750000	44660000	44670000
ENSG00000104142	15	41170000	41180000	40890000	40900000
ENSG00000104142	15	41180000	41190000	40890000	40900000
ENSG00000104221	8	37910000	37920000	37850000	37860000
ENSG00000104221	8	37930000	37940000	37850000	37860000
ENSG00000104228	8	27420000	27430000	27310000	27320000
ENSG00000104228	8	27430000	27440000	27310000	27320000
ENSG00000104228	8	27460000	27470000	27310000	27320000
ENSG00000104267	8	85960000	85970000	85460000	85470000
ENSG00000104267	8	85970000	85980000	85460000	85470000
ENSG00000104267	8	85990000	86000000	85460000	85470000
ENSG00000104267	8	86000000	86010000	85460000	85470000
ENSG00000104299	8	29000000	29010000	28890000	28900000
ENSG00000104365	8	42160000	42170000	42270000	42280000
ENSG00000104365	8	42170000	42180000	42270000	42280000
ENSG00000104365	8	42180000	42190000	42270000	42280000
ENSG00000104365	8	42190000	42200000	42270000	42280000
ENSG00000104368	8	42280000	42290000	42200000	42210000
ENSG00000104368	8	42290000	42300000	42200000	42210000
ENSG00000104368	8	42310000	42320000	42200000	42210000
ENSG00000104368	8	42320000	42330000	42200000	42210000
ENSG00000104419	8	133320000	133330000	133300000	133310000
ENSG00000104419	8	133430000	133440000	133300000	133310000
ENSG00000104419	8	133440000	133450000	133300000	133310000
ENSG00000104419	8	133450000	133460000	133300000	133310000
ENSG00000104671	8	30600000	30610000	30150000	30160000
ENSG00000104731	16	87590000	87600000	87760000	87770000
ENSG00000104731	16	87860000	87870000	87760000	87770000
ENSG00000104731	16	87900000	87910000	87760000	87770000
ENSG00000104760	8	17710000	17720000	17910000	17920000
ENSG00000104760	8	17720000	17730000	17910000	17920000
ENSG00000104825	19	38790000	38800000	38890000	38900000
ENSG00000104852	19	49200000	49210000	49080000	49090000
ENSG00000104852	19	49210000	49220000	49080000	49090000
ENSG00000104903	19	12970000	12980000	13100000	13110000
ENSG00000104903	19	13000000	13010000	13100000	13110000
ENSG00000104907	19	12970000	12980000	13110000	13120000
ENSG00000104907	19	12980000	12990000	13110000	13120000
ENSG00000104957	19	13590000	13600000	13720000	13730000
ENSG00000104998	19	13870000	13880000	14030000	14040000
ENSG00000104998	19	13880000	13890000	14030000	14040000
ENSG00000104998	19	13890000	13900000	14030000	14040000
ENSG00000105127	19	15250000	15260000	15370000	15380000
ENSG00000105127	19	15260000	15270000	15370000	15380000
ENSG00000105127	19	15270000	15280000	15370000	15380000
ENSG00000105171	19	29700000	29710000	29600000	29610000
ENSG00000105219	19	40150000	40160000	40220000	40230000
ENSG00000105321	19	47150000	47160000	47250000	47260000
ENSG00000105323	19	41200000	41210000	41260000	41270000
ENSG00000105364	19	10390000	10400000	10250000	10260000
ENSG00000105373	19	47720000	47730000	47740000	47750000
ENSG00000105376	19	10390000	10400000	10280000	10290000
ENSG00000105397	19	10270000	10280000	10380000	10390000
ENSG00000105397	19	10290000	10300000	10380000	10390000
ENSG00000105402	19	47430000	47440000	47510000	47520000
ENSG00000105402	19	47440000	47450000	47510000	47520000
ENSG00000105402	19	47700000	47710000	47510000	47520000
ENSG00000105429	19	42110000	42120000	42320000	42330000
ENSG00000105538	19	48650000	48660000	48740000	48750000
ENSG00000105605	19	54010000	54020000	53900000	53910000
ENSG00000105605	19	54030000	54040000	53900000	53910000
ENSG00000105642	19	17980000	17990000	17940000	17950000
ENSG00000105642	19	17990000	18000000	17940000	17950000
ENSG00000105642	19	18050000	18060000	17940000	17950000
ENSG00000105643	19	18050000	18060000	18000000	18010000
ENSG00000105643	19	18060000	18070000	18000000	18010000
ENSG00000105643	19	18070000	18080000	18000000	18010000
ENSG00000105696	19	18670000	18680000	18600000	18610000
ENSG00000105696	19	18810000	18820000	18600000	18610000
ENSG00000105696	19	18830000	18840000	18600000	18610000
ENSG00000105696	19	18840000	18850000	18600000	18610000
ENSG00000105696	19	18850000	18860000	18600000	18610000
ENSG00000105701	19	18460000	18470000	18540000	18550000
ENSG00000105755	19	43430000	43440000	43520000	43530000
ENSG00000105810	7	92610000	92620000	92830000	92840000
ENSG00000105810	7	92620000	92630000	92830000	92840000
ENSG00000105810	7	92630000	92640000	92830000	92840000
ENSG00000105810	7	92650000	92660000	92830000	92840000
ENSG00000105810	7	92670000	92680000	92830000	92840000
ENSG00000105810	7	92690000	92700000	92830000	92840000
ENSG00000105810	7	92700000	92710000	92830000	92840000
ENSG00000105810	7	92710000	92720000	92830000	92840000
ENSG00000105810	7	92720000	92730000	92830000	92840000
ENSG00000105849	7	19730000	19740000	19710000	19720000
ENSG00000105849	7	20600000	20610000	19710000	19720000
ENSG00000105953	7	44750000	44760000	44600000	44610000
ENSG00000105953	7	44760000	44770000	44600000	44610000
ENSG00000105953	7	44830000	44840000	44600000	44610000
ENSG00000105974	7	116240000	116250000	116520000	116530000
ENSG00000105974	7	116250000	116260000	116520000	116530000
ENSG00000105974	7	116260000	116270000	116520000	116530000
ENSG00000105974	7	116270000	116280000	116520000	116530000
ENSG00000105974	7	116320000	116330000	116520000	116530000
ENSG00000105974	7	116350000	116360000	116520000	116530000
ENSG00000105976	7	116780000	116790000	116670000	116680000
ENSG00000105976	7	116800000	116810000	116670000	116680000
ENSG00000105991	7	26840000	26850000	27090000	27100000
ENSG00000105991	7	26850000	26860000	27090000	27100000
ENSG00000105991	7	26860000	26870000	27090000	27100000
ENSG00000105991	7	26880000	26890000	27090000	27100000
ENSG00000105996	7	26850000	26860000	27100000	27110000
ENSG00000105996	7	26860000	26870000	27100000	27110000
ENSG00000105996	7	27120000	27130000	27100000	27110000
ENSG00000105997	7	25850000	25860000	27150000	27160000
ENSG00000105997	7	26840000	26850000	27150000	27160000
ENSG00000105997	7	26850000	26860000	27150000	27160000
ENSG00000106003	7	2480000	2490000	2510000	2520000
ENSG00000106004	7	26660000	26670000	27140000	27150000
ENSG00000106004	7	26670000	26680000	27140000	27150000
ENSG00000106004	7	26680000	26690000	27140000	27150000
ENSG00000106004	7	26690000	26700000	27140000	27150000
ENSG00000106004	7	26830000	26840000	27140000	27150000
ENSG00000106004	7	26840000	26850000	27140000	27150000
ENSG00000106004	7	26850000	26860000	27140000	27150000
ENSG00000106004	7	26860000	26870000	27140000	27150000
ENSG00000106004	7	26870000	26880000	27140000	27150000
ENSG00000106012	7	2640000	2650000	2550000	2560000
ENSG00000106031	7	27570000	27580000	27200000	27210000
ENSG00000106031	7	27580000	27590000	27200000	27210000
ENSG00000106031	7	27590000	27600000	27200000	27210000
ENSG00000106031	7	27600000	27610000	27200000	27210000
ENSG00000106031	7	27910000	27920000	27200000	27210000
ENSG00000106031	7	27920000	27930000	27200000	27210000
ENSG00000106031	7	27930000	27940000	27200000	27210000
ENSG00000106031	7	28010000	28020000	27200000	27210000
ENSG00000106031	7	28020000	28030000	27200000	27210000
ENSG00000106034	7	121070000	121080000	120980000	120990000
ENSG00000106034	7	121080000	121090000	120980000	120990000
ENSG00000106034	7	121090000	121100000	120980000	120990000
ENSG00000106034	7	121100000	121110000	120980000	120990000
ENSG00000106034	7	121110000	121120000	120980000	120990000
ENSG00000106066	7	29340000	29350000	29190000	29200000
ENSG00000106089	7	73600000	73610000	73710000	73720000
ENSG00000106089	7	73610000	73620000	73710000	73720000
ENSG00000106128	7	30790000	30800000	30930000	30940000
ENSG00000106128	7	30800000	30810000	30930000	30940000
ENSG00000106211	7	76180000	76190000	76300000	76310000
ENSG00000106263	7	1660000	1670000	2350000	2360000
ENSG00000106278	7	121850000	121860000	121870000	121880000
ENSG00000106330	7	100680000	100690000	100610000	100620000
ENSG00000106333	7	100680000	100690000	100600000	100610000
ENSG00000106366	7	101090000	101100000	101120000	101130000
ENSG00000106366	7	101100000	101110000	101120000	101130000
ENSG00000106397	7	101240000	101250000	101210000	101220000
ENSG00000106400	7	101240000	101250000	101210000	101220000
ENSG00000106462	7	148930000	148940000	148880000	148890000
ENSG00000106538	7	150410000	150420000	150340000	150350000
ENSG00000106603	7	43570000	43580000	43730000	43740000
ENSG00000106633	7	44070000	44080000	44200000	44210000
ENSG00000106809	9	92650000	92660000	92400000	92410000
ENSG00000106819	9	92620000	92630000	92480000	92490000
ENSG00000106819	9	92630000	92640000	92480000	92490000
ENSG00000106927	9	114270000	114280000	114080000	114090000
ENSG00000106927	9	114280000	114290000	114080000	114090000
ENSG00000106927	9	114290000	114300000	114080000	114090000
ENSG00000106952	9	114730000	114740000	114930000	114940000
ENSG00000106991	9	127800000	127810000	127850000	127860000
ENSG00000106991	9	127820000	127830000	127850000	127860000
ENSG00000106991	9	127830000	127840000	127850000	127860000
ENSG00000106992	9	127800000	127810000	127870000	127880000
ENSG00000107249	9	3730000	3740000	4340000	4350000
ENSG00000107263	9	131580000	131590000	131740000	131750000
ENSG00000107263	9	131590000	131600000	131740000	131750000
ENSG00000107263	9	131600000	131610000	131740000	131750000
ENSG00000107263	9	131610000	131620000	131740000	131750000
ENSG00000107263	9	131620000	131630000	131740000	131750000
ENSG00000107263	9	131630000	131640000	131740000	131750000
ENSG00000107263	9	131640000	131650000	131740000	131750000
ENSG00000107263	9	131650000	131660000	131740000	131750000
ENSG00000107263	9	131660000	131670000	131740000	131750000
ENSG00000107263	9	131670000	131680000	131740000	131750000
ENSG00000107372	9	72580000	72590000	72360000	72370000
ENSG00000107372	9	72590000	72600000	72360000	72370000
ENSG00000107518	10	114910000	114920000	115090000	115100000
ENSG00000107554	10	99830000	99840000	100010000	100020000
ENSG00000107554	10	99840000	99850000	100010000	100020000
ENSG00000107554	10	99850000	99860000	100010000	100020000
ENSG00000107554	10	99870000	99880000	100010000	100020000
ENSG00000107554	10	99880000	99890000	100010000	100020000
ENSG00000107554	10	99890000	99900000	100010000	100020000
ENSG00000107554	10	99910000	99920000	100010000	100020000
ENSG00000107611	10	17060000	17070000	17120000	17130000
ENSG00000107611	10	17190000	17200000	17120000	17130000
ENSG00000107614	10	16990000	17000000	17200000	17210000
ENSG00000107614	10	17000000	17010000	17200000	17210000
ENSG00000107614	10	17010000	17020000	17200000	17210000
ENSG00000107614	10	17020000	17030000	17200000	17210000
ENSG00000107614	10	17030000	17040000	17200000	17210000
ENSG00000107719	10	70530000	70540000	70470000	70480000
ENSG00000107736	10	71590000	71600000	71390000	71400000
ENSG00000107736	10	71610000	71620000	71390000	71400000
ENSG00000107736	10	71680000	71690000	71390000	71400000
ENSG00000107738	10	71700000	71710000	71770000	71780000
ENSG00000107807	10	101090000	101100000	101130000	101140000
ENSG00000107815	10	101010000	101020000	100980000	100990000
ENSG00000107816	10	100970000	100980000	100990000	101000000
ENSG00000107816	10	101010000	101020000	100990000	101000000
ENSG00000107819	10	100970000	100980000	101020000	101030000
ENSG00000107833	10	102030000	102040000	101780000	101790000
ENSG00000107859	10	102320000	102330000	102240000	102250000
ENSG00000107859	10	102330000	102340000	102240000	102250000
ENSG00000107859	10	102340000	102350000	102240000	102250000
ENSG00000107859	10	102350000	102360000	102240000	102250000
ENSG00000107859	10	102370000	102380000	102240000	102250000
ENSG00000107859	10	102400000	102410000	102240000	102250000
ENSG00000107862	10	102320000	102330000	102240000	102250000
ENSG00000107862	10	102330000	102340000	102240000	102250000
ENSG00000107862	10	102340000	102350000	102240000	102250000
ENSG00000107862	10	102350000	102360000	102240000	102250000
ENSG00000107862	10	102370000	102380000	102240000	102250000
ENSG00000107863	10	24640000	24650000	24720000	24730000
ENSG00000107863	10	24980000	24990000	24720000	24730000
ENSG00000107863	10	24990000	25000000	24720000	24730000
ENSG00000107882	10	102570000	102580000	102500000	102510000
ENSG00000107882	10	102580000	102590000	102500000	102510000
ENSG00000107882	10	102590000	102600000	102500000	102510000
ENSG00000107902	10	124440000	124450000	124460000	124470000
ENSG00000107957	10	103670000	103680000	103850000	103860000
ENSG00000107957	10	103680000	103690000	103850000	103860000
ENSG00000107957	10	103690000	103700000	103850000	103860000
ENSG00000107957	10	103700000	103710000	103850000	103860000
ENSG00000107957	10	103710000	103720000	103850000	103860000
ENSG00000107957	10	103720000	103730000	103850000	103860000
ENSG00000107957	10	103730000	103740000	103850000	103860000
ENSG00000107957	10	103740000	103750000	103850000	103860000
ENSG00000107957	10	103750000	103760000	103850000	103860000
ENSG00000107957	10	103760000	103770000	103850000	103860000
ENSG00000107959	10	4770000	4780000	3170000	3180000
ENSG00000107959	10	4800000	4810000	3170000	3180000
ENSG00000107968	10	30490000	30500000	30430000	30440000
ENSG00000107968	10	30500000	30510000	30430000	30440000
ENSG00000107968	10	30520000	30530000	30430000	30440000
ENSG00000107968	10	30530000	30540000	30430000	30440000
ENSG00000107968	10	30540000	30550000	30430000	30440000
ENSG00000107968	10	30550000	30560000	30430000	30440000
ENSG00000107968	10	30570000	30580000	30430000	30440000
ENSG00000108001	10	129030000	129040000	129970000	129980000
ENSG00000108018	10	107130000	107140000	107160000	107170000
ENSG00000108055	10	110290000	110300000	110560000	110570000
ENSG00000108055	10	110310000	110320000	110560000	110570000
ENSG00000108055	10	110320000	110330000	110560000	110570000
ENSG00000108055	10	110330000	110340000	110560000	110570000
ENSG00000108055	10	110340000	110350000	110560000	110570000
ENSG00000108061	10	110730000	110740000	110920000	110930000
ENSG00000108091	10	59630000	59640000	59900000	59910000
ENSG00000108100	10	35470000	35480000	35240000	35250000
ENSG00000108100	10	35510000	35520000	35240000	35250000
ENSG00000108106	19	55290000	55300000	55400000	55410000
ENSG00000108107	19	55290000	55300000	55380000	55390000
ENSG00000108107	19	55300000	55310000	55380000	55390000
ENSG00000108219	10	80490000	80500000	80450000	80460000
ENSG00000108349	17	40160000	40170000	40140000	40150000
ENSG00000108381	17	3520000	3530000	3470000	3480000
ENSG00000108405	17	4000000	4010000	3910000	3920000
ENSG00000108406	17	59310000	59320000	59560000	59570000
ENSG00000108423	17	59720000	59730000	59890000	59900000
ENSG00000108469	17	75720000	75730000	75660000	75670000
ENSG00000108469	17	75740000	75750000	75660000	75670000
ENSG00000108469	17	75750000	75760000	75660000	75670000
ENSG00000108510	17	61900000	61910000	62060000	62070000
ENSG00000108511	17	48300000	48310000	48600000	48610000
ENSG00000108511	17	48320000	48330000	48600000	48610000
ENSG00000108511	17	48330000	48340000	48600000	48610000
ENSG00000108511	17	48340000	48350000	48600000	48610000
ENSG00000108511	17	48370000	48380000	48600000	48610000
ENSG00000108511	17	48480000	48490000	48600000	48610000
ENSG00000108602	17	19540000	19550000	19740000	19750000
ENSG00000108679	17	78810000	78820000	78970000	78980000
ENSG00000108679	17	78820000	78830000	78970000	78980000
ENSG00000108679	17	78830000	78840000	78970000	78980000
ENSG00000108679	17	78850000	78860000	78970000	78980000
ENSG00000108679	17	78860000	78870000	78970000	78980000
ENSG00000108679	17	78870000	78880000	78970000	78980000
ENSG00000108691	17	34210000	34220000	34250000	34260000
ENSG00000108786	17	42310000	42320000	42550000	42560000
ENSG00000108813	17	49870000	49880000	49960000	49970000
ENSG00000108813	17	49890000	49900000	49960000	49970000
ENSG00000108821	17	50220000	50230000	50200000	50210000
ENSG00000108821	17	50260000	50270000	50200000	50210000
ENSG00000108821	17	50290000	50300000	50200000	50210000
ENSG00000108823	17	50260000	50270000	50160000	50170000
ENSG00000108823	17	50290000	50300000	50160000	50170000
ENSG00000108823	17	50300000	50310000	50160000	50170000
ENSG00000108932	17	68370000	68380000	68290000	68300000
ENSG00000108932	17	68390000	68400000	68290000	68300000
ENSG00000108932	17	68400000	68410000	68290000	68300000
ENSG00000108932	17	68420000	68430000	68290000	68300000
ENSG00000108932	17	68430000	68440000	68290000	68300000
ENSG00000108932	17	68440000	68450000	68290000	68300000
ENSG00000108950	17	68730000	68740000	68600000	68610000
ENSG00000108950	17	68750000	68760000	68600000	68610000
ENSG00000108963	17	1890000	1900000	2020000	2030000
ENSG00000108963	17	1900000	1910000	2020000	2030000
ENSG00000108963	17	1910000	1920000	2020000	2030000
ENSG00000108963	17	1920000	1930000	2020000	2030000
ENSG00000108984	17	69500000	69510000	69410000	69420000
ENSG00000109046	17	27240000	27250000	27290000	27300000
ENSG00000109220	4	53910000	53920000	54060000	54070000
ENSG00000109220	4	53930000	53940000	54060000	54070000
ENSG00000109220	4	53940000	53950000	54060000	54070000
ENSG00000109220	4	53950000	53960000	54060000	54070000
ENSG00000109270	4	99930000	99940000	99890000	99900000
ENSG00000109458	4	143380000	143390000	143330000	143340000
ENSG00000109458	4	143390000	143400000	143330000	143340000
ENSG00000109501	4	6320000	6330000	6260000	6270000
ENSG00000109534	4	109440000	109450000	109810000	109820000
ENSG00000109586	4	173020000	173030000	173160000	173170000
ENSG00000109689	4	27000000	27010000	26850000	26860000
ENSG00000109705	4	12830000	12840000	13540000	13550000
ENSG00000109705	4	12840000	12850000	13540000	13550000
ENSG00000109705	4	12850000	12860000	13540000	13550000
ENSG00000109705	4	12860000	12870000	13540000	13550000
ENSG00000109787	4	38050000	38060000	38660000	38670000
ENSG00000109787	4	38080000	38090000	38660000	38670000
ENSG00000109787	4	38140000	38150000	38660000	38670000
ENSG00000109787	4	38160000	38170000	38660000	38670000
ENSG00000109787	4	38190000	38200000	38660000	38670000
ENSG00000109787	4	38200000	38210000	38660000	38670000
ENSG00000109787	4	38210000	38220000	38660000	38670000
ENSG00000109787	4	38250000	38260000	38660000	38670000
ENSG00000109787	4	38300000	38310000	38660000	38670000
ENSG00000109787	4	38320000	38330000	38660000	38670000
ENSG00000109787	4	38350000	38360000	38660000	38670000
ENSG00000109787	4	38390000	38400000	38660000	38670000
ENSG00000109787	4	38400000	38410000	38660000	38670000
ENSG00000109814	4	39640000	39650000	39520000	39530000
ENSG00000109832	11	126150000	126160000	125900000	125910000
ENSG00000109832	11	126190000	126200000	125900000	125910000
ENSG00000109832	11	126230000	126240000	125900000	125910000
ENSG00000109861	11	88380000	88390000	88360000	88370000
ENSG00000109906	11	114140000	114150000	114050000	114060000
ENSG00000109906	11	114150000	114160000	114050000	114060000
ENSG00000109906	11	114160000	114170000	114050000	114060000
ENSG00000109906	11	114170000	114180000	114050000	114060000
ENSG00000109906	11	114180000	114190000	114050000	114060000
ENSG00000109906	11	114190000	114200000	114050000	114060000
ENSG00000109906	11	114200000	114210000	114050000	114060000
ENSG00000109906	11	114210000	114220000	114050000	114060000
ENSG00000109906	11	114220000	114230000	114050000	114060000
ENSG00000109906	11	114230000	114240000	114050000	114060000
ENSG00000109906	11	114240000	114250000	114050000	114060000
ENSG00000109906	11	114260000	114270000	114050000	114060000
ENSG00000109917	11	117120000	117130000	116790000	116800000
ENSG00000109943	11	122580000	122590000	122830000	122840000
ENSG00000110047	11	64850000	64860000	64890000	64900000
ENSG00000110048	11	59570000	59580000	59610000	59620000
ENSG00000110060	11	126190000	126200000	125900000	125910000
ENSG00000110063	11	126420000	126430000	126300000	126310000
ENSG00000110063	11	126430000	126440000	126300000	126310000
ENSG00000110092	11	69080000	69090000	69640000	69650000
ENSG00000110092	11	69090000	69100000	69640000	69650000
ENSG00000110092	11	69100000	69110000	69640000	69650000
ENSG00000110092	11	69110000	69120000	69640000	69650000
ENSG00000110092	11	69120000	69130000	69640000	69650000
ENSG00000110092	11	69130000	69140000	69640000	69650000
ENSG00000110092	11	69160000	69170000	69640000	69650000
ENSG00000110092	11	69260000	69270000	69640000	69650000
ENSG00000110092	11	69270000	69280000	69640000	69650000
ENSG00000110092	11	69280000	69290000	69640000	69650000
ENSG00000110092	11	69300000	69310000	69640000	69650000
ENSG00000110092	11	69390000	69400000	69640000	69650000
ENSG00000110092	11	69400000	69410000	69640000	69650000
ENSG00000110321	11	10850000	10860000	10810000	10820000
ENSG00000110321	11	10920000	10930000	10810000	10820000
ENSG00000110344	11	118140000	118150000	118350000	118360000
ENSG00000110344	11	118190000	118200000	118350000	118360000
ENSG00000110375	11	118660000	118670000	118920000	118930000
ENSG00000110375	11	118700000	118710000	118920000	118930000
ENSG00000110375	11	118780000	118790000	118920000	118930000
ENSG00000110375	11	118900000	118910000	118920000	118930000
ENSG00000110395	11	119130000	119140000	119200000	119210000
ENSG00000110395	11	119260000	119270000	119200000	119210000
ENSG00000110395	11	119280000	119290000	119200000	119210000
ENSG00000110395	11	119310000	119320000	119200000	119210000
ENSG00000110422	11	33330000	33340000	33250000	33260000
ENSG00000110446	11	61130000	61140000	60950000	60960000
ENSG00000110455	11	43910000	43920000	44060000	44070000
ENSG00000110583	11	63820000	63830000	63930000	63940000
ENSG00000110583	11	63840000	63850000	63930000	63940000
ENSG00000110628	11	2410000	2420000	2890000	2900000
ENSG00000110628	11	2430000	2440000	2890000	2900000
ENSG00000110628	11	2450000	2460000	2890000	2900000
ENSG00000110628	11	2510000	2520000	2890000	2900000
ENSG00000110628	11	2520000	2530000	2890000	2900000
ENSG00000110628	11	2530000	2540000	2890000	2900000
ENSG00000110628	11	2540000	2550000	2890000	2900000
ENSG00000110628	11	2550000	2560000	2890000	2900000
ENSG00000110628	11	2560000	2570000	2890000	2900000
ENSG00000110628	11	2570000	2580000	2890000	2900000
ENSG00000110628	11	2580000	2590000	2890000	2900000
ENSG00000110799	12	6160000	6170000	6120000	6130000
ENSG00000110841	12	27610000	27620000	27520000	27530000
ENSG00000110841	12	27630000	27640000	27520000	27530000
ENSG00000110841	12	27640000	27650000	27520000	27530000
ENSG00000110844	12	49350000	49360000	49560000	49570000
ENSG00000110880	12	108660000	108670000	108730000	108740000
ENSG00000110881	12	49970000	49980000	50050000	50060000
ENSG00000110887	12	108650000	108660000	108850000	108860000
ENSG00000110887	12	108660000	108670000	108850000	108860000
ENSG00000110921	12	109770000	109780000	109570000	109580000
ENSG00000111012	12	57890000	57900000	57770000	57780000
ENSG00000111087	12	57260000	57270000	57450000	57460000
ENSG00000111087	12	57270000	57280000	57450000	57460000
ENSG00000111087	12	57280000	57290000	57450000	57460000
ENSG00000111087	12	57300000	57310000	57450000	57460000
ENSG00000111087	12	57330000	57340000	57450000	57460000
ENSG00000111087	12	57340000	57350000	57450000	57460000
ENSG00000111144	12	96200000	96210000	96040000	96050000
ENSG00000111144	12	96210000	96220000	96040000	96050000
ENSG00000111144	12	96500000	96510000	96040000	96050000
ENSG00000111144	12	96510000	96520000	96040000	96050000
ENSG00000111144	12	96530000	96540000	96040000	96050000
ENSG00000111145	12	96060000	96070000	96190000	96200000
ENSG00000111206	12	3000000	3010000	2870000	2880000
ENSG00000111206	12	3030000	3040000	2870000	2880000
ENSG00000111229	12	110590000	110600000	110450000	110460000
ENSG00000111229	12	110600000	110610000	110450000	110460000
ENSG00000111229	12	110620000	110630000	110450000	110460000
ENSG00000111249	12	111250000	111260000	111030000	111040000
ENSG00000111252	12	111440000	111450000	111400000	111410000
ENSG00000111252	12	111450000	111460000	111400000	111410000
ENSG00000111252	12	111520000	111530000	111400000	111410000
ENSG00000111266	12	12360000	12370000	12560000	12570000
ENSG00000111266	12	12370000	12380000	12560000	12570000
ENSG00000111266	12	12380000	12390000	12560000	12570000
ENSG00000111266	12	12400000	12410000	12560000	12570000
ENSG00000111276	12	12370000	12380000	12710000	12720000
ENSG00000111305	12	13180000	13190000	13100000	13110000
ENSG00000111305	12	13200000	13210000	13100000	13110000
ENSG00000111305	12	13210000	13220000	13100000	13110000
ENSG00000111305	12	13220000	13230000	13100000	13110000
ENSG00000111328	12	123600000	123610000	123270000	123280000
ENSG00000111364	12	123300000	123310000	123590000	123600000
ENSG00000111364	12	123320000	123330000	123590000	123600000
ENSG00000111364	12	123340000	123350000	123590000	123600000
ENSG00000111364	12	123350000	123360000	123590000	123600000
ENSG00000111364	12	123400000	123410000	123590000	123600000
ENSG00000111452	12	130930000	130940000	130950000	130960000
ENSG00000111581	12	68340000	68350000	68680000	68690000
ENSG00000111581	12	68350000	68360000	68680000	68690000
ENSG00000111581	12	68360000	68370000	68680000	68690000
ENSG00000111639	12	6510000	6520000	6490000	6500000
ENSG00000111644	12	6620000	6630000	6640000	6650000
ENSG00000111670	12	101760000	101770000	101830000	101840000
ENSG00000111670	12	101770000	101780000	101830000	101840000
ENSG00000111678	12	6960000	6970000	6940000	6950000
ENSG00000111679	12	6960000	6970000	6940000	6950000
ENSG00000111707	12	118100000	118110000	118370000	118380000
ENSG00000111707	12	118120000	118130000	118370000	118380000
ENSG00000111707	12	118140000	118150000	118370000	118380000
ENSG00000111707	12	118150000	118160000	118370000	118380000
ENSG00000111707	12	118160000	118170000	118370000	118380000
ENSG00000111707	12	118170000	118180000	118370000	118380000
ENSG00000111707	12	118180000	118190000	118370000	118380000
ENSG00000111707	12	118190000	118200000	118370000	118380000
ENSG00000111707	12	118200000	118210000	118370000	118380000
ENSG00000111707	12	118210000	118220000	118370000	118380000
ENSG00000111707	12	118220000	118230000	118370000	118380000
ENSG00000111707	12	118230000	118240000	118370000	118380000
ENSG00000111727	12	104010000	104020000	104060000	104070000
ENSG00000111731	12	22610000	22620000	22540000	22550000
ENSG00000111799	6	74400000	74410000	75200000	75210000
ENSG00000111799	6	74410000	74420000	75200000	75210000
ENSG00000111859	6	11480000	11490000	11380000	11390000
ENSG00000111906	6	125750000	125760000	125300000	125310000
ENSG00000111906	6	125760000	125770000	125300000	125310000
ENSG00000111906	6	125770000	125780000	125300000	125310000
ENSG00000111906	6	125970000	125980000	125300000	125310000
ENSG00000111907	6	124860000	124870000	125110000	125120000
ENSG00000111907	6	124870000	124880000	125110000	125120000
ENSG00000111907	6	124880000	124890000	125110000	125120000
ENSG00000111907	6	124910000	124920000	125110000	125120000
ENSG00000111907	6	124930000	124940000	125110000	125120000
ENSG00000111911	6	125310000	125320000	125950000	125960000
ENSG00000111911	6	125770000	125780000	125950000	125960000
ENSG00000111911	6	125790000	125800000	125950000	125960000
ENSG00000111911	6	125800000	125810000	125950000	125960000
ENSG00000111911	6	125840000	125850000	125950000	125960000
ENSG00000111911	6	125850000	125860000	125950000	125960000
ENSG00000111911	6	125870000	125880000	125950000	125960000
ENSG00000111911	6	125880000	125890000	125950000	125960000
ENSG00000111912	6	125840000	125850000	125780000	125790000
ENSG00000111912	6	125940000	125950000	125780000	125790000
ENSG00000111912	6	125960000	125970000	125780000	125790000
ENSG00000111962	6	148570000	148580000	148740000	148750000
ENSG00000111962	6	148590000	148600000	148740000	148750000
ENSG00000112033	6	35400000	35410000	35340000	35350000
ENSG00000112033	6	35420000	35430000	35340000	35350000
ENSG00000112033	6	35430000	35440000	35340000	35350000
ENSG00000112033	6	35440000	35450000	35340000	35350000
ENSG00000112041	6	35740000	35750000	35510000	35520000
ENSG00000112041	6	35780000	35790000	35510000	35520000
ENSG00000112053	6	36090000	36100000	36020000	36030000
ENSG00000112062	6	36090000	36100000	36020000	36030000
ENSG00000112062	6	36100000	36110000	36020000	36030000
ENSG00000112078	6	36550000	36560000	36440000	36450000
ENSG00000112078	6	36560000	36570000	36440000	36450000
ENSG00000112078	6	36600000	36610000	36440000	36450000
ENSG00000112110	6	159730000	159740000	159780000	159790000
ENSG00000112182	6	90210000	90220000	90290000	90300000
ENSG00000112335	6	108280000	108290000	108260000	108270000
ENSG00000112378	6	138000000	138010000	138100000	138110000
ENSG00000112378	6	138010000	138020000	138100000	138110000
ENSG00000112576	6	41770000	41780000	42040000	42050000
ENSG00000112576	6	41790000	41800000	42040000	42050000
ENSG00000112576	6	41800000	41810000	42040000	42050000
ENSG00000112576	6	41810000	41820000	42040000	42050000
ENSG00000112576	6	41820000	41830000	42040000	42050000
ENSG00000112576	6	41850000	41860000	42040000	42050000
ENSG00000112576	6	41860000	41870000	42040000	42050000
ENSG00000112576	6	41910000	41920000	42040000	42050000
ENSG00000112576	6	41930000	41940000	42040000	42050000
ENSG00000112599	6	42070000	42080000	42190000	42200000
ENSG00000112640	6	43170000	43180000	42980000	42990000
ENSG00000112679	6	330000	340000	290000	300000
ENSG00000112679	6	340000	350000	290000	300000
ENSG00000112715	6	43660000	43670000	43760000	43770000
ENSG00000112715	6	43670000	43680000	43760000	43770000
ENSG00000112715	6	43980000	43990000	43760000	43770000
ENSG00000112715	6	43990000	44000000	43760000	43770000
ENSG00000112715	6	44000000	44010000	43760000	43770000
ENSG00000112715	6	44010000	44020000	43760000	43770000
ENSG00000112715	6	44040000	44050000	43760000	43770000
ENSG00000112715	6	44060000	44070000	43760000	43770000
ENSG00000112715	6	44070000	44080000	43760000	43770000
ENSG00000112715	6	44080000	44090000	43760000	43770000
ENSG00000112761	6	111690000	111700000	112050000	112060000
ENSG00000112761	6	111700000	111710000	112050000	112060000
ENSG00000112761	6	111720000	111730000	112050000	112060000
ENSG00000112761	6	111730000	111740000	112050000	112060000
ENSG00000112981	5	138070000	138080000	138130000	138140000
ENSG00000113013	5	139240000	139250000	138570000	138580000
ENSG00000113013	5	139250000	139260000	138570000	138580000
ENSG00000113013	5	139260000	139270000	138570000	138580000
ENSG00000113013	5	139280000	139290000	138570000	138580000
ENSG00000113068	5	140240000	140250000	140300000	140310000
ENSG00000113070	5	140210000	140220000	140340000	140350000
ENSG00000113070	5	140230000	140240000	140340000	140350000
ENSG00000113070	5	140240000	140250000	140340000	140350000
ENSG00000113070	5	140250000	140260000	140340000	140350000
ENSG00000113070	5	140260000	140270000	140340000	140350000
ENSG00000113073	5	140220000	140230000	140350000	140360000
ENSG00000113073	5	140230000	140240000	140350000	140360000
ENSG00000113073	5	140240000	140250000	140350000	140360000
ENSG00000113073	5	140250000	140260000	140350000	140360000
ENSG00000113073	5	140260000	140270000	140350000	140360000
ENSG00000113073	5	140270000	140280000	140350000	140360000
ENSG00000113073	5	140290000	140300000	140350000	140360000
ENSG00000113088	5	55000000	55010000	55020000	55030000
ENSG00000113140	5	151710000	151720000	151680000	151690000
ENSG00000113140	5	151730000	151740000	151680000	151690000
ENSG00000113196	5	154590000	154600000	154480000	154490000
ENSG00000113272	5	157360000	157370000	157730000	157740000
ENSG00000113272	5	157370000	157380000	157730000	157740000
ENSG00000113282	5	157940000	157950000	157850000	157860000
ENSG00000113302	5	159150000	159160000	159330000	159340000
ENSG00000113368	5	126660000	126670000	126770000	126780000
ENSG00000113368	5	126680000	126690000	126770000	126780000
ENSG00000113368	5	126690000	126700000	126770000	126780000
ENSG00000113369	5	90930000	90940000	91380000	91390000
ENSG00000113369	5	91090000	91100000	91380000	91390000
ENSG00000113369	5	91100000	91110000	91380000	91390000
ENSG00000113369	5	91110000	91120000	91380000	91390000
ENSG00000113369	5	91180000	91190000	91380000	91390000
ENSG00000113369	5	91190000	91200000	91380000	91390000
ENSG00000113456	5	34480000	34490000	34910000	34920000
ENSG00000113456	5	34490000	34500000	34910000	34920000
ENSG00000113456	5	34500000	34510000	34910000	34920000
ENSG00000113456	5	34510000	34520000	34910000	34920000
ENSG00000113456	5	34520000	34530000	34910000	34920000
ENSG00000113456	5	34530000	34540000	34910000	34920000
ENSG00000113552	5	142110000	142120000	142010000	142020000
ENSG00000113552	5	142120000	142130000	142010000	142020000
ENSG00000113552	5	142130000	142140000	142010000	142020000
ENSG00000113552	5	142140000	142150000	142010000	142020000
ENSG00000113555	5	141670000	141680000	141960000	141970000
ENSG00000113555	5	141690000	141700000	141960000	141970000
ENSG00000113555	5	141700000	141710000	141960000	141970000
ENSG00000113578	5	142600000	142610000	142700000	142710000
ENSG00000113578	5	142610000	142620000	142700000	142710000
ENSG00000113578	5	142880000	142890000	142700000	142710000
ENSG00000113600	5	39510000	39520000	39420000	39430000
ENSG00000113600	5	39520000	39530000	39420000	39430000
ENSG00000113600	5	39530000	39540000	39420000	39430000
ENSG00000113600	5	39540000	39550000	39420000	39430000
ENSG00000113657	5	147450000	147460000	147500000	147510000
ENSG00000113657	5	147460000	147470000	147500000	147510000
ENSG00000113657	5	147540000	147550000	147500000	147510000
ENSG00000113657	5	147550000	147560000	147500000	147510000
ENSG00000113712	5	149360000	149370000	149550000	149560000
ENSG00000113712	5	149370000	149380000	149550000	149560000
ENSG00000113712	5	149380000	149390000	149550000	149560000
ENSG00000113712	5	149420000	149430000	149550000	149560000
ENSG00000113712	5	149430000	149440000	149550000	149560000
ENSG00000113712	5	149440000	149450000	149550000	149560000
ENSG00000113712	5	149450000	149460000	149550000	149560000
ENSG00000113712	5	149460000	149470000	149550000	149560000
ENSG00000113712	5	149470000	149480000	149550000	149560000
ENSG00000113712	5	149480000	149490000	149550000	149560000
ENSG00000113721	5	150200000	150210000	150150000	150160000
ENSG00000113721	5	150210000	150220000	150150000	150160000
ENSG00000113721	5	150230000	150240000	150150000	150160000
ENSG00000113722	5	150210000	150220000	150160000	150170000
ENSG00000113734	5	173000000	173010000	173140000	173150000
ENSG00000113739	5	173570000	173580000	173320000	173330000
ENSG00000113742	5	173640000	173650000	173880000	173890000
ENSG00000113742	5	173660000	173670000	173880000	173890000
ENSG00000113742	5	173780000	173790000	173880000	173890000
ENSG00000113758	5	177380000	177390000	177470000	177480000
ENSG00000113758	5	177390000	177400000	177470000	177480000
ENSG00000113845	3	119280000	119290000	119490000	119500000
ENSG00000113916	3	188040000	188050000	187740000	187750000
ENSG00000113916	3	188930000	188940000	187740000	187750000
ENSG00000113916	3	188950000	188960000	187740000	187750000
ENSG00000113916	3	188960000	188970000	187740000	187750000
ENSG00000113916	3	188970000	188980000	187740000	187750000
ENSG00000114019	3	134300000	134310000	134370000	134380000
ENSG00000114019	3	134310000	134320000	134370000	134380000
ENSG00000114019	3	134450000	134460000	134370000	134380000
ENSG00000114019	3	134460000	134470000	134370000	134380000
ENSG00000114019	3	134470000	134480000	134370000	134380000
ENSG00000114125	3	141880000	141890000	141730000	141740000
ENSG00000114125	3	141890000	141900000	141730000	141740000
ENSG00000114125	3	141900000	141910000	141730000	141740000
ENSG00000114125	3	141910000	141920000	141730000	141740000
ENSG00000114125	3	141920000	141930000	141730000	141740000
ENSG00000114125	3	141940000	141950000	141730000	141740000
ENSG00000114166	3	19950000	19960000	20030000	20040000
ENSG00000114251	3	55710000	55720000	55490000	55500000
ENSG00000114251	3	55720000	55730000	55490000	55500000
ENSG00000114315	3	193780000	193790000	194130000	194140000
ENSG00000114315	3	193790000	193800000	194130000	194140000
ENSG00000114315	3	194270000	194280000	194130000	194140000
ENSG00000114315	3	194310000	194320000	194130000	194140000
ENSG00000114316	3	49450000	49460000	49340000	49350000
ENSG00000114331	3	195320000	195330000	195440000	195450000
ENSG00000114331	3	195330000	195340000	195440000	195450000
ENSG00000114349	3	50120000	50130000	50190000	50200000
ENSG00000114349	3	50250000	50260000	50190000	50200000
ENSG00000114353	3	50120000	50130000	50220000	50230000
ENSG00000114353	3	50130000	50140000	50220000	50230000
ENSG00000114395	3	50530000	50540000	50350000	50360000
ENSG00000114395	3	50540000	50550000	50350000	50360000
ENSG00000114395	3	50550000	50560000	50350000	50360000
ENSG00000114650	3	47420000	47430000	47470000	47480000
ENSG00000114735	3	50370000	50380000	50560000	50570000
ENSG00000114737	3	51350000	51360000	50610000	50620000
ENSG00000114737	3	51360000	51370000	50610000	50620000
ENSG00000114737	3	51370000	51380000	50610000	50620000
ENSG00000114738	3	51350000	51360000	50610000	50620000
ENSG00000114738	3	51360000	51370000	50610000	50620000
ENSG00000114738	3	51370000	51380000	50610000	50620000
ENSG00000114745	3	39180000	39190000	39110000	39120000
ENSG00000114784	3	40160000	40170000	40310000	40320000
ENSG00000114784	3	40180000	40190000	40310000	40320000
ENSG00000114784	3	40190000	40200000	40310000	40320000
ENSG00000114859	3	184490000	184500000	184360000	184370000
ENSG00000114859	3	184500000	184510000	184360000	184370000
ENSG00000114859	3	184510000	184520000	184360000	184370000
ENSG00000114859	3	184520000	184530000	184360000	184370000
ENSG00000114859	3	184530000	184540000	184360000	184370000
ENSG00000114861	3	71000000	71010000	71580000	71590000
ENSG00000114861	3	71060000	71070000	71580000	71590000
ENSG00000114861	3	71420000	71430000	71580000	71590000
ENSG00000114904	3	53070000	53080000	52770000	52780000
ENSG00000115129	2	23820000	23830000	24080000	24090000
ENSG00000115129	2	23860000	23870000	24080000	24090000
ENSG00000115137	2	25100000	25110000	24970000	24980000
ENSG00000115137	2	25110000	25120000	24970000	24980000
ENSG00000115137	2	25120000	25130000	24970000	24980000
ENSG00000115137	2	25130000	25140000	24970000	24980000
ENSG00000115137	2	25140000	25150000	24970000	24980000
ENSG00000115137	2	25150000	25160000	24970000	24980000
ENSG00000115159	2	156390000	156400000	156430000	156440000
ENSG00000115159	2	156400000	156410000	156430000	156440000
ENSG00000115221	2	160180000	160190000	160200000	160210000
ENSG00000115232	2	181110000	181120000	181450000	181460000
ENSG00000115297	2	74580000	74590000	74510000	74520000
ENSG00000115306	2	54200000	54210000	54450000	54460000
ENSG00000115306	2	54210000	54220000	54450000	54460000
ENSG00000115306	2	54230000	54240000	54450000	54460000
ENSG00000115306	2	54320000	54330000	54450000	54460000
ENSG00000115306	2	54360000	54370000	54450000	54460000
ENSG00000115306	2	54580000	54590000	54450000	54460000
ENSG00000115310	2	55090000	55100000	55110000	55120000
ENSG00000115355	2	55370000	55380000	55410000	55420000
ENSG00000115457	2	216510000	216520000	216630000	216640000
ENSG00000115457	2	216520000	216530000	216630000	216640000
ENSG00000115525	2	86060000	86070000	85900000	85910000
ENSG00000115641	2	105420000	105430000	105440000	105450000
ENSG00000115649	2	219280000	219290000	219170000	219180000
ENSG00000115661	2	219180000	219190000	219240000	219250000
ENSG00000115738	2	7410000	7420000	8670000	8680000
ENSG00000115738	2	7420000	7430000	8670000	8680000
ENSG00000115756	2	10390000	10400000	10300000	10310000
ENSG00000115827	2	171530000	171540000	171430000	171440000
ENSG00000115844	2	171800000	171810000	172100000	172110000
ENSG00000116016	2	46060000	46070000	46290000	46300000
ENSG00000116151	1	2170000	2180000	2390000	2400000
ENSG00000116151	1	2180000	2190000	2390000	2400000
ENSG00000116151	1	2190000	2200000	2390000	2400000
ENSG00000116151	1	2200000	2210000	2390000	2400000
ENSG00000116151	1	2230000	2240000	2390000	2400000
ENSG00000116161	1	174740000	174750000	174990000	175000000
ENSG00000116161	1	174750000	174760000	174990000	175000000
ENSG00000116161	1	174770000	174780000	174990000	175000000
ENSG00000116161	1	174780000	174790000	174990000	175000000
ENSG00000116191	1	178540000	178550000	178720000	178730000
[truncated: 5,618 more rows]

## Sheet: HS PEIs in SAT (hg38)
Table S14. Species conserved and human-specific PEIs of each adipose tissue across three mammals.
Target gene	chr	Enhancer start	Enhancer end	Promoter start	Promoter end
ENSG00000001561	6	46380000	46390000	46130000	46140000
ENSG00000001617	3	50130000	50140000	50150000	50160000
ENSG00000001617	3	50180000	50190000	50150000	50160000
ENSG00000001629	7	92190000	92200000	92240000	92250000
ENSG00000001629	7	92310000	92320000	92240000	92250000
ENSG00000001629	7	92340000	92350000	92240000	92250000
ENSG00000001629	7	92420000	92430000	92240000	92250000
ENSG00000001629	7	92430000	92440000	92240000	92250000
ENSG00000001630	7	92260000	92270000	92130000	92140000
ENSG00000001630	7	92450000	92460000	92130000	92140000
ENSG00000002587	4	11620000	11630000	11430000	11440000
ENSG00000002746	7	43000000	43010000	43110000	43120000
ENSG00000002822	7	1580000	1590000	2230000	2240000
ENSG00000002822	7	1670000	1680000	2230000	2240000
ENSG00000003137	2	71700000	71710000	72140000	72150000
ENSG00000003137	2	71770000	71780000	72140000	72150000
ENSG00000003137	2	71790000	71800000	72140000	72150000
ENSG00000003137	2	71800000	71810000	72140000	72150000
ENSG00000003137	2	71820000	71830000	72140000	72150000
ENSG00000003137	2	71860000	71870000	72140000	72150000
ENSG00000003137	2	71870000	71880000	72140000	72150000
ENSG00000003137	2	71880000	71890000	72140000	72150000
ENSG00000003137	2	72010000	72020000	72140000	72150000
ENSG00000003249	16	89980000	89990000	90010000	90020000
ENSG00000003249	16	89990000	90000000	90010000	90020000
ENSG00000003393	2	202060000	202070000	201780000	201790000
ENSG00000003393	2	202130000	202140000	201780000	201790000
ENSG00000003393	2	202160000	202170000	201780000	201790000
ENSG00000003393	2	202170000	202180000	201780000	201790000
ENSG00000003393	2	202190000	202200000	201780000	201790000
ENSG00000003509	2	37070000	37080000	37220000	37230000
ENSG00000003987	8	17440000	17450000	17410000	17420000
ENSG00000003989	8	17390000	17400000	17490000	17500000
ENSG00000004059	7	128000000	128010000	127580000	127590000
ENSG00000004399	3	129550000	129560000	129600000	129610000
ENSG00000004399	3	129560000	129570000	129600000	129610000
ENSG00000004399	3	129570000	129580000	129600000	129610000
ENSG00000004399	3	129620000	129630000	129600000	129610000
ENSG00000004399	3	129790000	129800000	129600000	129610000
ENSG00000004399	3	129830000	129840000	129600000	129610000
ENSG00000004487	1	23360000	23370000	23010000	23020000
ENSG00000004534	3	48730000	48740000	49940000	49950000
ENSG00000004534	3	50090000	50100000	49940000	49950000
ENSG00000004700	12	21680000	21690000	21500000	21510000
ENSG00000004700	12	21890000	21900000	21500000	21510000
ENSG00000004700	12	22490000	22500000	21500000	21510000
ENSG00000004799	7	95630000	95640000	95590000	95600000
ENSG00000004838	3	50390000	50400000	50340000	50350000
ENSG00000004838	3	50410000	50420000	50340000	50350000
ENSG00000004838	3	50450000	50460000	50340000	50350000
ENSG00000004838	3	50470000	50480000	50340000	50350000
ENSG00000004838	3	50480000	50490000	50340000	50350000
ENSG00000004838	3	51620000	51630000	50340000	50350000
ENSG00000004846	7	20640000	20650000	20610000	20620000
ENSG00000004864	7	96160000	96170000	96320000	96330000
ENSG00000004864	7	96190000	96200000	96320000	96330000
ENSG00000004864	7	96210000	96220000	96320000	96330000
ENSG00000004897	17	47290000	47300000	47190000	47200000
ENSG00000004897	17	47310000	47320000	47190000	47200000
ENSG00000005020	7	26910000	26920000	26990000	27000000
ENSG00000005020	7	27890000	27900000	26990000	27000000
ENSG00000005073	7	25910000	25920000	27180000	27190000
ENSG00000005073	7	26390000	26400000	27180000	27190000
ENSG00000005073	7	26490000	26500000	27180000	27190000
ENSG00000005073	7	26670000	26680000	27180000	27190000
ENSG00000005073	7	26680000	26690000	27180000	27190000
ENSG00000005073	7	26850000	26860000	27180000	27190000
ENSG00000005073	7	26860000	26870000	27180000	27190000
ENSG00000005073	7	27780000	27790000	27180000	27190000
ENSG00000005073	7	27790000	27800000	27180000	27190000
ENSG00000005100	17	5490000	5500000	5470000	5480000
ENSG00000005100	17	5520000	5530000	5470000	5480000
ENSG00000005108	7	11410000	11420000	11830000	11840000
ENSG00000005108	7	11460000	11470000	11830000	11840000
ENSG00000005175	12	47340000	47350000	47700000	47710000
ENSG00000005175	12	47660000	47670000	47700000	47710000
ENSG00000005175	12	47800000	47810000	47700000	47710000
ENSG00000005175	12	47920000	47930000	47700000	47710000
ENSG00000005175	12	47950000	47960000	47700000	47710000
ENSG00000005194	16	57290000	57300000	57440000	57450000
ENSG00000005238	9	35550000	35560000	35110000	35120000
ENSG00000005249	7	106940000	106950000	107040000	107050000
ENSG00000005381	17	58360000	58370000	58280000	58290000
ENSG00000005381	17	58380000	58390000	58280000	58290000
ENSG00000005421	7	94270000	94280000	95320000	95330000
ENSG00000005421	7	95810000	95820000	95320000	95330000
ENSG00000005421	7	95820000	95830000	95320000	95330000
ENSG00000005483	7	105060000	105070000	105010000	105020000
ENSG00000005483	7	105080000	105090000	105010000	105020000
ENSG00000005483	7	105090000	105100000	105010000	105020000
ENSG00000005700	6	82180000	82190000	82240000	82250000
ENSG00000005700	6	82220000	82230000	82240000	82250000
ENSG00000005700	6	83010000	83020000	82240000	82250000
ENSG00000005700	6	83050000	83060000	82240000	82250000
ENSG00000005700	6	83120000	83130000	82240000	82250000
ENSG00000005810	13	77200000	77210000	77320000	77330000
ENSG00000005810	13	77250000	77260000	77320000	77330000
ENSG00000005810	13	77290000	77300000	77320000	77330000
ENSG00000005810	13	77380000	77390000	77320000	77330000
ENSG00000005810	13	77470000	77480000	77320000	77330000
ENSG00000005882	17	49890000	49900000	50090000	50100000
ENSG00000005882	17	50140000	50150000	50090000	50100000
ENSG00000005882	17	50290000	50300000	50090000	50100000
ENSG00000005882	17	50300000	50310000	50090000	50100000
ENSG00000006015	19	18470000	18480000	18580000	18590000
ENSG00000006015	19	18780000	18790000	18580000	18590000
ENSG00000006071	11	17390000	17400000	17470000	17480000
ENSG00000006071	11	17400000	17410000	17470000	17480000
ENSG00000006071	11	17410000	17420000	17470000	17480000
ENSG00000006118	11	61020000	61030000	60920000	60930000
ENSG00000006282	17	50610000	50620000	50540000	50550000
ENSG00000006282	17	50620000	50630000	50540000	50550000
ENSG00000006282	17	50890000	50900000	50540000	50550000
ENSG00000006282	17	50940000	50950000	50540000	50550000
ENSG00000006282	17	50960000	50970000	50540000	50550000
ENSG00000006283	17	50590000	50600000	50550000	50560000
ENSG00000006283	17	50950000	50960000	50550000	50560000
ENSG00000006377	7	95920000	95930000	97000000	97010000
ENSG00000006377	7	95980000	95990000	97000000	97010000
ENSG00000006377	7	96070000	96080000	97000000	97010000
ENSG00000006432	14	70910000	70920000	70810000	70820000
ENSG00000006432	14	70920000	70930000	70810000	70820000
ENSG00000006432	14	71020000	71030000	70810000	70820000
ENSG00000006432	14	71050000	71060000	70810000	70820000
ENSG00000006468	7	13910000	13920000	13990000	14000000
ENSG00000006468	7	13960000	13970000	13990000	14000000
ENSG00000006468	7	14030000	14040000	13990000	14000000
ENSG00000006530	7	140800000	140810000	141540000	141550000
ENSG00000006530	7	140980000	140990000	141540000	141550000
ENSG00000006555	1	53930000	53940000	54800000	54810000
ENSG00000006555	1	54830000	54840000	54800000	54810000
ENSG00000006611	11	17390000	17400000	17540000	17550000
ENSG00000006611	11	17400000	17410000	17540000	17550000
ENSG00000006611	11	17440000	17450000	17540000	17550000
ENSG00000006611	11	17650000	17660000	17540000	17550000
ENSG00000006695	17	14150000	14160000	14060000	14070000
ENSG00000006704	7	74480000	74490000	74450000	74460000
ENSG00000006704	7	74520000	74530000	74450000	74460000
ENSG00000006715	7	39460000	39470000	38930000	38940000
ENSG00000006715	7	39470000	39480000	38930000	38940000
ENSG00000006715	7	39530000	39540000	38930000	38940000
ENSG00000006837	5	134190000	134200000	134370000	134380000
ENSG00000006837	5	134320000	134330000	134370000	134380000
ENSG00000006837	5	134790000	134800000	134370000	134380000
ENSG00000007001	2	157770000	157780000	157870000	157880000
ENSG00000007001	2	157800000	157810000	157870000	157880000
ENSG00000007001	2	157810000	157820000	157870000	157880000
ENSG00000007001	2	157820000	157830000	157870000	157880000
ENSG00000007080	19	17960000	17970000	17930000	17940000
ENSG00000007237	17	10170000	10180000	10190000	10200000
ENSG00000007312	17	63980000	63990000	63930000	63940000
ENSG00000007312	17	64040000	64050000	63930000	63940000
ENSG00000007372	11	31430000	31440000	31810000	31820000
ENSG00000007372	11	31470000	31480000	31810000	31820000
ENSG00000007372	11	31840000	31850000	31810000	31820000
ENSG00000007402	3	51400000	51410000	50500000	50510000
ENSG00000007545	16	1540000	1550000	1610000	1620000
ENSG00000007923	1	7650000	7660000	6700000	6710000
ENSG00000008083	6	14710000	14720000	15240000	15250000
ENSG00000008083	6	15360000	15370000	15240000	15250000
ENSG00000008083	6	15390000	15400000	15240000	15250000
ENSG00000008083	6	15460000	15470000	15240000	15250000
ENSG00000008083	6	15490000	15500000	15240000	15250000
ENSG00000008130	1	1810000	1820000	1780000	1790000
ENSG00000008130	1	1870000	1880000	1780000	1790000
ENSG00000008256	7	6110000	6120000	6270000	6280000
ENSG00000008256	7	6230000	6240000	6270000	6280000
ENSG00000008277	7	87790000	87800000	87930000	87940000
ENSG00000008300	3	48730000	48740000	48660000	48670000
ENSG00000008311	7	122100000	122110000	122140000	122150000
ENSG00000008323	12	6560000	6570000	6310000	6320000
ENSG00000008394	12	16180000	16190000	16340000	16350000
ENSG00000008394	12	16300000	16310000	16340000	16350000
ENSG00000008405	12	106970000	106980000	107090000	107100000
ENSG00000008405	12	107690000	107700000	107090000	107100000
ENSG00000008438	19	46260000	46270000	46020000	46030000
ENSG00000008513	8	133680000	133690000	133570000	133580000
ENSG00000008735	22	50290000	50300000	50600000	50610000
ENSG00000008735	22	50440000	50450000	50600000	50610000
ENSG00000008735	22	50450000	50460000	50600000	50610000
ENSG00000008735	22	50740000	50750000	50600000	50610000
ENSG00000008838	17	40090000	40100000	40060000	40070000
ENSG00000008838	17	40150000	40160000	40060000	40070000
ENSG00000008838	17	40160000	40170000	40060000	40070000
ENSG00000009307	1	114590000	114600000	114750000	114760000
ENSG00000009413	6	112010000	112020000	111480000	111490000
ENSG00000009413	6	112030000	112040000	111480000	111490000
ENSG00000009413	6	112240000	112250000	111480000	111490000
ENSG00000009724	1	11570000	11580000	11040000	11050000
ENSG00000009724	1	11640000	11650000	11040000	11050000
ENSG00000009765	6	150770000	150780000	150360000	150370000
ENSG00000009765	6	150820000	150830000	150360000	150370000
ENSG00000009830	14	76770000	76780000	77320000	77330000
ENSG00000009830	14	76870000	76880000	77320000	77330000
ENSG00000009954	7	73470000	73480000	73520000	73530000
ENSG00000009954	7	73480000	73490000	73520000	73530000
ENSG00000009954	7	73490000	73500000	73520000	73530000
ENSG00000009954	7	73500000	73510000	73520000	73530000
ENSG00000010017	6	13600000	13610000	13710000	13720000
ENSG00000010072	1	231720000	231730000	231330000	231340000
ENSG00000010270	7	38200000	38210000	38170000	38180000
ENSG00000010282	3	42580000	42590000	42700000	42710000
ENSG00000010292	12	6420000	6430000	6490000	6500000
ENSG00000010292	12	6430000	6440000	6490000	6500000
ENSG00000010295	12	6380000	6390000	6550000	6560000
ENSG00000010295	12	6590000	6600000	6550000	6560000
ENSG00000010295	12	6790000	6800000	6550000	6560000
ENSG00000010295	12	6800000	6810000	6550000	6560000
ENSG00000010322	3	52650000	52660000	52450000	52460000
ENSG00000010322	3	52660000	52670000	52450000	52460000
ENSG00000010327	3	52540000	52550000	52490000	52500000
ENSG00000010327	3	52960000	52970000	52490000	52500000
ENSG00000010361	19	49750000	49760000	49810000	49820000
ENSG00000010379	12	290000	300000	260000	270000
ENSG00000010610	12	6410000	6420000	6780000	6790000
ENSG00000010626	12	6540000	6550000	6870000	6880000
ENSG00000010803	1	41000000	41010000	41240000	41250000
ENSG00000010803	1	41470000	41480000	41240000	41250000
ENSG00000010803	1	41500000	41510000	41240000	41250000
ENSG00000010810	6	112020000	112030000	111870000	111880000
ENSG00000010818	6	142880000	142890000	142950000	142960000
ENSG00000010818	6	142990000	143000000	142950000	142960000
ENSG00000010818	6	143100000	143110000	142950000	142960000
ENSG00000010818	6	143190000	143200000	142950000	142960000
ENSG00000010818	6	143290000	143300000	142950000	142960000
ENSG00000010818	6	143410000	143420000	142950000	142960000
ENSG00000011007	1	23690000	23700000	23740000	23750000
ENSG00000011083	5	149630000	149640000	150190000	150200000
ENSG00000011083	5	150140000	150150000	150190000	150200000
ENSG00000011114	14	93530000	93540000	93330000	93340000
ENSG00000011143	17	57120000	57130000	58210000	58220000
ENSG00000011143	17	58180000	58190000	58210000	58220000
ENSG00000011143	17	58240000	58250000	58210000	58220000
ENSG00000011258	17	51140000	51150000	51250000	51260000
ENSG00000011258	17	51170000	51180000	51250000	51260000
ENSG00000011258	17	51180000	51190000	51250000	51260000
ENSG00000011258	17	51200000	51210000	51250000	51260000
ENSG00000011258	17	51210000	51220000	51250000	51260000
ENSG00000011258	17	51230000	51240000	51250000	51260000
ENSG00000011258	17	51270000	51280000	51250000	51260000
ENSG00000011260	17	51140000	51150000	51250000	51260000
ENSG00000011260	17	51170000	51180000	51250000	51260000
ENSG00000011260	17	51180000	51190000	51250000	51260000
ENSG00000011260	17	51200000	51210000	51250000	51260000
ENSG00000011260	17	51210000	51220000	51250000	51260000
ENSG00000011260	17	51230000	51240000	51250000	51260000
ENSG00000011260	17	51270000	51280000	51250000	51260000
ENSG00000011376	3	45080000	45090000	45380000	45390000
ENSG00000011405	11	16770000	16780000	17200000	17210000
ENSG00000011426	7	36370000	36380000	36390000	36400000
ENSG00000011426	7	36410000	36420000	36390000	36400000
ENSG00000011426	7	36420000	36430000	36390000	36400000
ENSG00000011426	7	36430000	36440000	36390000	36400000
ENSG00000011426	7	37180000	37190000	36390000	36400000
ENSG00000011426	7	37530000	37540000	36390000	36400000
ENSG00000011454	9	122980000	122990000	122940000	122950000
ENSG00000011465	12	91350000	91360000	91180000	91190000
ENSG00000011485	19	46380000	46390000	46340000	46350000
ENSG00000011600	19	35730000	35740000	35900000	35910000
ENSG00000011600	19	35880000	35890000	35900000	35910000
ENSG00000011638	16	21280000	21290000	21150000	21160000
ENSG00000012171	3	50180000	50190000	50260000	50270000
ENSG00000012223	3	46550000	46560000	46480000	46490000
ENSG00000012223	3	46560000	46570000	46480000	46490000
ENSG00000012232	8	28690000	28700000	28600000	28610000
ENSG00000012822	12	53530000	53540000	53720000	53730000
ENSG00000012822	12	53540000	53550000	53720000	53730000
ENSG00000012822	12	54210000	54220000	53720000	53730000
ENSG00000012983	14	49880000	49890000	50560000	50570000
ENSG00000012983	14	50610000	50620000	50560000	50570000
ENSG00000012983	14	50710000	50720000	50560000	50570000
ENSG00000012983	14	50750000	50760000	50560000	50570000
ENSG00000012983	14	50780000	50790000	50560000	50570000
ENSG00000013016	2	30750000	30760000	31230000	31240000
ENSG00000013016	2	31310000	31320000	31230000	31240000
ENSG00000013293	3	170620000	170630000	170580000	170590000
ENSG00000013374	7	151420000	151430000	151330000	151340000
ENSG00000013374	7	151750000	151760000	151330000	151340000
ENSG00000013375	6	83210000	83220000	83190000	83200000
ENSG00000013392	6	83210000	83220000	83190000	83200000
ENSG00000013441	2	200710000	200720000	200860000	200870000
ENSG00000013441	2	200820000	200830000	200860000	200870000
ENSG00000013441	2	201150000	201160000	200860000	200870000
ENSG00000013561	5	141880000	141890000	141950000	141960000
ENSG00000013573	12	31290000	31300000	31070000	31080000
ENSG00000013573	12	31310000	31320000	31070000	31080000
ENSG00000013588	12	13220000	13230000	12880000	12890000
ENSG00000013588	12	13230000	13240000	12880000	12890000
ENSG00000013810	4	1900000	1910000	1710000	1720000
ENSG00000013810	4	1940000	1950000	1710000	1720000
ENSG00000014216	11	65790000	65800000	65180000	65190000
ENSG00000014257	3	132230000	132240000	132310000	132320000
ENSG00000014919	10	100040000	100050000	99730000	99740000
ENSG00000014919	10	99800000	99810000	99730000	99740000
ENSG00000015153	12	42200000	42210000	42230000	42240000
ENSG00000015153	12	42210000	42220000	42230000	42240000
ENSG00000015153	12	42310000	42320000	42230000	42240000
ENSG00000015153	12	42370000	42380000	42230000	42240000
ENSG00000015592	8	26690000	26700000	27250000	27260000
ENSG00000015592	8	26710000	26720000	27250000	27260000
ENSG00000015592	8	26750000	26760000	27250000	27260000
ENSG00000015592	8	27230000	27240000	27250000	27260000
ENSG00000015592	8	27270000	27280000	27250000	27260000
ENSG00000015592	8	27290000	27300000	27250000	27260000
ENSG00000015592	8	27300000	27310000	27250000	27260000
ENSG00000015676	7	44230000	44240000	44490000	44500000
ENSG00000015676	7	44250000	44260000	44490000	44500000
ENSG00000016082	5	51310000	51320000	51380000	51390000
ENSG00000016490	1	86440000	86450000	86460000	86470000
ENSG00000016490	1	86490000	86500000	86460000	86470000
ENSG00000016864	3	52460000	52470000	52700000	52710000
ENSG00000016864	3	52630000	52640000	52700000	52710000
ENSG00000017427	12	101940000	101950000	102480000	102490000
ENSG00000017427	12	102330000	102340000	102480000	102490000
ENSG00000017427	12	102380000	102390000	102480000	102490000
ENSG00000017427	12	102430000	102440000	102480000	102490000
ENSG00000017427	12	102570000	102580000	102480000	102490000
ENSG00000017427	12	102770000	102780000	102480000	102490000
ENSG00000018189	4	70780000	70790000	70700000	70710000
ENSG00000018189	4	70810000	70820000	70700000	70710000
ENSG00000018189	4	70820000	70830000	70700000	70710000
ENSG00000018408	3	149500000	149510000	149730000	149740000
ENSG00000018408	3	149510000	149520000	149730000	149740000
ENSG00000018408	3	149530000	149540000	149730000	149740000
ENSG00000018408	3	149560000	149570000	149730000	149740000
ENSG00000018510	2	177250000	177260000	177390000	177400000
ENSG00000018510	2	177760000	177770000	177390000	177400000
ENSG00000019102	11	124700000	124710000	124750000	124760000
ENSG00000019144	11	118380000	118390000	118600000	118610000
ENSG00000019144	11	118510000	118520000	118600000	118610000
ENSG00000019144	11	118550000	118560000	118600000	118610000
ENSG00000019505	11	45170000	45180000	45280000	45290000
ENSG00000019582	5	150440000	150450000	150410000	150420000
ENSG00000019991	7	81500000	81510000	81760000	81770000
ENSG00000019991	7	81600000	81610000	81760000	81770000
ENSG00000019991	7	81670000	81680000	81760000	81770000
ENSG00000019991	7	81730000	81740000	81760000	81770000
ENSG00000019995	10	124630000	124640000	124940000	124950000
ENSG00000019995	10	124960000	124970000	124940000	124950000
ENSG00000019995	10	125130000	125140000	124940000	124950000
ENSG00000020181	8	37820000	37830000	37780000	37790000
ENSG00000020181	8	37830000	37840000	37780000	37790000
ENSG00000020256	20	52160000	52170000	52200000	52210000
ENSG00000020426	14	60860000	60870000	60730000	60740000
ENSG00000020426	14	60960000	60970000	60730000	60740000
ENSG00000020426	14	60990000	61000000	60730000	60740000
ENSG00000020426	14	61000000	61010000	60730000	60740000
ENSG00000020426	14	61030000	61040000	60730000	60740000
ENSG00000020426	14	61270000	61280000	60730000	60740000
ENSG00000020426	14	61310000	61320000	60730000	60740000
ENSG00000020577	14	54600000	54610000	54560000	54570000
ENSG00000020577	14	54890000	54900000	54560000	54570000
ENSG00000020633	1	25090000	25100000	24960000	24970000
ENSG00000021300	11	73340000	73350000	73640000	73650000
ENSG00000021300	11	73380000	73390000	73640000	73650000
ENSG00000021300	11	73400000	73410000	73640000	73650000
ENSG00000021300	11	73410000	73420000	73640000	73650000
ENSG00000021300	11	73420000	73430000	73640000	73650000
ENSG00000021300	11	73470000	73480000	73640000	73650000
ENSG00000021300	11	73500000	73510000	73640000	73650000
ENSG00000021300	11	74280000	74290000	73640000	73650000
ENSG00000021355	6	1590000	1600000	2840000	2850000
ENSG00000021488	19	32880000	32890000	32860000	32870000
ENSG00000021826	2	210600000	210610000	210470000	210480000
ENSG00000021852	1	56830000	56840000	56960000	56970000
ENSG00000021852	1	57080000	57090000	56960000	56970000
ENSG00000022277	20	56370000	56380000	56460000	56470000
ENSG00000022840	12	121270000	121280000	120530000	120540000
ENSG00000023041	10	112150000	112160000	112440000	112450000
ENSG00000023041	10	112160000	112170000	112440000	112450000
ENSG00000023041	10	112190000	112200000	112440000	112450000
ENSG00000023041	10	112220000	112230000	112440000	112450000
ENSG00000023191	11	220000	230000	500000	510000
ENSG00000023191	11	260000	270000	500000	510000
ENSG00000023191	11	290000	300000	500000	510000
ENSG00000023191	11	430000	440000	500000	510000
ENSG00000023734	12	15480000	15490000	15880000	15890000
ENSG00000023892	6	35850000	35860000	35290000	35300000
ENSG00000023909	1	93450000	93460000	93900000	93910000
ENSG00000023909	1	93520000	93530000	93900000	93910000
ENSG00000023909	1	94030000	94040000	93900000	93910000
ENSG00000024422	19	47300000	47310000	47710000	47720000
ENSG00000024862	6	138130000	138140000	138770000	138780000
ENSG00000024862	6	138680000	138690000	138770000	138780000
ENSG00000024862	6	139160000	139170000	138770000	138780000
ENSG00000025770	22	50610000	50620000	50500000	50510000
ENSG00000026103	10	89210000	89220000	88980000	88990000
ENSG00000026652	6	161000000	161010000	161270000	161280000
ENSG00000026652	6	161320000	161330000	161270000	161280000
ENSG00000027001	13	23380000	23390000	23890000	23900000
ENSG00000027001	13	23400000	23410000	23890000	23900000
ENSG00000027075	14	60610000	60620000	61180000	61190000
ENSG00000027075	14	60620000	60630000	61180000	61190000
ENSG00000027075	14	60660000	60670000	61180000	61190000
ENSG00000027075	14	60960000	60970000	61180000	61190000
ENSG00000027075	14	61080000	61090000	61180000	61190000
ENSG00000027075	14	61250000	61260000	61180000	61190000
ENSG00000027697	6	137240000	137250000	137220000	137230000
ENSG00000028137	1	12650000	12660000	12160000	12170000
ENSG00000028203	12	95370000	95380000	95210000	95220000
ENSG00000028277	19	42130000	42140000	42190000	42200000
ENSG00000028310	5	1100000	1110000	890000	900000
ENSG00000028310	5	300000	310000	890000	900000
ENSG00000028310	5	430000	440000	890000	900000
ENSG00000028310	5	600000	610000	890000	900000
ENSG00000028839	6	133560000	133570000	133940000	133950000
ENSG00000029363	6	136530000	136540000	136280000	136290000
ENSG00000029364	14	69130000	69140000	69390000	69400000
ENSG00000029534	8	41770000	41780000	41890000	41900000
ENSG00000029559	4	87760000	87770000	87800000	87810000
ENSG00000029559	4	87820000	87830000	87800000	87810000
ENSG00000029639	6	154920000	154930000	155310000	155320000
ENSG00000030066	11	47750000	47760000	47840000	47850000
ENSG00000030066	11	47770000	47780000	47840000	47850000
ENSG00000030110	6	33630000	33640000	33580000	33590000
ENSG00000030110	6	33650000	33660000	33580000	33590000
ENSG00000030110	6	34020000	34030000	33580000	33590000
ENSG00000030110	6	34080000	34090000	33580000	33590000
ENSG00000030419	2	212680000	212690000	213150000	213160000
ENSG00000030419	2	212700000	212710000	213150000	213160000
ENSG00000030419	2	212730000	212740000	213150000	213160000
ENSG00000030419	2	212740000	212750000	213150000	213160000
ENSG00000030419	2	212780000	212790000	213150000	213160000
ENSG00000030419	2	212810000	212820000	213150000	213160000
ENSG00000030419	2	212830000	212840000	213150000	213160000
ENSG00000030419	2	212840000	212850000	213150000	213160000
ENSG00000030419	2	212880000	212890000	213150000	213160000
ENSG00000030419	2	212910000	212920000	213150000	213160000
ENSG00000030419	2	212950000	212960000	213150000	213160000
ENSG00000030419	2	213180000	213190000	213150000	213160000
ENSG00000031003	5	137720000	137730000	138050000	138060000
ENSG00000031003	5	137930000	137940000	138050000	138060000
ENSG00000031691	6	49440000	49450000	49460000	49470000
ENSG00000032219	14	58360000	58370000	58290000	58300000
ENSG00000033030	12	122390000	122400000	122500000	122510000
ENSG00000033030	12	122430000	122440000	122500000	122510000
ENSG00000033030	12	123300000	123310000	122500000	122510000
ENSG00000033170	14	65160000	65170000	65400000	65410000
ENSG00000033170	14	65210000	65220000	65400000	65410000
ENSG00000033170	14	65220000	65230000	65400000	65410000
ENSG00000033170	14	65810000	65820000	65400000	65410000
ENSG00000033170	14	65820000	65830000	65400000	65410000
ENSG00000033170	14	65950000	65960000	65400000	65410000
ENSG00000033327	11	77950000	77960000	78420000	78430000
ENSG00000033627	17	42310000	42320000	42450000	42460000
ENSG00000033627	17	42320000	42330000	42450000	42460000
ENSG00000033627	17	42330000	42340000	42450000	42460000
ENSG00000033800	15	67860000	67870000	68050000	68060000
ENSG00000033800	15	67870000	67880000	68050000	68060000
ENSG00000033800	15	67880000	67890000	68050000	68060000
ENSG00000033800	15	67910000	67920000	68050000	68060000
ENSG00000033800	15	68160000	68170000	68050000	68060000
ENSG00000033800	15	68170000	68180000	68050000	68060000
ENSG00000033800	15	68190000	68200000	68050000	68060000
ENSG00000033800	15	68230000	68240000	68050000	68060000
ENSG00000033867	3	27360000	27370000	27480000	27490000
ENSG00000033867	3	27560000	27570000	27480000	27490000
ENSG00000033867	3	27590000	27600000	27480000	27490000
ENSG00000033867	3	27600000	27610000	27480000	27490000
ENSG00000034239	8	48750000	48760000	48730000	48740000
ENSG00000034677	8	100350000	100360000	100330000	100340000
ENSG00000034677	8	100540000	100550000	100330000	100340000
ENSG00000034971	1	172400000	172410000	171650000	171660000
ENSG00000035403	10	73850000	73860000	73990000	74000000
ENSG00000035403	10	74010000	74020000	73990000	74000000
ENSG00000035664	15	63100000	63110000	64070000	64080000
ENSG00000035664	15	64100000	64110000	64070000	64080000
ENSG00000035681	8	58440000	58450000	58650000	58660000
ENSG00000035681	8	58520000	58530000	58650000	58660000
ENSG00000035681	8	58540000	58550000	58650000	58660000
ENSG00000035681	8	58600000	58610000	58650000	58660000
ENSG00000035681	8	58610000	58620000	58650000	58660000
ENSG00000035681	8	58670000	58680000	58650000	58660000
ENSG00000035681	8	58680000	58690000	58650000	58660000
ENSG00000035681	8	60680000	60690000	58650000	58660000
ENSG00000035720	4	67590000	67600000	67550000	67560000
ENSG00000035720	4	67620000	67630000	67550000	67560000
ENSG00000035928	4	39410000	39420000	39360000	39370000
ENSG00000036054	3	100010000	100020000	100250000	100260000
ENSG00000036054	3	100030000	100040000	100250000	100260000
ENSG00000036054	3	100040000	100050000	100250000	100260000
ENSG00000036054	3	100050000	100060000	100250000	100260000
ENSG00000036054	3	100080000	100090000	100250000	100260000
ENSG00000036054	3	100100000	100110000	100250000	100260000
ENSG00000036257	2	224370000	224380000	224580000	224590000
ENSG00000036257	2	224410000	224420000	224580000	224590000
ENSG00000036257	2	224420000	224430000	224580000	224590000
ENSG00000036257	2	224460000	224470000	224580000	224590000
ENSG00000036257	2	224480000	224490000	224580000	224590000
ENSG00000036257	2	224640000	224650000	224580000	224590000
ENSG00000036448	8	1860000	1870000	2040000	2050000
ENSG00000036530	14	100380000	100390000	99680000	99690000
ENSG00000036549	1	77910000	77920000	77680000	77690000
ENSG00000036565	8	20360000	20370000	20180000	20190000
ENSG00000036565	8	20370000	20380000	20180000	20190000
ENSG00000036672	11	118840000	118850000	119380000	119390000
ENSG00000036672	11	120120000	120130000	119380000	119390000
ENSG00000036672	11	120170000	120180000	119380000	119390000
ENSG00000036828	3	122070000	122080000	122180000	122190000
ENSG00000037241	5	172470000	172480000	172950000	172960000
ENSG00000037241	5	172480000	172490000	172950000	172960000
ENSG00000037474	5	6740000	6750000	6630000	6640000
ENSG00000037474	5	6750000	6760000	6630000	6640000
ENSG00000037749	5	153010000	153020000	154030000	154040000
ENSG00000037749	5	154170000	154180000	154030000	154040000
ENSG00000037749	5	154400000	154410000	154030000	154040000
ENSG00000037749	5	154410000	154420000	154030000	154040000
ENSG00000037757	19	13830000	13840000	13760000	13770000
ENSG00000037897	12	57860000	57870000	57770000	57780000
ENSG00000037965	12	54380000	54390000	54000000	54010000
ENSG00000038210	4	24480000	24490000	25160000	25170000
ENSG00000038210	4	24530000	24540000	25160000	25170000
ENSG00000038210	4	25220000	25230000	25160000	25170000
ENSG00000038210	4	25230000	25240000	25160000	25170000
ENSG00000038210	4	25340000	25350000	25160000	25170000
ENSG00000038274	5	163420000	163430000	163500000	163510000
ENSG00000038274	5	163470000	163480000	163500000	163510000
ENSG00000038274	5	163480000	163490000	163500000	163510000
ENSG00000038274	5	163520000	163530000	163500000	163510000
ENSG00000038274	5	163540000	163550000	163500000	163510000
ENSG00000038274	5	163550000	163560000	163500000	163510000
ENSG00000038358	16	67680000	67690000	67870000	67880000
ENSG00000038358	16	68060000	68070000	67870000	67880000
ENSG00000038382	5	14190000	14200000	14140000	14150000
ENSG00000038427	5	82360000	82370000	83470000	83480000
ENSG00000038427	5	82660000	82670000	83470000	83480000
ENSG00000038427	5	82780000	82790000	83470000	83480000
ENSG00000038427	5	82810000	82820000	83470000	83480000
ENSG00000038945	8	15830000	15840000	16560000	16570000
ENSG00000038945	8	16120000	16130000	16560000	16570000
ENSG00000038945	8	16590000	16600000	16560000	16570000
ENSG00000039123	5	55880000	55890000	55300000	55310000
ENSG00000039123	5	56170000	56180000	55300000	55310000
ENSG00000039123	5	56860000	56870000	55300000	55310000
ENSG00000039139	5	14100000	14110000	14010000	14020000
ENSG00000039139	5	14270000	14280000	14010000	14020000
ENSG00000039139	5	14340000	14350000	14010000	14020000
ENSG00000039319	5	80430000	80440000	80400000	80410000
ENSG00000039560	5	34510000	34520000	34650000	34660000
ENSG00000039560	5	34520000	34530000	34650000	34660000
ENSG00000039560	5	34530000	34540000	34650000	34660000
ENSG00000039560	5	34590000	34600000	34650000	34660000
ENSG00000039560	5	34610000	34620000	34650000	34660000
ENSG00000039560	5	34750000	34760000	34650000	34660000
ENSG00000040275	5	168670000	168680000	169580000	169590000
ENSG00000040531	17	3040000	3050000	3630000	3640000
ENSG00000040531	17	3580000	3590000	3630000	3640000
ENSG00000041353	18	54680000	54690000	54710000	54720000
ENSG00000041353	18	54830000	54840000	54710000	54720000
ENSG00000041515	13	108610000	108620000	108590000	108600000
ENSG00000041515	13	108620000	108630000	108590000	108600000
ENSG00000041515	13	108880000	108890000	108590000	108600000
ENSG00000041802	3	195520000	195530000	194670000	194680000
ENSG00000041802	3	195530000	195540000	194670000	194680000
ENSG00000041880	3	52350000	52360000	51940000	51950000
ENSG00000041982	9	115090000	115100000	115110000	115120000
ENSG00000041982	9	115440000	115450000	115110000	115120000
ENSG00000041982	9	115480000	115490000	115110000	115120000
ENSG00000041982	9	115490000	115500000	115110000	115120000
ENSG00000041982	9	115520000	115530000	115110000	115120000
ENSG00000041982	9	115530000	115540000	115110000	115120000
ENSG00000042088	14	88830000	88840000	89950000	89960000
ENSG00000042088	14	88840000	88850000	89950000	89960000
ENSG00000042088	14	89150000	89160000	89950000	89960000
ENSG00000042088	14	89290000	89300000	89950000	89960000
ENSG00000042088	14	89300000	89310000	89950000	89960000
ENSG00000042088	14	89360000	89370000	89950000	89960000
ENSG00000042088	14	89390000	89400000	89950000	89960000
ENSG00000042088	14	89690000	89700000	89950000	89960000
ENSG00000042088	14	89910000	89920000	89950000	89960000
ENSG00000042088	14	89920000	89930000	89950000	89960000
ENSG00000042088	14	89930000	89940000	89950000	89960000
ENSG00000042088	14	89980000	89990000	89950000	89960000
ENSG00000042088	14	90000000	90010000	89950000	89960000
ENSG00000042088	14	90010000	90020000	89950000	89960000
ENSG00000042088	14	90060000	90070000	89950000	89960000
ENSG00000042088	14	90310000	90320000	89950000	89960000
ENSG00000042429	11	93750000	93760000	93780000	93790000
ENSG00000042753	19	46920000	46930000	46850000	46860000
ENSG00000042781	1	215790000	215800000	216420000	216430000
ENSG00000043039	11	129210000	129220000	129370000	129380000
ENSG00000043355	13	100210000	100220000	99980000	99990000
ENSG00000043355	13	100230000	100240000	99980000	99990000
ENSG00000043355	13	100410000	100420000	99980000	99990000
ENSG00000043355	13	100480000	100490000	99980000	99990000
ENSG00000043355	13	100510000	100520000	99980000	99990000
ENSG00000043355	13	99960000	99970000	99980000	99990000
ENSG00000043462	5	170330000	170340000	170290000	170300000
ENSG00000043462	5	170340000	170350000	170290000	170300000
ENSG00000043514	1	39750000	39760000	39880000	39890000
ENSG00000043514	1	39850000	39860000	39880000	39890000
ENSG00000043514	1	39940000	39950000	39880000	39890000
ENSG00000044012	1	41570000	41580000	42150000	42160000
ENSG00000044090	6	42670000	42680000	43050000	43060000
ENSG00000044090	6	42990000	43000000	43050000	43060000
ENSG00000044459	9	17330000	17340000	17130000	17140000
ENSG00000044459	9	17460000	17470000	17130000	17140000
ENSG00000044459	9	17470000	17480000	17130000	17140000
ENSG00000044459	9	17490000	17500000	17130000	17140000
ENSG00000044524	3	89120000	89130000	89100000	89110000
ENSG00000044574	9	124930000	124940000	125240000	125250000
ENSG00000044574	9	125340000	125350000	125240000	125250000
ENSG00000044574	9	125350000	125360000	125240000	125250000
ENSG00000046604	18	31230000	31240000	31490000	31500000
ENSG00000046604	18	31470000	31480000	31490000	31500000
ENSG00000046889	8	67990000	68000000	67950000	67960000
ENSG00000047346	15	52400000	52410000	52710000	52720000
ENSG00000047346	15	52590000	52600000	52710000	52720000
ENSG00000047346	15	52690000	52700000	52710000	52720000
ENSG00000047365	4	36260000	36270000	36240000	36250000
ENSG00000047365	4	36300000	36310000	36240000	36250000
ENSG00000047365	4	36310000	36320000	36240000	36250000
ENSG00000047457	3	149130000	149140000	149220000	149230000
ENSG00000047579	6	14290000	14300000	15660000	15670000
ENSG00000047579	6	15540000	15550000	15660000	15670000
ENSG00000047579	6	15630000	15640000	15660000	15670000
ENSG00000047579	6	15680000	15690000	15660000	15670000
ENSG00000048028	11	113830000	113840000	113870000	113880000
ENSG00000048028	11	114260000	114270000	113870000	113880000
ENSG00000048028	11	114770000	114780000	113870000	113880000
ENSG00000048052	7	18220000	18230000	18080000	18090000
ENSG00000048052	7	18240000	18250000	18080000	18090000
ENSG00000048052	7	18400000	18410000	18080000	18090000
ENSG00000048140	5	176960000	176970000	176640000	176650000
ENSG00000048342	4	15640000	15650000	15460000	15470000
ENSG00000048342	4	15650000	15660000	15460000	15470000
ENSG00000048405	7	127350000	127360000	127430000	127440000
ENSG00000048544	6	42440000	42450000	42210000	42220000
ENSG00000049130	12	88130000	88140000	88580000	88590000
ENSG00000049192	5	64800000	64810000	65480000	65490000
ENSG00000049192	5	64870000	64880000	65480000	65490000
ENSG00000049192	5	64930000	64940000	65480000	65490000
ENSG00000049192	5	65010000	65020000	65480000	65490000
ENSG00000049192	5	65080000	65090000	65480000	65490000
ENSG00000049192	5	65100000	65110000	65480000	65490000
ENSG00000049192	5	65120000	65130000	65480000	65490000
ENSG00000049192	5	65220000	65230000	65480000	65490000
ENSG00000049192	5	65240000	65250000	65480000	65490000
ENSG00000049239	1	9570000	9580000	9230000	9240000
ENSG00000049283	17	50620000	50630000	50530000	50540000
ENSG00000049323	2	33020000	33030000	32940000	32950000
ENSG00000049323	2	33510000	33520000	32940000	32950000
ENSG00000049540	7	73970000	73980000	74020000	74030000
ENSG00000049618	6	156610000	156620000	156770000	156780000
ENSG00000049618	6	156620000	156630000	156770000	156780000
ENSG00000049618	6	156640000	156650000	156770000	156780000
ENSG00000049618	6	156650000	156660000	156770000	156780000
ENSG00000049618	6	156690000	156700000	156770000	156780000
ENSG00000049618	6	156840000	156850000	156770000	156780000
ENSG00000049618	6	156860000	156870000	156770000	156780000
ENSG00000049618	6	157120000	157130000	156770000	156780000
ENSG00000049618	6	157140000	157150000	156770000	156780000
ENSG00000049618	6	157170000	157180000	156770000	156780000
ENSG00000049618	6	157180000	157190000	156770000	156780000
ENSG00000049656	5	1020000	1030000	1340000	1350000
ENSG00000049656	5	1650000	1660000	1340000	1350000
ENSG00000049759	18	57590000	57600000	58040000	58050000
ENSG00000049860	5	73980000	73990000	74640000	74650000
ENSG00000049860	5	74040000	74050000	74640000	74650000
ENSG00000049883	5	72130000	72140000	72310000	72320000
ENSG00000049883	5	72150000	72160000	72310000	72320000
ENSG00000050344	7	26100000	26110000	26150000	26160000
ENSG00000050405	12	50300000	50310000	50280000	50290000
ENSG00000050555	9	130500000	130510000	131000000	131010000
ENSG00000051009	11	6310000	6320000	6230000	6240000
ENSG00000051108	16	56880000	56890000	56920000	56930000
ENSG00000051341	3	122690000	122700000	121540000	121550000
ENSG00000051523	16	89110000	89120000	88650000	88660000
ENSG00000051825	12	122840000	122850000	123240000	123250000
ENSG00000051825	12	122850000	122860000	123240000	123250000
ENSG00000051825	12	122860000	122870000	123240000	123250000
ENSG00000051825	12	123120000	123130000	123240000	123250000
ENSG00000052749	10	97040000	97050000	97420000	97430000
ENSG00000052749	10	97250000	97260000	97420000	97430000
ENSG00000052802	4	165470000	165480000	165320000	165330000
ENSG00000052850	11	44550000	44560000	44310000	44320000
ENSG00000053108	5	133560000	133570000	133610000	133620000
ENSG00000053108	5	133660000	133670000	133610000	133620000
ENSG00000053254	14	89420000	89430000	89610000	89620000
ENSG00000053254	14	89500000	89510000	89610000	89620000
ENSG00000053254	14	89530000	89540000	89610000	89620000
ENSG00000053254	14	89550000	89560000	89610000	89620000
ENSG00000053254	14	89650000	89660000	89610000	89620000
ENSG00000053254	14	89740000	89750000	89610000	89620000
ENSG00000053254	14	89800000	89810000	89610000	89620000
ENSG00000053254	14	89840000	89850000	89610000	89620000
ENSG00000053328	6	110270000	110280000	110360000	110370000
ENSG00000053372	1	19650000	19660000	19250000	19260000
ENSG00000053438	20	37380000	37390000	37520000	37530000
ENSG00000053501	19	17120000	17130000	17210000	17220000
ENSG00000053501	19	17270000	17280000	17210000	17220000
ENSG00000053524	3	183750000	183760000	183430000	183440000
ENSG00000053747	18	23640000	23650000	23680000	23690000
ENSG00000053747	18	23650000	23660000	23680000	23690000
ENSG00000053747	18	23710000	23720000	23680000	23690000
ENSG00000053747	18	23720000	23730000	23680000	23690000
ENSG00000053770	14	57230000	57240000	57260000	57270000
ENSG00000053900	4	24510000	24520000	25370000	25380000
ENSG00000053900	4	25300000	25310000	25370000	25380000
ENSG00000053900	4	25320000	25330000	25370000	25380000
ENSG00000053900	4	25340000	25350000	25370000	25380000
ENSG00000053900	4	25390000	25400000	25370000	25380000
ENSG00000053900	4	25400000	25410000	25370000	25380000
ENSG00000054116	1	36390000	36400000	36150000	36160000
ENSG00000054116	1	36420000	36430000	36150000	36160000
ENSG00000054267	1	235290000	235300000	235320000	235330000
ENSG00000054356	2	219080000	219090000	219300000	219310000
ENSG00000054523	1	10300000	10310000	10200000	10210000
ENSG00000054523	1	10340000	10350000	10200000	10210000
ENSG00000054598	6	2580000	2590000	1600000	1610000
ENSG00000054598	6	2740000	2750000	1600000	1610000
ENSG00000054611	22	46550000	46560000	46760000	46770000
ENSG00000054611	22	46580000	46590000	46760000	46770000
ENSG00000054611	22	46600000	46610000	46760000	46770000
ENSG00000054796	20	57160000	57170000	57330000	57340000
ENSG00000054796	20	57220000	57230000	57330000	57340000
ENSG00000054938	11	74320000	74330000	74730000	74740000
ENSG00000054938	11	74590000	74600000	74730000	74740000
ENSG00000054965	11	73380000	73390000	73590000	73600000
ENSG00000054965	11	73410000	73420000	73590000	73600000
ENSG00000054965	11	73430000	73440000	73590000	73600000
ENSG00000054965	11	73510000	73520000	73590000	73600000
ENSG00000054967	11	73500000	73510000	73370000	73380000
ENSG00000054983	14	88180000	88190000	87990000	88000000
ENSG00000054983	14	88360000	88370000	87990000	88000000
ENSG00000055118	7	150960000	150970000	150980000	150990000
ENSG00000055130	7	148600000	148610000	148690000	148700000
ENSG00000055147	5	153010000	153020000	154030000	154040000
ENSG00000055147	5	154170000	154180000	154030000	154040000
ENSG00000055147	5	154400000	154410000	154030000	154040000
ENSG00000055147	5	154410000	154420000	154030000	154040000
ENSG00000055208	6	149070000	149080000	149210000	149220000
ENSG00000055208	6	149110000	149120000	149210000	149220000
ENSG00000055208	6	149330000	149340000	149210000	149220000
ENSG00000055732	1	85210000	85220000	85040000	85050000
ENSG00000055813	2	56390000	56400000	56180000	56190000
ENSG00000055813	2	56410000	56420000	56180000	56190000
ENSG00000055813	2	56510000	56520000	56180000	56190000
ENSG00000055813	2	57500000	57510000	56180000	56190000
ENSG00000055917	2	20640000	20650000	20350000	20360000
ENSG00000055950	10	100950000	100960000	100980000	100990000
ENSG00000055950	10	101000000	101010000	100980000	100990000
ENSG00000055950	10	101060000	101070000	100980000	100990000
ENSG00000055955	3	52980000	52990000	52830000	52840000
ENSG00000055957	3	52900000	52910000	52770000	52780000
ENSG00000055957	3	52920000	52930000	52770000	52780000
ENSG00000055957	3	52930000	52940000	52770000	52780000
ENSG00000056097	5	32220000	32230000	32440000	32450000
ENSG00000056097	5	33320000	33330000	32440000	32450000
ENSG00000056097	5	33330000	33340000	32440000	32450000
ENSG00000056558	9	120770000	120780000	120920000	120930000
ENSG00000056558	9	120780000	120790000	120920000	120930000
ENSG00000056586	9	122950000	122960000	122900000	122910000
ENSG00000056972	6	111340000	111350000	111600000	111610000
ENSG00000056972	6	111350000	111360000	111600000	111610000
ENSG00000056972	6	111390000	111400000	111600000	111610000
ENSG00000056972	6	111450000	111460000	111600000	111610000
ENSG00000056972	6	111630000	111640000	111600000	111610000
ENSG00000056972	6	111810000	111820000	111600000	111610000
ENSG00000057468	1	75730000	75740000	75790000	75800000
ENSG00000057657	6	105740000	105750000	105990000	106000000
ENSG00000057657	6	105760000	105770000	105990000	106000000
ENSG00000057657	6	105780000	105790000	105990000	106000000
ENSG00000057657	6	105860000	105870000	105990000	106000000
ENSG00000057704	12	94570000	94580000	94650000	94660000
ENSG00000057704	12	94580000	94590000	94650000	94660000
ENSG00000057704	12	94600000	94610000	94650000	94660000
ENSG00000057704	12	94670000	94680000	94650000	94660000
ENSG00000057704	12	94700000	94710000	94650000	94660000
ENSG00000057704	12	94710000	94720000	94650000	94660000
ENSG00000057704	12	94720000	94730000	94650000	94660000
ENSG00000058085	1	183130000	183140000	183180000	183190000
ENSG00000058085	1	183270000	183280000	183180000	183190000
ENSG00000058091	7	90520000	90530000	90460000	90470000
ENSG00000058091	7	91030000	91040000	90460000	90470000
ENSG00000058272	12	79770000	79780000	79930000	79940000
ENSG00000058272	12	79780000	79790000	79930000	79940000
ENSG00000058272	12	79850000	79860000	79930000	79940000
ENSG00000058272	12	79870000	79880000	79930000	79940000
ENSG00000058272	12	80020000	80030000	79930000	79940000
ENSG00000058272	12	80050000	80060000	79930000	79940000
ENSG00000058272	12	80100000	80110000	79930000	79940000
ENSG00000058272	12	80170000	80180000	79930000	79940000
ENSG00000058404	7	44230000	44240000	44330000	44340000
ENSG00000058404	7	44290000	44300000	44330000	44340000
ENSG00000058600	16	21990000	22000000	22290000	22300000
ENSG00000058600	16	22250000	22260000	22290000	22300000
ENSG00000058600	16	22260000	22270000	22290000	22300000
ENSG00000058729	5	96840000	96850000	97180000	97190000
ENSG00000058729	5	96980000	96990000	97180000	97190000
ENSG00000058729	5	97220000	97230000	97180000	97190000
ENSG00000058729	5	98860000	98870000	97180000	97190000
ENSG00000058799	1	54900000	54910000	53880000	53890000
ENSG00000058804	1	53520000	53530000	53830000	53840000
ENSG00000058804	1	53770000	53780000	53830000	53840000
ENSG00000058804	1	53850000	53860000	53830000	53840000
ENSG00000058804	1	53860000	53870000	53830000	53840000
ENSG00000058804	1	54040000	54050000	53830000	53840000
ENSG00000059377	7	139680000	139690000	139770000	139780000
ENSG00000059377	7	139700000	139710000	139770000	139780000
ENSG00000059377	7	139710000	139720000	139770000	139780000
ENSG00000059377	7	139730000	139740000	139770000	139780000
ENSG00000059377	7	139740000	139750000	139770000	139780000
ENSG00000059377	7	139820000	139830000	139770000	139780000
ENSG00000059377	7	139940000	139950000	139770000	139780000
ENSG00000059377	7	139950000	139960000	139770000	139780000
ENSG00000059377	7	139970000	139980000	139770000	139780000
ENSG00000059377	7	139980000	139990000	139770000	139780000
ENSG00000059377	7	139990000	140000000	139770000	139780000
ENSG00000059377	7	140000000	140010000	139770000	139780000
ENSG00000059573	10	95840000	95850000	95650000	95660000
ENSG00000059588	1	234590000	234600000	234480000	234490000
ENSG00000059588	1	234790000	234800000	234480000	234490000
ENSG00000059588	1	235250000	235260000	234480000	234490000
ENSG00000059588	1	236030000	236040000	234480000	234490000
ENSG00000059691	4	152150000	152160000	151760000	151770000
ENSG00000059691	4	152270000	152280000	151760000	151770000
ENSG00000059691	4	152290000	152300000	151760000	151770000
ENSG00000059691	4	152380000	152390000	151760000	151770000
ENSG00000059691	4	152410000	152420000	151760000	151770000
ENSG00000059728	2	70030000	70040000	69890000	69900000
ENSG00000059758	12	96020000	96030000	96400000	96410000
ENSG00000059758	12	96060000	96070000	96400000	96410000
ENSG00000059758	12	96170000	96180000	96400000	96410000
ENSG00000059758	12	96320000	96330000	96400000	96410000
ENSG00000059915	10	101850000	101860000	102420000	102430000
ENSG00000060069	18	79440000	79450000	79680000	79690000
ENSG00000060237	12	840000	850000	750000	760000
ENSG00000060491	20	62560000	62570000	62800000	62810000
ENSG00000060491	20	62620000	62630000	62800000	62810000
ENSG00000060491	20	62660000	62670000	62800000	62810000
ENSG00000060491	20	62680000	62690000	62800000	62810000
ENSG00000060491	20	62850000	62860000	62800000	62810000
ENSG00000060656	1	29390000	29400000	29230000	29240000
ENSG00000060656	1	29690000	29700000	29230000	29240000
ENSG00000060656	1	30120000	30130000	29230000	29240000
ENSG00000060656	1	30400000	30410000	29230000	29240000
ENSG00000060656	1	30420000	30430000	29230000	29240000
ENSG00000060656	1	30530000	30540000	29230000	29240000
ENSG00000060656	1	30790000	30800000	29230000	29240000
ENSG00000060656	1	30890000	30900000	29230000	29240000
ENSG00000060688	1	31260000	31270000	31290000	31300000
ENSG00000060709	12	130740000	130750000	130710000	130720000
ENSG00000060762	6	166270000	166280000	166380000	166390000
ENSG00000060762	6	166320000	166330000	166380000	166390000
ENSG00000061273	12	47650000	47660000	47830000	47840000
ENSG00000061273	12	47950000	47960000	47830000	47840000
ENSG00000061273	12	48150000	48160000	47830000	47840000
ENSG00000061337	8	20230000	20240000	20300000	20310000
ENSG00000061337	8	20400000	20410000	20300000	20310000
ENSG00000061455	5	122510000	122520000	123080000	123090000
ENSG00000061492	5	138120000	138130000	138080000	138090000
ENSG00000061492	5	138140000	138150000	138080000	138090000
ENSG00000061676	2	182970000	182980000	183030000	183040000
ENSG00000061918	4	155440000	155450000	155750000	155760000
ENSG00000061936	12	131100000	131110000	131710000	131720000
ENSG00000061936	12	131660000	131670000	131710000	131720000
ENSG00000061936	12	131830000	131840000	131710000	131720000
ENSG00000061938	3	195890000	195900000	195910000	195920000
ENSG00000061987	12	62510000	62520000	62460000	62470000
ENSG00000061987	12	62590000	62600000	62460000	62470000
ENSG00000062038	16	68780000	68790000	68630000	68640000
ENSG00000062485	12	56200000	56210000	56300000	56310000
ENSG00000062725	17	60550000	60560000	60520000	60530000
ENSG00000062725	17	60590000	60600000	60520000	60530000
ENSG00000063046	12	51980000	51990000	53000000	53010000
ENSG00000063046	12	52040000	52050000	53000000	53010000
ENSG00000063046	12	52300000	52310000	53000000	53010000
ENSG00000063046	12	52310000	52320000	53000000	53010000
ENSG00000063046	12	52860000	52870000	53000000	53010000
ENSG00000063046	12	52890000	52900000	53000000	53010000
ENSG00000063046	12	52920000	52930000	53000000	53010000
ENSG00000063169	19	47430000	47440000	47600000	47610000
ENSG00000063169	19	47440000	47450000	47600000	47610000
ENSG00000063241	19	55510000	55520000	55460000	55470000
ENSG00000063244	19	55520000	55530000	55650000	55660000
ENSG00000063978	4	2210000	2220000	2460000	2470000
ENSG00000063978	4	2220000	2230000	2460000	2470000
ENSG00000063978	4	2280000	2290000	2460000	2470000
ENSG00000063978	4	2680000	2690000	2460000	2470000
ENSG00000064012	2	201330000	201340000	201230000	201240000
ENSG00000064012	2	201370000	201380000	201230000	201240000
ENSG00000064012	2	201420000	201430000	201230000	201240000
ENSG00000064012	2	201620000	201630000	201230000	201240000
ENSG00000064012	2	201660000	201670000	201230000	201240000
ENSG00000064102	12	27390000	27400000	26940000	26950000
ENSG00000064115	12	26850000	26860000	27010000	27020000
ENSG00000064115	12	26920000	26930000	27010000	27020000
ENSG00000064115	12	27160000	27170000	27010000	27020000
ENSG00000064115	12	27190000	27200000	27010000	27020000
ENSG00000064195	17	49790000	49800000	49990000	50000000
ENSG00000064199	11	124920000	124930000	124670000	124680000
ENSG00000064313	8	120410000	120420000	119830000	119840000
ENSG00000064393	7	139610000	139620000	139780000	139790000
ENSG00000064393	7	139620000	139630000	139780000	139790000
ENSG00000064393	7	139630000	139640000	139780000	139790000
ENSG00000064393	7	139640000	139650000	139780000	139790000
ENSG00000064393	7	139650000	139660000	139780000	139790000
ENSG00000064393	7	139730000	139740000	139780000	139790000
ENSG00000064601	20	45820000	45830000	45890000	45900000
ENSG00000064601	20	45950000	45960000	45890000	45900000
ENSG00000064651	5	127950000	127960000	128080000	128090000
ENSG00000064651	5	127980000	127990000	128080000	128090000
ENSG00000064655	20	46930000	46940000	46890000	46900000
ENSG00000064655	20	46940000	46950000	46890000	46900000
ENSG00000064655	20	47060000	47070000	46890000	46900000
ENSG00000064655	20	47160000	47170000	46890000	46900000
ENSG00000064655	20	47180000	47190000	46890000	46900000
ENSG00000064703	1	111770000	111780000	111750000	111760000
ENSG00000064726	15	83020000	83030000	83060000	83070000
ENSG00000064763	12	29110000	29120000	29140000	29150000
ENSG00000064763	12	29240000	29250000	29140000	29150000
ENSG00000064763	12	29400000	29410000	29140000	29150000
ENSG00000064989	2	186760000	186770000	187450000	187460000
ENSG00000064989	2	187390000	187400000	187450000	187460000
ENSG00000064989	2	187580000	187590000	187450000	187460000
ENSG00000064999	6	35120000	35130000	34880000	34890000
ENSG00000064999	6	35170000	35180000	34880000	34890000
ENSG00000065029	6	34070000	34080000	35250000	35260000
ENSG00000065029	6	34870000	34880000	35250000	35260000
ENSG00000065029	6	35190000	35200000	35250000	35260000
ENSG00000065029	6	35200000	35210000	35250000	35260000
ENSG00000065060	6	34840000	34850000	34790000	34800000
ENSG00000065060	6	35090000	35100000	34790000	34800000
ENSG00000065135	1	109770000	109780000	109540000	109550000
ENSG00000065135	1	109970000	109980000	109540000	109550000
ENSG00000065135	1	109990000	110000000	109540000	109550000
ENSG00000065150	13	97850000	97860000	97950000	97960000
ENSG00000065150	13	98360000	98370000	97950000	97960000
ENSG00000065357	12	55750000	55760000	55920000	55930000
ENSG00000065413	2	197150000	197160000	197310000	197320000
ENSG00000065485	3	123110000	123120000	123060000	123070000
ENSG00000065518	3	120730000	120740000	120590000	120600000
ENSG00000065518	3	120770000	120780000	120590000	120600000
ENSG00000065534	3	123740000	123750000	123880000	123890000
ENSG00000065600	1	211990000	212000000	212410000	212420000
ENSG00000065600	1	212000000	212010000	212410000	212420000
ENSG00000065600	1	212150000	212160000	212410000	212420000
ENSG00000065609	6	83680000	83690000	83700000	83710000
ENSG00000065609	6	83760000	83770000	83700000	83710000
ENSG00000065613	10	104130000	104140000	103960000	103970000
ENSG00000065665	10	12090000	12100000	12120000	12130000
ENSG00000065675	10	6460000	6470000	6570000	6580000
ENSG00000065675	10	6590000	6600000	6570000	6580000
ENSG00000065882	4	37960000	37970000	37890000	37900000
ENSG00000065882	4	37990000	38000000	37890000	37900000
ENSG00000065882	4	38030000	38040000	37890000	37900000
ENSG00000066117	12	50140000	50150000	50080000	50090000
ENSG00000066117	12	50460000	50470000	50080000	50090000
ENSG00000066136	1	40720000	40730000	40690000	40700000
ENSG00000066136	1	40740000	40750000	40690000	40700000
ENSG00000066136	1	40750000	40760000	40690000	40700000
ENSG00000066136	1	40760000	40770000	40690000	40700000
ENSG00000066136	1	40950000	40960000	40690000	40700000
ENSG00000066185	1	42180000	42190000	42450000	42460000
ENSG00000066185	1	42190000	42200000	42450000	42460000
ENSG00000066248	2	232890000	232900000	233010000	233020000
ENSG00000066322	1	43200000	43210000	43370000	43380000
ENSG00000066322	1	43210000	43220000	43370000	43380000
ENSG00000066322	1	43310000	43320000	43370000	43380000
ENSG00000066382	11	30350000	30360000	30580000	30590000
ENSG00000066382	11	30430000	30440000	30580000	30590000
ENSG00000066382	11	30450000	30460000	30580000	30590000
ENSG00000066382	11	30460000	30470000	30580000	30590000
ENSG00000066382	11	30640000	30650000	30580000	30590000
ENSG00000066382	11	30660000	30670000	30580000	30590000
ENSG00000066382	11	30670000	30680000	30580000	30590000
ENSG00000066405	3	137970000	137980000	137990000	138000000
ENSG00000066455	14	92050000	92060000	92790000	92800000
ENSG00000066468	10	121050000	121060000	121590000	121600000
ENSG00000066468	10	121490000	121500000	121590000	121600000
ENSG00000066651	6	125370000	125380000	125980000	125990000
ENSG00000066651	6	125470000	125480000	125980000	125990000
ENSG00000066651	6	125810000	125820000	125980000	125990000
ENSG00000066651	6	125850000	125860000	125980000	125990000
ENSG00000066651	6	125860000	125870000	125980000	125990000
ENSG00000066651	6	125870000	125880000	125980000	125990000
ENSG00000066651	6	125940000	125950000	125980000	125990000
ENSG00000066651	6	125960000	125970000	125980000	125990000
ENSG00000066651	6	126050000	126060000	125980000	125990000
ENSG00000066651	6	127090000	127100000	125980000	125990000
ENSG00000066651	6	127140000	127150000	125980000	125990000
ENSG00000066651	6	127150000	127160000	125980000	125990000
ENSG00000066739	14	95540000	95550000	96360000	96370000
ENSG00000066739	14	96390000	96400000	96360000	96370000
ENSG00000066739	14	96510000	96520000	96360000	96370000
ENSG00000066926	18	57540000	57550000	57580000	57590000
ENSG00000066926	18	57550000	57560000	57580000	57590000
ENSG00000066926	18	57560000	57570000	57580000	57590000
ENSG00000066926	18	57600000	57610000	57580000	57590000
ENSG00000066933	15	71820000	71830000	72110000	72120000
ENSG00000066933	15	71960000	71970000	72110000	72120000
ENSG00000067057	10	3150000	3160000	3060000	3070000
ENSG00000067082	10	3230000	3240000	3780000	3790000
ENSG00000067082	10	3460000	3470000	3780000	3790000
ENSG00000067082	10	3470000	3480000	3780000	3790000
ENSG00000067082	10	3480000	3490000	3780000	3790000
ENSG00000067113	5	55320000	55330000	55530000	55540000
ENSG00000067113	5	55450000	55460000	55530000	55540000
ENSG00000067113	5	55470000	55480000	55530000	55540000
ENSG00000067113	5	55570000	55580000	55530000	55540000
ENSG00000067113	5	55580000	55590000	55530000	55540000
ENSG00000067113	5	55620000	55630000	55530000	55540000
ENSG00000067113	5	55630000	55640000	55530000	55540000
ENSG00000067113	5	55680000	55690000	55530000	55540000
ENSG00000067141	15	72930000	72940000	73040000	73050000
ENSG00000067141	15	72960000	72970000	73040000	73050000
ENSG00000067141	15	72970000	72980000	73040000	73050000
ENSG00000067141	15	73020000	73030000	73040000	73050000
ENSG00000067167	8	70110000	70120000	70600000	70610000
ENSG00000067221	15	74040000	74050000	73990000	74000000
ENSG00000067248	5	55880000	55890000	55300000	55310000
ENSG00000067248	5	56170000	56180000	55300000	55310000
ENSG00000067248	5	56860000	56870000	55300000	55310000
ENSG00000067334	1	93320000	93330000	93880000	93890000
ENSG00000067334	1	93620000	93630000	93880000	93890000
ENSG00000067369	15	43340000	43350000	43510000	43520000
ENSG00000067369	15	43400000	43410000	43510000	43520000
ENSG00000067369	15	43420000	43430000	43510000	43520000
ENSG00000067369	15	43430000	43440000	43510000	43520000
ENSG00000067369	15	43450000	43460000	43510000	43520000
ENSG00000067369	15	43470000	43480000	43510000	43520000
ENSG00000067596	17	43440000	43450000	43480000	43490000
ENSG00000067606	1	1940000	1950000	2050000	2060000
ENSG00000067606	1	1950000	1960000	2050000	2060000
ENSG00000067704	1	220140000	220150000	220090000	220100000
ENSG00000067715	12	78800000	78810000	78860000	78870000
ENSG00000067715	12	78840000	78850000	78860000	78870000
ENSG00000067715	12	79040000	79050000	78860000	78870000
ENSG00000067798	12	77300000	77310000	77320000	77330000
ENSG00000067798	12	77340000	77350000	77320000	77330000
ENSG00000067798	12	77450000	77460000	77320000	77330000
ENSG00000067798	12	77580000	77590000	77320000	77330000
ENSG00000067798	12	77680000	77690000	77320000	77330000
ENSG00000067798	12	77690000	77700000	77320000	77330000
ENSG00000067798	12	77860000	77870000	77320000	77330000
ENSG00000067836	16	4820000	4830000	4800000	4810000
ENSG00000068001	3	50470000	50480000	50320000	50330000
ENSG00000068001	3	50540000	50550000	50320000	50330000
ENSG00000068024	2	239110000	239120000	239400000	239410000
ENSG00000068028	3	50390000	50400000	50340000	50350000
ENSG00000068028	3	50410000	50420000	50340000	50350000
ENSG00000068028	3	50450000	50460000	50340000	50350000
ENSG00000068028	3	50470000	50480000	50340000	50350000
ENSG00000068028	3	50480000	50490000	50340000	50350000
ENSG00000068028	3	51620000	51630000	50340000	50350000
ENSG00000068305	15	99470000	99480000	99560000	99570000
ENSG00000068305	15	99660000	99670000	99560000	99570000
ENSG00000068305	15	99680000	99690000	99560000	99570000
ENSG00000068305	15	99700000	99710000	99560000	99570000
ENSG00000068489	17	59110000	59120000	59150000	59160000
ENSG00000068650	13	112710000	112720000	112690000	112700000
ENSG00000068650	13	112810000	112820000	112690000	112700000
ENSG00000068650	13	112820000	112830000	112690000	112700000
ENSG00000068650	13	112830000	112840000	112690000	112700000
ENSG00000068697	2	20020000	20030000	20050000	20060000
ENSG00000068724	2	47370000	47380000	46910000	46920000
ENSG00000068745	3	48920000	48930000	48740000	48750000
ENSG00000068745	3	48930000	48940000	48740000	48750000
ENSG00000068745	3	48980000	48990000	48740000	48750000
ENSG00000068745	3	49660000	49670000	48740000	48750000
ENSG00000068784	2	44990000	45000000	45610000	45620000
ENSG00000068784	2	45580000	45590000	45610000	45620000
ENSG00000068831	11	64630000	64640000	64740000	64750000
ENSG00000068831	11	64880000	64890000	64740000	64750000
ENSG00000068903	19	38550000	38560000	38890000	38900000
ENSG00000068971	11	64830000	64840000	64910000	64920000
ENSG00000068971	11	65060000	65070000	64910000	64920000
ENSG00000068976	11	64260000	64270000	64750000	64760000
ENSG00000068976	11	64470000	64480000	64750000	64760000
ENSG00000068976	11	64780000	64790000	64750000	64760000
ENSG00000068976	11	65000000	65010000	64750000	64760000
ENSG00000069011	5	135200000	135210000	135030000	135040000
ENSG00000069011	5	135320000	135330000	135030000	135040000
ENSG00000069020	5	66290000	66300000	66590000	66600000
ENSG00000069206	8	23930000	23940000	24430000	24440000
ENSG00000069206	8	24360000	24370000	24430000	24440000
ENSG00000069329	16	46610000	46620000	46680000	46690000
ENSG00000069329	16	46660000	46670000	46680000	46690000
ENSG00000069329	16	48030000	48040000	46680000	46690000
ENSG00000069329	16	48200000	48210000	46680000	46690000
ENSG00000069329	16	48220000	48230000	46680000	46690000
ENSG00000069329	16	48280000	48290000	46680000	46690000
ENSG00000069329	16	48320000	48330000	46680000	46690000
ENSG00000069329	16	48510000	48520000	46680000	46690000
ENSG00000069345	16	46850000	46860000	46970000	46980000
ENSG00000069345	16	46890000	46900000	46970000	46980000
ENSG00000069345	16	47030000	47040000	46970000	46980000
ENSG00000069345	16	47640000	47650000	46970000	46980000
ENSG00000069345	16	47700000	47710000	46970000	46980000
ENSG00000069345	16	48000000	48010000	46970000	46980000
ENSG00000069345	16	48020000	48030000	46970000	46980000
ENSG00000069345	16	48080000	48090000	46970000	46980000
ENSG00000069345	16	48090000	48100000	46970000	46980000
ENSG00000069345	16	48110000	48120000	46970000	46980000
ENSG00000069345	16	48160000	48170000	46970000	46980000
ENSG00000069345	16	48170000	48180000	46970000	46980000
ENSG00000069345	16	48180000	48190000	46970000	46980000
ENSG00000069345	16	48200000	48210000	46970000	46980000
ENSG00000069345	16	48340000	48350000	46970000	46980000
ENSG00000069345	16	48550000	48560000	46970000	46980000
ENSG00000069345	16	48560000	48570000	46970000	46980000
ENSG00000069345	16	49230000	49240000	46970000	46980000
ENSG00000069696	11	590000	600000	630000	640000
ENSG00000069702	1	90850000	90860000	91900000	91910000
ENSG00000069702	1	91630000	91640000	91900000	91910000
ENSG00000069702	1	91660000	91670000	91900000	91910000
ENSG00000069812	1	6370000	6380000	6420000	6430000
ENSG00000069869	15	55890000	55900000	55990000	56000000
ENSG00000069869	15	56420000	56430000	55990000	56000000
ENSG00000069869	15	56430000	56440000	55990000	56000000
ENSG00000069943	15	55360000	55370000	55310000	55320000
ENSG00000069943	15	55410000	55420000	55310000	55320000
ENSG00000069966	15	51980000	51990000	52190000	52200000
ENSG00000069974	15	55360000	55370000	55310000	55320000
ENSG00000069974	15	55410000	55420000	55310000	55320000
ENSG00000070018	12	12230000	12240000	12260000	12270000
ENSG00000070182	14	64640000	64650000	64870000	64880000
ENSG00000070214	9	104800000	104810000	105240000	105250000
ENSG00000070214	9	105160000	105170000	105240000	105250000
ENSG00000070367	14	57230000	57240000	57260000	57270000
ENSG00000070501	8	41960000	41970000	42330000	42340000
ENSG00000070501	8	42360000	42370000	42330000	42340000
ENSG00000070540	17	68320000	68330000	68450000	68460000
ENSG00000070614	5	150620000	150630000	150480000	150490000
ENSG00000070731	17	76780000	76790000	76580000	76590000
ENSG00000070759	1	44750000	44760000	45490000	45500000
ENSG00000070759	1	45000000	45010000	45490000	45500000
ENSG00000070759	1	45550000	45560000	45490000	45500000
ENSG00000070759	1	45560000	45570000	45490000	45500000
ENSG00000070759	1	45570000	45580000	45490000	45500000
ENSG00000070778	14	88530000	88540000	88550000	88560000
ENSG00000070785	1	44930000	44940000	44980000	44990000
ENSG00000070785	1	45250000	45260000	44980000	44990000
ENSG00000070785	1	45290000	45300000	44980000	44990000
ENSG00000070814	5	150430000	150440000	150350000	150360000
ENSG00000070814	5	150440000	150450000	150350000	150360000
ENSG00000070882	7	24820000	24830000	24980000	24990000
ENSG00000070882	7	24830000	24840000	24980000	24990000
ENSG00000070882	7	24850000	24860000	24980000	24990000
ENSG00000070882	7	24900000	24910000	24980000	24990000
ENSG00000070882	7	24910000	24920000	24980000	24990000
ENSG00000070882	7	24940000	24950000	24980000	24990000
ENSG00000070882	7	25000000	25010000	24980000	24990000
ENSG00000070915	16	56930000	56940000	56860000	56870000
ENSG00000070915	16	57000000	57010000	56860000	56870000
ENSG00000070915	16	57040000	57050000	56860000	56870000
ENSG00000070915	16	57050000	57060000	56860000	56870000
ENSG00000070915	16	57150000	57160000	56860000	56870000
ENSG00000070950	3	9060000	9070000	8960000	8970000
ENSG00000070950	3	9070000	9080000	8960000	8970000
ENSG00000070950	3	9080000	9090000	8960000	8970000
ENSG00000070961	12	89590000	89600000	89700000	89710000
ENSG00000070961	12	89830000	89840000	89700000	89710000
ENSG00000070961	12	89870000	89880000	89700000	89710000
ENSG00000070961	12	89990000	90000000	89700000	89710000
ENSG00000070961	12	90090000	90100000	89700000	89710000
ENSG00000071051	2	105850000	105860000	105740000	105750000
ENSG00000071189	7	17770000	17780000	17940000	17950000
ENSG00000071243	7	121080000	121090000	120950000	120960000
ENSG00000071243	7	121090000	121100000	120950000	120960000
ENSG00000071246	14	76730000	76740000	76760000	76770000
ENSG00000071246	14	77060000	77070000	76760000	76770000
ENSG00000071282	3	8620000	8630000	8500000	8510000
ENSG00000071462	7	73600000	73610000	73680000	73690000
ENSG00000071539	5	1100000	1110000	890000	900000
ENSG00000071539	5	300000	310000	890000	900000
ENSG00000071539	5	430000	440000	890000	900000
ENSG00000071539	5	600000	610000	890000	900000
ENSG00000071575	2	11790000	11800000	12710000	12720000
ENSG00000071575	2	12170000	12180000	12710000	12720000
ENSG00000071575	2	12580000	12590000	12710000	12720000
ENSG00000071575	2	12650000	12660000	12710000	12720000
ENSG00000071575	2	12830000	12840000	12710000	12720000
ENSG00000071575	2	13000000	13010000	12710000	12720000
ENSG00000071677	2	237070000	237080000	237560000	237570000
ENSG00000071677	2	237110000	237120000	237560000	237570000
ENSG00000071677	2	237120000	237130000	237560000	237570000
ENSG00000071677	2	237130000	237140000	237560000	237570000
ENSG00000071677	2	237150000	237160000	237560000	237570000
ENSG00000071677	2	237420000	237430000	237560000	237570000
ENSG00000071677	2	237490000	237500000	237560000	237570000
ENSG00000071677	2	237500000	237510000	237560000	237570000
ENSG00000071677	2	237510000	237520000	237560000	237570000
ENSG00000071677	2	237750000	237760000	237560000	237570000
ENSG00000071894	8	143790000	143800000	144410000	144420000
ENSG00000071909	2	170220000	170230000	170170000	170180000
ENSG00000071967	2	170960000	170970000	171520000	171530000
ENSG00000071991	18	66690000	66700000	66600000	66610000
ENSG00000072041	12	84960000	84970000	84910000	84920000
ENSG00000072041	12	85000000	85010000	84910000	84920000
ENSG00000072041	12	85060000	85070000	84910000	84920000
ENSG00000072110	14	69100000	69110000	68970000	68980000
ENSG00000072121	14	67680000	67690000	67810000	67820000
ENSG00000072121	14	67730000	67740000	67810000	67820000
ENSG00000072121	14	67750000	67760000	67810000	67820000
ENSG00000072121	14	67760000	67770000	67810000	67820000
ENSG00000072121	14	67780000	67790000	67810000	67820000
ENSG00000072182	2	219390000	219400000	219510000	219520000
ENSG00000072182	2	219530000	219540000	219510000	219520000
ENSG00000072195	2	219450000	219460000	219430000	219440000
ENSG00000072195	2	219460000	219470000	219430000	219440000
ENSG00000072195	2	219530000	219540000	219430000	219440000
ENSG00000072195	2	219720000	219730000	219430000	219440000
ENSG00000072201	4	53380000	53390000	53700000	53710000
ENSG00000072201	4	53640000	53650000	53700000	53710000
ENSG00000072422	10	61230000	61240000	61000000	61010000
ENSG00000072571	5	163440000	163450000	163460000	163470000
ENSG00000072571	5	163480000	163490000	163460000	163470000
ENSG00000072571	5	163510000	163520000	163460000	163470000
ENSG00000072571	5	163530000	163540000	163460000	163470000
ENSG00000072609	12	133040000	133050000	132950000	132960000
ENSG00000072609	12	133190000	133200000	132950000	132960000
ENSG00000072682	5	132520000	132530000	132290000	132300000
ENSG00000072736	16	68220000	68230000	68080000	68090000
ENSG00000072736	16	68230000	68240000	68080000	68090000
ENSG00000072818	17	7510000	7520000	7330000	7340000
ENSG00000072840	4	4830000	4840000	5710000	5720000
ENSG00000072849	17	5510000	5520000	5480000	5490000
ENSG00000072849	17	5520000	5530000	5480000	5490000
ENSG00000072858	3	113040000	113050000	113530000	113540000
ENSG00000072858	3	113600000	113610000	113530000	113540000
ENSG00000072952	11	10370000	10380000	10690000	10700000
ENSG00000072952	11	10380000	10390000	10690000	10700000
ENSG00000072952	11	10530000	10540000	10690000	10700000
ENSG00000072952	11	10550000	10560000	10690000	10700000
ENSG00000072952	11	10560000	10570000	10690000	10700000
ENSG00000072952	11	10630000	10640000	10690000	10700000
ENSG00000072952	11	10650000	10660000	10690000	10700000
ENSG00000072952	11	10660000	10670000	10690000	10700000
ENSG00000072952	11	10730000	10740000	10690000	10700000
ENSG00000072954	19	16550000	16560000	16650000	16660000
ENSG00000073111	3	128100000	128110000	127590000	127600000
ENSG00000073150	22	50450000	50460000	50160000	50170000
ENSG00000073169	22	49920000	49930000	50200000	50210000
ENSG00000073169	22	50610000	50620000	50200000	50210000
ENSG00000073282	3	189480000	189490000	189620000	189630000
ENSG00000073350	17	75290000	75300000	75520000	75530000
ENSG00000073350	17	75320000	75330000	75520000	75530000
ENSG00000073584	17	40710000	40720000	40640000	40650000
ENSG00000073711	3	134780000	134790000	135960000	135970000
ENSG00000073711	3	136030000	136040000	135960000	135970000
ENSG00000073712	14	52720000	52730000	52950000	52960000
ENSG00000073737	2	169250000	169260000	169060000	169070000
ENSG00000073756	1	186630000	186640000	186680000	186690000
ENSG00000073792	3	185670000	185680000	185820000	185830000
ENSG00000073792	3	185690000	185700000	185820000	185830000
ENSG00000073792	3	185710000	185720000	185820000	185830000
ENSG00000073792	3	186550000	186560000	185820000	185830000
ENSG00000073803	3	184830000	184840000	185280000	185290000
ENSG00000073803	3	184920000	184930000	185280000	185290000
ENSG00000073910	13	31180000	31190000	31840000	31850000
ENSG00000073910	13	31870000	31880000	31840000	31850000
ENSG00000073921	11	85940000	85950000	86060000	86070000
ENSG00000073921	11	86010000	86020000	86060000	86070000
ENSG00000073921	11	86170000	86180000	86060000	86070000
ENSG00000074181	19	15400000	15410000	15200000	15210000
ENSG00000074356	17	3710000	3720000	3840000	3850000
ENSG00000074356	17	4010000	4020000	3840000	3850000
ENSG00000074416	3	127650000	127660000	128050000	128060000
ENSG00000074416	3	127660000	127670000	128050000	128060000
ENSG00000074416	3	127690000	127700000	128050000	128060000
ENSG00000074416	3	128450000	128460000	128050000	128060000
ENSG00000074416	3	128500000	128510000	128050000	128060000
ENSG00000074527	12	95710000	95720000	95790000	95800000
ENSG00000074590	12	105530000	105540000	106130000	106140000
ENSG00000074590	12	105560000	105570000	106130000	106140000
ENSG00000074590	12	105580000	105590000	106130000	106140000
ENSG00000074590	12	105940000	105950000	106130000	106140000
ENSG00000074590	12	106050000	106060000	106130000	106140000
ENSG00000074590	12	106080000	106090000	106130000	106140000
ENSG00000074590	12	106220000	106230000	106130000	106140000
ENSG00000074603	15	65590000	65600000	65510000	65520000
ENSG00000074621	15	66280000	66290000	65610000	65620000
ENSG00000074657	18	58810000	58820000	58860000	58870000
ENSG00000074657	18	58880000	58890000	58860000	58870000
ENSG00000074657	18	58890000	58900000	58860000	58870000
ENSG00000074660	17	1260000	1270000	1640000	1650000
ENSG00000074695	18	59400000	59410000	59350000	59360000
ENSG00000074696	15	65570000	65580000	65530000	65540000
ENSG00000074696	15	65590000	65600000	65530000	65540000
ENSG00000074696	15	65600000	65610000	65530000	65540000
ENSG00000074935	6	111320000	111330000	112080000	112090000
ENSG00000074935	6	111330000	111340000	112080000	112090000
ENSG00000074935	6	111340000	111350000	112080000	112090000
ENSG00000074935	6	111460000	111470000	112080000	112090000
ENSG00000074935	6	111860000	111870000	112080000	112090000
ENSG00000074935	6	112300000	112310000	112080000	112090000
ENSG00000074964	1	17620000	17630000	17530000	17540000
ENSG00000074966	4	48110000	48120000	48130000	48140000
ENSG00000075035	12	108090000	108100000	108120000	108130000
ENSG00000075035	12	108150000	108160000	108120000	108130000
ENSG00000075035	12	108160000	108170000	108120000	108130000
ENSG00000075043	20	62980000	62990000	63470000	63480000
ENSG00000075043	20	64180000	64190000	63470000	63480000
ENSG00000075073	10	69180000	69190000	69410000	69420000
ENSG00000075142	7	88150000	88160000	88220000	88230000
ENSG00000075142	7	88370000	88380000	88220000	88230000
ENSG00000075142	7	88440000	88450000	88220000	88230000
ENSG00000075151	1	20680000	20690000	21170000	21180000
ENSG00000075151	1	20690000	20700000	21170000	21180000
ENSG00000075151	1	20890000	20900000	21170000	21180000
ENSG00000075188	12	102170000	102180000	102120000	102130000
ENSG00000075188	12	102380000	102390000	102120000	102130000
ENSG00000075213	7	83970000	83980000	84490000	84500000
ENSG00000075213	7	84460000	84470000	84490000	84500000
ENSG00000075213	7	84470000	84480000	84490000	84500000
ENSG00000075213	7	84660000	84670000	84490000	84500000
ENSG00000075213	7	84830000	84840000	84490000	84500000
ENSG00000075213	7	84970000	84980000	84490000	84500000
ENSG00000075213	7	85000000	85010000	84490000	84500000
ENSG00000075213	7	85010000	85020000	84490000	84500000
ENSG00000075218	22	45710000	45720000	46290000	46300000
ENSG00000075218	22	46160000	46170000	46290000	46300000
ENSG00000075218	22	46170000	46180000	46290000	46300000
ENSG00000075223	7	80820000	80830000	80920000	80930000
ENSG00000075223	7	80950000	80960000	80920000	80930000
ENSG00000075223	7	81210000	81220000	80920000	80930000
ENSG00000075240	22	46710000	46720000	46570000	46580000
ENSG00000075240	22	46720000	46730000	46570000	46580000
ENSG00000075240	22	46780000	46790000	46570000	46580000
ENSG00000075303	7	87510000	87520000	87870000	87880000
ENSG00000075388	11	70690000	70700000	69770000	69780000
ENSG00000075391	1	178150000	178160000	178090000	178100000
ENSG00000075415	12	98650000	98660000	98590000	98600000
ENSG00000075420	3	171750000	171760000	172040000	172050000
ENSG00000075420	3	172060000	172070000	172040000	172050000
ENSG00000075420	3	172070000	172080000	172040000	172050000
ENSG00000075420	3	172110000	172120000	172040000	172050000
ENSG00000075618	7	5320000	5330000	5590000	5600000
ENSG00000075618	7	5380000	5390000	5590000	5600000
ENSG00000075618	7	5730000	5740000	5590000	5600000
ENSG00000075624	7	5230000	5240000	5560000	5570000
ENSG00000075624	7	5490000	5500000	5560000	5570000
ENSG00000075624	7	5610000	5620000	5560000	5570000
ENSG00000075643	18	36200000	36210000	36180000	36190000
ENSG00000075651	3	171650000	171660000	171810000	171820000
ENSG00000075651	3	172130000	172140000	171810000	171820000
ENSG00000075651	3	172300000	172310000	171810000	171820000
ENSG00000075673	13	24710000	24720000	24680000	24690000
ENSG00000075826	10	100880000	100890000	100510000	100520000
ENSG00000075826	10	100890000	100900000	100510000	100520000
ENSG00000075856	12	108930000	108940000	108560000	108570000
ENSG00000075856	12	108940000	108950000	108560000	108570000
ENSG00000075856	12	108950000	108960000	108560000	108570000
ENSG00000075856	12	108960000	108970000	108560000	108570000
ENSG00000075856	12	109160000	109170000	108560000	108570000
ENSG00000075884	2	143270000	143280000	143080000	143090000
ENSG00000075891	10	100840000	100850000	100730000	100740000
ENSG00000075891	10	100860000	100870000	100730000	100740000
ENSG00000075914	3	44930000	44940000	44970000	44980000
ENSG00000075914	3	45000000	45010000	44970000	44980000
ENSG00000075914	3	45010000	45020000	44970000	44980000
ENSG00000075914	3	45160000	45170000	44970000	44980000
ENSG00000075914	3	45320000	45330000	44970000	44980000
ENSG00000075945	1	170280000	170290000	170080000	170090000
ENSG00000075945	1	170640000	170650000	170080000	170090000
ENSG00000075975	3	12130000	12140000	12550000	12560000
ENSG00000075975	3	12820000	12830000	12550000	12560000
ENSG00000076043	11	114300000	114310000	114430000	114440000
ENSG00000076043	11	114340000	114350000	114430000	114440000
ENSG00000076043	11	114520000	114530000	114430000	114440000
ENSG00000076067	12	56710000	56720000	56520000	56530000
ENSG00000076108	12	56240000	56250000	56630000	56640000
ENSG00000076108	12	56280000	56290000	56630000	56640000
ENSG00000076201	3	46970000	46980000	47380000	47390000
ENSG00000076201	3	47410000	47420000	47380000	47390000
ENSG00000076201	3	47850000	47860000	47380000	47390000
ENSG00000076248	12	109160000	109170000	109090000	109100000
ENSG00000076248	12	109410000	109420000	109090000	109100000
ENSG00000076258	1	171250000	171260000	171310000	171320000
ENSG00000076258	1	171430000	171440000	171310000	171320000
ENSG00000076321	1	173440000	173450000	173710000	173720000
ENSG00000076321	1	173570000	173580000	173710000	173720000
ENSG00000076356	1	208050000	208060000	208240000	208250000
ENSG00000076356	1	208060000	208070000	208240000	208250000
ENSG00000076513	12	109920000	109930000	109990000	110000000
ENSG00000076513	12	109940000	109950000	109990000	110000000
ENSG00000076513	12	109960000	109970000	109990000	110000000
ENSG00000076685	10	102700000	102710000	103270000	103280000
ENSG00000076685	10	102920000	102930000	103270000	103280000
ENSG00000076685	10	102940000	102950000	103270000	103280000
ENSG00000076685	10	102950000	102960000	103270000	103280000
ENSG00000076685	10	102980000	102990000	103270000	103280000
ENSG00000076685	10	103040000	103050000	103270000	103280000
ENSG00000076706	11	119290000	119300000	119320000	119330000
ENSG00000076864	1	21240000	21250000	21660000	21670000
ENSG00000076864	1	21360000	21370000	21660000	21670000
ENSG00000076864	1	21610000	21620000	21660000	21670000
ENSG00000076864	1	21710000	21720000	21660000	21670000
ENSG00000077044	2	233370000	233380000	233350000	233360000
ENSG00000077044	2	233380000	233390000	233350000	233360000
ENSG00000077063	7	117740000	117750000	117870000	117880000
ENSG00000077063	7	117750000	117760000	117870000	117880000
ENSG00000077063	7	117820000	117830000	117870000	117880000
ENSG00000077063	7	117960000	117970000	117870000	117880000
ENSG00000077063	7	118080000	118090000	117870000	117880000
ENSG00000077063	7	118100000	118110000	117870000	117880000
ENSG00000077097	3	25850000	25860000	25660000	25670000
ENSG00000077097	3	25880000	25890000	25660000	25670000
ENSG00000077097	3	25890000	25900000	25660000	25670000
ENSG00000077147	10	96390000	96400000	96580000	96590000
ENSG00000077147	10	96520000	96530000	96580000	96590000
ENSG00000077150	10	102260000	102270000	102390000	102400000
ENSG00000077150	10	102670000	102680000	102390000	102400000
ENSG00000077232	2	182660000	182670000	182710000	182720000
ENSG00000077232	2	182850000	182860000	182710000	182720000
ENSG00000077327	10	22970000	22980000	22340000	22350000
ENSG00000077380	2	171830000	171840000	171680000	171690000
ENSG00000077380	2	171950000	171960000	171680000	171690000
ENSG00000077458	11	95090000	95100000	95780000	95790000
ENSG00000077498	11	89280000	89290000	89170000	89180000
ENSG00000077549	1	19340000	19350000	19480000	19490000
ENSG00000077549	1	19360000	19370000	19480000	19490000
ENSG00000077616	11	89670000	89680000	90120000	90130000
ENSG00000077616	11	90140000	90150000	90120000	90130000
ENSG00000077616	11	90170000	90180000	90120000	90130000
ENSG00000077684	4	128370000	128380000	128800000	128810000
ENSG00000077684	4	128390000	128400000	128800000	128810000
ENSG00000077684	4	128410000	128420000	128800000	128810000
ENSG00000077684	4	128540000	128550000	128800000	128810000
ENSG00000077684	4	128570000	128580000	128800000	128810000
ENSG00000077684	4	128580000	128590000	128800000	128810000
ENSG00000077684	4	128660000	128670000	128800000	128810000
ENSG00000077782	8	38260000	38270000	38460000	38470000
ENSG00000077782	8	38430000	38440000	38460000	38470000
ENSG00000077782	8	38440000	38450000	38460000	38470000
ENSG00000077782	8	38560000	38570000	38460000	38470000
ENSG00000077800	7	73350000	73360000	73320000	73330000
ENSG00000077800	7	73360000	73370000	73320000	73330000
ENSG00000077800	7	73400000	73410000	73320000	73330000
ENSG00000077800	7	73410000	73420000	73320000	73330000
ENSG00000077800	7	73440000	73450000	73320000	73330000
ENSG00000077800	7	73450000	73460000	73320000	73330000
ENSG00000077935	22	45340000	45350000	45410000	45420000
ENSG00000077942	22	45210000	45220000	45500000	45510000
ENSG00000077942	22	45260000	45270000	45500000	45510000
ENSG00000077942	22	45450000	45460000	45500000	45510000
ENSG00000077942	22	45460000	45470000	45500000	45510000
ENSG00000077943	10	15600000	15610000	15720000	15730000
ENSG00000077943	10	15650000	15660000	15720000	15730000
ENSG00000078018	2	209540000	209550000	209420000	209430000
ENSG00000078018	2	209550000	209560000	209420000	209430000
ENSG00000078018	2	209560000	209570000	209420000	209430000
ENSG00000078018	2	209580000	209590000	209420000	209430000
ENSG00000078043	18	46830000	46840000	46920000	46930000
ENSG00000078043	18	47100000	47110000	46920000	46930000
ENSG00000078043	18	47720000	47730000	46920000	46930000
ENSG00000078053	7	38540000	38550000	38630000	38640000
ENSG00000078053	7	38550000	38560000	38630000	38640000
ENSG00000078053	7	38570000	38580000	38630000	38640000
ENSG00000078098	2	162220000	162230000	162240000	162250000
ENSG00000078098	2	162270000	162280000	162240000	162250000
ENSG00000078098	2	162280000	162290000	162240000	162250000
ENSG00000078098	2	162300000	162310000	162240000	162250000
ENSG00000078114	10	21380000	21390000	21290000	21300000
ENSG00000078114	10	21470000	21480000	21290000	21300000
ENSG00000078114	10	21510000	21520000	21290000	21300000
ENSG00000078114	10	21710000	21720000	21290000	21300000
ENSG00000078114	10	21970000	21980000	21290000	21300000
ENSG00000078124	11	76800000	76810000	76850000	76860000
ENSG00000078140	4	39640000	39650000	39690000	39700000
ENSG00000078237	12	3900000	3910000	4300000	4310000
ENSG00000078237	12	3960000	3970000	4300000	4310000
ENSG00000078237	12	3980000	3990000	4300000	4310000
ENSG00000078237	12	3990000	4000000	4300000	4310000
ENSG00000078237	12	4520000	4530000	4300000	4310000
ENSG00000078246	12	3000000	3010000	2870000	2880000
ENSG00000078269	6	157940000	157950000	157980000	157990000
ENSG00000078269	6	158010000	158020000	157980000	157990000
ENSG00000078295	5	7090000	7100000	7390000	7400000
ENSG00000078295	5	7310000	7320000	7390000	7400000
ENSG00000078295	5	7820000	7830000	7390000	7400000
ENSG00000078401	6	11710000	11720000	12280000	12290000
ENSG00000078403	10	21270000	21280000	21520000	21530000
ENSG00000078403	10	21300000	21310000	21520000	21530000
ENSG00000078403	10	21650000	21660000	21520000	21530000
ENSG00000078403	10	21940000	21950000	21520000	21530000
ENSG00000078674	8	17940000	17950000	17920000	17930000
ENSG00000078687	17	77410000	77420000	77950000	77960000
ENSG00000078687	17	77750000	77760000	77950000	77960000
ENSG00000078687	17	77770000	77780000	77950000	77960000
ENSG00000078687	17	77790000	77800000	77950000	77960000
ENSG00000078687	17	77860000	77870000	77950000	77960000
ENSG00000078687	17	77880000	77890000	77950000	77960000
ENSG00000078725	9	118840000	118850000	119360000	119370000
ENSG00000078747	20	34410000	34420000	34360000	34370000
ENSG00000078795	5	137770000	137780000	137880000	137890000
ENSG00000078795	5	138000000	138010000	137880000	137890000
ENSG00000078795	5	138020000	138030000	137880000	137890000
ENSG00000078808	1	1130000	1140000	1230000	1240000
ENSG00000078808	1	1150000	1160000	1230000	1240000
ENSG00000078808	1	1180000	1190000	1230000	1240000
ENSG00000078814	20	34850000	34860000	34950000	34960000
ENSG00000078814	20	34910000	34920000	34950000	34960000
ENSG00000078814	20	35200000	35210000	34950000	34960000
ENSG00000079102	8	91980000	91990000	92100000	92110000
ENSG00000079102	8	92320000	92330000	92100000	92110000
ENSG00000079102	8	92490000	92500000	92100000	92110000
ENSG00000079102	8	92510000	92520000	92100000	92110000
ENSG00000079102	8	92670000	92680000	92100000	92110000
ENSG00000079102	8	92800000	92810000	92100000	92110000
ENSG00000079102	8	92940000	92950000	92100000	92110000
ENSG00000079102	8	93440000	93450000	92100000	92110000
ENSG00000079215	5	36210000	36220000	36590000	36600000
ENSG00000079215	5	36450000	36460000	36590000	36600000
ENSG00000079215	5	36490000	36500000	36590000	36600000
ENSG00000079215	5	36640000	36650000	36590000	36600000
ENSG00000079215	5	36650000	36660000	36590000	36600000
ENSG00000079215	5	36690000	36700000	36590000	36600000
ENSG00000079246	2	216180000	216190000	216100000	216110000
ENSG00000079277	1	46680000	46690000	46610000	46620000
ENSG00000079277	1	46720000	46730000	46610000	46620000
ENSG00000079337	12	47650000	47660000	47770000	47780000
ENSG00000079387	12	47680000	47690000	48100000	48110000
ENSG00000079387	12	48080000	48090000	48100000	48110000
ENSG00000079387	12	48120000	48130000	48100000	48110000
ENSG00000079387	12	48700000	48710000	48100000	48110000
ENSG00000079393	10	74320000	74330000	75100000	75110000
ENSG00000079393	10	74410000	74420000	75100000	75110000
ENSG00000079462	19	42110000	42120000	42300000	42310000
ENSG00000079557	4	73530000	73540000	73480000	73490000
ENSG00000079557	4	73900000	73910000	73480000	73490000
ENSG00000079805	19	10840000	10850000	10710000	10720000
ENSG00000079931	6	131900000	131910000	132400000	132410000
ENSG00000079931	6	131920000	131930000	132400000	132410000
ENSG00000079999	19	10640000	10650000	10500000	10510000
ENSG00000079999	19	10680000	10690000	10500000	10510000
ENSG00000080166	13	94510000	94520000	94480000	94490000
ENSG00000080166	13	94520000	94530000	94480000	94490000
ENSG00000080345	2	151470000	151480000	151410000	151420000
ENSG00000080345	2	151780000	151790000	151410000	151420000
ENSG00000080493	4	70550000	70560000	71060000	71070000
ENSG00000080493	4	71080000	71090000	71060000	71070000
ENSG00000080493	4	71130000	71140000	71060000	71070000
ENSG00000080546	6	109370000	109380000	109090000	109100000
ENSG00000080546	6	109450000	109460000	109090000	109100000
ENSG00000080608	9	2810000	2820000	2840000	2850000
ENSG00000080618	13	45910000	45920000	46100000	46110000
ENSG00000080618	13	46260000	46270000	46100000	46110000
ENSG00000080644	15	78760000	78770000	78620000	78630000
ENSG00000080709	5	114200000	114210000	114050000	114060000
ENSG00000080815	14	72980000	72990000	73130000	73140000
ENSG00000080815	14	73280000	73290000	73130000	73140000
ENSG00000081014	15	50450000	50460000	50900000	50910000
ENSG00000081019	1	113960000	113970000	113810000	113820000
ENSG00000081087	6	108280000	108290000	108160000	108170000
ENSG00000081087	6	108480000	108490000	108160000	108170000
ENSG00000081087	6	108490000	108500000	108160000	108170000
ENSG00000081087	6	108500000	108510000	108160000	108170000
ENSG00000081138	18	65630000	65640000	65740000	65750000
ENSG00000081138	18	65710000	65720000	65740000	65750000
ENSG00000081138	18	65760000	65770000	65740000	65750000
ENSG00000081177	14	68960000	68970000	69190000	69200000
ENSG00000081177	14	69500000	69510000	69190000	69200000
ENSG00000081189	5	88120000	88130000	88900000	88910000
ENSG00000081189	5	88730000	88740000	88900000	88910000
ENSG00000081189	5	88820000	88830000	88900000	88910000
ENSG00000081189	5	89020000	89030000	88900000	88910000
ENSG00000081189	5	89710000	89720000	88900000	88910000
ENSG00000081189	5	90420000	90430000	88900000	88910000
ENSG00000081248	1	200970000	200980000	201110000	201120000
ENSG00000081277	1	201380000	201390000	201280000	201290000
ENSG00000081307	3	132450000	132460000	132650000	132660000
ENSG00000081307	3	132560000	132570000	132650000	132660000
ENSG00000081320	2	196140000	196150000	196170000	196180000
ENSG00000081320	2	196230000	196240000	196170000	196180000
ENSG00000081320	2	196250000	196260000	196170000	196180000
ENSG00000081479	2	169380000	169390000	169360000	169370000
ENSG00000081721	1	162010000	162020000	161740000	161750000
ENSG00000081760	12	124970000	124980000	125060000	125070000
ENSG00000081800	7	123020000	123030000	123200000	123210000
ENSG00000081800	7	123280000	123290000	123200000	123210000
ENSG00000081800	7	123320000	123330000	123200000	123210000
ENSG00000081803	7	123150000	123160000	122880000	122890000
ENSG00000081870	1	53810000	53820000	53940000	53950000
ENSG00000081870	1	53900000	53910000	53940000	53950000
ENSG00000081913	18	62580000	62590000	62710000	62720000
ENSG00000081913	18	62600000	62610000	62710000	62720000
ENSG00000081923	18	57630000	57640000	57800000	57810000
ENSG00000081923	18	57750000	57760000	57800000	57810000
ENSG00000081985	1	66210000	66220000	67300000	67310000
ENSG00000081985	1	67340000	67350000	67300000	67310000
ENSG00000081985	1	67490000	67500000	67300000	67310000
ENSG00000082074	5	38990000	39000000	39270000	39280000
ENSG00000082126	2	201240000	201250000	201690000	201700000
ENSG00000082126	2	201340000	201350000	201690000	201700000
ENSG00000082126	2	201650000	201660000	201690000	201700000
ENSG00000082126	2	201660000	201670000	201690000	201700000
ENSG00000082146	2	201250000	201260000	201380000	201390000
ENSG00000082212	18	50970000	50980000	50870000	50880000
ENSG00000082212	18	51010000	51020000	50870000	50880000
ENSG00000082212	18	51030000	51040000	50870000	50880000
ENSG00000082212	18	51040000	51050000	50870000	50880000
ENSG00000082212	18	51050000	51060000	50870000	50880000
ENSG00000082212	18	51570000	51580000	50870000	50880000
ENSG00000082512	1	211560000	211570000	211320000	211330000
ENSG00000082515	5	154640000	154650000	154940000	154950000
ENSG00000082515	5	154810000	154820000	154940000	154950000
ENSG00000082516	5	154660000	154670000	154930000	154940000
ENSG00000082516	5	154880000	154890000	154930000	154940000
ENSG00000082684	3	122850000	122860000	123020000	123030000
ENSG00000082684	3	122970000	122980000	123020000	123030000
ENSG00000082684	3	122990000	123000000	123020000	123030000
ENSG00000082781	3	124800000	124810000	124900000	124910000
ENSG00000082781	3	125160000	125170000	124900000	124910000
ENSG00000082898	2	61290000	61300000	61530000	61540000
ENSG00000082898	2	61690000	61700000	61530000	61540000
ENSG00000082996	3	149500000	149510000	149810000	149820000
ENSG00000082996	3	149510000	149520000	149810000	149820000
ENSG00000082996	3	149880000	149890000	149810000	149820000
ENSG00000083067	9	71400000	71410000	71440000	71450000
ENSG00000083067	9	71420000	71430000	71440000	71450000
ENSG00000083067	9	71480000	71490000	71440000	71450000
ENSG00000083097	6	82210000	82220000	83060000	83070000
ENSG00000083097	6	83200000	83210000	83060000	83070000
ENSG00000083097	6	83210000	83220000	83060000	83070000
ENSG00000083097	6	83520000	83530000	83060000	83070000
ENSG00000083123	6	79540000	79550000	80100000	80110000
ENSG00000083123	6	80080000	80090000	80100000	80110000
ENSG00000083168	8	42010000	42020000	42050000	42060000
ENSG00000083223	9	87570000	87580000	86350000	86360000
ENSG00000083307	8	101330000	101340000	101490000	101500000
ENSG00000083312	5	72330000	72340000	72810000	72820000
ENSG00000083312	5	72350000	72360000	72810000	72820000
ENSG00000083312	5	72610000	72620000	72810000	72820000
ENSG00000083312	5	72620000	72630000	72810000	72820000
ENSG00000083457	17	4080000	4090000	3800000	3810000
ENSG00000083535	13	72800000	72810000	72770000	72780000
ENSG00000083635	13	43900000	43910000	44990000	45000000
ENSG00000083635	13	43980000	43990000	44990000	45000000
ENSG00000083635	13	45450000	45460000	44990000	45000000
ENSG00000083642	13	32370000	32380000	32580000	32590000
ENSG00000083782	12	91040000	91050000	91000000	91010000
ENSG00000083799	16	50350000	50360000	50740000	50750000
ENSG00000083896	4	68310000	68320000	68340000	68350000
ENSG00000084072	1	39970000	39980000	39690000	39700000
ENSG00000084090	2	96510000	96520000	96200000	96210000
ENSG00000084110	12	95970000	95980000	95990000	96000000
ENSG00000084112	12	108820000	108830000	108850000	108860000
ENSG00000084234	11	129910000	129920000	130060000	130070000
ENSG00000084234	11	129920000	129930000	130060000	130070000
ENSG00000084234	11	129960000	129970000	130060000	130070000
ENSG00000084234	11	130040000	130050000	130060000	130070000
ENSG00000084636	1	31680000	31690000	31700000	31710000
ENSG00000084636	1	31740000	31750000	31700000	31710000
ENSG00000084636	1	31950000	31960000	31700000	31710000
ENSG00000084636	1	31980000	31990000	31700000	31710000
ENSG00000084652	1	32080000	32090000	32170000	32180000
ENSG00000084652	1	32110000	32120000	32170000	32180000
ENSG00000084674	2	21310000	21320000	21040000	21050000
ENSG00000084676	2	24440000	24450000	24480000	24490000
ENSG00000084676	2	24650000	24660000	24480000	24490000
ENSG00000084676	2	24710000	24720000	24480000	24490000
ENSG00000084710	2	24980000	24990000	25040000	25050000
ENSG00000084710	2	25070000	25080000	25040000	25050000
ENSG00000084710	2	25100000	25110000	25040000	25050000
ENSG00000084710	2	25140000	25150000	25040000	25050000
ENSG00000084710	2	25190000	25200000	25040000	25050000
ENSG00000084710	2	25740000	25750000	25040000	25050000
ENSG00000084733	2	26310000	26320000	26030000	26040000
ENSG00000084754	2	25740000	25750000	26240000	26250000
ENSG00000084754	2	25900000	25910000	26240000	26250000
ENSG00000084754	2	25940000	25950000	26240000	26250000
ENSG00000084754	2	26290000	26300000	26240000	26250000
ENSG00000084754	2	26320000	26330000	26240000	26250000
ENSG00000084764	2	27000000	27010000	26960000	26970000
ENSG00000084764	2	27020000	27030000	26960000	26970000
ENSG00000084764	2	27050000	27060000	26960000	26970000
ENSG00000084764	2	27090000	27100000	26960000	26970000
ENSG00000084764	2	27100000	27110000	26960000	26970000
ENSG00000084774	2	27020000	27030000	27210000	27220000
ENSG00000084774	2	27050000	27060000	27210000	27220000
ENSG00000084774	2	27060000	27070000	27210000	27220000
ENSG00000084774	2	27090000	27100000	27210000	27220000
ENSG00000084774	2	27100000	27110000	27210000	27220000
ENSG00000085117	11	44130000	44140000	44560000	44570000
ENSG00000085117	11	45100000	45110000	44560000	44570000
ENSG00000085265	9	134790000	134800000	134910000	134920000
ENSG00000085265	9	134950000	134960000	134910000	134920000
ENSG00000085382	6	104830000	104840000	104860000	104870000
ENSG00000085511	6	161100000	161110000	160980000	160990000
ENSG00000085733	11	70310000	70320000	70390000	70400000
ENSG00000085733	11	70320000	70330000	70390000	70400000
ENSG00000085741	11	75790000	75800000	76210000	76220000
ENSG00000085741	11	75800000	75810000	76210000	76220000
ENSG00000085741	11	75820000	75830000	76210000	76220000
ENSG00000085741	11	75880000	75890000	76210000	76220000
ENSG00000085741	11	75890000	75900000	76210000	76220000
ENSG00000085741	11	75910000	75920000	76210000	76220000
ENSG00000085741	11	76520000	76530000	76210000	76220000
ENSG00000085741	11	76690000	76700000	76210000	76220000
ENSG00000085832	1	51480000	51490000	51510000	51520000
ENSG00000085840	1	52660000	52670000	52400000	52410000
ENSG00000085871	4	140010000	140020000	139660000	139670000
ENSG00000085871	4	140060000	140070000	139660000	139670000
ENSG00000085871	4	140280000	140290000	139660000	139670000
ENSG00000085978	2	233190000	233200000	233210000	233220000
ENSG00000085982	2	233540000	233550000	233560000	233570000
ENSG00000085982	2	234500000	234510000	233560000	233570000
ENSG00000085998	1	46190000	46200000	46220000	46230000
ENSG00000086159	12	49990000	50000000	49960000	49970000
ENSG00000086159	12	50190000	50200000	49960000	49970000
ENSG00000086159	12	50640000	50650000	49960000	49970000
ENSG00000086289	7	37710000	37720000	37680000	37690000
ENSG00000086570	5	151520000	151530000	151560000	151570000
ENSG00000086570	5	151630000	151640000	151560000	151570000
ENSG00000086827	11	113810000	113820000	113770000	113780000
ENSG00000086991	11	89310000	89320000	89490000	89500000
ENSG00000086991	11	89350000	89360000	89490000	89500000
ENSG00000086991	11	89360000	89370000	89490000	89500000
ENSG00000086991	11	89420000	89430000	89490000	89500000
ENSG00000086991	11	89610000	89620000	89490000	89500000
ENSG00000087074	19	48710000	48720000	48870000	48880000
ENSG00000087074	19	48970000	48980000	48870000	48880000
ENSG00000087157	17	78410000	78420000	78370000	78380000
ENSG00000087157	17	78420000	78430000	78370000	78380000
ENSG00000087269	4	2560000	2570000	2960000	2970000
ENSG00000087269	4	2860000	2870000	2960000	2970000
ENSG00000087274	4	2890000	2900000	2840000	2850000
ENSG00000087299	14	50390000	50400000	50310000	50320000
ENSG00000087301	14	52670000	52680000	52550000	52560000
ENSG00000087301	14	52710000	52720000	52550000	52560000
ENSG00000087301	14	52750000	52760000	52550000	52560000
ENSG00000087302	14	52530000	52540000	51990000	52000000
ENSG00000087303	14	52090000	52100000	52060000	52070000
ENSG00000087448	12	28950000	28960000	27770000	27780000
ENSG00000087460	20	58670000	58680000	58830000	58840000
ENSG00000087494	12	27990000	28000000	27970000	27980000
ENSG00000087494	12	28550000	28560000	27970000	27980000
ENSG00000087494	12	28930000	28940000	27970000	27980000
ENSG00000087495	20	59740000	59750000	59570000	59580000
ENSG00000087495	20	59750000	59760000	59570000	59580000
ENSG00000088002	19	48500000	48510000	48550000	48560000
ENSG00000088280	1	23390000	23400000	23480000	23490000
ENSG00000088280	1	23590000	23600000	23480000	23490000
ENSG00000088387	13	98890000	98900000	99080000	99090000
ENSG00000088387	13	98920000	98930000	99080000	99090000
ENSG00000088387	13	98960000	98970000	99080000	99090000
ENSG00000088448	13	110870000	110880000	110910000	110920000
ENSG00000088448	13	111030000	111040000	110910000	110920000
ENSG00000088451	13	94430000	94440000	94590000	94600000
ENSG00000088543	3	51420000	51430000	50570000	50580000
ENSG00000088543	3	51460000	51470000	50570000	50580000
ENSG00000088543	3	51480000	51490000	50570000	50580000
ENSG00000088543	3	51960000	51970000	50570000	50580000
ENSG00000088682	16	57290000	57300000	57440000	57450000
ENSG00000088726	3	12130000	12140000	12760000	12770000
ENSG00000088727	3	46890000	46900000	47280000	47290000
ENSG00000088727	3	46990000	47000000	47280000	47290000
ENSG00000088727	3	47020000	47030000	47280000	47290000
ENSG00000088727	3	47040000	47050000	47280000	47290000
ENSG00000088812	20	3570000	3580000	3460000	3470000
ENSG00000088826	20	4150000	4160000	4110000	4120000
ENSG00000088827	20	3670000	3680000	3710000	3720000
ENSG00000088827	20	4080000	4090000	3710000	3720000
ENSG00000088899	20	3210000	3220000	3170000	3180000
ENSG00000088992	12	117150000	117160000	117090000	117100000
ENSG00000089041	12	120570000	120580000	121130000	121140000
ENSG00000089048	20	13120000	13130000	13780000	13790000
ENSG00000089048	20	13130000	13140000	13780000	13790000
ENSG00000089048	20	13190000	13200000	13780000	13790000
ENSG00000089048	20	13430000	13440000	13780000	13790000
ENSG00000089048	20	13510000	13520000	13780000	13790000
ENSG00000089053	12	121330000	121340000	121390000	121400000
ENSG00000089053	12	121750000	121760000	121390000	121400000
ENSG00000089057	20	4760000	4770000	5010000	5020000
ENSG00000089060	12	113200000	113210000	113350000	113360000
ENSG00000089116	12	113450000	113460000	113470000	113480000
ENSG00000089116	12	113490000	113500000	113470000	113480000
ENSG00000089154	12	120140000	120150000	120190000	120200000
ENSG00000089154	12	120230000	120240000	120190000	120200000
ENSG00000089154	12	120240000	120250000	120190000	120200000
ENSG00000089159	12	120170000	120180000	120260000	120270000
ENSG00000089163	12	120180000	120190000	120300000	120310000
ENSG00000089195	20	5540000	5550000	5950000	5960000
ENSG00000089195	20	5560000	5570000	5950000	5960000
ENSG00000089195	20	5830000	5840000	5950000	5960000
ENSG00000089199	20	5830000	5840000	5910000	5920000
ENSG00000089199	20	5940000	5950000	5910000	5920000
ENSG00000089225	12	114440000	114450000	114400000	114410000
ENSG00000089234	12	111420000	111430000	111680000	111690000
ENSG00000089234	12	112090000	112100000	111680000	111690000
ENSG00000089250	12	117530000	117540000	117450000	117460000
ENSG00000089597	11	62390000	62400000	62640000	62650000
ENSG00000089723	14	94120000	94130000	94020000	94030000
ENSG00000089723	14	94160000	94170000	94020000	94030000
ENSG00000089723	14	94170000	94180000	94020000	94030000
ENSG00000089737	14	94120000	94130000	94080000	94090000
ENSG00000089737	14	94160000	94170000	94080000	94090000
ENSG00000089775	14	64340000	64350000	64500000	64510000
ENSG00000089775	14	64630000	64640000	64500000	64510000
ENSG00000089876	10	125830000	125840000	125890000	125900000
ENSG00000089916	14	76120000	76130000	76140000	76150000
ENSG00000089916	14	76200000	76210000	76140000	76150000
ENSG00000089916	14	76350000	76360000	76140000	76150000
ENSG00000089916	14	76370000	76380000	76140000	76150000
ENSG00000090060	14	96140000	96150000	96500000	96510000
ENSG00000090061	14	99890000	99900000	99480000	99490000
ENSG00000090104	1	193030000	193040000	192570000	192580000
ENSG00000090273	1	26530000	26540000	26900000	26910000
ENSG00000090273	1	26580000	26590000	26900000	26910000
ENSG00000090273	1	26600000	26610000	26900000	26910000
ENSG00000090376	12	66140000	66150000	66180000	66190000
ENSG00000090534	3	184420000	184430000	184380000	184390000
ENSG00000090534	3	184770000	184780000	184380000	184390000
ENSG00000090539	3	184700000	184710000	184370000	184380000
ENSG00000090539	3	184770000	184780000	184370000	184380000
ENSG00000090539	3	184780000	184790000	184370000	184380000
ENSG00000090539	3	184790000	184800000	184370000	184380000
ENSG00000090615	12	132720000	132730000	132820000	132830000
ENSG00000090975	12	122840000	122850000	123140000	123150000
ENSG00000090975	12	123090000	123100000	123140000	123150000
ENSG00000090975	12	123100000	123110000	123140000	123150000
ENSG00000090989	4	55400000	55410000	55850000	55860000
ENSG00000091039	12	76060000	76070000	76560000	76570000
ENSG00000091039	12	76390000	76400000	76560000	76570000
ENSG00000091039	12	76420000	76430000	76560000	76570000
ENSG00000091140	7	108080000	108090000	107890000	107900000
ENSG00000091140	7	108090000	108100000	107890000	107900000
ENSG00000091140	7	108100000	108110000	107890000	107900000
ENSG00000091140	7	108150000	108160000	107890000	107900000
ENSG00000091317	3	32370000	32380000	32500000	32510000
ENSG00000091409	2	172350000	172360000	172420000	172430000
ENSG00000091428	2	172760000	172770000	172730000	172740000
ENSG00000091428	2	172770000	172780000	172730000	172740000
ENSG00000091428	2	172780000	172790000	172730000	172740000
ENSG00000091436	2	173030000	173040000	173070000	173080000
ENSG00000091436	2	173100000	173110000	173070000	173080000
ENSG00000091490	4	25880000	25890000	25860000	25870000
ENSG00000091513	3	133700000	133710000	133740000	133750000
ENSG00000091542	17	18120000	18130000	18180000	18190000
ENSG00000091542	17	18160000	18170000	18180000	18190000
ENSG00000091542	17	18210000	18220000	18180000	18190000
ENSG00000091622	17	6460000	6470000	6550000	6560000
ENSG00000091622	17	6570000	6580000	6550000	6560000
ENSG00000091622	17	6580000	6590000	6550000	6560000
ENSG00000091651	16	46610000	46620000	46680000	46690000
ENSG00000091651	16	46660000	46670000	46680000	46690000
ENSG00000091651	16	48030000	48040000	46680000	46690000
ENSG00000091651	16	48200000	48210000	46680000	46690000
ENSG00000091651	16	48220000	48230000	46680000	46690000
ENSG00000091651	16	48280000	48290000	46680000	46690000
ENSG00000091651	16	48320000	48330000	46680000	46690000
ENSG00000091651	16	48510000	48520000	46680000	46690000
ENSG00000091656	8	76780000	76790000	76680000	76690000
ENSG00000091656	8	76790000	76800000	76680000	76690000
ENSG00000091656	8	76830000	76840000	76680000	76690000
ENSG00000091656	8	76980000	76990000	76680000	76690000
ENSG00000091704	7	130270000	130280000	130370000	130380000
ENSG00000091704	7	130280000	130290000	130370000	130380000
ENSG00000091704	7	130330000	130340000	130370000	130380000
ENSG00000091704	7	130410000	130420000	130370000	130380000
ENSG00000091704	7	130420000	130430000	130370000	130380000
ENSG00000091704	7	130500000	130510000	130370000	130380000
ENSG00000091732	7	130180000	130190000	130050000	130060000
ENSG00000091732	7	130880000	130890000	130050000	130060000
ENSG00000091879	8	6470000	6480000	6560000	6570000
ENSG00000091879	8	6670000	6680000	6560000	6570000
ENSG00000091972	3	112360000	112370000	112330000	112340000
ENSG00000091972	3	112390000	112400000	112330000	112340000
ENSG00000091972	3	112460000	112470000	112330000	112340000
ENSG00000091972	3	112470000	112480000	112330000	112340000
ENSG00000091972	3	112480000	112490000	112330000	112340000
ENSG00000091986	3	112570000	112580000	112640000	112650000
ENSG00000091986	3	112730000	112740000	112640000	112650000
ENSG00000091986	3	113030000	113040000	112640000	112650000
ENSG00000091986	3	113040000	113050000	112640000	112650000
ENSG00000091986	3	113080000	113090000	112640000	112650000
ENSG00000092020	14	35210000	35220000	35120000	35130000
ENSG00000092020	14	35280000	35290000	35120000	35130000
ENSG00000092020	14	35320000	35330000	35120000	35130000
ENSG00000092020	14	35540000	35550000	35120000	35130000
ENSG00000092051	14	23480000	23490000	23580000	23590000
ENSG00000092096	14	23410000	23420000	23350000	23360000
ENSG00000092148	14	31150000	31160000	31200000	31210000
ENSG00000092148	14	31170000	31180000	31200000	31210000
ENSG00000092148	14	31260000	31270000	31200000	31210000
ENSG00000092148	14	31290000	31300000	31200000	31210000
ENSG00000092148	14	31310000	31320000	31200000	31210000
ENSG00000092148	14	31320000	31330000	31200000	31210000
ENSG00000092148	14	31330000	31340000	31200000	31210000
ENSG00000092148	14	31340000	31350000	31200000	31210000
ENSG00000092148	14	31350000	31360000	31200000	31210000
ENSG00000092148	14	31360000	31370000	31200000	31210000
ENSG00000092148	14	31390000	31400000	31200000	31210000
ENSG00000092148	14	31400000	31410000	31200000	31210000
ENSG00000092203	14	21200000	21210000	21470000	21480000
ENSG00000092203	14	21410000	21420000	21470000	21480000
ENSG00000092330	14	24450000	24460000	24240000	24250000
ENSG00000092421	5	116780000	116790000	116570000	116580000
ENSG00000092421	5	116860000	116870000	116570000	116580000
ENSG00000092421	5	116890000	116900000	116570000	116580000
ENSG00000092421	5	116930000	116940000	116570000	116580000
ENSG00000092421	5	116940000	116950000	116570000	116580000
ENSG00000092529	15	42470000	42480000	42350000	42360000
ENSG00000092531	15	42190000	42200000	42490000	42500000
ENSG00000092531	15	42640000	42650000	42490000	42500000
ENSG00000092531	15	42650000	42660000	42490000	42500000
ENSG00000092531	15	42660000	42670000	42490000	42500000
ENSG00000092531	15	43030000	43040000	42490000	42500000
ENSG00000092621	1	119610000	119620000	119640000	119650000
ENSG00000092758	20	62560000	62570000	62810000	62820000
ENSG00000092758	20	62650000	62660000	62810000	62820000
ENSG00000092758	20	62680000	62690000	62810000	62820000
ENSG00000092841	12	56450000	56460000	56150000	56160000
ENSG00000092850	1	35430000	35440000	36080000	36090000
ENSG00000092850	1	36180000	36190000	36080000	36090000
ENSG00000092850	1	36250000	36260000	36080000	36090000
ENSG00000092850	1	36290000	36300000	36080000	36090000
ENSG00000092850	1	36430000	36440000	36080000	36090000
ENSG00000092853	1	35660000	35670000	35760000	35770000
ENSG00000092931	17	76530000	76540000	76730000	76740000
ENSG00000092931	17	76560000	76570000	76730000	76740000
ENSG00000092931	17	76630000	76640000	76730000	76740000
ENSG00000092931	17	76660000	76670000	76730000	76740000
ENSG00000092931	17	77070000	77080000	76730000	76740000
ENSG00000092978	1	217440000	217450000	217630000	217640000
ENSG00000093144	6	127310000	127320000	127340000	127350000
ENSG00000093167	3	37020000	37030000	37180000	37190000
ENSG00000093167	3	37130000	37140000	37180000	37190000
ENSG00000093183	3	42740000	42750000	42600000	42610000
ENSG00000093217	3	38110000	38120000	38340000	38350000
ENSG00000094755	5	170640000	170650000	170760000	170770000
ENSG00000094914	12	53210000	53220000	53320000	53330000
ENSG00000094914	12	53370000	53380000	53320000	53330000
ENSG00000094914	12	53390000	53400000	53320000	53330000
ENSG00000094916	12	54340000	54350000	54270000	54280000
ENSG00000094916	12	54400000	54410000	54270000	54280000
ENSG00000095002	2	47380000	47390000	47400000	47410000
ENSG00000095015	5	55950000	55960000	56810000	56820000
ENSG00000095015	5	56080000	56090000	56810000	56820000
ENSG00000095015	5	56690000	56700000	56810000	56820000
ENSG00000095015	5	56730000	56740000	56810000	56820000
ENSG00000095139	11	118640000	118650000	118570000	118580000
ENSG00000095139	11	118650000	118660000	118570000	118580000
ENSG00000095203	9	109140000	109150000	109320000	109330000
ENSG00000095203	9	109180000	109190000	109320000	109330000
ENSG00000095203	9	109230000	109240000	109320000	109330000
ENSG00000095370	9	127500000	127510000	127780000	127790000
ENSG00000095370	9	127750000	127760000	127780000	127790000
ENSG00000095380	9	97910000	97920000	98050000	98060000
ENSG00000095380	9	97960000	97970000	98050000	98060000
ENSG00000095383	9	97720000	97730000	98250000	98260000
ENSG00000095397	9	114380000	114390000	114500000	114510000
ENSG00000095397	9	114640000	114650000	114500000	114510000
ENSG00000095464	10	93570000	93580000	93610000	93620000
ENSG00000095464	10	93630000	93640000	93610000	93620000
ENSG00000095464	10	93640000	93650000	93610000	93620000
ENSG00000095464	10	93660000	93670000	93610000	93620000
ENSG00000095485	10	100420000	100430000	100260000	100270000
ENSG00000095485	10	100490000	100500000	100260000	100270000
ENSG00000095539	10	101610000	101620000	100960000	100970000
ENSG00000095587	10	96550000	96560000	96510000	96520000
ENSG00000095587	10	96600000	96610000	96510000	96520000
ENSG00000095587	10	96980000	96990000	96510000	96520000
ENSG00000095596	10	93350000	93360000	93070000	93080000
ENSG00000095637	10	95360000	95370000	95560000	95570000
ENSG00000095637	10	95370000	95380000	95560000	95570000
ENSG00000095637	10	95380000	95390000	95560000	95570000
ENSG00000095970	6	41130000	41140000	41160000	41170000
ENSG00000095970	6	41140000	41150000	41160000	41170000
ENSG00000095981	6	41140000	41150000	39320000	39330000
ENSG00000096060	6	35470000	35480000	35730000	35740000
ENSG00000096080	6	43920000	43930000	43680000	43690000
ENSG00000096384	6	44140000	44150000	44240000	44250000
ENSG00000096384	6	44220000	44230000	44240000	44250000
ENSG00000096395	6	33960000	33970000	33800000	33810000
ENSG00000096395	6	33970000	33980000	33800000	33810000
ENSG00000096395	6	33980000	33990000	33800000	33810000
ENSG00000096395	6	34030000	34040000	33800000	33810000
ENSG00000096395	6	35040000	35050000	33800000	33810000
ENSG00000096696	6	7410000	7420000	7530000	7540000
ENSG00000096717	10	68060000	68070000	67880000	67890000
ENSG00000096746	10	67890000	67900000	68330000	68340000
ENSG00000096872	9	26750000	26760000	26940000	26950000
ENSG00000096872	9	26820000	26830000	26940000	26950000
ENSG00000096872	9	26900000	26910000	26940000	26950000
ENSG00000096872	9	26910000	26920000	26940000	26950000
ENSG00000096968	9	4830000	4840000	4980000	4990000
ENSG00000096968	9	4840000	4850000	4980000	4990000
ENSG00000096968	9	4920000	4930000	4980000	4990000
ENSG00000097007	9	131050000	131060000	130710000	130720000
ENSG00000097046	1	91270000	91280000	91500000	91510000
ENSG00000097046	1	91700000	91710000	91500000	91510000
ENSG00000097046	1	91710000	91720000	91500000	91510000
ENSG00000097046	1	91720000	91730000	91500000	91510000
ENSG00000097046	1	91820000	91830000	91500000	91510000
ENSG00000097046	1	91850000	91860000	91500000	91510000
ENSG00000097096	1	85150000	85160000	85200000	85210000
ENSG00000099139	9	75950000	75960000	75890000	75900000
ENSG00000099139	9	76170000	76180000	75890000	75900000
ENSG00000099194	10	100290000	100300000	100340000	100350000
ENSG00000099194	10	100470000	100480000	100340000	100350000
ENSG00000099194	10	99820000	99830000	100340000	100350000
ENSG00000099204	10	114270000	114280000	114770000	114780000
ENSG00000099204	10	114290000	114300000	114770000	114780000
ENSG00000099204	10	114410000	114420000	114770000	114780000
[truncated: 13,912 more rows]

## Sheet: Cons PEIs in GOM (hg38)
Table S14. Species conserved and human-specific PEIs of each adipose tissue across three mammals.
Target gene	chr	Enhancer start	Enhancer end	Promoter start	Promoter end
ENSG00000000938	1	27300000	27310000	27630000	27640000
ENSG00000000938	1	27400000	27410000	27630000	27640000
ENSG00000000938	1	27420000	27430000	27630000	27640000
ENSG00000003137	2	71510000	71520000	72140000	72150000
ENSG00000003137	2	71530000	71540000	72140000	72150000
ENSG00000003137	2	71540000	71550000	72140000	72150000
ENSG00000003137	2	71550000	71560000	72140000	72150000
ENSG00000003137	2	71790000	71800000	72140000	72150000
ENSG00000003137	2	71800000	71810000	72140000	72150000
ENSG00000004399	3	129480000	129490000	129600000	129610000
ENSG00000004399	3	129490000	129500000	129600000	129610000
ENSG00000004399	3	129500000	129510000	129600000	129610000
ENSG00000004799	7	95670000	95680000	95590000	95600000
ENSG00000004799	7	95680000	95690000	95590000	95600000
ENSG00000004838	3	50360000	50370000	50340000	50350000
ENSG00000004838	3	50540000	50550000	50340000	50350000
ENSG00000004838	3	50550000	50560000	50340000	50350000
ENSG00000005073	7	27160000	27170000	27180000	27190000
ENSG00000005073	7	27210000	27220000	27180000	27190000
ENSG00000005073	7	28020000	28030000	27180000	27190000
ENSG00000005102	17	43580000	43590000	43660000	43670000
ENSG00000005102	17	43590000	43600000	43660000	43670000
ENSG00000005102	17	43600000	43610000	43660000	43670000
ENSG00000005102	17	43610000	43620000	43660000	43670000
ENSG00000005102	17	43620000	43630000	43660000	43670000
ENSG00000005175	12	47820000	47830000	47700000	47710000
ENSG00000005175	12	47840000	47850000	47700000	47710000
ENSG00000005175	12	47850000	47860000	47700000	47710000
ENSG00000005175	12	47860000	47870000	47700000	47710000
ENSG00000005194	16	57310000	57320000	57440000	57450000
ENSG00000005339	16	3690000	3700000	3880000	3890000
ENSG00000005339	16	3720000	3730000	3880000	3890000
ENSG00000005339	16	3750000	3760000	3880000	3890000
ENSG00000005339	16	3790000	3800000	3880000	3890000
ENSG00000006015	19	18830000	18840000	18580000	18590000
ENSG00000006016	19	18830000	18840000	18600000	18610000
ENSG00000006016	19	18840000	18850000	18600000	18610000
ENSG00000006042	17	32780000	32790000	32920000	32930000
ENSG00000006062	17	45370000	45380000	45310000	45320000
ENSG00000006118	11	61120000	61130000	60920000	60930000
ENSG00000006282	17	50680000	50690000	50540000	50550000
ENSG00000006282	17	50690000	50700000	50540000	50550000
ENSG00000006282	17	50720000	50730000	50540000	50550000
ENSG00000006283	17	50670000	50680000	50550000	50560000
ENSG00000006283	17	50680000	50690000	50550000	50560000
ENSG00000006283	17	50730000	50740000	50550000	50560000
ENSG00000006831	12	1780000	1790000	1680000	1690000
ENSG00000006831	12	1790000	1800000	1680000	1690000
ENSG00000006837	5	134530000	134540000	134370000	134380000
ENSG00000006837	5	134540000	134550000	134370000	134380000
ENSG00000006837	5	134550000	134560000	134370000	134380000
ENSG00000006837	5	134560000	134570000	134370000	134380000
ENSG00000006837	5	134570000	134580000	134370000	134380000
ENSG00000006837	5	134580000	134590000	134370000	134380000
ENSG00000006837	5	134590000	134600000	134370000	134380000
ENSG00000006837	5	134600000	134610000	134370000	134380000
ENSG00000007080	19	17990000	18000000	17930000	17940000
ENSG00000007080	19	18050000	18060000	17930000	17940000
ENSG00000007237	17	10000000	10010000	10190000	10200000
ENSG00000007237	17	10030000	10040000	10190000	10200000
ENSG00000007237	17	10050000	10060000	10190000	10200000
ENSG00000007402	3	50410000	50420000	50500000	50510000
ENSG00000007402	3	50430000	50440000	50500000	50510000
ENSG00000007968	1	23490000	23500000	23530000	23540000
ENSG00000007968	1	23500000	23510000	23530000	23540000
ENSG00000007968	1	23620000	23630000	23530000	23540000
ENSG00000007968	1	23630000	23640000	23530000	23540000
ENSG00000007968	1	23650000	23660000	23530000	23540000
ENSG00000008083	6	15360000	15370000	15240000	15250000
ENSG00000008118	1	209690000	209700000	209580000	209590000
ENSG00000008118	1	209700000	209710000	209580000	209590000
ENSG00000008256	7	6160000	6170000	6270000	6280000
ENSG00000008256	7	6170000	6180000	6270000	6280000
ENSG00000008256	7	6310000	6320000	6270000	6280000
ENSG00000008323	12	6060000	6070000	6310000	6320000
ENSG00000008405	12	106960000	106970000	107090000	107100000
ENSG00000008441	19	13020000	13030000	12990000	13000000
ENSG00000008441	19	13050000	13060000	12990000	13000000
ENSG00000008441	19	13060000	13070000	12990000	13000000
ENSG00000008441	19	13070000	13080000	12990000	13000000
ENSG00000008441	19	13090000	13100000	12990000	13000000
ENSG00000008513	8	133650000	133660000	133570000	133580000
ENSG00000009413	6	111360000	111370000	111480000	111490000
ENSG00000009413	6	111530000	111540000	111480000	111490000
ENSG00000009413	6	111550000	111560000	111480000	111490000
ENSG00000009413	6	111570000	111580000	111480000	111490000
ENSG00000009413	6	111580000	111590000	111480000	111490000
ENSG00000009413	6	111590000	111600000	111480000	111490000
ENSG00000009413	6	111620000	111630000	111480000	111490000
ENSG00000009413	6	111630000	111640000	111480000	111490000
ENSG00000009413	6	111640000	111650000	111480000	111490000
ENSG00000009413	6	111660000	111670000	111480000	111490000
ENSG00000009413	6	111670000	111680000	111480000	111490000
ENSG00000010278	12	6060000	6070000	6190000	6200000
ENSG00000010278	12	6260000	6270000	6190000	6200000
ENSG00000010278	12	6270000	6280000	6190000	6200000
ENSG00000010278	12	6280000	6290000	6190000	6200000
ENSG00000010810	6	111740000	111750000	111870000	111880000
ENSG00000010810	6	111750000	111760000	111870000	111880000
ENSG00000010810	6	111770000	111780000	111870000	111880000
ENSG00000011243	19	15250000	15260000	15410000	15420000
ENSG00000011465	12	91220000	91230000	91180000	91190000
ENSG00000011465	12	91310000	91320000	91180000	91190000
ENSG00000011465	12	91320000	91330000	91180000	91190000
ENSG00000011465	12	91330000	91340000	91180000	91190000
ENSG00000011465	12	91340000	91350000	91180000	91190000
ENSG00000013306	17	44210000	44220000	44320000	44330000
ENSG00000013364	16	29840000	29850000	29820000	29830000
ENSG00000013561	5	141670000	141680000	141950000	141960000
ENSG00000013561	5	141690000	141700000	141950000	141960000
ENSG00000013561	5	141700000	141710000	141950000	141960000
ENSG00000013561	5	141710000	141720000	141950000	141960000
ENSG00000018280	2	218300000	218310000	218380000	218390000
ENSG00000018280	2	218320000	218330000	218380000	218390000
ENSG00000018408	3	149520000	149530000	149730000	149740000
ENSG00000019186	20	54090000	54100000	54170000	54180000
ENSG00000019186	20	54100000	54110000	54170000	54180000
ENSG00000019485	11	44920000	44930000	45090000	45100000
ENSG00000019485	11	44930000	44940000	45090000	45100000
ENSG00000019485	11	44940000	44950000	45090000	45100000
ENSG00000019485	11	44960000	44970000	45090000	45100000
ENSG00000019505	11	45110000	45120000	45280000	45290000
ENSG00000019505	11	45130000	45140000	45280000	45290000
ENSG00000019549	8	48310000	48320000	48920000	48930000
ENSG00000019549	8	48320000	48330000	48920000	48930000
ENSG00000019549	8	48370000	48380000	48920000	48930000
ENSG00000019549	8	48420000	48430000	48920000	48930000
ENSG00000019549	8	48470000	48480000	48920000	48930000
ENSG00000019549	8	48520000	48530000	48920000	48930000
ENSG00000019549	8	48530000	48540000	48920000	48930000
ENSG00000019549	8	48550000	48560000	48920000	48930000
ENSG00000019549	8	48590000	48600000	48920000	48930000
ENSG00000019549	8	48670000	48680000	48920000	48930000
ENSG00000020181	8	37910000	37920000	37780000	37790000
ENSG00000020181	8	37930000	37940000	37780000	37790000
ENSG00000020577	14	54660000	54670000	54560000	54570000
ENSG00000020577	14	54670000	54680000	54560000	54570000
ENSG00000020577	14	54680000	54690000	54560000	54570000
ENSG00000020577	14	54690000	54700000	54560000	54570000
ENSG00000020577	14	54700000	54710000	54560000	54570000
ENSG00000020577	14	54740000	54750000	54560000	54570000
ENSG00000020577	14	54750000	54760000	54560000	54570000
ENSG00000020577	14	54760000	54770000	54560000	54570000
ENSG00000020577	14	54770000	54780000	54560000	54570000
ENSG00000020577	14	54780000	54790000	54560000	54570000
ENSG00000020577	14	54810000	54820000	54560000	54570000
ENSG00000020577	14	54820000	54830000	54560000	54570000
ENSG00000022277	20	56400000	56410000	56460000	56470000
ENSG00000023191	11	450000	460000	500000	510000
ENSG00000023191	11	460000	470000	500000	510000
ENSG00000023608	14	61460000	61470000	61760000	61770000
ENSG00000023608	14	61470000	61480000	61760000	61770000
ENSG00000023608	14	61480000	61490000	61760000	61770000
ENSG00000023734	12	15590000	15600000	15880000	15890000
ENSG00000024422	19	47420000	47430000	47710000	47720000
ENSG00000024422	19	47430000	47440000	47710000	47720000
ENSG00000024422	19	47440000	47450000	47710000	47720000
ENSG00000024422	19	47780000	47790000	47710000	47720000
ENSG00000024862	6	138580000	138590000	138770000	138780000
ENSG00000024862	6	138590000	138600000	138770000	138780000
ENSG00000026025	10	16970000	16980000	17220000	17230000
ENSG00000026025	10	17010000	17020000	17220000	17230000
ENSG00000026025	10	17020000	17030000	17220000	17230000
ENSG00000026025	10	17030000	17040000	17220000	17230000
ENSG00000026025	10	17070000	17080000	17220000	17230000
ENSG00000028203	12	95120000	95130000	95210000	95220000
ENSG00000028839	6	134060000	134070000	133940000	133950000
ENSG00000028839	6	134090000	134100000	133940000	133950000
ENSG00000030110	6	33690000	33700000	33580000	33590000
ENSG00000030582	17	44190000	44200000	44340000	44350000
ENSG00000030582	17	44210000	44220000	44340000	44350000
ENSG00000031081	3	119340000	119350000	119290000	119300000
ENSG00000031081	3	119370000	119380000	119290000	119300000
ENSG00000031081	3	119380000	119390000	119290000	119300000
ENSG00000033030	12	122340000	122350000	122500000	122510000
ENSG00000033030	12	122350000	122360000	122500000	122510000
ENSG00000033030	12	122360000	122370000	122500000	122510000
ENSG00000033327	11	78210000	78220000	78420000	78430000
ENSG00000033327	11	78220000	78230000	78420000	78430000
ENSG00000033327	11	78230000	78240000	78420000	78430000
ENSG00000033327	11	78240000	78250000	78420000	78430000
ENSG00000033327	11	78250000	78260000	78420000	78430000
ENSG00000033627	17	42520000	42530000	42450000	42460000
ENSG00000035403	10	73970000	73980000	73990000	74000000
ENSG00000036054	3	99820000	99830000	100250000	100260000
ENSG00000036054	3	99830000	99840000	100250000	100260000
ENSG00000036054	3	99840000	99850000	100250000	100260000
ENSG00000036054	3	99880000	99890000	100250000	100260000
ENSG00000036257	2	224480000	224490000	224580000	224590000
ENSG00000037241	5	172710000	172720000	172950000	172960000
ENSG00000037241	5	172730000	172740000	172950000	172960000
ENSG00000037897	12	57890000	57900000	57770000	57780000
ENSG00000037965	12	54170000	54180000	54000000	54010000
ENSG00000037965	12	54180000	54190000	54000000	54010000
ENSG00000037965	12	54200000	54210000	54000000	54010000
ENSG00000037965	12	54210000	54220000	54000000	54010000
ENSG00000037965	12	54220000	54230000	54000000	54010000
ENSG00000038382	5	14230000	14240000	14140000	14150000
ENSG00000038382	5	14240000	14250000	14140000	14150000
ENSG00000038382	5	14250000	14260000	14140000	14150000
ENSG00000038382	5	14260000	14270000	14140000	14150000
ENSG00000038382	5	14270000	14280000	14140000	14150000
ENSG00000038382	5	14280000	14290000	14140000	14150000
ENSG00000038382	5	14290000	14300000	14140000	14150000
ENSG00000039523	16	67650000	67660000	67510000	67520000
ENSG00000040487	1	19630000	19640000	19310000	19320000
ENSG00000040487	1	19640000	19650000	19310000	19320000
ENSG00000040487	1	19650000	19660000	19310000	19320000
ENSG00000040487	1	19670000	19680000	19310000	19320000
ENSG00000041802	3	194990000	195000000	194670000	194680000
ENSG00000041802	3	195100000	195110000	194670000	194680000
ENSG00000041802	3	195110000	195120000	194670000	194680000
ENSG00000041802	3	195120000	195130000	194670000	194680000
ENSG00000041802	3	195200000	195210000	194670000	194680000
ENSG00000041802	3	195220000	195230000	194670000	194680000
ENSG00000041802	3	195240000	195250000	194670000	194680000
ENSG00000041802	3	195250000	195260000	194670000	194680000
ENSG00000041802	3	195260000	195270000	194670000	194680000
ENSG00000041880	3	52120000	52130000	51940000	51950000
ENSG00000041880	3	52130000	52140000	51940000	51950000
ENSG00000042493	2	85540000	85550000	85420000	85430000
ENSG00000042753	19	46750000	46760000	46850000	46860000
ENSG00000042753	19	46950000	46960000	46850000	46860000
ENSG00000042753	19	46960000	46970000	46850000	46860000
ENSG00000042753	19	46970000	46980000	46850000	46860000
ENSG00000042753	19	46980000	46990000	46850000	46860000
ENSG00000042753	19	47000000	47010000	46850000	46860000
ENSG00000042753	19	47030000	47040000	46850000	46860000
ENSG00000042832	8	133160000	133170000	132860000	132870000
ENSG00000042832	8	133170000	133180000	132860000	132870000
ENSG00000042832	8	133180000	133190000	132860000	132870000
ENSG00000042832	8	133200000	133210000	132860000	132870000
ENSG00000042832	8	133210000	133220000	132860000	132870000
ENSG00000042832	8	133240000	133250000	132860000	132870000
ENSG00000043039	11	129730000	129740000	129370000	129380000
ENSG00000043143	5	134380000	134390000	134520000	134530000
ENSG00000043143	5	134390000	134400000	134520000	134530000
ENSG00000043143	5	134400000	134410000	134520000	134530000
ENSG00000043143	5	134420000	134430000	134520000	134530000
ENSG00000043143	5	134430000	134440000	134520000	134530000
ENSG00000043143	5	134440000	134450000	134520000	134530000
ENSG00000043143	5	134500000	134510000	134520000	134530000
ENSG00000043514	1	39840000	39850000	39880000	39890000
ENSG00000047365	4	36200000	36210000	36240000	36250000
ENSG00000048342	4	15230000	15240000	15460000	15470000
ENSG00000048544	6	42070000	42080000	42210000	42220000
ENSG00000048707	1	12110000	12120000	12230000	12240000
ENSG00000048707	1	12120000	12130000	12230000	12240000
ENSG00000049540	7	73890000	73900000	74020000	74030000
ENSG00000049618	6	156680000	156690000	156770000	156780000
ENSG00000049618	6	156690000	156700000	156770000	156780000
ENSG00000049759	18	58130000	58140000	58040000	58050000
ENSG00000049860	5	73890000	73900000	74640000	74650000
ENSG00000049860	5	73900000	73910000	74640000	74650000
ENSG00000049860	5	73910000	73920000	74640000	74650000
ENSG00000049883	5	71760000	71770000	72310000	72320000
ENSG00000049883	5	71770000	71780000	72310000	72320000
ENSG00000049883	5	71800000	71810000	72310000	72320000
ENSG00000050344	7	26170000	26180000	26150000	26160000
ENSG00000050344	7	26180000	26190000	26150000	26160000
ENSG00000051382	3	138910000	138920000	138830000	138840000
ENSG00000052841	11	43310000	43320000	43350000	43360000
ENSG00000053254	14	89580000	89590000	89610000	89620000
ENSG00000053254	14	89590000	89600000	89610000	89620000
ENSG00000053438	20	37200000	37210000	37520000	37530000
ENSG00000053438	20	37210000	37220000	37520000	37530000
ENSG00000053438	20	37220000	37230000	37520000	37530000
ENSG00000053438	20	37230000	37240000	37520000	37530000
ENSG00000053438	20	37240000	37250000	37520000	37530000
ENSG00000053438	20	37250000	37260000	37520000	37530000
ENSG00000053438	20	37270000	37280000	37520000	37530000
ENSG00000053438	20	37380000	37390000	37520000	37530000
ENSG00000053501	19	17060000	17070000	17210000	17220000
ENSG00000053747	18	23770000	23780000	23680000	23690000
ENSG00000053747	18	23780000	23790000	23680000	23690000
ENSG00000054116	1	36170000	36180000	36150000	36160000
ENSG00000054116	1	36180000	36190000	36150000	36160000
ENSG00000054116	1	36280000	36290000	36150000	36160000
ENSG00000054116	1	36290000	36300000	36150000	36160000
ENSG00000054267	1	235260000	235270000	235320000	235330000
ENSG00000054267	1	235270000	235280000	235320000	235330000
ENSG00000054356	2	219150000	219160000	219300000	219310000
ENSG00000054523	1	10320000	10330000	10200000	10210000
ENSG00000054598	6	2100000	2110000	1600000	1610000
ENSG00000054598	6	2110000	2120000	1600000	1610000
ENSG00000054598	6	2350000	2360000	1600000	1610000
ENSG00000054598	6	2360000	2370000	1600000	1610000
ENSG00000054796	20	57080000	57090000	57330000	57340000
ENSG00000055118	7	150890000	150900000	150980000	150990000
ENSG00000055483	17	78960000	78970000	78840000	78850000
ENSG00000056558	9	120870000	120880000	120920000	120930000
ENSG00000056972	6	111460000	111470000	111600000	111610000
ENSG00000056972	6	111470000	111480000	111600000	111610000
ENSG00000056972	6	111570000	111580000	111600000	111610000
ENSG00000058272	12	79820000	79830000	79930000	79940000
ENSG00000058600	16	22190000	22200000	22290000	22300000
ENSG00000058600	16	22210000	22220000	22290000	22300000
ENSG00000058600	16	22270000	22280000	22290000	22300000
ENSG00000058668	1	203510000	203520000	203620000	203630000
ENSG00000058668	1	203680000	203690000	203620000	203630000
ENSG00000058729	5	97200000	97210000	97180000	97190000
ENSG00000059377	7	139720000	139730000	139770000	139780000
ENSG00000059588	1	234980000	234990000	234480000	234490000
ENSG00000059588	1	235070000	235080000	234480000	234490000
ENSG00000059588	1	235080000	235090000	234480000	234490000
ENSG00000059588	1	235090000	235100000	234480000	234490000
ENSG00000059588	1	235100000	235110000	234480000	234490000
ENSG00000059588	1	235110000	235120000	234480000	234490000
ENSG00000059588	1	235120000	235130000	234480000	234490000
ENSG00000059728	2	70050000	70060000	69890000	69900000
ENSG00000059728	2	70070000	70080000	69890000	69900000
ENSG00000059728	2	70130000	70140000	69890000	69900000
ENSG00000059728	2	70180000	70190000	69890000	69900000
ENSG00000059728	2	70230000	70240000	69890000	69900000
ENSG00000060237	12	560000	570000	750000	760000
ENSG00000060237	12	570000	580000	750000	760000
ENSG00000060237	12	580000	590000	750000	760000
ENSG00000060237	12	590000	600000	750000	760000
ENSG00000060237	12	600000	610000	750000	760000
ENSG00000060237	12	610000	620000	750000	760000
ENSG00000060237	12	620000	630000	750000	760000
ENSG00000060237	12	630000	640000	750000	760000
ENSG00000060237	12	640000	650000	750000	760000
ENSG00000060558	19	2950000	2960000	3130000	3140000
ENSG00000060642	1	26580000	26590000	26780000	26790000
ENSG00000060642	1	26600000	26610000	26780000	26790000
ENSG00000060642	1	26610000	26620000	26780000	26790000
ENSG00000060642	1	26620000	26630000	26780000	26790000
ENSG00000060642	1	26650000	26660000	26780000	26790000
ENSG00000060642	1	26670000	26680000	26780000	26790000
ENSG00000060642	1	26700000	26710000	26780000	26790000
ENSG00000060642	1	26710000	26720000	26780000	26790000
ENSG00000061273	12	47710000	47720000	47830000	47840000
ENSG00000061273	12	47780000	47790000	47830000	47840000
ENSG00000061273	12	47790000	47800000	47830000	47840000
ENSG00000061656	20	35880000	35890000	35610000	35620000
ENSG00000061987	12	62790000	62800000	62460000	62470000
ENSG00000062598	20	46120000	46130000	46430000	46440000
ENSG00000062598	20	46130000	46140000	46430000	46440000
ENSG00000063169	19	47670000	47680000	47600000	47610000
ENSG00000063169	19	47700000	47710000	47600000	47610000
ENSG00000063180	19	48710000	48720000	48640000	48650000
ENSG00000063180	19	48730000	48740000	48640000	48650000
ENSG00000063854	16	1930000	1940000	1820000	1830000
ENSG00000064115	12	27290000	27300000	27010000	27020000
ENSG00000064115	12	27300000	27310000	27010000	27020000
ENSG00000064115	12	27310000	27320000	27010000	27020000
ENSG00000064195	17	49840000	49850000	49990000	50000000
ENSG00000064195	17	49860000	49870000	49990000	50000000
ENSG00000064195	17	49870000	49880000	49990000	50000000
ENSG00000064195	17	49880000	49890000	49990000	50000000
ENSG00000064195	17	49890000	49900000	49990000	50000000
ENSG00000064199	11	124770000	124780000	124670000	124680000
ENSG00000064199	11	124780000	124790000	124670000	124680000
ENSG00000064199	11	124790000	124800000	124670000	124680000
ENSG00000064199	11	124830000	124840000	124670000	124680000
ENSG00000064199	11	124840000	124850000	124670000	124680000
ENSG00000064199	11	124850000	124860000	124670000	124680000
ENSG00000064601	20	45920000	45930000	45890000	45900000
ENSG00000064703	1	111720000	111730000	111750000	111760000
ENSG00000064932	19	1110000	1120000	1170000	1180000
ENSG00000064932	19	1120000	1130000	1170000	1180000
ENSG00000064989	2	186860000	186870000	187450000	187460000
ENSG00000064989	2	186870000	186880000	187450000	187460000
ENSG00000064989	2	186900000	186910000	187450000	187460000
ENSG00000064999	6	34950000	34960000	34880000	34890000
ENSG00000065054	16	2090000	2100000	2020000	2030000
ENSG00000065054	16	2100000	2110000	2020000	2030000
ENSG00000065054	16	2120000	2130000	2020000	2030000
ENSG00000065057	16	2110000	2120000	2040000	2050000
ENSG00000065057	16	2120000	2130000	2040000	2050000
ENSG00000065135	1	109630000	109640000	109540000	109550000
ENSG00000065268	19	760000	770000	980000	990000
ENSG00000065268	19	780000	790000	980000	990000
ENSG00000065268	19	930000	940000	980000	990000
ENSG00000065308	6	52490000	52500000	52570000	52580000
ENSG00000065308	6	52510000	52520000	52570000	52580000
ENSG00000065320	17	9530000	9540000	9010000	9020000
ENSG00000065413	2	197110000	197120000	197310000	197320000
ENSG00000065413	2	197120000	197130000	197310000	197320000
ENSG00000065413	2	197130000	197140000	197310000	197320000
ENSG00000065413	2	197150000	197160000	197310000	197320000
ENSG00000065413	2	197180000	197190000	197310000	197320000
ENSG00000065413	2	197190000	197200000	197310000	197320000
ENSG00000065413	2	197200000	197210000	197310000	197320000
ENSG00000065413	2	197210000	197220000	197310000	197320000
ENSG00000065413	2	197220000	197230000	197310000	197320000
ENSG00000065526	1	15900000	15910000	15830000	15840000
ENSG00000065526	1	15920000	15930000	15830000	15840000
ENSG00000065526	1	15940000	15950000	15830000	15840000
ENSG00000066027	1	212060000	212070000	212280000	212290000
ENSG00000066027	1	212070000	212080000	212280000	212290000
ENSG00000066027	1	212080000	212090000	212280000	212290000
ENSG00000066027	1	212090000	212100000	212280000	212290000
ENSG00000066027	1	212100000	212110000	212280000	212290000
ENSG00000066027	1	212160000	212170000	212280000	212290000
ENSG00000066027	1	212170000	212180000	212280000	212290000
ENSG00000066084	12	50570000	50580000	50500000	50510000
ENSG00000066084	12	50580000	50590000	50500000	50510000
ENSG00000066084	12	50590000	50600000	50500000	50510000
ENSG00000066084	12	50600000	50610000	50500000	50510000
ENSG00000066084	12	50610000	50620000	50500000	50510000
ENSG00000066084	12	50620000	50630000	50500000	50510000
ENSG00000066084	12	50630000	50640000	50500000	50510000
ENSG00000066084	12	50640000	50650000	50500000	50510000
ENSG00000066084	12	50660000	50670000	50500000	50510000
ENSG00000066084	12	50670000	50680000	50500000	50510000
ENSG00000066084	12	50680000	50690000	50500000	50510000
ENSG00000066084	12	50690000	50700000	50500000	50510000
ENSG00000066084	12	50700000	50710000	50500000	50510000
ENSG00000066084	12	50730000	50740000	50500000	50510000
ENSG00000066117	12	50170000	50180000	50080000	50090000
ENSG00000066117	12	50290000	50300000	50080000	50090000
ENSG00000066117	12	50300000	50310000	50080000	50090000
ENSG00000066117	12	50310000	50320000	50080000	50090000
ENSG00000066117	12	50320000	50330000	50080000	50090000
ENSG00000066455	14	92690000	92700000	92790000	92800000
ENSG00000066455	14	92710000	92720000	92790000	92800000
ENSG00000066629	14	99860000	99870000	99730000	99740000
ENSG00000066629	14	99870000	99880000	99730000	99740000
ENSG00000066629	14	99880000	99890000	99730000	99740000
ENSG00000066629	14	99890000	99900000	99730000	99740000
ENSG00000066629	14	99900000	99910000	99730000	99740000
ENSG00000066827	8	134810000	134820000	134710000	134720000
ENSG00000066827	8	134820000	134830000	134710000	134720000
ENSG00000066827	8	134870000	134880000	134710000	134720000
ENSG00000067113	5	55680000	55690000	55530000	55540000
ENSG00000067182	12	6450000	6460000	6340000	6350000
ENSG00000067182	12	6460000	6470000	6340000	6350000
ENSG00000067533	1	218250000	218260000	218280000	218290000
ENSG00000067596	17	43400000	43410000	43480000	43490000
ENSG00000067900	18	20970000	20980000	21110000	21120000
ENSG00000067900	18	20990000	21000000	21110000	21120000
ENSG00000067900	18	21000000	21010000	21110000	21120000
ENSG00000067900	18	21010000	21020000	21110000	21120000
ENSG00000067900	18	21060000	21070000	21110000	21120000
ENSG00000068028	3	50360000	50370000	50340000	50350000
ENSG00000068028	3	50530000	50540000	50340000	50350000
ENSG00000068028	3	50540000	50550000	50340000	50350000
ENSG00000068028	3	50550000	50560000	50340000	50350000
ENSG00000068137	17	42570000	42580000	42670000	42680000
ENSG00000069702	1	91510000	91520000	91900000	91910000
ENSG00000069702	1	91520000	91530000	91900000	91910000
ENSG00000069702	1	91550000	91560000	91900000	91910000
ENSG00000070018	12	12130000	12140000	12260000	12270000
ENSG00000070018	12	12160000	12170000	12260000	12270000
ENSG00000070501	8	42160000	42170000	42330000	42340000
ENSG00000070501	8	42170000	42180000	42330000	42340000
ENSG00000070501	8	42180000	42190000	42330000	42340000
ENSG00000070540	17	68280000	68290000	68450000	68460000
ENSG00000070718	8	41940000	41950000	42150000	42160000
ENSG00000070718	8	41960000	41970000	42150000	42160000
ENSG00000070718	8	41980000	41990000	42150000	42160000
ENSG00000070718	8	41990000	42000000	42150000	42160000
ENSG00000070718	8	42000000	42010000	42150000	42160000
ENSG00000070718	8	42020000	42030000	42150000	42160000
ENSG00000070759	1	45350000	45360000	45490000	45500000
ENSG00000070759	1	45360000	45370000	45490000	45500000
ENSG00000070759	1	45370000	45380000	45490000	45500000
ENSG00000070761	16	58010000	58020000	58120000	58130000
ENSG00000070950	3	9280000	9290000	8960000	8970000
ENSG00000070950	3	9290000	9300000	8960000	8970000
ENSG00000070950	3	9300000	9310000	8960000	8970000
ENSG00000070950	3	9310000	9320000	8960000	8970000
ENSG00000071082	2	101200000	101210000	101000000	101010000
ENSG00000071205	4	147820000	147830000	147730000	147740000
ENSG00000071205	4	147830000	147840000	147730000	147740000
ENSG00000071205	4	147840000	147850000	147730000	147740000
ENSG00000071205	4	147850000	147860000	147730000	147740000
ENSG00000071205	4	147860000	147870000	147730000	147740000
ENSG00000071205	4	147870000	147880000	147730000	147740000
ENSG00000071242	6	166870000	166880000	166900000	166910000
ENSG00000071575	2	11840000	11850000	12710000	12720000
ENSG00000071575	2	11850000	11860000	12710000	12720000
ENSG00000071575	2	11860000	11870000	12710000	12720000
ENSG00000071575	2	11880000	11890000	12710000	12720000
ENSG00000072071	19	14280000	14290000	14200000	14210000
ENSG00000072071	19	14290000	14300000	14200000	14210000
ENSG00000072071	19	14330000	14340000	14200000	14210000
ENSG00000072071	19	14340000	14350000	14200000	14210000
ENSG00000072071	19	14350000	14360000	14200000	14210000
ENSG00000072071	19	14360000	14370000	14200000	14210000
ENSG00000072071	19	14420000	14430000	14200000	14210000
ENSG00000072080	2	234070000	234080000	234050000	234060000
ENSG00000072274	3	196170000	196180000	196080000	196090000
ENSG00000072274	3	196180000	196190000	196080000	196090000
ENSG00000072274	3	196190000	196200000	196080000	196090000
ENSG00000072786	5	172070000	172080000	172190000	172200000
ENSG00000072786	5	172090000	172100000	172190000	172200000
ENSG00000072786	5	172100000	172110000	172190000	172200000
ENSG00000072786	5	172120000	172130000	172190000	172200000
ENSG00000073350	17	75410000	75420000	75520000	75530000
ENSG00000073350	17	75420000	75430000	75520000	75530000
ENSG00000073598	17	34410000	34420000	35120000	35130000
ENSG00000073598	17	34420000	34430000	35120000	35130000
ENSG00000073756	1	186980000	186990000	186680000	186690000
ENSG00000073921	11	86180000	86190000	86060000	86070000
ENSG00000073921	11	86200000	86210000	86060000	86070000
ENSG00000074054	2	121520000	121530000	121640000	121650000
ENSG00000074071	16	1750000	1760000	1770000	1780000
ENSG00000074266	11	85910000	85920000	86240000	86250000
ENSG00000074416	3	127680000	127690000	128050000	128060000
ENSG00000074527	12	95630000	95640000	95790000	95800000
ENSG00000074527	12	95650000	95660000	95790000	95800000
ENSG00000074590	12	105400000	105410000	106130000	106140000
ENSG00000074590	12	105420000	105430000	106130000	106140000
ENSG00000074590	12	105440000	105450000	106130000	106140000
ENSG00000074590	12	105700000	105710000	106130000	106140000
ENSG00000074590	12	105710000	105720000	106130000	106140000
ENSG00000074590	12	105730000	105740000	106130000	106140000
ENSG00000074657	18	58810000	58820000	58860000	58870000
ENSG00000074660	17	1570000	1580000	1640000	1650000
ENSG00000074660	17	1580000	1590000	1640000	1650000
ENSG00000074964	1	17590000	17600000	17530000	17540000
ENSG00000074964	1	17600000	17610000	17530000	17540000
ENSG00000075073	10	69220000	69230000	69410000	69420000
ENSG00000075073	10	69500000	69510000	69410000	69420000
ENSG00000075151	1	20960000	20970000	21170000	21180000
ENSG00000075151	1	20970000	20980000	21170000	21180000
ENSG00000075151	1	20980000	20990000	21170000	21180000
ENSG00000075151	1	20990000	21000000	21170000	21180000
ENSG00000075151	1	21030000	21040000	21170000	21180000
ENSG00000075151	1	21040000	21050000	21170000	21180000
ENSG00000075151	1	21080000	21090000	21170000	21180000
ENSG00000075218	22	45990000	46000000	46290000	46300000
ENSG00000075218	22	46000000	46010000	46290000	46300000
ENSG00000075218	22	46120000	46130000	46290000	46300000
ENSG00000075218	22	46130000	46140000	46290000	46300000
ENSG00000075218	22	46140000	46150000	46290000	46300000
ENSG00000075240	22	46750000	46760000	46570000	46580000
ENSG00000075275	22	46350000	46360000	46530000	46540000
ENSG00000075275	22	46360000	46370000	46530000	46540000
ENSG00000075275	22	46370000	46380000	46530000	46540000
ENSG00000075275	22	46380000	46390000	46530000	46540000
ENSG00000075275	22	46410000	46420000	46530000	46540000
ENSG00000075391	1	178270000	178280000	178090000	178100000
ENSG00000075420	3	172220000	172230000	172040000	172050000
ENSG00000075420	3	172280000	172290000	172040000	172050000
ENSG00000075420	3	172290000	172300000	172040000	172050000
ENSG00000075420	3	172300000	172310000	172040000	172050000
ENSG00000075420	3	172310000	172320000	172040000	172050000
ENSG00000075420	3	172330000	172340000	172040000	172050000
ENSG00000075426	2	27680000	27690000	28390000	28400000
ENSG00000075426	2	27690000	27700000	28390000	28400000
ENSG00000075426	2	27700000	27710000	28390000	28400000
ENSG00000075426	2	27710000	27720000	28390000	28400000
ENSG00000075426	2	27720000	27730000	28390000	28400000
ENSG00000075426	2	27730000	27740000	28390000	28400000
ENSG00000075426	2	27750000	27760000	28390000	28400000
ENSG00000075426	2	27760000	27770000	28390000	28400000
ENSG00000075426	2	27780000	27790000	28390000	28400000
ENSG00000075426	2	27790000	27800000	28390000	28400000
ENSG00000075426	2	27800000	27810000	28390000	28400000
ENSG00000075426	2	27870000	27880000	28390000	28400000
ENSG00000075426	2	27880000	27890000	28390000	28400000
ENSG00000075426	2	27910000	27920000	28390000	28400000
ENSG00000075426	2	27920000	27930000	28390000	28400000
ENSG00000075426	2	27940000	27950000	28390000	28400000
ENSG00000075426	2	27950000	27960000	28390000	28400000
ENSG00000075426	2	27960000	27970000	28390000	28400000
ENSG00000075426	2	27970000	27980000	28390000	28400000
ENSG00000075426	2	27980000	27990000	28390000	28400000
ENSG00000075426	2	27990000	28000000	28390000	28400000
ENSG00000075426	2	28060000	28070000	28390000	28400000
ENSG00000075426	2	28070000	28080000	28390000	28400000
ENSG00000075426	2	28110000	28120000	28390000	28400000
ENSG00000075426	2	28150000	28160000	28390000	28400000
ENSG00000075618	7	5640000	5650000	5590000	5600000
ENSG00000075618	7	5650000	5660000	5590000	5600000
ENSG00000075618	7	5660000	5670000	5590000	5600000
ENSG00000075624	7	5630000	5640000	5560000	5570000
ENSG00000075624	7	5640000	5650000	5560000	5570000
ENSG00000075624	7	5650000	5660000	5560000	5570000
ENSG00000075624	7	5660000	5670000	5560000	5570000
ENSG00000075624	7	5670000	5680000	5560000	5570000
ENSG00000075624	7	5680000	5690000	5560000	5570000
ENSG00000075711	3	197420000	197430000	197290000	197300000
ENSG00000075711	3	197430000	197440000	197290000	197300000
ENSG00000075711	3	197450000	197460000	197290000	197300000
ENSG00000075711	3	197500000	197510000	197290000	197300000
ENSG00000075856	12	108610000	108620000	108560000	108570000
ENSG00000075856	12	108620000	108630000	108560000	108570000
ENSG00000075856	12	109080000	109090000	108560000	108570000
ENSG00000076067	12	56560000	56570000	56520000	56530000
ENSG00000076067	12	56570000	56580000	56520000	56530000
ENSG00000076067	12	56580000	56590000	56520000	56530000
ENSG00000076258	1	171010000	171020000	171310000	171320000
ENSG00000076356	1	208110000	208120000	208240000	208250000
ENSG00000076356	1	208120000	208130000	208240000	208250000
ENSG00000076685	10	102930000	102940000	103270000	103280000
ENSG00000076706	11	119130000	119140000	119320000	119330000
ENSG00000076706	11	119150000	119160000	119320000	119330000
ENSG00000076706	11	119210000	119220000	119320000	119330000
ENSG00000076706	11	119220000	119230000	119320000	119330000
ENSG00000076928	19	41940000	41950000	41880000	41890000
ENSG00000077044	2	233380000	233390000	233350000	233360000
ENSG00000077044	2	233400000	233410000	233350000	233360000
ENSG00000077044	2	233430000	233440000	233350000	233360000
ENSG00000077044	2	233440000	233450000	233350000	233360000
ENSG00000077044	2	233450000	233460000	233350000	233360000
ENSG00000077150	10	102230000	102240000	102390000	102400000
ENSG00000077150	10	102460000	102470000	102390000	102400000
ENSG00000077312	19	40670000	40680000	40750000	40760000
ENSG00000077549	1	19380000	19390000	19480000	19490000
ENSG00000077549	1	19390000	19400000	19480000	19490000
ENSG00000077549	1	19400000	19410000	19480000	19490000
ENSG00000077549	1	19410000	19420000	19480000	19490000
ENSG00000077549	1	19430000	19440000	19480000	19490000
ENSG00000077549	1	19600000	19610000	19480000	19490000
ENSG00000077549	1	19610000	19620000	19480000	19490000
ENSG00000077549	1	19630000	19640000	19480000	19490000
ENSG00000077549	1	19640000	19650000	19480000	19490000
ENSG00000077549	1	19650000	19660000	19480000	19490000
ENSG00000077782	8	38620000	38630000	38460000	38470000
ENSG00000077782	8	38630000	38640000	38460000	38470000
ENSG00000077782	8	38670000	38680000	38460000	38470000
ENSG00000077782	8	38680000	38690000	38460000	38470000
ENSG00000077782	8	38690000	38700000	38460000	38470000
ENSG00000077782	8	38710000	38720000	38460000	38470000
ENSG00000077943	10	15560000	15570000	15720000	15730000
ENSG00000078114	10	21310000	21320000	21290000	21300000
ENSG00000078140	4	39470000	39480000	39690000	39700000
ENSG00000078140	4	39940000	39950000	39690000	39700000
ENSG00000078246	12	3020000	3030000	2870000	2880000
ENSG00000078246	12	3040000	3050000	2870000	2880000
ENSG00000078403	10	21730000	21740000	21520000	21530000
ENSG00000078687	17	77540000	77550000	77950000	77960000
ENSG00000078687	17	77640000	77650000	77950000	77960000
ENSG00000078804	20	34520000	34530000	34700000	34710000
ENSG00000078814	20	34880000	34890000	34950000	34960000
ENSG00000079101	18	280000	290000	590000	600000
ENSG00000079101	18	290000	300000	590000	600000
ENSG00000079102	8	92080000	92090000	92100000	92110000
ENSG00000079134	18	610000	620000	260000	270000
ENSG00000079134	18	620000	630000	260000	270000
ENSG00000079134	18	660000	670000	260000	270000
ENSG00000079337	12	47730000	47740000	47770000	47780000
ENSG00000079337	12	47740000	47750000	47770000	47780000
ENSG00000079337	12	47820000	47830000	47770000	47780000
ENSG00000079337	12	47840000	47850000	47770000	47780000
ENSG00000079393	10	74230000	74240000	75100000	75110000
ENSG00000079393	10	74240000	74250000	75100000	75110000
ENSG00000079393	10	74260000	74270000	75100000	75110000
ENSG00000079393	10	74270000	74280000	75100000	75110000
ENSG00000079805	19	10770000	10780000	10710000	10720000
ENSG00000079805	19	10790000	10800000	10710000	10720000
ENSG00000079805	19	10800000	10810000	10710000	10720000
ENSG00000080644	15	78690000	78700000	78620000	78630000
ENSG00000081014	15	50640000	50650000	50900000	50910000
ENSG00000081014	15	50650000	50660000	50900000	50910000
ENSG00000081014	15	50660000	50670000	50900000	50910000
ENSG00000081014	15	50670000	50680000	50900000	50910000
ENSG00000081014	15	50690000	50700000	50900000	50910000
ENSG00000081320	2	196220000	196230000	196170000	196180000
ENSG00000081320	2	196230000	196240000	196170000	196180000
ENSG00000081320	2	196240000	196250000	196170000	196180000
ENSG00000081320	2	196260000	196270000	196170000	196180000
ENSG00000081320	2	196270000	196280000	196170000	196180000
ENSG00000081791	5	141710000	141720000	141920000	141930000
ENSG00000081870	1	53850000	53860000	53940000	53950000
ENSG00000081913	18	62920000	62930000	62710000	62720000
ENSG00000081913	18	62930000	62940000	62710000	62720000
ENSG00000081913	18	62940000	62950000	62710000	62720000
ENSG00000081913	18	62950000	62960000	62710000	62720000
ENSG00000081913	18	62970000	62980000	62710000	62720000
ENSG00000081913	18	62980000	62990000	62710000	62720000
ENSG00000081913	18	63000000	63010000	62710000	62720000
ENSG00000082512	1	211380000	211390000	211320000	211330000
ENSG00000082512	1	211470000	211480000	211320000	211330000
ENSG00000082512	1	211480000	211490000	211320000	211330000
ENSG00000082512	1	211500000	211510000	211320000	211330000
ENSG00000082512	1	211510000	211520000	211320000	211330000
ENSG00000082684	3	122940000	122950000	123020000	123030000
ENSG00000082701	3	119880000	119890000	120090000	120100000
ENSG00000082701	3	119890000	119900000	120090000	120100000
ENSG00000082701	3	119900000	119910000	120090000	120100000
ENSG00000082701	3	119910000	119920000	120090000	120100000
ENSG00000082701	3	119930000	119940000	120090000	120100000
ENSG00000082781	3	124760000	124770000	124900000	124910000
ENSG00000082781	3	124770000	124780000	124900000	124910000
ENSG00000082781	3	124780000	124790000	124900000	124910000
ENSG00000082898	2	61650000	61660000	61530000	61540000
ENSG00000083168	8	42000000	42010000	42050000	42060000
ENSG00000083168	8	42140000	42150000	42050000	42060000
ENSG00000083223	9	86330000	86340000	86350000	86360000
ENSG00000083635	13	44480000	44490000	44990000	45000000
ENSG00000083635	13	44500000	44510000	44990000	45000000
ENSG00000083635	13	44520000	44530000	44990000	45000000
ENSG00000084112	12	108610000	108620000	108850000	108860000
ENSG00000084112	12	108620000	108630000	108850000	108860000
ENSG00000084112	12	108650000	108660000	108850000	108860000
ENSG00000084112	12	108660000	108670000	108850000	108860000
ENSG00000084112	12	108690000	108700000	108850000	108860000
ENSG00000084234	11	129920000	129930000	130060000	130070000
ENSG00000084234	11	129940000	129950000	130060000	130070000
ENSG00000084710	2	25120000	25130000	25040000	25050000
ENSG00000084731	2	26070000	26080000	25980000	25990000
ENSG00000084731	2	26140000	26150000	25980000	25990000
ENSG00000084733	2	25990000	26000000	26030000	26040000
ENSG00000084733	2	26130000	26140000	26030000	26040000
ENSG00000085117	11	44600000	44610000	44560000	44570000
ENSG00000085117	11	44610000	44620000	44560000	44570000
ENSG00000085276	3	169120000	169130000	169660000	169670000
ENSG00000085276	3	169130000	169140000	169660000	169670000
ENSG00000085276	3	169140000	169150000	169660000	169670000
ENSG00000085276	3	169150000	169160000	169660000	169670000
ENSG00000085741	11	76320000	76330000	76210000	76220000
ENSG00000085741	11	76330000	76340000	76210000	76220000
ENSG00000085741	11	76340000	76350000	76210000	76220000
ENSG00000085998	1	46030000	46040000	46220000	46230000
ENSG00000086062	9	33080000	33090000	33160000	33170000
ENSG00000086159	12	50040000	50050000	49960000	49970000
ENSG00000086159	12	50060000	50070000	49960000	49970000
ENSG00000086159	12	50070000	50080000	49960000	49970000
ENSG00000086506	16	100000	110000	180000	190000
ENSG00000086506	16	110000	120000	180000	190000
ENSG00000086506	16	90000	100000	180000	190000
ENSG00000086544	19	40800000	40810000	40710000	40720000
ENSG00000086589	5	150550000	150560000	150700000	150710000
ENSG00000087085	7	101090000	101100000	100890000	100900000
ENSG00000087152	17	44330000	44340000	44200000	44210000
ENSG00000087157	17	78270000	78280000	78370000	78380000
ENSG00000087157	17	78290000	78300000	78370000	78380000
ENSG00000087253	16	55520000	55530000	55500000	55510000
ENSG00000087266	4	2880000	2890000	2790000	2800000
ENSG00000087266	4	2890000	2900000	2790000	2800000
ENSG00000087299	14	50520000	50530000	50310000	50320000
ENSG00000087302	14	52120000	52130000	51990000	52000000
ENSG00000087302	14	52140000	52150000	51990000	52000000
ENSG00000087303	14	52120000	52130000	52060000	52070000
ENSG00000088280	1	23620000	23630000	23480000	23490000
ENSG00000088280	1	23670000	23680000	23480000	23490000
ENSG00000088298	20	35200000	35210000	35140000	35150000
ENSG00000088298	20	35210000	35220000	35140000	35150000
ENSG00000088320	20	31490000	31500000	31470000	31480000
ENSG00000088320	20	31500000	31510000	31470000	31480000
ENSG00000088325	20	31610000	31620000	31730000	31740000
ENSG00000088325	20	31650000	31660000	31730000	31740000
ENSG00000088325	20	31660000	31670000	31730000	31740000
ENSG00000088538	3	51350000	51360000	50670000	50680000
ENSG00000088543	3	50600000	50610000	50570000	50580000
ENSG00000088682	16	57310000	57320000	57440000	57450000
ENSG00000088826	20	4170000	4180000	4110000	4120000
ENSG00000088826	20	4180000	4190000	4110000	4120000
ENSG00000089050	20	18470000	18480000	18490000	18500000
ENSG00000089154	12	120250000	120260000	120190000	120200000
ENSG00000089154	12	120280000	120290000	120190000	120200000
ENSG00000089154	12	120290000	120300000	120190000	120200000
ENSG00000089159	12	120210000	120220000	120260000	120270000
ENSG00000089159	12	120220000	120230000	120260000	120270000
ENSG00000089159	12	120230000	120240000	120260000	120270000
ENSG00000089159	12	120240000	120250000	120260000	120270000
ENSG00000089234	12	111500000	111510000	111680000	111690000
ENSG00000089692	12	6730000	6740000	6770000	6780000
ENSG00000089818	12	8050000	8060000	8070000	8080000
ENSG00000090006	19	40530000	40540000	40590000	40600000
ENSG00000090006	19	40540000	40550000	40590000	40600000
ENSG00000090097	3	52130000	52140000	51970000	51980000
ENSG00000090104	1	192500000	192510000	192570000	192580000
ENSG00000090104	1	192510000	192520000	192570000	192580000
ENSG00000090447	16	4330000	4340000	4270000	4280000
ENSG00000090447	16	4340000	4350000	4270000	4280000
ENSG00000090534	3	184490000	184500000	184380000	184390000
ENSG00000090539	3	184500000	184510000	184370000	184380000
ENSG00000090539	3	184510000	184520000	184370000	184380000
ENSG00000090539	3	184520000	184530000	184370000	184380000
ENSG00000090539	3	184530000	184540000	184370000	184380000
ENSG00000090863	16	74480000	74490000	74600000	74610000
ENSG00000090975	12	123010000	123020000	123140000	123150000
ENSG00000090975	12	123020000	123030000	123140000	123150000
ENSG00000090975	12	123030000	123040000	123140000	123150000
ENSG00000090975	12	123040000	123050000	123140000	123150000
ENSG00000090975	12	123050000	123060000	123140000	123150000
ENSG00000091409	2	172150000	172160000	172420000	172430000
ENSG00000091409	2	172180000	172190000	172420000	172430000
ENSG00000091409	2	172210000	172220000	172420000	172430000
ENSG00000091409	2	172260000	172270000	172420000	172430000
ENSG00000091428	2	172750000	172760000	172730000	172740000
ENSG00000091436	2	173180000	173190000	173070000	173080000
ENSG00000091436	2	173190000	173200000	173070000	173080000
ENSG00000091436	2	173210000	173220000	173070000	173080000
ENSG00000091583	17	66480000	66490000	66250000	66260000
ENSG00000091583	17	66630000	66640000	66250000	66260000
ENSG00000091583	17	66640000	66650000	66250000	66260000
ENSG00000091583	17	66650000	66660000	66250000	66260000
ENSG00000091583	17	66660000	66670000	66250000	66260000
ENSG00000091583	17	66670000	66680000	66250000	66260000
ENSG00000091583	17	66680000	66690000	66250000	66260000
ENSG00000091986	3	112790000	112800000	112640000	112650000
ENSG00000091986	3	112810000	112820000	112640000	112650000
ENSG00000091986	3	112960000	112970000	112640000	112650000
ENSG00000092020	14	35410000	35420000	35120000	35130000
ENSG00000092068	14	23130000	23140000	23180000	23190000
ENSG00000092439	15	50850000	50860000	50680000	50690000
ENSG00000092439	15	50880000	50890000	50680000	50690000
ENSG00000092841	12	56120000	56130000	56150000	56160000
ENSG00000092841	12	56130000	56140000	56150000	56160000
ENSG00000093217	3	38470000	38480000	38340000	38350000
ENSG00000093217	3	38480000	38490000	38340000	38350000
ENSG00000094804	17	40200000	40210000	40280000	40290000
ENSG00000094916	12	54320000	54330000	54270000	54280000
ENSG00000095015	5	56250000	56260000	56810000	56820000
ENSG00000095015	5	56260000	56270000	56810000	56820000
ENSG00000095015	5	56300000	56310000	56810000	56820000
ENSG00000095303	9	122120000	122130000	122360000	122370000
ENSG00000095303	9	122130000	122140000	122360000	122370000
ENSG00000095303	9	122140000	122150000	122360000	122370000
ENSG00000095319	9	128840000	128850000	128940000	128950000
ENSG00000095321	9	129610000	129620000	129110000	129120000
ENSG00000095370	9	127860000	127870000	127780000	127790000
ENSG00000095370	9	127880000	127890000	127780000	127790000
ENSG00000095370	9	127890000	127900000	127780000	127790000
ENSG00000095383	9	98060000	98070000	98250000	98260000
ENSG00000095383	9	98080000	98090000	98250000	98260000
ENSG00000095383	9	98090000	98100000	98250000	98260000
ENSG00000095383	9	98200000	98210000	98250000	98260000
ENSG00000095739	10	28980000	28990000	28670000	28680000
ENSG00000095739	10	29000000	29010000	28670000	28680000
ENSG00000095739	10	29020000	29030000	28670000	28680000
ENSG00000095794	10	35190000	35200000	35120000	35130000
ENSG00000095794	10	35200000	35210000	35120000	35130000
ENSG00000095794	10	35210000	35220000	35120000	35130000
ENSG00000095794	10	35220000	35230000	35120000	35130000
ENSG00000095932	19	3270000	3280000	3480000	3490000
ENSG00000095932	19	3280000	3290000	3480000	3490000
ENSG00000095932	19	3290000	3300000	3480000	3490000
ENSG00000095932	19	3300000	3310000	3480000	3490000
ENSG00000095932	19	3320000	3330000	3480000	3490000
ENSG00000095932	19	3330000	3340000	3480000	3490000
ENSG00000095932	19	3340000	3350000	3480000	3490000
ENSG00000095932	19	3350000	3360000	3480000	3490000
ENSG00000095932	19	3360000	3370000	3480000	3490000
ENSG00000096060	6	35520000	35530000	35730000	35740000
ENSG00000096060	6	35570000	35580000	35730000	35740000
ENSG00000096060	6	35580000	35590000	35730000	35740000
ENSG00000096060	6	35590000	35600000	35730000	35740000
ENSG00000096060	6	35600000	35610000	35730000	35740000
ENSG00000096060	6	35610000	35620000	35730000	35740000
ENSG00000096060	6	35620000	35630000	35730000	35740000
ENSG00000096060	6	35630000	35640000	35730000	35740000
ENSG00000096060	6	35640000	35650000	35730000	35740000
ENSG00000096060	6	35660000	35670000	35730000	35740000
ENSG00000096060	6	35670000	35680000	35730000	35740000
ENSG00000096060	6	35680000	35690000	35730000	35740000
ENSG00000096060	6	35690000	35700000	35730000	35740000
ENSG00000096080	6	44070000	44080000	43680000	43690000
ENSG00000096384	6	44170000	44180000	44240000	44250000
ENSG00000096968	9	4760000	4770000	4980000	4990000
ENSG00000097007	9	130830000	130840000	130710000	130720000
ENSG00000097007	9	130840000	130850000	130710000	130720000
ENSG00000097007	9	130850000	130860000	130710000	130720000
ENSG00000097007	9	130860000	130870000	130710000	130720000
ENSG00000097007	9	130870000	130880000	130710000	130720000
ENSG00000099194	10	100400000	100410000	100340000	100350000
ENSG00000099194	10	100420000	100430000	100340000	100350000
ENSG00000099194	10	100430000	100440000	100340000	100350000
ENSG00000099204	10	114550000	114560000	114770000	114780000
ENSG00000099250	10	33500000	33510000	33330000	33340000
ENSG00000099331	19	17230000	17240000	17070000	17080000
ENSG00000099364	16	30840000	30850000	30920000	30930000
ENSG00000099617	19	1410000	1420000	1280000	1290000
ENSG00000099783	19	8420000	8430000	8440000	8450000
ENSG00000099812	19	900000	910000	750000	760000
ENSG00000099817	19	1040000	1050000	1090000	1100000
ENSG00000099860	19	2560000	2570000	2470000	2480000
ENSG00000099860	19	2570000	2580000	2470000	2480000
ENSG00000099860	19	2580000	2590000	2470000	2480000
ENSG00000099860	19	2590000	2600000	2470000	2480000
ENSG00000099860	19	2600000	2610000	2470000	2480000
ENSG00000099860	19	2610000	2620000	2470000	2480000
ENSG00000099860	19	2620000	2630000	2470000	2480000
ENSG00000099860	19	2630000	2640000	2470000	2480000
ENSG00000099956	22	23830000	23840000	23780000	23790000
ENSG00000099985	22	30090000	30100000	30260000	30270000
ENSG00000099985	22	30100000	30110000	30260000	30270000
ENSG00000099985	22	30110000	30120000	30260000	30270000
ENSG00000099985	22	30380000	30390000	30260000	30270000
ENSG00000099995	22	30270000	30280000	30350000	30360000
ENSG00000099995	22	30310000	30320000	30350000	30360000
ENSG00000099995	22	30330000	30340000	30350000	30360000
ENSG00000100077	22	25680000	25690000	25560000	25570000
ENSG00000100077	22	25700000	25710000	25560000	25570000
ENSG00000100079	22	37540000	37550000	37580000	37590000
ENSG00000100100	22	31310000	31320000	31290000	31300000
ENSG00000100106	22	37780000	37790000	37690000	37700000
ENSG00000100109	22	26640000	26650000	26510000	26520000
ENSG00000100109	22	26660000	26670000	26510000	26520000
ENSG00000100129	22	37940000	37950000	37840000	37850000
ENSG00000100138	22	41930000	41940000	41690000	41700000
ENSG00000100138	22	41950000	41960000	41690000	41700000
ENSG00000100142	22	37810000	37820000	37950000	37960000
ENSG00000100142	22	37880000	37890000	37950000	37960000
ENSG00000100147	22	41930000	41940000	41800000	41810000
ENSG00000100151	22	38580000	38590000	38050000	38060000
ENSG00000100156	22	38320000	38330000	38080000	38090000
ENSG00000100156	22	38330000	38340000	38080000	38090000
ENSG00000100156	22	38580000	38590000	38080000	38090000
ENSG00000100162	22	41710000	41720000	41940000	41950000
ENSG00000100162	22	41720000	41730000	41940000	41950000
ENSG00000100162	22	41730000	41740000	41940000	41950000
ENSG00000100162	22	41740000	41750000	41940000	41950000
ENSG00000100162	22	41750000	41760000	41940000	41950000
ENSG00000100162	22	41780000	41790000	41940000	41950000
ENSG00000100162	22	41810000	41820000	41940000	41950000
ENSG00000100206	22	38040000	38050000	38570000	38580000
ENSG00000100219	22	28600000	28610000	28800000	28810000
ENSG00000100219	22	28820000	28830000	28800000	28810000
ENSG00000100234	22	32510000	32520000	32790000	32800000
ENSG00000100234	22	32520000	32530000	32790000	32800000
ENSG00000100234	22	32530000	32540000	32790000	32800000
ENSG00000100234	22	32570000	32580000	32790000	32800000
ENSG00000100234	22	32600000	32610000	32790000	32800000
ENSG00000100234	22	32620000	32630000	32790000	32800000
ENSG00000100234	22	32630000	32640000	32790000	32800000
ENSG00000100234	22	32640000	32650000	32790000	32800000
ENSG00000100234	22	32650000	32660000	32790000	32800000
ENSG00000100234	22	32660000	32670000	32790000	32800000
ENSG00000100234	22	32670000	32680000	32790000	32800000
ENSG00000100234	22	32950000	32960000	32790000	32800000
ENSG00000100234	22	32960000	32970000	32790000	32800000
ENSG00000100234	22	32980000	32990000	32790000	32800000
ENSG00000100234	22	32990000	33000000	32790000	32800000
ENSG00000100266	22	42870000	42880000	43010000	43020000
ENSG00000100266	22	42880000	42890000	43010000	43020000
ENSG00000100266	22	42890000	42900000	43010000	43020000
ENSG00000100266	22	42920000	42930000	43010000	43020000
ENSG00000100266	22	42940000	42950000	43010000	43020000
ENSG00000100266	22	42950000	42960000	43010000	43020000
ENSG00000100311	22	39180000	39190000	39240000	39250000
ENSG00000100311	22	39300000	39310000	39240000	39250000
ENSG00000100314	22	29990000	30000000	29720000	29730000
ENSG00000100314	22	30010000	30020000	29720000	29730000
ENSG00000100314	22	30020000	30030000	29720000	29730000
ENSG00000100319	22	30000000	30010000	29760000	29770000
ENSG00000100319	22	30020000	30030000	29760000	29770000
ENSG00000100320	22	35930000	35940000	36020000	36030000
ENSG00000100324	22	39480000	39490000	39400000	39410000
ENSG00000100345	22	36430000	36440000	36390000	36400000
ENSG00000100345	22	36450000	36460000	36390000	36400000
ENSG00000100346	22	40030000	40040000	39570000	39580000
ENSG00000100348	22	36300000	36310000	36480000	36490000
ENSG00000100373	22	45420000	45430000	45280000	45290000
ENSG00000100373	22	45430000	45440000	45280000	45290000
ENSG00000100387	22	41080000	41090000	40950000	40960000
ENSG00000100387	22	41100000	41110000	40950000	40960000
ENSG00000100387	22	41110000	41120000	40950000	40960000
ENSG00000100387	22	41120000	41130000	40950000	40960000
ENSG00000100387	22	41130000	41140000	40950000	40960000
ENSG00000100387	22	41140000	41150000	40950000	40960000
ENSG00000100387	22	41180000	41190000	40950000	40960000
ENSG00000100393	22	40930000	40940000	41090000	41100000
ENSG00000100393	22	40960000	40970000	41090000	41100000
ENSG00000100393	22	41010000	41020000	41090000	41100000
ENSG00000100413	22	41390000	41400000	41540000	41550000
ENSG00000100416	22	46110000	46120000	46330000	46340000
ENSG00000100416	22	46120000	46130000	46330000	46340000
ENSG00000100417	22	41380000	41390000	41580000	41590000
ENSG00000100417	22	41390000	41400000	41580000	41590000
ENSG00000100429	22	50290000	50300000	50250000	50260000
ENSG00000100429	22	50310000	50320000	50250000	50260000
ENSG00000100429	22	50360000	50370000	50250000	50260000
ENSG00000100441	14	24380000	24390000	24420000	24430000
ENSG00000100483	14	49830000	49840000	50110000	50120000
ENSG00000100483	14	49860000	49870000	50110000	50120000
ENSG00000100483	14	49870000	49880000	50110000	50120000
ENSG00000100483	14	49880000	49890000	50110000	50120000
ENSG00000100504	14	51200000	51210000	50940000	50950000
ENSG00000100504	14	51210000	51220000	50940000	50950000
ENSG00000100504	14	51220000	51230000	50940000	50950000
ENSG00000100526	14	54420000	54430000	54390000	54400000
ENSG00000100526	14	54430000	54440000	54390000	54400000
ENSG00000100592	14	59350000	59360000	59180000	59190000
ENSG00000100592	14	59420000	59430000	59180000	59190000
ENSG00000100605	14	92950000	92960000	93110000	93120000
ENSG00000100605	14	92960000	92970000	93110000	93120000
ENSG00000100626	14	69330000	69340000	69250000	69260000
ENSG00000100626	14	69340000	69350000	69250000	69260000
ENSG00000100626	14	69350000	69360000	69250000	69260000
ENSG00000100644	14	61460000	61470000	61690000	61700000
ENSG00000100644	14	61470000	61480000	61690000	61700000
ENSG00000100644	14	61480000	61490000	61690000	61700000
ENSG00000100647	14	69680000	69690000	69600000	69610000
ENSG00000100647	14	69690000	69700000	69600000	69610000
ENSG00000100647	14	69700000	69710000	69600000	69610000
ENSG00000100647	14	69710000	69720000	69600000	69610000
ENSG00000100647	14	69730000	69740000	69600000	69610000
ENSG00000100650	14	69580000	69590000	69720000	69730000
ENSG00000100650	14	69590000	69600000	69720000	69730000
ENSG00000100650	14	69610000	69620000	69720000	69730000
ENSG00000100650	14	69620000	69630000	69720000	69730000
ENSG00000100731	14	70950000	70960000	70900000	70910000
ENSG00000100731	14	70960000	70970000	70900000	70910000
ENSG00000100731	14	70970000	70980000	70900000	70910000
ENSG00000100784	14	91140000	91150000	91060000	91070000
ENSG00000100906	14	35140000	35150000	35400000	35410000
ENSG00000100906	14	35160000	35170000	35400000	35410000
ENSG00000100906	14	35200000	35210000	35400000	35410000
ENSG00000100906	14	35220000	35230000	35400000	35410000
ENSG00000100906	14	35230000	35240000	35400000	35410000
ENSG00000100906	14	35240000	35250000	35400000	35410000
ENSG00000100906	14	35260000	35270000	35400000	35410000
ENSG00000100906	14	35280000	35290000	35400000	35410000
ENSG00000100906	14	35300000	35310000	35400000	35410000
ENSG00000100906	14	35310000	35320000	35400000	35410000
ENSG00000100906	14	35320000	35330000	35400000	35410000
ENSG00000100906	14	35330000	35340000	35400000	35410000
ENSG00000100906	14	35340000	35350000	35400000	35410000
ENSG00000100906	14	35350000	35360000	35400000	35410000
ENSG00000100983	20	34880000	34890000	34950000	34960000
ENSG00000100983	20	34890000	34900000	34950000	34960000
ENSG00000100991	20	35200000	35210000	35090000	35100000
ENSG00000100991	20	35210000	35220000	35090000	35100000
ENSG00000101052	20	43600000	43610000	43580000	43590000
ENSG00000101096	20	51390000	51400000	51560000	51570000
ENSG00000101096	20	51420000	51430000	51560000	51570000
ENSG00000101096	20	51430000	51440000	51560000	51570000
ENSG00000101096	20	51440000	51450000	51560000	51570000
ENSG00000101096	20	51450000	51460000	51560000	51570000
ENSG00000101096	20	51460000	51470000	51560000	51570000
ENSG00000101126	20	50800000	50810000	50930000	50940000
ENSG00000101126	20	50810000	50820000	50930000	50940000
ENSG00000101132	20	54090000	54100000	54200000	54210000
ENSG00000101132	20	54110000	54120000	54200000	54210000
ENSG00000101138	20	56480000	56490000	56390000	56400000
ENSG00000101146	20	57070000	57080000	57340000	57350000
ENSG00000101146	20	57080000	57090000	57340000	57350000
ENSG00000101146	20	57090000	57100000	57340000	57350000
ENSG00000101146	20	57100000	57110000	57340000	57350000
ENSG00000101150	20	63760000	63770000	63860000	63870000
ENSG00000101150	20	63770000	63780000	63860000	63870000
ENSG00000101150	20	63780000	63790000	63860000	63870000
ENSG00000101150	20	63790000	63800000	63860000	63870000
ENSG00000101158	20	58900000	58910000	58980000	58990000
ENSG00000101160	20	58990000	59000000	59010000	59020000
ENSG00000101161	20	64000000	64010000	63980000	63990000
ENSG00000101162	20	58990000	59000000	59010000	59020000
ENSG00000101246	20	63920000	63930000	63700000	63710000
ENSG00000101276	20	950000	960000	770000	780000
ENSG00000101280	20	810000	820000	910000	920000
ENSG00000101280	20	820000	830000	910000	920000
ENSG00000101280	20	850000	860000	910000	920000
ENSG00000101306	20	32020000	32030000	31810000	31820000
ENSG00000101306	20	32050000	32060000	31810000	31820000
ENSG00000101327	20	2170000	2180000	1990000	2000000
ENSG00000101327	20	2180000	2190000	1990000	2000000
ENSG00000101342	20	36610000	36620000	36870000	36880000
ENSG00000101413	20	38230000	38240000	38030000	38040000
ENSG00000101421	20	34060000	34070000	33800000	33810000
ENSG00000101464	20	34520000	34530000	34700000	34710000
ENSG00000101474	20	25030000	25040000	24990000	25000000
ENSG00000101474	20	25040000	25050000	24990000	25000000
ENSG00000101574	18	2550000	2560000	2570000	2580000
ENSG00000101608	18	2910000	2920000	3240000	3250000
ENSG00000101608	18	2930000	2940000	3240000	3250000
ENSG00000101608	18	2950000	2960000	3240000	3250000
ENSG00000101624	18	12920000	12930000	12700000	12710000
ENSG00000101745	18	9070000	9080000	9130000	9140000
ENSG00000101745	18	9080000	9090000	9130000	9140000
ENSG00000102471	13	79500000	79510000	79480000	79490000
ENSG00000102753	13	49650000	49660000	49790000	49800000
ENSG00000102753	13	49660000	49670000	49790000	49800000
ENSG00000102760	13	41470000	41480000	41450000	41460000
ENSG00000102760	13	41640000	41650000	41450000	41460000
ENSG00000102781	13	30440000	30450000	30300000	30310000
ENSG00000102786	13	51550000	51560000	51450000	51460000
ENSG00000102786	13	51610000	51620000	51450000	51460000
ENSG00000102786	13	51620000	51630000	51450000	51460000
ENSG00000102786	13	51640000	51650000	51450000	51460000
ENSG00000102786	13	51650000	51660000	51450000	51460000
ENSG00000102786	13	51720000	51730000	51450000	51460000
ENSG00000102786	13	51730000	51740000	51450000	51460000
ENSG00000102786	13	51750000	51760000	51450000	51460000
ENSG00000102908	16	69390000	69400000	69560000	69570000
ENSG00000102921	16	48230000	48240000	48620000	48630000
ENSG00000102921	16	48260000	48270000	48620000	48630000
ENSG00000102934	16	57390000	57400000	57280000	57290000
ENSG00000102934	16	57420000	57430000	57280000	57290000
ENSG00000102935	16	49690000	49700000	49850000	49860000
ENSG00000102935	16	49700000	49710000	49850000	49860000
ENSG00000102935	16	49750000	49760000	49850000	49860000
ENSG00000102935	16	49760000	49770000	49850000	49860000
ENSG00000102962	16	57310000	57320000	57350000	57360000
ENSG00000102970	16	57300000	57310000	57400000	57410000
ENSG00000102970	16	57310000	57320000	57400000	57410000
ENSG00000103024	16	1750000	1760000	1770000	1780000
ENSG00000103034	16	58360000	58370000	58460000	58470000
ENSG00000103051	16	70350000	70360000	70520000	70530000
ENSG00000103051	16	70360000	70370000	70520000	70530000
ENSG00000103067	16	68330000	68340000	68240000	68250000
ENSG00000103091	16	75050000	75060000	75000000	75010000
ENSG00000103091	16	75060000	75070000	75000000	75010000
ENSG00000103091	16	75070000	75080000	75000000	75010000
ENSG00000103091	16	75080000	75090000	75000000	75010000
ENSG00000103091	16	75090000	75100000	75000000	75010000
ENSG00000103091	16	75100000	75110000	75000000	75010000
ENSG00000103111	16	77210000	77220000	77190000	77200000
ENSG00000103148	16	110000	120000	130000	140000
ENSG00000103196	16	84910000	84920000	84820000	84830000
ENSG00000103197	16	2110000	2120000	2040000	2050000
ENSG00000103197	16	2120000	2130000	2040000	2050000
ENSG00000103241	16	86040000	86050000	86510000	86520000
ENSG00000103241	16	86050000	86060000	86510000	86520000
ENSG00000103241	16	86060000	86070000	86510000	86520000
ENSG00000103241	16	86070000	86080000	86510000	86520000
ENSG00000103241	16	86080000	86090000	86510000	86520000
ENSG00000103241	16	86330000	86340000	86510000	86520000
ENSG00000103241	16	86340000	86350000	86510000	86520000
ENSG00000103248	16	86930000	86940000	86550000	86560000
ENSG00000103248	16	87020000	87030000	86550000	86560000
ENSG00000103248	16	87040000	87050000	86550000	86560000
ENSG00000103248	16	87060000	87070000	86550000	86560000
ENSG00000103257	16	87770000	87780000	87870000	87880000
ENSG00000103257	16	87790000	87800000	87870000	87880000
ENSG00000103319	16	22270000	22280000	22200000	22210000
ENSG00000103319	16	22280000	22290000	22200000	22210000
ENSG00000103319	16	22300000	22310000	22200000	22210000
ENSG00000103335	16	88730000	88740000	88780000	88790000
ENSG00000103335	16	88740000	88750000	88780000	88790000
ENSG00000103353	16	23510000	23520000	23550000	23560000
ENSG00000103356	16	23510000	23520000	23550000	23560000
ENSG00000103528	16	19370000	19380000	19160000	19170000
ENSG00000103599	15	66930000	66940000	67250000	67260000
ENSG00000103599	15	66940000	66950000	67250000	67260000
ENSG00000103599	15	66950000	66960000	67250000	67260000
ENSG00000103599	15	66960000	66970000	67250000	67260000
ENSG00000103599	15	66980000	66990000	67250000	67260000
ENSG00000103647	15	68630000	68640000	68570000	68580000
ENSG00000103647	15	68640000	68650000	68570000	68580000
ENSG00000103647	15	68650000	68660000	68570000	68580000
ENSG00000103647	15	68670000	68680000	68570000	68580000
ENSG00000103647	15	68680000	68690000	68570000	68580000
ENSG00000103647	15	68870000	68880000	68570000	68580000
ENSG00000103653	15	74620000	74630000	74770000	74780000
ENSG00000103653	15	74630000	74640000	74770000	74780000
ENSG00000103653	15	74650000	74660000	74770000	74780000
ENSG00000103671	15	64180000	64190000	64380000	64390000
ENSG00000103671	15	64200000	64210000	64380000	64390000
ENSG00000103769	15	65700000	65710000	65720000	65730000
ENSG00000103855	15	73580000	73590000	73680000	73690000
ENSG00000103876	15	80040000	80050000	80150000	80160000
ENSG00000103876	15	80050000	80060000	80150000	80160000
ENSG00000103876	15	80070000	80080000	80150000	80160000
ENSG00000103978	15	42470000	42480000	42270000	42280000
ENSG00000104133	15	44730000	44740000	44660000	44670000
ENSG00000104142	15	41040000	41050000	40890000	40900000
ENSG00000104142	15	41050000	41060000	40890000	40900000
ENSG00000104142	15	41060000	41070000	40890000	40900000
ENSG00000104221	8	37910000	37920000	37850000	37860000
ENSG00000104228	8	27410000	27420000	27310000	27320000
ENSG00000104228	8	27420000	27430000	27310000	27320000
ENSG00000104228	8	27430000	27440000	27310000	27320000
ENSG00000104228	8	27440000	27450000	27310000	27320000
ENSG00000104267	8	85960000	85970000	85460000	85470000
ENSG00000104267	8	85970000	85980000	85460000	85470000
ENSG00000104365	8	42170000	42180000	42270000	42280000
ENSG00000104365	8	42180000	42190000	42270000	42280000
ENSG00000104365	8	42190000	42200000	42270000	42280000
ENSG00000104368	8	42260000	42270000	42200000	42210000
ENSG00000104368	8	42280000	42290000	42200000	42210000
ENSG00000104368	8	42290000	42300000	42200000	42210000
ENSG00000104368	8	42300000	42310000	42200000	42210000
ENSG00000104368	8	42310000	42320000	42200000	42210000
ENSG00000104368	8	42320000	42330000	42200000	42210000
ENSG00000104419	8	133320000	133330000	133300000	133310000
ENSG00000104419	8	133350000	133360000	133300000	133310000
ENSG00000104419	8	133380000	133390000	133300000	133310000
ENSG00000104419	8	133420000	133430000	133300000	133310000
ENSG00000104419	8	133430000	133440000	133300000	133310000
ENSG00000104419	8	133440000	133450000	133300000	133310000
ENSG00000104419	8	133450000	133460000	133300000	133310000
ENSG00000104447	8	115830000	115840000	115810000	115820000
ENSG00000104490	8	101680000	101690000	102120000	102130000
ENSG00000104537	8	123460000	123470000	123730000	123740000
ENSG00000104537	8	123480000	123490000	123730000	123740000
ENSG00000104635	8	22280000	22290000	22360000	22370000
ENSG00000104731	16	87880000	87890000	87760000	87770000
ENSG00000104760	8	17700000	17710000	17910000	17920000
ENSG00000104760	8	17720000	17730000	17910000	17920000
ENSG00000104760	8	17730000	17740000	17910000	17920000
ENSG00000104783	19	43740000	43750000	43780000	43790000
ENSG00000104852	19	49200000	49210000	49080000	49090000
ENSG00000104852	19	49210000	49220000	49080000	49090000
ENSG00000104880	19	7110000	7120000	7340000	7350000
ENSG00000104880	19	7120000	7130000	7340000	7350000
ENSG00000104880	19	7130000	7140000	7340000	7350000
ENSG00000104880	19	7160000	7170000	7340000	7350000
ENSG00000104903	19	12970000	12980000	13100000	13110000
ENSG00000104903	19	12980000	12990000	13100000	13110000
ENSG00000104907	19	12970000	12980000	13110000	13120000
ENSG00000104907	19	12980000	12990000	13110000	13120000
ENSG00000104953	19	3050000	3060000	2970000	2980000
ENSG00000104953	19	3070000	3080000	2970000	2980000
ENSG00000104953	19	3150000	3160000	2970000	2980000
ENSG00000104953	19	3160000	3170000	2970000	2980000
ENSG00000104964	19	2950000	2960000	3060000	3070000
ENSG00000104964	19	2980000	2990000	3060000	3070000
ENSG00000104998	19	13890000	13900000	14030000	14040000
ENSG00000105088	19	10000000	10010000	9930000	9940000
ENSG00000105088	19	10020000	10030000	9930000	9940000
ENSG00000105088	19	10030000	10040000	9930000	9940000
ENSG00000105122	19	15540000	15550000	15460000	15470000
ENSG00000105127	19	15260000	15270000	15370000	15380000
ENSG00000105135	19	15140000	15150000	15120000	15130000
ENSG00000105137	19	15550000	15560000	15100000	15110000
ENSG00000105171	19	29680000	29690000	29600000	29610000
ENSG00000105171	19	29700000	29710000	29600000	29610000
ENSG00000105287	19	46840000	46850000	46710000	46720000
ENSG00000105321	19	47130000	47140000	47250000	47260000
ENSG00000105321	19	47140000	47150000	47250000	47260000
ENSG00000105321	19	47150000	47160000	47250000	47260000
ENSG00000105321	19	47160000	47170000	47250000	47260000
ENSG00000105323	19	41200000	41210000	41260000	41270000
ENSG00000105323	19	41300000	41310000	41260000	41270000
ENSG00000105364	19	10390000	10400000	10250000	10260000
ENSG00000105364	19	10400000	10410000	10250000	10260000
ENSG00000105371	19	10390000	10400000	10280000	10290000
ENSG00000105371	19	10400000	10410000	10280000	10290000
ENSG00000105376	19	10400000	10410000	10280000	10290000
ENSG00000105397	19	10270000	10280000	10380000	10390000
ENSG00000105397	19	10290000	10300000	10380000	10390000
ENSG00000105643	19	18050000	18060000	18000000	18010000
ENSG00000105643	19	18060000	18070000	18000000	18010000
ENSG00000105656	19	18460000	18470000	18520000	18530000
ENSG00000105668	19	35820000	35830000	35660000	35670000
ENSG00000105696	19	18830000	18840000	18600000	18610000
ENSG00000105696	19	18840000	18850000	18600000	18610000
ENSG00000105701	19	18460000	18470000	18540000	18550000
ENSG00000105755	19	43430000	43440000	43520000	43530000
ENSG00000105771	19	43790000	43800000	43750000	43760000
ENSG00000105810	7	92600000	92610000	92830000	92840000
ENSG00000105810	7	92610000	92620000	92830000	92840000
ENSG00000105810	7	92620000	92630000	92830000	92840000
ENSG00000105810	7	92630000	92640000	92830000	92840000
ENSG00000105810	7	92640000	92650000	92830000	92840000
ENSG00000105810	7	92650000	92660000	92830000	92840000
ENSG00000105810	7	92670000	92680000	92830000	92840000
ENSG00000105810	7	92690000	92700000	92830000	92840000
ENSG00000105810	7	92700000	92710000	92830000	92840000
ENSG00000105810	7	92710000	92720000	92830000	92840000
ENSG00000105825	7	94070000	94080000	93890000	93900000
ENSG00000105825	7	94080000	94090000	93890000	93900000
ENSG00000105825	7	94090000	94100000	93890000	93900000
ENSG00000105894	7	137360000	137370000	137340000	137350000
ENSG00000105953	7	44750000	44760000	44600000	44610000
ENSG00000105953	7	44830000	44840000	44600000	44610000
ENSG00000105953	7	44850000	44860000	44600000	44610000
ENSG00000105974	7	116240000	116250000	116520000	116530000
ENSG00000105974	7	116250000	116260000	116520000	116530000
ENSG00000105974	7	116260000	116270000	116520000	116530000
ENSG00000105974	7	116270000	116280000	116520000	116530000
ENSG00000105974	7	116300000	116310000	116520000	116530000
ENSG00000105974	7	116340000	116350000	116520000	116530000
ENSG00000105974	7	116350000	116360000	116520000	116530000
ENSG00000105974	7	116380000	116390000	116520000	116530000
ENSG00000105974	7	116420000	116430000	116520000	116530000
ENSG00000105976	7	116800000	116810000	116670000	116680000
ENSG00000105991	7	26820000	26830000	27090000	27100000
ENSG00000105991	7	26830000	26840000	27090000	27100000
ENSG00000105991	7	26850000	26860000	27090000	27100000
ENSG00000105991	7	26860000	26870000	27090000	27100000
ENSG00000105991	7	26870000	26880000	27090000	27100000
ENSG00000105991	7	27120000	27130000	27090000	27100000
ENSG00000105996	7	26830000	26840000	27100000	27110000
ENSG00000105996	7	26840000	26850000	27100000	27110000
ENSG00000105996	7	26850000	26860000	27100000	27110000
ENSG00000105996	7	26860000	26870000	27100000	27110000
ENSG00000105996	7	27120000	27130000	27100000	27110000
ENSG00000105997	7	26680000	26690000	27150000	27160000
ENSG00000106004	7	26670000	26680000	27140000	27150000
ENSG00000106004	7	26680000	26690000	27140000	27150000
ENSG00000106004	7	26690000	26700000	27140000	27150000
ENSG00000106004	7	26700000	26710000	27140000	27150000
ENSG00000106004	7	26830000	26840000	27140000	27150000
ENSG00000106004	7	26840000	26850000	27140000	27150000
ENSG00000106004	7	26850000	26860000	27140000	27150000
ENSG00000106004	7	26860000	26870000	27140000	27150000
ENSG00000106004	7	26870000	26880000	27140000	27150000
ENSG00000106018	7	159020000	159030000	159140000	159150000
ENSG00000106031	7	27570000	27580000	27200000	27210000
ENSG00000106031	7	27580000	27590000	27200000	27210000
ENSG00000106031	7	27590000	27600000	27200000	27210000
ENSG00000106031	7	27620000	27630000	27200000	27210000
ENSG00000106031	7	27630000	27640000	27200000	27210000
ENSG00000106031	7	27930000	27940000	27200000	27210000
ENSG00000106034	7	121070000	121080000	120980000	120990000
ENSG00000106034	7	121080000	121090000	120980000	120990000
ENSG00000106034	7	121090000	121100000	120980000	120990000
ENSG00000106034	7	121100000	121110000	120980000	120990000
ENSG00000106034	7	121110000	121120000	120980000	120990000
ENSG00000106038	7	27590000	27600000	27240000	27250000
ENSG00000106066	7	29330000	29340000	29190000	29200000
ENSG00000106066	7	29400000	29410000	29190000	29200000
ENSG00000106066	7	29410000	29420000	29190000	29200000
ENSG00000106128	7	30790000	30800000	30930000	30940000
ENSG00000106128	7	30800000	30810000	30930000	30940000
ENSG00000106305	7	6320000	6330000	6000000	6010000
ENSG00000106330	7	100680000	100690000	100610000	100620000
ENSG00000106333	7	100680000	100690000	100600000	100610000
ENSG00000106366	7	101090000	101100000	101120000	101130000
ENSG00000106397	7	101310000	101320000	101210000	101220000
ENSG00000106400	7	101310000	101320000	101210000	101220000
ENSG00000106436	7	102230000	102240000	101620000	101630000
ENSG00000106436	7	102240000	102250000	101620000	101630000
ENSG00000106436	7	102250000	102260000	101620000	101630000
ENSG00000106436	7	102260000	102270000	101620000	101630000
ENSG00000106436	7	102270000	102280000	101620000	101630000
ENSG00000106633	7	44070000	44080000	44200000	44210000
ENSG00000106733	9	74760000	74770000	75080000	75090000
ENSG00000106809	9	92600000	92610000	92400000	92410000
ENSG00000106927	9	114260000	114270000	114080000	114090000
ENSG00000106927	9	114270000	114280000	114080000	114090000
ENSG00000106927	9	114280000	114290000	114080000	114090000
ENSG00000106927	9	114290000	114300000	114080000	114090000
ENSG00000106927	9	114300000	114310000	114080000	114090000
ENSG00000106991	9	127770000	127780000	127850000	127860000
ENSG00000107263	9	131580000	131590000	131740000	131750000
ENSG00000107263	9	131590000	131600000	131740000	131750000
ENSG00000107263	9	131600000	131610000	131740000	131750000
ENSG00000107263	9	131610000	131620000	131740000	131750000
ENSG00000107263	9	131620000	131630000	131740000	131750000
ENSG00000107263	9	131660000	131670000	131740000	131750000
ENSG00000107263	9	131670000	131680000	131740000	131750000
ENSG00000107372	9	72540000	72550000	72360000	72370000
ENSG00000107372	9	72570000	72580000	72360000	72370000
ENSG00000107372	9	72580000	72590000	72360000	72370000
ENSG00000107554	10	99840000	99850000	100010000	100020000
ENSG00000107554	10	99850000	99860000	100010000	100020000
ENSG00000107554	10	99870000	99880000	100010000	100020000
ENSG00000107554	10	99880000	99890000	100010000	100020000
ENSG00000107554	10	99890000	99900000	100010000	100020000
ENSG00000107554	10	99900000	99910000	100010000	100020000
ENSG00000107614	10	17000000	17010000	17200000	17210000
ENSG00000107614	10	17020000	17030000	17200000	17210000
ENSG00000107679	10	122330000	122340000	122370000	122380000
ENSG00000107679	10	122420000	122430000	122370000	122380000
ENSG00000107738	10	71700000	71710000	71770000	71780000
ENSG00000107738	10	71710000	71720000	71770000	71780000
ENSG00000107738	10	71720000	71730000	71770000	71780000
ENSG00000107807	10	101090000	101100000	101130000	101140000
ENSG00000107859	10	102340000	102350000	102240000	102250000
ENSG00000107859	10	102350000	102360000	102240000	102250000
ENSG00000107859	10	102360000	102370000	102240000	102250000
ENSG00000107859	10	102370000	102380000	102240000	102250000
ENSG00000107859	10	102380000	102390000	102240000	102250000
ENSG00000107862	10	102340000	102350000	102240000	102250000
ENSG00000107862	10	102350000	102360000	102240000	102250000
ENSG00000107862	10	102360000	102370000	102240000	102250000
ENSG00000107862	10	102370000	102380000	102240000	102250000
ENSG00000107882	10	102550000	102560000	102500000	102510000
ENSG00000107882	10	102560000	102570000	102500000	102510000
ENSG00000107882	10	102570000	102580000	102500000	102510000
ENSG00000107882	10	102580000	102590000	102500000	102510000
ENSG00000107882	10	102590000	102600000	102500000	102510000
ENSG00000107882	10	102600000	102610000	102500000	102510000
ENSG00000107957	10	103690000	103700000	103850000	103860000
ENSG00000107957	10	103700000	103710000	103850000	103860000
ENSG00000107957	10	103710000	103720000	103850000	103860000
ENSG00000107957	10	103720000	103730000	103850000	103860000
ENSG00000107957	10	103730000	103740000	103850000	103860000
ENSG00000107957	10	103740000	103750000	103850000	103860000
ENSG00000107957	10	103750000	103760000	103850000	103860000
ENSG00000107957	10	103760000	103770000	103850000	103860000
ENSG00000107957	10	103780000	103790000	103850000	103860000
ENSG00000107968	10	30500000	30510000	30430000	30440000
ENSG00000107968	10	30530000	30540000	30430000	30440000
ENSG00000107968	10	30550000	30560000	30430000	30440000
ENSG00000108055	10	110310000	110320000	110560000	110570000
ENSG00000108055	10	110320000	110330000	110560000	110570000
ENSG00000108055	10	110330000	110340000	110560000	110570000
ENSG00000108055	10	110340000	110350000	110560000	110570000
ENSG00000108106	19	55270000	55280000	55400000	55410000
ENSG00000108106	19	55290000	55300000	55400000	55410000
ENSG00000108107	19	55290000	55300000	55380000	55390000
ENSG00000108107	19	55300000	55310000	55380000	55390000
ENSG00000108219	10	80500000	80510000	80450000	80460000
ENSG00000108298	17	39230000	39240000	39200000	39210000
ENSG00000108309	17	44210000	44220000	44300000	44310000
ENSG00000108342	17	40180000	40190000	40010000	40020000
ENSG00000108405	17	3860000	3870000	3910000	3920000
ENSG00000108406	17	59310000	59320000	59560000	59570000
ENSG00000108423	17	59730000	59740000	59890000	59900000
ENSG00000108469	17	75730000	75740000	75660000	75670000
ENSG00000108469	17	75740000	75750000	75660000	75670000
ENSG00000108469	17	75750000	75760000	75660000	75670000
ENSG00000108510	17	61900000	61910000	62060000	62070000
ENSG00000108510	17	61910000	61920000	62060000	62070000
ENSG00000108511	17	48290000	48300000	48600000	48610000
ENSG00000108511	17	48320000	48330000	48600000	48610000
ENSG00000108511	17	48330000	48340000	48600000	48610000
ENSG00000108511	17	48340000	48350000	48600000	48610000
ENSG00000108511	17	48350000	48360000	48600000	48610000
ENSG00000108511	17	48360000	48370000	48600000	48610000
ENSG00000108511	17	48490000	48500000	48600000	48610000
ENSG00000108551	17	17350000	17360000	17490000	17500000
ENSG00000108551	17	17600000	17610000	17490000	17500000
ENSG00000108557	17	17780000	17790000	17680000	17690000
ENSG00000108576	17	30120000	30130000	30230000	30240000
ENSG00000108602	17	19540000	19550000	19740000	19750000
ENSG00000108679	17	78830000	78840000	78970000	78980000
ENSG00000108679	17	78850000	78860000	78970000	78980000
ENSG00000108679	17	78860000	78870000	78970000	78980000
ENSG00000108679	17	78870000	78880000	78970000	78980000
ENSG00000108797	17	42570000	42580000	42680000	42690000
ENSG00000108821	17	50260000	50270000	50200000	50210000
ENSG00000108821	17	50290000	50300000	50200000	50210000
ENSG00000108821	17	50300000	50310000	50200000	50210000
ENSG00000108823	17	50290000	50300000	50160000	50170000
ENSG00000108823	17	50300000	50310000	50160000	50170000
ENSG00000108828	17	43090000	43100000	43020000	43030000
ENSG00000108830	17	43090000	43100000	43020000	43030000
ENSG00000108854	17	64690000	64700000	64660000	64670000
ENSG00000108861	17	43680000	43690000	43770000	43780000
ENSG00000108861	17	43690000	43700000	43770000	43780000
ENSG00000108932	17	68390000	68400000	68290000	68300000
ENSG00000108932	17	68420000	68430000	68290000	68300000
ENSG00000108932	17	68430000	68440000	68290000	68300000
ENSG00000108932	17	68440000	68450000	68290000	68300000
ENSG00000108963	17	1890000	1900000	2020000	2030000
ENSG00000108963	17	1900000	1910000	2020000	2030000
ENSG00000108963	17	1910000	1920000	2020000	2030000
ENSG00000108963	17	1920000	1930000	2020000	2030000
ENSG00000109046	17	27240000	27250000	27290000	27300000
ENSG00000109063	17	10830000	10840000	10650000	10660000
ENSG00000109458	4	143300000	143310000	143330000	143340000
ENSG00000109705	4	12840000	12850000	13540000	13550000
ENSG00000109705	4	12850000	12860000	13540000	13550000
ENSG00000109787	4	38060000	38070000	38660000	38670000
ENSG00000109787	4	38070000	38080000	38660000	38670000
ENSG00000109787	4	38080000	38090000	38660000	38670000
ENSG00000109787	4	38130000	38140000	38660000	38670000
ENSG00000109787	4	38140000	38150000	38660000	38670000
ENSG00000109787	4	38150000	38160000	38660000	38670000
ENSG00000109787	4	38160000	38170000	38660000	38670000
ENSG00000109787	4	38170000	38180000	38660000	38670000
ENSG00000109787	4	38180000	38190000	38660000	38670000
ENSG00000109787	4	38190000	38200000	38660000	38670000
ENSG00000109787	4	38200000	38210000	38660000	38670000
ENSG00000109787	4	38300000	38310000	38660000	38670000
ENSG00000109787	4	38320000	38330000	38660000	38670000
ENSG00000109787	4	38330000	38340000	38660000	38670000
ENSG00000109787	4	38340000	38350000	38660000	38670000
ENSG00000109787	4	38360000	38370000	38660000	38670000
ENSG00000109787	4	38370000	38380000	38660000	38670000
ENSG00000109832	11	126190000	126200000	125900000	125910000
ENSG00000109861	11	88380000	88390000	88360000	88370000
ENSG00000109906	11	114160000	114170000	114050000	114060000
ENSG00000109906	11	114170000	114180000	114050000	114060000
ENSG00000109906	11	114180000	114190000	114050000	114060000
ENSG00000109906	11	114190000	114200000	114050000	114060000
ENSG00000109906	11	114200000	114210000	114050000	114060000
ENSG00000109906	11	114210000	114220000	114050000	114060000
ENSG00000109906	11	114220000	114230000	114050000	114060000
ENSG00000109906	11	114240000	114250000	114050000	114060000
ENSG00000109906	11	114260000	114270000	114050000	114060000
ENSG00000109929	11	121570000	121580000	121290000	121300000
ENSG00000109929	11	121580000	121590000	121290000	121300000
ENSG00000109929	11	121590000	121600000	121290000	121300000
ENSG00000109929	11	121600000	121610000	121290000	121300000
ENSG00000110025	11	64920000	64930000	65020000	65030000
ENSG00000110047	11	64850000	64860000	64890000	64900000
ENSG00000110060	11	126190000	126200000	125900000	125910000
ENSG00000110063	11	126410000	126420000	126300000	126310000
ENSG00000110092	11	69080000	69090000	69640000	69650000
ENSG00000110092	11	69090000	69100000	69640000	69650000
ENSG00000110092	11	69100000	69110000	69640000	69650000
ENSG00000110092	11	69110000	69120000	69640000	69650000
ENSG00000110092	11	69120000	69130000	69640000	69650000
ENSG00000110092	11	69230000	69240000	69640000	69650000
ENSG00000110092	11	69240000	69250000	69640000	69650000
ENSG00000110092	11	69300000	69310000	69640000	69650000
ENSG00000110092	11	69350000	69360000	69640000	69650000
ENSG00000110092	11	69380000	69390000	69640000	69650000
ENSG00000110107	11	60840000	60850000	60900000	60910000
ENSG00000110107	11	61120000	61130000	60900000	60910000
ENSG00000110237	11	73330000	73340000	73300000	73310000
ENSG00000110324	11	117830000	117840000	117980000	117990000
ENSG00000110324	11	117840000	117850000	117980000	117990000
ENSG00000110344	11	118140000	118150000	118350000	118360000
ENSG00000110344	11	118190000	118200000	118350000	118360000
ENSG00000110367	11	118870000	118880000	118790000	118800000
ENSG00000110367	11	118940000	118950000	118790000	118800000
ENSG00000110367	11	118950000	118960000	118790000	118800000
ENSG00000110375	11	118700000	118710000	118920000	118930000
ENSG00000110375	11	118750000	118760000	118920000	118930000
ENSG00000110395	11	119290000	119300000	119200000	119210000
ENSG00000110395	11	119300000	119310000	119200000	119210000
ENSG00000110436	11	35440000	35450000	35420000	35430000
ENSG00000110583	11	63840000	63850000	63930000	63940000
ENSG00000110583	11	63850000	63860000	63930000	63940000
ENSG00000110628	11	2510000	2520000	2890000	2900000
ENSG00000110628	11	2520000	2530000	2890000	2900000
ENSG00000110628	11	2530000	2540000	2890000	2900000
ENSG00000110628	11	2540000	2550000	2890000	2900000
ENSG00000110628	11	2590000	2600000	2890000	2900000
ENSG00000110628	11	2690000	2700000	2890000	2900000
ENSG00000110717	11	68110000	68120000	68030000	68040000
ENSG00000110811	12	6730000	6740000	6820000	6830000
ENSG00000110811	12	6740000	6750000	6820000	6830000
ENSG00000110811	12	6750000	6760000	6820000	6830000
ENSG00000110841	12	27580000	27590000	27520000	27530000
ENSG00000110841	12	27610000	27620000	27520000	27530000
ENSG00000110841	12	27620000	27630000	27520000	27530000
ENSG00000110841	12	27630000	27640000	27520000	27530000
ENSG00000110880	12	108680000	108690000	108730000	108740000
ENSG00000110880	12	108690000	108700000	108730000	108740000
ENSG00000110880	12	108780000	108790000	108730000	108740000
ENSG00000110881	12	49970000	49980000	50050000	50060000
ENSG00000110887	12	108650000	108660000	108850000	108860000
ENSG00000110887	12	108660000	108670000	108850000	108860000
ENSG00000111012	12	57890000	57900000	57770000	57780000
ENSG00000111087	12	57260000	57270000	57450000	57460000
ENSG00000111087	12	57270000	57280000	57450000	57460000
ENSG00000111087	12	57280000	57290000	57450000	57460000
ENSG00000111087	12	57300000	57310000	57450000	57460000
ENSG00000111144	12	96510000	96520000	96040000	96050000
ENSG00000111145	12	96050000	96060000	96190000	96200000
ENSG00000111145	12	96060000	96070000	96190000	96200000
ENSG00000111206	12	3020000	3030000	2870000	2880000
ENSG00000111206	12	3040000	3050000	2870000	2880000
ENSG00000111229	12	110590000	110600000	110450000	110460000
ENSG00000111229	12	110600000	110610000	110450000	110460000
ENSG00000111252	12	111440000	111450000	111400000	111410000
ENSG00000111252	12	111450000	111460000	111400000	111410000
ENSG00000111266	12	12360000	12370000	12560000	12570000
ENSG00000111266	12	12370000	12380000	12560000	12570000
ENSG00000111266	12	12380000	12390000	12560000	12570000
ENSG00000111266	12	12600000	12610000	12560000	12570000
ENSG00000111276	12	12360000	12370000	12710000	12720000
ENSG00000111305	12	13200000	13210000	13100000	13110000
ENSG00000111305	12	13210000	13220000	13100000	13110000
ENSG00000111305	12	13220000	13230000	13100000	13110000
ENSG00000111305	12	13250000	13260000	13100000	13110000
ENSG00000111319	12	6330000	6340000	6370000	6380000
ENSG00000111321	12	6330000	6340000	6370000	6380000
ENSG00000111325	12	123130000	123140000	122970000	122980000
ENSG00000111325	12	123180000	123190000	122970000	122980000
ENSG00000111325	12	123190000	123200000	122970000	122980000
ENSG00000111328	12	123600000	123610000	123270000	123280000
ENSG00000111328	12	123610000	123620000	123270000	123280000
ENSG00000111364	12	123260000	123270000	123590000	123600000
ENSG00000111364	12	123280000	123290000	123590000	123600000
ENSG00000111364	12	123290000	123300000	123590000	123600000
ENSG00000111364	12	123300000	123310000	123590000	123600000
ENSG00000111364	12	123340000	123350000	123590000	123600000
ENSG00000111364	12	123350000	123360000	123590000	123600000
ENSG00000111405	12	47810000	47820000	47720000	47730000
ENSG00000111405	12	47820000	47830000	47720000	47730000
ENSG00000111405	12	47840000	47850000	47720000	47730000
ENSG00000111405	12	47850000	47860000	47720000	47730000
ENSG00000111481	12	54310000	54320000	54290000	54300000
ENSG00000111581	12	68320000	68330000	68680000	68690000
ENSG00000111581	12	68340000	68350000	68680000	68690000
ENSG00000111581	12	68350000	68360000	68680000	68690000
ENSG00000111581	12	68360000	68370000	68680000	68690000
ENSG00000111644	12	6620000	6630000	6640000	6650000
ENSG00000111670	12	101750000	101760000	101830000	101840000
ENSG00000111670	12	101760000	101770000	101830000	101840000
ENSG00000111670	12	101770000	101780000	101830000	101840000
ENSG00000111670	12	101780000	101790000	101830000	101840000
ENSG00000111684	12	6990000	7000000	7010000	7020000
ENSG00000111707	12	118170000	118180000	118370000	118380000
ENSG00000111707	12	118180000	118190000	118370000	118380000
ENSG00000111707	12	118190000	118200000	118370000	118380000
ENSG00000111707	12	118200000	118210000	118370000	118380000
ENSG00000111707	12	118210000	118220000	118370000	118380000
ENSG00000111707	12	118220000	118230000	118370000	118380000
ENSG00000111713	12	21680000	21690000	21600000	21610000
ENSG00000111727	12	103970000	103980000	104060000	104070000
ENSG00000111731	12	22610000	22620000	22540000	22550000
ENSG00000111859	6	11420000	11430000	11380000	11390000
ENSG00000111880	6	89250000	89260000	88960000	88970000
ENSG00000111880	6	89340000	89350000	88960000	88970000
ENSG00000111906	6	125750000	125760000	125300000	125310000
ENSG00000111906	6	125760000	125770000	125300000	125310000
ENSG00000111906	6	125770000	125780000	125300000	125310000
ENSG00000111907	6	124860000	124870000	125110000	125120000
ENSG00000111907	6	124870000	124880000	125110000	125120000
ENSG00000111907	6	124880000	124890000	125110000	125120000
ENSG00000111907	6	124890000	124900000	125110000	125120000
ENSG00000111907	6	124900000	124910000	125110000	125120000
ENSG00000111907	6	124930000	124940000	125110000	125120000
ENSG00000111911	6	125770000	125780000	125950000	125960000
ENSG00000111911	6	125790000	125800000	125950000	125960000
ENSG00000111911	6	125800000	125810000	125950000	125960000
ENSG00000111911	6	125830000	125840000	125950000	125960000
ENSG00000111911	6	125860000	125870000	125950000	125960000
ENSG00000111912	6	125850000	125860000	125780000	125790000
ENSG00000111912	6	125900000	125910000	125780000	125790000
ENSG00000111912	6	125940000	125950000	125780000	125790000
ENSG00000111912	6	125960000	125970000	125780000	125790000
ENSG00000111962	6	148930000	148940000	148740000	148750000
ENSG00000111962	6	148940000	148950000	148740000	148750000
ENSG00000111962	6	148950000	148960000	148740000	148750000
ENSG00000111962	6	148960000	148970000	148740000	148750000
ENSG00000112033	6	35420000	35430000	35340000	35350000
ENSG00000112033	6	35430000	35440000	35340000	35350000
ENSG00000112033	6	35440000	35450000	35340000	35350000
ENSG00000112041	6	35740000	35750000	35510000	35520000
ENSG00000112041	6	35780000	35790000	35510000	35520000
ENSG00000112053	6	36090000	36100000	36020000	36030000
ENSG00000112062	6	36090000	36100000	36020000	36030000
ENSG00000112273	6	22580000	22590000	22560000	22570000
ENSG00000112335	6	108280000	108290000	108260000	108270000
ENSG00000112378	6	138000000	138010000	138100000	138110000
ENSG00000112378	6	138010000	138020000	138100000	138110000
ENSG00000112378	6	138020000	138030000	138100000	138110000
ENSG00000112394	6	111050000	111060000	111080000	111090000
ENSG00000112531	6	163180000	163190000	163410000	163420000
ENSG00000112576	6	41770000	41780000	42040000	42050000
ENSG00000112576	6	41790000	41800000	42040000	42050000
ENSG00000112576	6	41800000	41810000	42040000	42050000
ENSG00000112576	6	41810000	41820000	42040000	42050000
ENSG00000112576	6	41820000	41830000	42040000	42050000
ENSG00000112576	6	41850000	41860000	42040000	42050000
ENSG00000112576	6	41910000	41920000	42040000	42050000
ENSG00000112576	6	41930000	41940000	42040000	42050000
ENSG00000112576	6	41940000	41950000	42040000	42050000
ENSG00000112578	6	42020000	42030000	41920000	41930000
ENSG00000112578	6	42030000	42040000	41920000	41930000
ENSG00000112599	6	42070000	42080000	42190000	42200000
ENSG00000112679	6	310000	320000	290000	300000
ENSG00000112715	6	43630000	43640000	43760000	43770000
ENSG00000112715	6	43650000	43660000	43760000	43770000
ENSG00000112715	6	43660000	43670000	43760000	43770000
ENSG00000112715	6	43670000	43680000	43760000	43770000
ENSG00000112715	6	43930000	43940000	43760000	43770000
ENSG00000112715	6	43980000	43990000	43760000	43770000
ENSG00000112715	6	44040000	44050000	43760000	43770000
ENSG00000112715	6	44050000	44060000	43760000	43770000
ENSG00000112715	6	44060000	44070000	43760000	43770000
ENSG00000112715	6	44070000	44080000	43760000	43770000
ENSG00000112715	6	44080000	44090000	43760000	43770000
ENSG00000112715	6	44090000	44100000	43760000	43770000
ENSG00000112742	6	79980000	79990000	80000000	80010000
ENSG00000112759	6	44190000	44200000	44210000	44220000
ENSG00000112761	6	111690000	111700000	112050000	112060000
ENSG00000112761	6	111700000	111710000	112050000	112060000
ENSG00000112769	6	112180000	112190000	112250000	112260000
ENSG00000112799	6	6600000	6610000	6580000	6590000
ENSG00000112799	6	6610000	6620000	6580000	6590000
ENSG00000113013	5	139190000	139200000	138570000	138580000
ENSG00000113013	5	139200000	139210000	138570000	138580000
ENSG00000113013	5	139260000	139270000	138570000	138580000
ENSG00000113070	5	140190000	140200000	140340000	140350000
ENSG00000113070	5	140230000	140240000	140340000	140350000
ENSG00000113070	5	140240000	140250000	140340000	140350000
ENSG00000113070	5	140250000	140260000	140340000	140350000
ENSG00000113070	5	140260000	140270000	140340000	140350000
ENSG00000113070	5	140270000	140280000	140340000	140350000
ENSG00000113073	5	140190000	140200000	140350000	140360000
ENSG00000113073	5	140210000	140220000	140350000	140360000
ENSG00000113073	5	140220000	140230000	140350000	140360000
ENSG00000113073	5	140230000	140240000	140350000	140360000
ENSG00000113073	5	140240000	140250000	140350000	140360000
ENSG00000113073	5	140250000	140260000	140350000	140360000
ENSG00000113073	5	140260000	140270000	140350000	140360000
ENSG00000113140	5	151720000	151730000	151680000	151690000
ENSG00000113140	5	151730000	151740000	151680000	151690000
ENSG00000113272	5	157370000	157380000	157730000	157740000
ENSG00000113282	5	157940000	157950000	157850000	157860000
ENSG00000113327	5	161980000	161990000	162000000	162010000
ENSG00000113368	5	126660000	126670000	126770000	126780000
ENSG00000113369	5	91090000	91100000	91380000	91390000
ENSG00000113369	5	91100000	91110000	91380000	91390000
ENSG00000113369	5	91110000	91120000	91380000	91390000
ENSG00000113552	5	142110000	142120000	142010000	142020000
ENSG00000113552	5	142120000	142130000	142010000	142020000
ENSG00000113552	5	142130000	142140000	142010000	142020000
ENSG00000113552	5	142140000	142150000	142010000	142020000
ENSG00000113555	5	141670000	141680000	141960000	141970000
ENSG00000113555	5	141690000	141700000	141960000	141970000
ENSG00000113555	5	141710000	141720000	141960000	141970000
ENSG00000113578	5	142880000	142890000	142700000	142710000
ENSG00000113578	5	142890000	142900000	142700000	142710000
ENSG00000113600	5	39530000	39540000	39420000	39430000
ENSG00000113600	5	39540000	39550000	39420000	39430000
ENSG00000113712	5	149360000	149370000	149550000	149560000
ENSG00000113712	5	149370000	149380000	149550000	149560000
ENSG00000113712	5	149380000	149390000	149550000	149560000
ENSG00000113712	5	149420000	149430000	149550000	149560000
ENSG00000113712	5	149430000	149440000	149550000	149560000
ENSG00000113712	5	149440000	149450000	149550000	149560000
ENSG00000113712	5	149450000	149460000	149550000	149560000
ENSG00000113712	5	149460000	149470000	149550000	149560000
ENSG00000113712	5	149480000	149490000	149550000	149560000
ENSG00000113719	5	172900000	172910000	172830000	172840000
ENSG00000113721	5	150210000	150220000	150150000	150160000
ENSG00000113721	5	150220000	150230000	150150000	150160000
ENSG00000113742	5	173680000	173690000	173880000	173890000
ENSG00000113758	5	177390000	177400000	177470000	177480000
ENSG00000113916	3	188050000	188060000	187740000	187750000
ENSG00000113916	3	188950000	188960000	187740000	187750000
ENSG00000113916	3	188960000	188970000	187740000	187750000
ENSG00000113916	3	189140000	189150000	187740000	187750000
ENSG00000113916	3	189150000	189160000	187740000	187750000
ENSG00000114019	3	134310000	134320000	134370000	134380000
ENSG00000114019	3	134320000	134330000	134370000	134380000
ENSG00000114019	3	134450000	134460000	134370000	134380000
ENSG00000114019	3	134460000	134470000	134370000	134380000
ENSG00000114019	3	134470000	134480000	134370000	134380000
ENSG00000114125	3	141880000	141890000	141730000	141740000
ENSG00000114125	3	141900000	141910000	141730000	141740000
ENSG00000114125	3	141910000	141920000	141730000	141740000
ENSG00000114125	3	141950000	141960000	141730000	141740000
ENSG00000114315	3	193780000	193790000	194130000	194140000
ENSG00000114315	3	193790000	193800000	194130000	194140000
ENSG00000114315	3	193850000	193860000	194130000	194140000
ENSG00000114315	3	194270000	194280000	194130000	194140000
ENSG00000114315	3	194310000	194320000	194130000	194140000
ENSG00000114316	3	49450000	49460000	49340000	49350000
ENSG00000114349	3	50120000	50130000	50190000	50200000
ENSG00000114353	3	50110000	50120000	50220000	50230000
ENSG00000114353	3	50120000	50130000	50220000	50230000
ENSG00000114395	3	50510000	50520000	50350000	50360000
ENSG00000114395	3	50520000	50530000	50350000	50360000
ENSG00000114395	3	50530000	50540000	50350000	50360000
ENSG00000114395	3	50540000	50550000	50350000	50360000
ENSG00000114395	3	50550000	50560000	50350000	50360000
ENSG00000114450	3	179500000	179510000	179450000	179460000
ENSG00000114450	3	179550000	179560000	179450000	179460000
ENSG00000114554	3	126680000	126690000	126980000	126990000
ENSG00000114735	3	50380000	50390000	50560000	50570000
ENSG00000114737	3	51340000	51350000	50610000	50620000
ENSG00000114737	3	51350000	51360000	50610000	50620000
ENSG00000114737	3	51360000	51370000	50610000	50620000
ENSG00000114737	3	51370000	51380000	50610000	50620000
ENSG00000114738	3	51340000	51350000	50610000	50620000
ENSG00000114738	3	51350000	51360000	50610000	50620000
ENSG00000114738	3	51360000	51370000	50610000	50620000
ENSG00000114738	3	51370000	51380000	50610000	50620000
ENSG00000114745	3	39180000	39190000	39110000	39120000
ENSG00000114767	3	52120000	52130000	51940000	51950000
ENSG00000114767	3	52130000	52140000	51940000	51950000
ENSG00000114784	3	40190000	40200000	40310000	40320000
ENSG00000114859	3	184510000	184520000	184360000	184370000
ENSG00000114859	3	184520000	184530000	184360000	184370000
ENSG00000114861	3	71000000	71010000	71580000	71590000
ENSG00000114861	3	71060000	71070000	71580000	71590000
ENSG00000115128	2	23930000	23940000	24070000	24080000
ENSG00000115129	2	23820000	23830000	24080000	24090000
ENSG00000115137	2	25120000	25130000	24970000	24980000
ENSG00000115137	2	25130000	25140000	24970000	24980000
ENSG00000115137	2	25140000	25150000	24970000	24980000
ENSG00000115137	2	25150000	25160000	24970000	24980000
ENSG00000115159	2	156400000	156410000	156430000	156440000
ENSG00000115159	2	156410000	156420000	156430000	156440000
ENSG00000115163	2	26600000	26610000	26760000	26770000
ENSG00000115183	2	159110000	159120000	158960000	158970000
ENSG00000115221	2	160180000	160190000	160200000	160210000
ENSG00000115286	19	1290000	1300000	1380000	1390000
ENSG00000115289	2	74570000	74580000	74500000	74510000
ENSG00000115289	2	74580000	74590000	74500000	74510000
ENSG00000115297	2	74570000	74580000	74510000	74520000
ENSG00000115380	2	55890000	55900000	55920000	55930000
ENSG00000115457	2	216510000	216520000	216630000	216640000
ENSG00000115457	2	216520000	216530000	216630000	216640000
ENSG00000115596	2	218680000	218690000	218850000	218860000
ENSG00000115596	2	218690000	218700000	218850000	218860000
ENSG00000115596	2	218710000	218720000	218850000	218860000
ENSG00000115596	2	218730000	218740000	218850000	218860000
ENSG00000115649	2	219290000	219300000	219170000	219180000
ENSG00000115738	2	8530000	8540000	8670000	8680000
ENSG00000115738	2	8540000	8550000	8670000	8680000
ENSG00000115738	2	8550000	8560000	8670000	8680000
ENSG00000115756	2	10140000	10150000	10300000	10310000
ENSG00000115756	2	10320000	10330000	10300000	10310000
ENSG00000115756	2	10360000	10370000	10300000	10310000
ENSG00000115756	2	10400000	10410000	10300000	10310000
ENSG00000115756	2	10410000	10420000	10300000	10310000
ENSG00000115875	2	38570000	38580000	38750000	38760000
ENSG00000115946	2	68450000	68460000	68150000	68160000
ENSG00000116016	2	46060000	46070000	46290000	46300000
ENSG00000116017	19	1180000	1190000	920000	930000
ENSG00000116017	19	1210000	1220000	920000	930000
ENSG00000116017	19	1230000	1240000	920000	930000
ENSG00000116017	19	760000	770000	920000	930000
ENSG00000116017	19	960000	970000	920000	930000
ENSG00000116017	19	970000	980000	920000	930000
ENSG00000116032	19	1220000	1230000	1000000	1010000
ENSG00000116032	19	1230000	1240000	1000000	1010000
ENSG00000116032	19	760000	770000	1000000	1010000
ENSG00000116151	1	2170000	2180000	2390000	2400000
ENSG00000116151	1	2180000	2190000	2390000	2400000
ENSG00000116151	1	2190000	2200000	2390000	2400000
ENSG00000116151	1	2200000	2210000	2390000	2400000
ENSG00000116161	1	174750000	174760000	174990000	175000000
ENSG00000116161	1	174770000	174780000	174990000	175000000
ENSG00000116161	1	174780000	174790000	174990000	175000000
ENSG00000116191	1	178530000	178540000	178720000	178730000
ENSG00000116212	1	53850000	53860000	53940000	53950000
ENSG00000116212	1	53870000	53880000	53940000	53950000
ENSG00000116285	1	8200000	8210000	8020000	8030000
ENSG00000116285	1	8210000	8220000	8020000	8030000
ENSG00000116285	1	8220000	8230000	8020000	8030000
ENSG00000116285	1	8270000	8280000	8020000	8030000
ENSG00000116285	1	8290000	8300000	8020000	8030000
ENSG00000116285	1	8300000	8310000	8020000	8030000
ENSG00000116285	1	8320000	8330000	8020000	8030000
ENSG00000116285	1	8330000	8340000	8020000	8030000
ENSG00000116285	1	8340000	8350000	8020000	8030000
ENSG00000116285	1	8350000	8360000	8020000	8030000
ENSG00000116337	1	109560000	109570000	109610000	109620000
ENSG00000116350	1	28860000	28870000	29180000	29190000
ENSG00000116396	1	110300000	110310000	110200000	110210000
ENSG00000116396	1	110310000	110320000	110200000	110210000
ENSG00000116396	1	110320000	110330000	110200000	110210000
ENSG00000116514	1	33010000	33020000	32960000	32970000
ENSG00000116514	1	33020000	33030000	32960000	32970000
ENSG00000116514	1	33030000	33040000	32960000	32970000
ENSG00000116574	1	229210000	229220000	228730000	228740000
ENSG00000116574	1	229220000	229230000	228730000	228740000
ENSG00000116574	1	229230000	229240000	228730000	228740000
ENSG00000116574	1	229250000	229260000	228730000	228740000
ENSG00000116641	1	62740000	62750000	62680000	62690000
ENSG00000116661	1	11700000	11710000	11650000	11660000
ENSG00000116661	1	11710000	11720000	11650000	11660000
ENSG00000116661	1	11720000	11730000	11650000	11660000
ENSG00000116667	1	184540000	184550000	184380000	184390000
ENSG00000116679	1	185600000	185610000	185310000	185320000
ENSG00000116698	1	183620000	183630000	183470000	183480000
ENSG00000116717	1	67530000	67540000	67680000	67690000
ENSG00000116717	1	67560000	67570000	67680000	67690000
ENSG00000116717	1	67740000	67750000	67680000	67690000
ENSG00000116717	1	67750000	67760000	67680000	67690000
ENSG00000116717	1	67760000	67770000	67680000	67690000
ENSG00000116741	1	193000000	193010000	192800000	192810000
ENSG00000116741	1	193010000	193020000	192800000	192810000
ENSG00000116741	1	193020000	193030000	192800000	192810000
ENSG00000116791	1	74710000	74720000	74730000	74740000
ENSG00000116819	1	35700000	35710000	35570000	35580000
ENSG00000116819	1	35710000	35720000	35570000	35580000
ENSG00000116819	1	35750000	35760000	35570000	35580000
ENSG00000116819	1	35770000	35780000	35570000	35580000
ENSG00000116830	1	116730000	116740000	117050000	117060000
ENSG00000116830	1	116760000	116770000	117050000	117060000
ENSG00000116830	1	116840000	116850000	117050000	117060000
ENSG00000116830	1	116880000	116890000	117050000	117060000
ENSG00000116871	1	36170000	36180000	36150000	36160000
ENSG00000116871	1	36180000	36190000	36150000	36160000
ENSG00000116871	1	36280000	36290000	36150000	36160000
ENSG00000116871	1	36290000	36300000	36150000	36160000
ENSG00000116990	1	39810000	39820000	39900000	39910000
ENSG00000116990	1	39820000	39830000	39900000	39910000
ENSG00000116990	1	39830000	39840000	39900000	39910000
ENSG00000117115	1	17220000	17230000	17120000	17130000
ENSG00000117115	1	17230000	17240000	17120000	17130000
ENSG00000117298	1	21220000	21230000	21340000	21350000
ENSG00000117298	1	21230000	21240000	21340000	21350000
ENSG00000117298	1	21240000	21250000	21340000	21350000
ENSG00000117298	1	21250000	21260000	21340000	21350000
ENSG00000117298	1	21260000	21270000	21340000	21350000
ENSG00000117298	1	21270000	21280000	21340000	21350000
ENSG00000117298	1	21280000	21290000	21340000	21350000
ENSG00000117298	1	21290000	21300000	21340000	21350000
ENSG00000117308	1	23860000	23870000	23800000	23810000
ENSG00000117318	1	23610000	23620000	23550000	23560000
ENSG00000117318	1	23620000	23630000	23550000	23560000
ENSG00000117318	1	23630000	23640000	23550000	23560000
ENSG00000117318	1	23650000	23660000	23550000	23560000
ENSG00000117407	1	43750000	43760000	43930000	43940000
ENSG00000117407	1	43760000	43770000	43930000	43940000
ENSG00000117408	1	43750000	43760000	43940000	43950000
ENSG00000117408	1	43760000	43770000	43940000	43950000
ENSG00000117425	1	44970000	44980000	44840000	44850000
ENSG00000117425	1	45000000	45010000	44840000	44850000
ENSG00000117472	1	46010000	46020000	46170000	46180000
ENSG00000117472	1	46020000	46030000	46170000	46180000
ENSG00000117472	1	46030000	46040000	46170000	46180000
ENSG00000117472	1	46040000	46050000	46170000	46180000
ENSG00000117472	1	46050000	46060000	46170000	46180000
ENSG00000117472	1	46070000	46080000	46170000	46180000
ENSG00000117477	1	169540000	169550000	169460000	169470000
ENSG00000117525	1	94780000	94790000	94540000	94550000
ENSG00000117525	1	94790000	94800000	94540000	94550000
ENSG00000117586	1	172810000	172820000	173200000	173210000
ENSG00000117586	1	172820000	172830000	173200000	173210000
ENSG00000117586	1	172830000	172840000	173200000	173210000
ENSG00000117594	1	209570000	209580000	209680000	209690000
ENSG00000117594	1	209590000	209600000	209680000	209690000
ENSG00000117597	1	209790000	209800000	209820000	209830000
ENSG00000117640	1	25510000	25520000	25810000	25820000
ENSG00000117640	1	25520000	25530000	25810000	25820000
ENSG00000117640	1	25530000	25540000	25810000	25820000
ENSG00000117640	1	25550000	25560000	25810000	25820000
ENSG00000117640	1	25570000	25580000	25810000	25820000
ENSG00000117640	1	25580000	25590000	25810000	25820000
ENSG00000117640	1	25590000	25600000	25810000	25820000
ENSG00000117640	1	25600000	25610000	25810000	25820000
ENSG00000117640	1	25620000	25630000	25810000	25820000
ENSG00000117643	1	25680000	25690000	25610000	25620000
ENSG00000117643	1	25690000	25700000	25610000	25620000
ENSG00000117643	1	25700000	25710000	25610000	25620000
ENSG00000117643	1	25720000	25730000	25610000	25620000
ENSG00000117643	1	25730000	25740000	25610000	25620000
ENSG00000117643	1	25740000	25750000	25610000	25620000
ENSG00000117643	1	25750000	25760000	25610000	25620000
ENSG00000117643	1	25770000	25780000	25610000	25620000
ENSG00000117643	1	25780000	25790000	25610000	25620000
ENSG00000117643	1	25790000	25800000	25610000	25620000
ENSG00000117691	1	212060000	212070000	212430000	212440000
ENSG00000117691	1	212070000	212080000	212430000	212440000
ENSG00000117691	1	212080000	212090000	212430000	212440000
ENSG00000117691	1	212100000	212110000	212430000	212440000
ENSG00000117713	1	26600000	26610000	26690000	26700000
ENSG00000117713	1	26610000	26620000	26690000	26700000
ENSG00000117713	1	26730000	26740000	26690000	26700000
ENSG00000117713	1	26740000	26750000	26690000	26700000
ENSG00000117713	1	26750000	26760000	26690000	26700000
ENSG00000117713	1	26760000	26770000	26690000	26700000
ENSG00000117713	1	26770000	26780000	26690000	26700000
ENSG00000117713	1	26790000	26800000	26690000	26700000
ENSG00000117751	1	27960000	27970000	27830000	27840000
ENSG00000117751	1	28030000	28040000	27830000	27840000
ENSG00000117868	7	158760000	158770000	158830000	158840000
ENSG00000118007	3	136980000	136990000	136750000	136760000
ENSG00000118007	3	136990000	137000000	136750000	136760000
ENSG00000118007	3	137000000	137010000	136750000	136760000
ENSG00000118007	3	137010000	137020000	136750000	136760000
ENSG00000118046	19	1110000	1120000	1170000	1180000
ENSG00000118046	19	1120000	1130000	1170000	1180000
ENSG00000118197	1	200790000	200800000	200660000	200670000
ENSG00000118197	1	200800000	200810000	200660000	200670000
ENSG00000118246	2	207470000	207480000	206760000	206770000
ENSG00000118263	2	207000000	207010000	207160000	207170000
ENSG00000118263	2	207040000	207050000	207160000	207170000
ENSG00000118263	2	207440000	207450000	207160000	207170000
ENSG00000118263	2	207460000	207470000	207160000	207170000
ENSG00000118263	2	207470000	207480000	207160000	207170000
ENSG00000118407	6	75370000	75380000	75490000	75500000
ENSG00000118407	6	75440000	75450000	75490000	75500000
ENSG00000118420	6	82270000	82280000	83060000	83070000
ENSG00000118420	6	82280000	82290000	83060000	83070000
ENSG00000118491	6	143570000	143580000	143860000	143870000
ENSG00000118503	6	137690000	137700000	137860000	137870000
ENSG00000118503	6	137710000	137720000	137860000	137870000
ENSG00000118503	6	137720000	137730000	137860000	137870000
ENSG00000118523	6	132130000	132140000	131950000	131960000
ENSG00000118523	6	132140000	132150000	131950000	131960000
ENSG00000118523	6	132150000	132160000	131950000	131960000
ENSG00000118523	6	132160000	132170000	131950000	131960000
ENSG00000118690	6	108530000	108540000	108840000	108850000
ENSG00000118690	6	108540000	108550000	108840000	108850000
ENSG00000118690	6	108560000	108570000	108840000	108850000
ENSG00000118702	20	37380000	37390000	37260000	37270000
ENSG00000118702	20	37390000	37400000	37260000	37270000
ENSG00000118702	20	37400000	37410000	37260000	37270000
ENSG00000118702	20	37560000	37570000	37260000	37270000
ENSG00000118729	1	115710000	115720000	115760000	115770000
ENSG00000118729	1	115720000	115730000	115760000	115770000
ENSG00000118960	2	20950000	20960000	20650000	20660000
ENSG00000118965	2	20090000	20100000	19990000	20000000
ENSG00000118965	2	20100000	20110000	19990000	20000000
ENSG00000118965	2	20110000	20120000	19990000	20000000
ENSG00000119048	5	134530000	134540000	134370000	134380000
ENSG00000119048	5	134540000	134550000	134370000	134380000
ENSG00000119048	5	134550000	134560000	134370000	134380000
ENSG00000119048	5	134560000	134570000	134370000	134380000
ENSG00000119048	5	134570000	134580000	134370000	134380000
ENSG00000119048	5	134580000	134590000	134370000	134380000
ENSG00000119048	5	134590000	134600000	134370000	134380000
ENSG00000119048	5	134600000	134610000	134370000	134380000
ENSG00000119242	12	123900000	123910000	123970000	123980000
ENSG00000119314	9	112080000	112090000	112330000	112340000
ENSG00000119314	9	112090000	112100000	112330000	112340000
ENSG00000119314	9	112110000	112120000	112330000	112340000
ENSG00000119314	9	112120000	112130000	112330000	112340000
ENSG00000119314	9	112130000	112140000	112330000	112340000
ENSG00000119314	9	112150000	112160000	112330000	112340000
ENSG00000119383	9	129610000	129620000	129110000	129120000
ENSG00000119421	9	122340000	122350000	122160000	122170000
ENSG00000119471	9	112080000	112090000	112380000	112390000
ENSG00000119471	9	112090000	112100000	112380000	112390000
ENSG00000119471	9	112100000	112110000	112380000	112390000
ENSG00000119638	14	75290000	75300000	75120000	75130000
ENSG00000119638	14	75300000	75310000	75120000	75130000
ENSG00000119638	14	75310000	75320000	75120000	75130000
ENSG00000119640	14	74900000	74910000	75070000	75080000
ENSG00000119640	14	74910000	74920000	75070000	75080000
ENSG00000119640	14	74930000	74940000	75070000	75080000
ENSG00000119640	14	74940000	74950000	75070000	75080000
ENSG00000119655	14	74360000	74370000	74490000	74500000
ENSG00000119699	14	75700000	75710000	75980000	75990000
ENSG00000119703	14	74880000	74890000	75060000	75070000
ENSG00000119703	14	74890000	74900000	75060000	75070000
ENSG00000119703	14	74900000	74910000	75060000	75070000
ENSG00000119703	14	74910000	74920000	75060000	75070000
ENSG00000119703	14	74940000	74950000	75060000	75070000
ENSG00000119703	14	74960000	74970000	75060000	75070000
ENSG00000119725	14	73720000	73730000	73880000	73890000
ENSG00000119787	2	38510000	38520000	38370000	38380000
ENSG00000119915	10	102320000	102330000	102220000	102230000
ENSG00000119915	10	102330000	102340000	102220000	102230000
ENSG00000119915	10	102340000	102350000	102220000	102230000
ENSG00000119915	10	102350000	102360000	102220000	102230000
ENSG00000119915	10	102360000	102370000	102220000	102230000
ENSG00000119915	10	102370000	102380000	102220000	102230000
ENSG00000119915	10	102380000	102390000	102220000	102230000
ENSG00000119915	10	102400000	102410000	102220000	102230000
[truncated: 4,512 more rows]

## Sheet: HS PEIs in GOM (hg38)
Table S14. Species conserved and human-specific PEIs of each adipose tissue across three mammals.
Target gene	chr	Enhancer start	Enhancer end	Promoter start	Promoter end
ENSG00000001460	1	24390000	24400000	24410000	24420000
ENSG00000001460	1	24470000	24480000	24410000	24420000
ENSG00000001460	1	24520000	24530000	24410000	24420000
ENSG00000001460	1	24940000	24950000	24410000	24420000
ENSG00000001461	1	24390000	24400000	24410000	24420000
ENSG00000001461	1	24470000	24480000	24410000	24420000
ENSG00000001461	1	24940000	24950000	24410000	24420000
ENSG00000001561	6	46180000	46190000	46130000	46140000
ENSG00000001561	6	46390000	46400000	46130000	46140000
ENSG00000001617	3	50120000	50130000	50150000	50160000
ENSG00000001626	7	117340000	117350000	117280000	117290000
ENSG00000001629	7	92080000	92090000	92240000	92250000
ENSG00000001629	7	92290000	92300000	92240000	92250000
ENSG00000001629	7	92300000	92310000	92240000	92250000
ENSG00000001629	7	92350000	92360000	92240000	92250000
ENSG00000001629	7	92390000	92400000	92240000	92250000
ENSG00000001630	7	92410000	92420000	92130000	92140000
ENSG00000002016	12	1600000	1610000	990000	1000000
ENSG00000002587	4	10960000	10970000	11430000	11440000
ENSG00000002587	4	11520000	11530000	11430000	11440000
ENSG00000002745	7	121550000	121560000	121320000	121330000
ENSG00000002746	7	42940000	42950000	43110000	43120000
ENSG00000002746	7	43010000	43020000	43110000	43120000
ENSG00000003249	16	89970000	89980000	90010000	90020000
ENSG00000003249	16	90030000	90040000	90010000	90020000
ENSG00000003393	2	202090000	202100000	201780000	201790000
ENSG00000003393	2	202150000	202160000	201780000	201790000
ENSG00000003393	2	202160000	202170000	201780000	201790000
ENSG00000003393	2	202170000	202180000	201780000	201790000
ENSG00000003393	2	202190000	202200000	201780000	201790000
ENSG00000003509	2	37090000	37100000	37220000	37230000
ENSG00000003987	8	17440000	17450000	17410000	17420000
ENSG00000003987	8	17520000	17530000	17410000	17420000
ENSG00000003989	8	17330000	17340000	17490000	17500000
ENSG00000003989	8	17370000	17380000	17490000	17500000
ENSG00000004399	3	129560000	129570000	129600000	129610000
ENSG00000004399	3	129570000	129580000	129600000	129610000
ENSG00000004399	3	129810000	129820000	129600000	129610000
ENSG00000004478	12	2990000	3000000	2790000	2800000
ENSG00000004478	12	3000000	3010000	2790000	2800000
ENSG00000004487	1	22690000	22700000	23010000	23020000
ENSG00000004534	3	50030000	50040000	49940000	49950000
ENSG00000004534	3	50040000	50050000	49940000	49950000
ENSG00000004660	17	3970000	3980000	3890000	3900000
ENSG00000004766	7	93330000	93340000	93230000	93240000
ENSG00000004766	7	93450000	93460000	93230000	93240000
ENSG00000004777	19	35940000	35950000	35770000	35780000
ENSG00000004799	7	95540000	95550000	95590000	95600000
ENSG00000004799	7	95620000	95630000	95590000	95600000
ENSG00000004809	6	110400000	110410000	110470000	110480000
ENSG00000004838	3	50380000	50390000	50340000	50350000
ENSG00000004838	3	50390000	50400000	50340000	50350000
ENSG00000004838	3	50450000	50460000	50340000	50350000
ENSG00000004838	3	50460000	50470000	50340000	50350000
ENSG00000004846	7	20350000	20360000	20610000	20620000
ENSG00000004864	7	96180000	96190000	96320000	96330000
ENSG00000004897	17	47170000	47180000	47190000	47200000
ENSG00000004897	17	47230000	47240000	47190000	47200000
ENSG00000004897	17	47600000	47610000	47190000	47200000
ENSG00000004939	17	44310000	44320000	44260000	44270000
ENSG00000004948	7	93550000	93560000	93570000	93580000
ENSG00000005001	16	2760000	2770000	2850000	2860000
ENSG00000005020	7	26870000	26880000	26990000	27000000
ENSG00000005020	7	26930000	26940000	26990000	27000000
ENSG00000005073	7	26660000	26670000	27180000	27190000
ENSG00000005073	7	26680000	26690000	27180000	27190000
ENSG00000005073	7	26740000	26750000	27180000	27190000
ENSG00000005073	7	26760000	26770000	27180000	27190000
ENSG00000005073	7	27220000	27230000	27180000	27190000
ENSG00000005073	7	27870000	27880000	27180000	27190000
ENSG00000005100	17	5490000	5500000	5470000	5480000
ENSG00000005100	17	5510000	5520000	5470000	5480000
ENSG00000005102	17	43510000	43520000	43660000	43670000
ENSG00000005102	17	43520000	43530000	43660000	43670000
ENSG00000005108	7	11540000	11550000	11830000	11840000
ENSG00000005108	7	11550000	11560000	11830000	11840000
ENSG00000005108	7	11890000	11900000	11830000	11840000
ENSG00000005175	12	46450000	46460000	47700000	47710000
ENSG00000005175	12	47230000	47240000	47700000	47710000
ENSG00000005175	12	47880000	47890000	47700000	47710000
ENSG00000005194	16	57040000	57050000	57440000	57450000
ENSG00000005194	16	57260000	57270000	57440000	57450000
ENSG00000005194	16	57340000	57350000	57440000	57450000
ENSG00000005194	16	57510000	57520000	57440000	57450000
ENSG00000005206	19	2140000	2150000	2320000	2330000
ENSG00000005206	19	2150000	2160000	2320000	2330000
ENSG00000005206	19	2380000	2390000	2320000	2330000
ENSG00000005243	17	48070000	48080000	48040000	48050000
ENSG00000005339	16	3220000	3230000	3880000	3890000
ENSG00000005483	7	105090000	105100000	105010000	105020000
ENSG00000005700	6	82220000	82230000	82240000	82250000
ENSG00000005700	6	83040000	83050000	82240000	82250000
ENSG00000005700	6	83050000	83060000	82240000	82250000
ENSG00000005810	13	77010000	77020000	77320000	77330000
ENSG00000005810	13	77280000	77290000	77320000	77330000
ENSG00000005810	13	77470000	77480000	77320000	77330000
ENSG00000005812	13	75880000	75890000	77020000	77030000
ENSG00000005812	13	77070000	77080000	77020000	77030000
ENSG00000006007	16	19540000	19550000	19520000	19530000
ENSG00000006015	19	18480000	18490000	18580000	18590000
ENSG00000006015	19	18710000	18720000	18580000	18590000
ENSG00000006015	19	18740000	18750000	18580000	18590000
ENSG00000006016	19	18470000	18480000	18600000	18610000
ENSG00000006016	19	18660000	18670000	18600000	18610000
ENSG00000006016	19	18740000	18750000	18600000	18610000
ENSG00000006016	19	18770000	18780000	18600000	18610000
ENSG00000006016	19	18920000	18930000	18600000	18610000
ENSG00000006025	17	47740000	47750000	47820000	47830000
ENSG00000006047	17	7490000	7500000	7290000	7300000
ENSG00000006062	17	45200000	45210000	45310000	45320000
ENSG00000006071	11	17390000	17400000	17470000	17480000
ENSG00000006071	11	17420000	17430000	17470000	17480000
ENSG00000006118	11	60770000	60780000	60920000	60930000
ENSG00000006118	11	61180000	61190000	60920000	60930000
ENSG00000006128	7	97630000	97640000	97720000	97730000
ENSG00000006194	16	3340000	3350000	3260000	3270000
ENSG00000006194	16	3460000	3470000	3260000	3270000
ENSG00000006194	16	3520000	3530000	3260000	3270000
ENSG00000006282	17	50600000	50610000	50540000	50550000
ENSG00000006282	17	50610000	50620000	50540000	50550000
ENSG00000006282	17	50620000	50630000	50540000	50550000
ENSG00000006282	17	50810000	50820000	50540000	50550000
ENSG00000006283	17	50750000	50760000	50550000	50560000
ENSG00000006283	17	50850000	50860000	50550000	50560000
ENSG00000006377	7	95920000	95930000	97000000	97010000
ENSG00000006432	14	70930000	70940000	70810000	70820000
ENSG00000006432	14	70950000	70960000	70810000	70820000
ENSG00000006432	14	70960000	70970000	70810000	70820000
ENSG00000006432	14	70970000	70980000	70810000	70820000
ENSG00000006432	14	70980000	70990000	70810000	70820000
ENSG00000006432	14	70990000	71000000	70810000	70820000
ENSG00000006451	7	38820000	38830000	39620000	39630000
ENSG00000006453	7	98280000	98290000	98400000	98410000
ENSG00000006453	7	98290000	98300000	98400000	98410000
ENSG00000006453	7	98300000	98310000	98400000	98410000
ENSG00000006453	7	98320000	98330000	98400000	98410000
ENSG00000006555	1	54100000	54110000	54800000	54810000
ENSG00000006712	19	39500000	39510000	39390000	39400000
ENSG00000006715	7	39360000	39370000	38930000	38940000
ENSG00000006715	7	39410000	39420000	38930000	38940000
ENSG00000006715	7	39440000	39450000	38930000	38940000
ENSG00000006715	7	39460000	39470000	38930000	38940000
ENSG00000006788	17	10320000	10330000	10370000	10380000
ENSG00000006788	17	10410000	10420000	10370000	10380000
ENSG00000007001	2	157810000	157820000	157870000	157880000
ENSG00000007001	2	157830000	157840000	157870000	157880000
ENSG00000007047	19	45290000	45300000	45070000	45080000
ENSG00000007047	19	45340000	45350000	45070000	45080000
ENSG00000007080	19	17660000	17670000	17930000	17940000
ENSG00000007080	19	18140000	18150000	17930000	17940000
ENSG00000007171	17	27880000	27890000	27800000	27810000
ENSG00000007237	17	10150000	10160000	10190000	10200000
ENSG00000007237	17	10170000	10180000	10190000	10200000
ENSG00000007237	17	10250000	10260000	10190000	10200000
ENSG00000007312	17	64050000	64060000	63930000	63940000
ENSG00000007312	17	64120000	64130000	63930000	63940000
ENSG00000007312	17	64450000	64460000	63930000	63940000
ENSG00000007372	11	31690000	31700000	31810000	31820000
ENSG00000007392	16	100000	110000	220000	230000
ENSG00000007402	3	51960000	51970000	50500000	50510000
ENSG00000007520	16	1720000	1730000	1350000	1360000
ENSG00000007541	16	540000	550000	560000	570000
ENSG00000007541	16	650000	660000	560000	570000
ENSG00000007545	16	1540000	1550000	1610000	1620000
ENSG00000007944	6	15800000	15810000	16120000	16130000
ENSG00000007944	6	15930000	15940000	16120000	16130000
ENSG00000007968	1	23380000	23390000	23530000	23540000
ENSG00000007968	1	23790000	23800000	23530000	23540000
ENSG00000008083	6	14200000	14210000	15240000	15250000
ENSG00000008083	6	14210000	14220000	15240000	15250000
ENSG00000008083	6	15440000	15450000	15240000	15250000
ENSG00000008083	6	15480000	15490000	15240000	15250000
ENSG00000008130	1	1800000	1810000	1780000	1790000
ENSG00000008130	1	1810000	1820000	1780000	1790000
ENSG00000008130	1	1820000	1830000	1780000	1790000
ENSG00000008196	6	51950000	51960000	50810000	50820000
ENSG00000008197	6	50680000	50690000	50710000	50720000
ENSG00000008277	7	88060000	88070000	87930000	87940000
ENSG00000008282	7	105680000	105690000	106110000	106120000
ENSG00000008282	7	106150000	106160000	106110000	106120000
ENSG00000008323	12	6520000	6530000	6310000	6320000
ENSG00000008323	12	6540000	6550000	6310000	6320000
ENSG00000008394	12	16700000	16710000	16340000	16350000
ENSG00000008405	12	107050000	107060000	107090000	107100000
ENSG00000008405	12	107620000	107630000	107090000	107100000
ENSG00000008405	12	107650000	107660000	107090000	107100000
ENSG00000008441	19	13260000	13270000	12990000	13000000
ENSG00000008513	8	133600000	133610000	133570000	133580000
ENSG00000008513	8	134680000	134690000	133570000	133580000
ENSG00000008735	22	50510000	50520000	50600000	50610000
ENSG00000008735	22	50570000	50580000	50600000	50610000
ENSG00000008838	17	40110000	40120000	40060000	40070000
ENSG00000008838	17	40160000	40170000	40060000	40070000
ENSG00000008869	2	37030000	37040000	37080000	37090000
ENSG00000008952	3	169760000	169770000	169960000	169970000
ENSG00000008952	3	169890000	169900000	169960000	169970000
ENSG00000008952	3	170000000	170010000	169960000	169970000
ENSG00000009413	6	111310000	111320000	111480000	111490000
ENSG00000009413	6	112020000	112030000	111480000	111490000
ENSG00000009724	1	11630000	11640000	11040000	11050000
ENSG00000009765	6	150080000	150090000	150360000	150370000
ENSG00000009765	6	150090000	150100000	150360000	150370000
ENSG00000009765	6	150810000	150820000	150360000	150370000
ENSG00000010270	7	38110000	38120000	38170000	38180000
ENSG00000010270	7	38220000	38230000	38170000	38180000
ENSG00000010278	12	6220000	6230000	6190000	6200000
ENSG00000010278	12	6230000	6240000	6190000	6200000
ENSG00000010282	3	42660000	42670000	42700000	42710000
ENSG00000010292	12	6420000	6430000	6490000	6500000
ENSG00000010292	12	6520000	6530000	6490000	6500000
ENSG00000010295	12	6320000	6330000	6550000	6560000
ENSG00000010295	12	6330000	6340000	6550000	6560000
ENSG00000010310	19	45510000	45520000	45660000	45670000
ENSG00000010379	12	300000	310000	260000	270000
ENSG00000010539	16	3210000	3220000	3230000	3240000
ENSG00000010539	16	3840000	3850000	3230000	3240000
ENSG00000010626	12	7140000	7150000	6870000	6880000
ENSG00000010803	1	41100000	41110000	41240000	41250000
ENSG00000010803	1	41110000	41120000	41240000	41250000
ENSG00000010803	1	41180000	41190000	41240000	41250000
ENSG00000010803	1	41500000	41510000	41240000	41250000
ENSG00000010803	1	41510000	41520000	41240000	41250000
ENSG00000010810	6	111940000	111950000	111870000	111880000
ENSG00000010810	6	111970000	111980000	111870000	111880000
ENSG00000010810	6	111980000	111990000	111870000	111880000
ENSG00000010810	6	112040000	112050000	111870000	111880000
ENSG00000011007	1	23230000	23240000	23740000	23750000
ENSG00000011007	1	23850000	23860000	23740000	23750000
ENSG00000011007	1	24010000	24020000	23740000	23750000
ENSG00000011028	17	62490000	62500000	62620000	62630000
ENSG00000011114	14	93260000	93270000	93330000	93340000
ENSG00000011258	17	51000000	51010000	51250000	51260000
ENSG00000011258	17	51070000	51080000	51250000	51260000
ENSG00000011258	17	51130000	51140000	51250000	51260000
ENSG00000011258	17	51180000	51190000	51250000	51260000
ENSG00000011258	17	51190000	51200000	51250000	51260000
ENSG00000011258	17	51200000	51210000	51250000	51260000
ENSG00000011258	17	51230000	51240000	51250000	51260000
ENSG00000011258	17	51290000	51300000	51250000	51260000
ENSG00000011260	17	51000000	51010000	51250000	51260000
ENSG00000011260	17	51070000	51080000	51250000	51260000
ENSG00000011260	17	51130000	51140000	51250000	51260000
ENSG00000011260	17	51180000	51190000	51250000	51260000
ENSG00000011260	17	51190000	51200000	51250000	51260000
ENSG00000011260	17	51200000	51210000	51250000	51260000
ENSG00000011260	17	51230000	51240000	51250000	51260000
ENSG00000011260	17	51290000	51300000	51250000	51260000
ENSG00000011295	17	15700000	15710000	15990000	16000000
ENSG00000011304	19	860000	870000	790000	800000
ENSG00000011304	19	930000	940000	790000	800000
ENSG00000011332	19	38390000	38400000	38230000	38240000
ENSG00000011376	3	45030000	45040000	45380000	45390000
ENSG00000011376	3	45050000	45060000	45380000	45390000
ENSG00000011376	3	45230000	45240000	45380000	45390000
ENSG00000011376	3	45280000	45290000	45380000	45390000
ENSG00000011376	3	45290000	45300000	45380000	45390000
ENSG00000011376	3	45330000	45340000	45380000	45390000
ENSG00000011405	11	17080000	17090000	17200000	17210000
ENSG00000011405	11	17110000	17120000	17200000	17210000
ENSG00000011405	11	17280000	17290000	17200000	17210000
ENSG00000011422	19	43720000	43730000	43670000	43680000
ENSG00000011422	19	43760000	43770000	43670000	43680000
ENSG00000011422	19	43790000	43800000	43670000	43680000
ENSG00000011454	9	122880000	122890000	122940000	122950000
ENSG00000011454	9	122970000	122980000	122940000	122950000
ENSG00000011465	12	92280000	92290000	91180000	91190000
ENSG00000012048	17	43060000	43070000	43170000	43180000
ENSG00000012171	3	50160000	50170000	50260000	50270000
ENSG00000012171	3	50230000	50240000	50260000	50270000
ENSG00000012223	3	46550000	46560000	46480000	46490000
ENSG00000012223	3	46620000	46630000	46480000	46490000
ENSG00000012660	6	53290000	53300000	53340000	53350000
ENSG00000012822	12	53540000	53550000	53720000	53730000
ENSG00000012822	12	53560000	53570000	53720000	53730000
ENSG00000012822	12	53610000	53620000	53720000	53730000
ENSG00000012822	12	54240000	54250000	53720000	53730000
ENSG00000012983	14	50720000	50730000	50560000	50570000
ENSG00000013016	2	30710000	30720000	31230000	31240000
ENSG00000013293	3	170440000	170450000	170580000	170590000
ENSG00000013293	3	170600000	170610000	170580000	170590000
ENSG00000013293	3	170810000	170820000	170580000	170590000
ENSG00000013293	3	170880000	170890000	170580000	170590000
ENSG00000013293	3	171420000	171430000	170580000	170590000
ENSG00000013375	6	83160000	83170000	83190000	83200000
ENSG00000013375	6	83170000	83180000	83190000	83200000
ENSG00000013375	6	83210000	83220000	83190000	83200000
ENSG00000013392	6	83160000	83170000	83190000	83200000
ENSG00000013392	6	83170000	83180000	83190000	83200000
ENSG00000013392	6	83210000	83220000	83190000	83200000
ENSG00000013441	2	201120000	201130000	200860000	200870000
ENSG00000013503	12	106860000	106870000	106350000	106360000
ENSG00000013503	12	106880000	106890000	106350000	106360000
ENSG00000013523	14	76190000	76200000	76820000	76830000
ENSG00000013523	14	77050000	77060000	76820000	76830000
ENSG00000013561	5	141600000	141610000	141950000	141960000
ENSG00000013561	5	141800000	141810000	141950000	141960000
ENSG00000013561	5	141880000	141890000	141950000	141960000
ENSG00000013573	12	31200000	31210000	31070000	31080000
ENSG00000013573	12	31300000	31310000	31070000	31080000
ENSG00000013588	12	13220000	13230000	12880000	12890000
ENSG00000014919	10	99810000	99820000	99730000	99740000
ENSG00000014919	10	99830000	99840000	99730000	99740000
ENSG00000014919	10	99970000	99980000	99730000	99740000
ENSG00000015153	12	42180000	42190000	42230000	42240000
ENSG00000015153	12	42200000	42210000	42230000	42240000
ENSG00000015520	7	44340000	44350000	44540000	44550000
ENSG00000015532	17	50020000	50030000	50340000	50350000
ENSG00000015532	17	50100000	50110000	50340000	50350000
ENSG00000015532	17	50170000	50180000	50340000	50350000
ENSG00000015592	8	26690000	26700000	27250000	27260000
ENSG00000015592	8	26700000	26710000	27250000	27260000
ENSG00000015592	8	27380000	27390000	27250000	27260000
ENSG00000015592	8	27540000	27550000	27250000	27260000
ENSG00000015592	8	27640000	27650000	27250000	27260000
ENSG00000015676	7	44240000	44250000	44490000	44500000
ENSG00000016082	5	50960000	50970000	51380000	51390000
ENSG00000016082	5	50970000	50980000	51380000	51390000
ENSG00000016490	1	86440000	86450000	86460000	86470000
ENSG00000016490	1	87090000	87100000	86460000	86470000
ENSG00000017260	3	130310000	130320000	130850000	130860000
ENSG00000017260	3	130430000	130440000	130850000	130860000
ENSG00000017260	3	130620000	130630000	130850000	130860000
ENSG00000017260	3	130780000	130790000	130850000	130860000
ENSG00000017260	3	130830000	130840000	130850000	130860000
ENSG00000017427	12	102860000	102870000	102480000	102490000
ENSG00000018189	4	70750000	70760000	70700000	70710000
ENSG00000018189	4	70760000	70770000	70700000	70710000
ENSG00000018189	4	70800000	70810000	70700000	70710000
ENSG00000018236	12	40770000	40780000	40690000	40700000
ENSG00000018280	2	218280000	218290000	218380000	218390000
ENSG00000018408	3	149530000	149540000	149730000	149740000
ENSG00000018408	3	149540000	149550000	149730000	149740000
ENSG00000018408	3	149560000	149570000	149730000	149740000
ENSG00000018408	3	149570000	149580000	149730000	149740000
ENSG00000018408	3	149580000	149590000	149730000	149740000
ENSG00000018408	3	149640000	149650000	149730000	149740000
ENSG00000018510	2	177720000	177730000	177390000	177400000
ENSG00000019102	11	124660000	124670000	124750000	124760000
ENSG00000019102	11	125410000	125420000	124750000	124760000
ENSG00000019144	11	119020000	119030000	118600000	118610000
ENSG00000019186	20	53560000	53570000	54170000	54180000
ENSG00000019186	20	54620000	54630000	54170000	54180000
ENSG00000019485	11	45050000	45060000	45090000	45100000
ENSG00000019505	11	45240000	45250000	45280000	45290000
ENSG00000019549	8	47970000	47980000	48920000	48930000
ENSG00000019582	5	150380000	150390000	150410000	150420000
ENSG00000019991	7	81730000	81740000	81760000	81770000
ENSG00000019991	7	81860000	81870000	81760000	81770000
ENSG00000019991	7	81880000	81890000	81760000	81770000
ENSG00000019991	7	82010000	82020000	81760000	81770000
ENSG00000019995	10	124960000	124970000	124940000	124950000
ENSG00000020181	8	37820000	37830000	37780000	37790000
ENSG00000020181	8	37830000	37840000	37780000	37790000
ENSG00000020181	8	37840000	37850000	37780000	37790000
ENSG00000020181	8	37980000	37990000	37780000	37790000
ENSG00000020181	8	38160000	38170000	37780000	37790000
ENSG00000020426	14	60960000	60970000	60730000	60740000
ENSG00000020577	14	54600000	54610000	54560000	54570000
ENSG00000020577	14	54870000	54880000	54560000	54570000
ENSG00000020633	1	25030000	25040000	24960000	24970000
ENSG00000020633	1	25040000	25050000	24960000	24970000
ENSG00000020633	1	25100000	25110000	24960000	24970000
ENSG00000021300	11	73350000	73360000	73640000	73650000
ENSG00000021300	11	73360000	73370000	73640000	73650000
ENSG00000021300	11	73400000	73410000	73640000	73650000
ENSG00000021300	11	73410000	73420000	73640000	73650000
ENSG00000021300	11	73440000	73450000	73640000	73650000
ENSG00000021300	11	73600000	73610000	73640000	73650000
ENSG00000021574	2	31940000	31950000	32060000	32070000
ENSG00000021645	14	78150000	78160000	78170000	78180000
ENSG00000021776	15	35040000	35050000	34970000	34980000
ENSG00000022277	20	56370000	56380000	56460000	56470000
ENSG00000022277	20	56380000	56390000	56460000	56470000
ENSG00000022355	5	161780000	161790000	161840000	161850000
ENSG00000022840	12	120470000	120480000	120530000	120540000
ENSG00000023041	10	112150000	112160000	112440000	112450000
ENSG00000023041	10	112300000	112310000	112440000	112450000
ENSG00000023041	10	112310000	112320000	112440000	112450000
ENSG00000023171	11	123400000	123410000	123350000	123360000
ENSG00000023228	2	206040000	206050000	206150000	206160000
ENSG00000023608	14	60790000	60800000	61760000	61770000
ENSG00000023734	12	15960000	15970000	15880000	15890000
ENSG00000023892	6	35480000	35490000	35290000	35300000
ENSG00000023902	1	150090000	150100000	150140000	150150000
ENSG00000023909	1	92850000	92860000	93900000	93910000
ENSG00000023909	1	93350000	93360000	93900000	93910000
ENSG00000023909	1	93450000	93460000	93900000	93910000
ENSG00000023909	1	93680000	93690000	93900000	93910000
ENSG00000023909	1	93870000	93880000	93900000	93910000
ENSG00000023909	1	94000000	94010000	93900000	93910000
ENSG00000023909	1	94230000	94240000	93900000	93910000
ENSG00000023909	1	94330000	94340000	93900000	93910000
ENSG00000023909	1	94380000	94390000	93900000	93910000
ENSG00000024862	6	138640000	138650000	138770000	138780000
ENSG00000024862	6	138970000	138980000	138770000	138780000
ENSG00000025039	6	89600000	89610000	89410000	89420000
ENSG00000025039	6	89610000	89620000	89410000	89420000
ENSG00000025156	6	122440000	122450000	122400000	122410000
ENSG00000025770	22	50190000	50200000	50500000	50510000
ENSG00000025770	22	50280000	50290000	50500000	50510000
ENSG00000025770	22	50610000	50620000	50500000	50510000
ENSG00000025772	20	44640000	44650000	44950000	44960000
ENSG00000025772	20	44890000	44900000	44950000	44960000
ENSG00000025796	6	107910000	107920000	107950000	107960000
ENSG00000025796	6	107920000	107930000	107950000	107960000
ENSG00000026103	10	88830000	88840000	88980000	88990000
ENSG00000026103	10	88840000	88850000	88980000	88990000
ENSG00000026103	10	89210000	89220000	88980000	88990000
ENSG00000026559	20	51200000	51210000	51020000	51030000
ENSG00000026559	20	51250000	51260000	51020000	51030000
ENSG00000026559	20	51300000	51310000	51020000	51030000
ENSG00000026652	6	160990000	161000000	161270000	161280000
ENSG00000026652	6	161170000	161180000	161270000	161280000
ENSG00000026652	6	161230000	161240000	161270000	161280000
ENSG00000026652	6	161360000	161370000	161270000	161280000
ENSG00000027001	13	23460000	23470000	23890000	23900000
ENSG00000027001	13	23520000	23530000	23890000	23900000
ENSG00000027001	13	23620000	23630000	23890000	23900000
ENSG00000027075	14	61020000	61030000	61180000	61190000
ENSG00000027075	14	61060000	61070000	61180000	61190000
ENSG00000027075	14	61110000	61120000	61180000	61190000
ENSG00000027075	14	61150000	61160000	61180000	61190000
ENSG00000027644	1	156780000	156790000	156850000	156860000
ENSG00000028137	1	12180000	12190000	12160000	12170000
ENSG00000028203	12	95170000	95180000	95210000	95220000
ENSG00000028203	12	95270000	95280000	95210000	95220000
ENSG00000028203	12	95500000	95510000	95210000	95220000
ENSG00000028277	19	42120000	42130000	42190000	42200000
ENSG00000028277	19	42130000	42140000	42190000	42200000
ENSG00000028310	5	1650000	1660000	890000	900000
ENSG00000028310	5	670000	680000	890000	900000
ENSG00000029364	14	69220000	69230000	69390000	69400000
ENSG00000029364	14	69230000	69240000	69390000	69400000
ENSG00000029364	14	69260000	69270000	69390000	69400000
ENSG00000029364	14	69270000	69280000	69390000	69400000
ENSG00000029364	14	69280000	69290000	69390000	69400000
ENSG00000029559	4	87620000	87630000	87800000	87810000
ENSG00000029559	4	87720000	87730000	87800000	87810000
ENSG00000030110	6	33660000	33670000	33580000	33590000
ENSG00000030110	6	33670000	33680000	33580000	33590000
ENSG00000030110	6	33680000	33690000	33580000	33590000
ENSG00000030110	6	33720000	33730000	33580000	33590000
ENSG00000030110	6	33730000	33740000	33580000	33590000
ENSG00000030419	2	212760000	212770000	213150000	213160000
ENSG00000030419	2	212810000	212820000	213150000	213160000
ENSG00000030419	2	212850000	212860000	213150000	213160000
ENSG00000030419	2	212910000	212920000	213150000	213160000
ENSG00000030419	2	213090000	213100000	213150000	213160000
ENSG00000030419	2	213100000	213110000	213150000	213160000
ENSG00000030419	2	213170000	213180000	213150000	213160000
ENSG00000031003	5	137770000	137780000	138050000	138060000
ENSG00000031003	5	138140000	138150000	138050000	138060000
ENSG00000031081	3	119320000	119330000	119290000	119300000
ENSG00000031691	6	49580000	49590000	49460000	49470000
ENSG00000031823	19	5800000	5810000	5980000	5990000
ENSG00000031823	19	6020000	6030000	5980000	5990000
ENSG00000031823	19	6120000	6130000	5980000	5990000
ENSG00000032219	14	58250000	58260000	58290000	58300000
ENSG00000032389	2	3520000	3530000	3370000	3380000
ENSG00000033030	12	122210000	122220000	122500000	122510000
ENSG00000033030	12	122400000	122410000	122500000	122510000
ENSG00000033030	12	122470000	122480000	122500000	122510000
ENSG00000033170	14	65820000	65830000	65400000	65410000
ENSG00000033327	11	78130000	78140000	78420000	78430000
ENSG00000033327	11	78160000	78170000	78420000	78430000
ENSG00000033627	17	42310000	42320000	42450000	42460000
ENSG00000033627	17	42320000	42330000	42450000	42460000
ENSG00000033800	15	67850000	67860000	68050000	68060000
ENSG00000033800	15	67870000	67880000	68050000	68060000
ENSG00000033800	15	67880000	67890000	68050000	68060000
ENSG00000033800	15	67920000	67930000	68050000	68060000
ENSG00000033800	15	68140000	68150000	68050000	68060000
ENSG00000033800	15	68170000	68180000	68050000	68060000
ENSG00000033867	3	27580000	27590000	27480000	27490000
ENSG00000033867	3	27610000	27620000	27480000	27490000
ENSG00000034677	8	100280000	100290000	100330000	100340000
ENSG00000034677	8	100360000	100370000	100330000	100340000
ENSG00000034677	8	100500000	100510000	100330000	100340000
ENSG00000034677	8	100520000	100530000	100330000	100340000
ENSG00000034677	8	100540000	100550000	100330000	100340000
ENSG00000035403	10	73840000	73850000	73990000	74000000
ENSG00000035403	10	73880000	73890000	73990000	74000000
ENSG00000035403	10	73890000	73900000	73990000	74000000
ENSG00000035403	10	73920000	73930000	73990000	74000000
ENSG00000035403	10	74030000	74040000	73990000	74000000
ENSG00000035403	10	74050000	74060000	73990000	74000000
ENSG00000035403	10	74100000	74110000	73990000	74000000
ENSG00000035499	5	61020000	61030000	60700000	60710000
ENSG00000035664	15	64150000	64160000	64070000	64080000
ENSG00000035681	8	58450000	58460000	58650000	58660000
ENSG00000035681	8	58480000	58490000	58650000	58660000
ENSG00000035681	8	58490000	58500000	58650000	58660000
ENSG00000035681	8	58540000	58550000	58650000	58660000
ENSG00000035681	8	58580000	58590000	58650000	58660000
ENSG00000035681	8	58590000	58600000	58650000	58660000
ENSG00000035681	8	58680000	58690000	58650000	58660000
ENSG00000035681	8	58700000	58710000	58650000	58660000
ENSG00000035720	4	67740000	67750000	67550000	67560000
ENSG00000035862	17	78880000	78890000	78920000	78930000
ENSG00000036054	3	100030000	100040000	100250000	100260000
ENSG00000036054	3	100050000	100060000	100250000	100260000
ENSG00000036054	3	100080000	100090000	100250000	100260000
ENSG00000036054	3	100120000	100130000	100250000	100260000
ENSG00000036530	14	100020000	100030000	99680000	99690000
ENSG00000036530	14	100280000	100290000	99680000	99690000
ENSG00000036530	14	99820000	99830000	99680000	99690000
ENSG00000036530	14	99860000	99870000	99680000	99690000
ENSG00000036530	14	99880000	99890000	99680000	99690000
ENSG00000036530	14	99890000	99900000	99680000	99690000
ENSG00000036530	14	99900000	99910000	99680000	99690000
ENSG00000036530	14	99940000	99950000	99680000	99690000
ENSG00000036565	8	20380000	20390000	20180000	20190000
ENSG00000036672	11	119480000	119490000	119380000	119390000
ENSG00000037474	5	6720000	6730000	6630000	6640000
ENSG00000037474	5	6730000	6740000	6630000	6640000
ENSG00000037749	5	154000000	154010000	154030000	154040000
ENSG00000037757	19	13850000	13860000	13760000	13770000
ENSG00000037965	12	54340000	54350000	54000000	54010000
ENSG00000038002	4	177480000	177490000	177440000	177450000
ENSG00000038210	4	25260000	25270000	25160000	25170000
ENSG00000038210	4	25380000	25390000	25160000	25170000
ENSG00000038219	4	13350000	13360000	13620000	13630000
ENSG00000038274	5	163520000	163530000	163500000	163510000
ENSG00000038274	5	163530000	163540000	163500000	163510000
ENSG00000038274	5	163540000	163550000	163500000	163510000
ENSG00000038295	4	165700000	165710000	165870000	165880000
ENSG00000038295	4	165960000	165970000	165870000	165880000
ENSG00000038382	5	14180000	14190000	14140000	14150000
ENSG00000038382	5	14190000	14200000	14140000	14150000
ENSG00000038427	5	82350000	82360000	83470000	83480000
ENSG00000038427	5	82360000	82370000	83470000	83480000
ENSG00000038427	5	82640000	82650000	83470000	83480000
ENSG00000038427	5	83090000	83100000	83470000	83480000
ENSG00000039123	5	55930000	55940000	55300000	55310000
ENSG00000039139	5	14320000	14330000	14010000	14020000
ENSG00000039139	5	14340000	14350000	14010000	14020000
ENSG00000039523	16	67630000	67640000	67510000	67520000
ENSG00000039523	16	67670000	67680000	67510000	67520000
ENSG00000039523	16	67680000	67690000	67510000	67520000
ENSG00000039523	16	67690000	67700000	67510000	67520000
ENSG00000039523	16	67810000	67820000	67510000	67520000
ENSG00000039523	16	67850000	67860000	67510000	67520000
ENSG00000039523	16	67920000	67930000	67510000	67520000
ENSG00000039537	5	41190000	41200000	41260000	41270000
ENSG00000039560	5	34680000	34690000	34650000	34660000
ENSG00000039560	5	34820000	34830000	34650000	34660000
ENSG00000041353	18	54820000	54830000	54710000	54720000
ENSG00000041515	13	108400000	108410000	108590000	108600000
ENSG00000041982	9	115230000	115240000	115110000	115120000
ENSG00000042088	14	89290000	89300000	89950000	89960000
ENSG00000042088	14	89930000	89940000	89950000	89960000
ENSG00000042088	14	89970000	89980000	89950000	89960000
ENSG00000042088	14	89980000	89990000	89950000	89960000
ENSG00000042753	19	46920000	46930000	46850000	46860000
ENSG00000042753	19	46930000	46940000	46850000	46860000
ENSG00000042753	19	46940000	46950000	46850000	46860000
ENSG00000042753	19	47130000	47140000	46850000	46860000
ENSG00000042781	1	216640000	216650000	216420000	216430000
ENSG00000042832	8	133080000	133090000	132860000	132870000
ENSG00000043039	11	129110000	129120000	129370000	129380000
ENSG00000043143	5	134550000	134560000	134520000	134530000
ENSG00000043355	13	100110000	100120000	99980000	99990000
ENSG00000043355	13	99910000	99920000	99980000	99990000
ENSG00000043462	5	170240000	170250000	170290000	170300000
ENSG00000043462	5	170400000	170410000	170290000	170300000
ENSG00000043514	1	39740000	39750000	39880000	39890000
ENSG00000043514	1	39920000	39930000	39880000	39890000
ENSG00000043514	1	39970000	39980000	39880000	39890000
ENSG00000043514	1	40000000	40010000	39880000	39890000
ENSG00000043514	1	40010000	40020000	39880000	39890000
ENSG00000044012	1	41520000	41530000	42150000	42160000
ENSG00000044012	1	41550000	41560000	42150000	42160000
ENSG00000044012	1	41670000	41680000	42150000	42160000
ENSG00000044012	1	41800000	41810000	42150000	42160000
ENSG00000044012	1	42010000	42020000	42150000	42160000
ENSG00000044012	1	42060000	42070000	42150000	42160000
ENSG00000044012	1	42070000	42080000	42150000	42160000
ENSG00000044012	1	42480000	42490000	42150000	42160000
ENSG00000044012	1	42530000	42540000	42150000	42160000
ENSG00000044090	6	42670000	42680000	43050000	43060000
ENSG00000044090	6	42690000	42700000	43050000	43060000
ENSG00000044090	6	43110000	43120000	43050000	43060000
ENSG00000044090	6	43140000	43150000	43050000	43060000
ENSG00000044090	6	43170000	43180000	43050000	43060000
ENSG00000044090	6	43340000	43350000	43050000	43060000
ENSG00000044090	6	43490000	43500000	43050000	43060000
ENSG00000044459	9	17450000	17460000	17130000	17140000
ENSG00000044524	3	88210000	88220000	89100000	89110000
ENSG00000044524	3	88730000	88740000	89100000	89110000
ENSG00000046604	18	31060000	31070000	31490000	31500000
ENSG00000046604	18	31270000	31280000	31490000	31500000
ENSG00000046604	18	31300000	31310000	31490000	31500000
ENSG00000046604	18	31470000	31480000	31490000	31500000
ENSG00000046889	8	67830000	67840000	67950000	67960000
ENSG00000046889	8	67880000	67890000	67950000	67960000
ENSG00000047249	8	53740000	53750000	53840000	53850000
ENSG00000047249	8	53940000	53950000	53840000	53850000
ENSG00000047249	8	53980000	53990000	53840000	53850000
ENSG00000047249	8	54000000	54010000	53840000	53850000
ENSG00000047249	8	54010000	54020000	53840000	53850000
ENSG00000047346	15	52180000	52190000	52710000	52720000
ENSG00000047346	15	52240000	52250000	52710000	52720000
ENSG00000047346	15	52250000	52260000	52710000	52720000
ENSG00000047346	15	52730000	52740000	52710000	52720000
ENSG00000047365	4	36120000	36130000	36240000	36250000
ENSG00000047365	4	36190000	36200000	36240000	36250000
ENSG00000047410	1	186300000	186310000	186370000	186380000
ENSG00000047410	1	186320000	186330000	186370000	186380000
ENSG00000047579	6	14240000	14250000	15660000	15670000
ENSG00000047579	6	15590000	15600000	15660000	15670000
ENSG00000047579	6	15620000	15630000	15660000	15670000
ENSG00000047579	6	15630000	15640000	15660000	15670000
ENSG00000047579	6	15700000	15710000	15660000	15670000
ENSG00000047579	6	15810000	15820000	15660000	15670000
ENSG00000047579	6	15890000	15900000	15660000	15670000
ENSG00000047579	6	15920000	15930000	15660000	15670000
ENSG00000047579	6	16140000	16150000	15660000	15670000
ENSG00000047579	6	16150000	16160000	15660000	15670000
ENSG00000047621	12	4650000	4660000	4540000	4550000
ENSG00000047662	4	17550000	17560000	17780000	17790000
ENSG00000047662	4	17660000	17670000	17780000	17790000
ENSG00000047936	6	117310000	117320000	117420000	117430000
ENSG00000047936	6	117550000	117560000	117420000	117430000
ENSG00000048028	11	114280000	114290000	113870000	113880000
ENSG00000048342	4	15890000	15900000	15460000	15470000
ENSG00000048342	4	16000000	16010000	15460000	15470000
ENSG00000048544	6	41760000	41770000	42210000	42220000
ENSG00000048544	6	41820000	41830000	42210000	42220000
ENSG00000048649	11	77680000	77690000	77820000	77830000
ENSG00000048649	11	78020000	78030000	77820000	77830000
ENSG00000049130	12	88120000	88130000	88580000	88590000
ENSG00000049130	12	88150000	88160000	88580000	88590000
ENSG00000049130	12	88340000	88350000	88580000	88590000
ENSG00000049130	12	88620000	88630000	88580000	88590000
ENSG00000049130	12	88630000	88640000	88580000	88590000
ENSG00000049130	12	88640000	88650000	88580000	88590000
ENSG00000049130	12	88680000	88690000	88580000	88590000
ENSG00000049130	12	88940000	88950000	88580000	88590000
ENSG00000049130	12	88980000	88990000	88580000	88590000
ENSG00000049130	12	89000000	89010000	88580000	88590000
ENSG00000049167	5	61310000	61320000	60940000	60950000
ENSG00000049167	5	61800000	61810000	60940000	60950000
ENSG00000049167	5	62250000	62260000	60940000	60950000
ENSG00000049192	5	64630000	64640000	65480000	65490000
ENSG00000049192	5	64780000	64790000	65480000	65490000
ENSG00000049192	5	64800000	64810000	65480000	65490000
ENSG00000049192	5	64810000	64820000	65480000	65490000
ENSG00000049192	5	64830000	64840000	65480000	65490000
ENSG00000049192	5	64850000	64860000	65480000	65490000
ENSG00000049192	5	64930000	64940000	65480000	65490000
ENSG00000049192	5	64940000	64950000	65480000	65490000
ENSG00000049192	5	65020000	65030000	65480000	65490000
ENSG00000049192	5	65060000	65070000	65480000	65490000
ENSG00000049192	5	65090000	65100000	65480000	65490000
ENSG00000049192	5	65100000	65110000	65480000	65490000
ENSG00000049192	5	65120000	65130000	65480000	65490000
ENSG00000049192	5	65190000	65200000	65480000	65490000
ENSG00000049192	5	65250000	65260000	65480000	65490000
ENSG00000049239	1	9120000	9130000	9230000	9240000
ENSG00000049239	1	9180000	9190000	9230000	9240000
ENSG00000049283	17	50480000	50490000	50530000	50540000
ENSG00000049283	17	50620000	50630000	50530000	50540000
ENSG00000049323	2	32920000	32930000	32940000	32950000
ENSG00000049618	6	156610000	156620000	156770000	156780000
ENSG00000049618	6	156700000	156710000	156770000	156780000
ENSG00000049618	6	156710000	156720000	156770000	156780000
ENSG00000049618	6	156720000	156730000	156770000	156780000
ENSG00000049618	6	156730000	156740000	156770000	156780000
ENSG00000049618	6	157140000	157150000	156770000	156780000
ENSG00000049618	6	157250000	157260000	156770000	156780000
ENSG00000049656	5	920000	930000	1340000	1350000
ENSG00000049860	5	73860000	73870000	74640000	74650000
ENSG00000049860	5	73880000	73890000	74640000	74650000
ENSG00000049860	5	73960000	73970000	74640000	74650000
ENSG00000049860	5	74010000	74020000	74640000	74650000
ENSG00000049860	5	74030000	74040000	74640000	74650000
ENSG00000049860	5	74040000	74050000	74640000	74650000
ENSG00000049860	5	74100000	74110000	74640000	74650000
ENSG00000049860	5	74110000	74120000	74640000	74650000
ENSG00000049860	5	74170000	74180000	74640000	74650000
ENSG00000049860	5	74290000	74300000	74640000	74650000
ENSG00000049883	5	71960000	71970000	72310000	72320000
ENSG00000049883	5	72140000	72150000	72310000	72320000
ENSG00000049883	5	72150000	72160000	72310000	72320000
ENSG00000049883	5	72200000	72210000	72310000	72320000
ENSG00000049883	5	72210000	72220000	72310000	72320000
ENSG00000050165	11	11970000	11980000	12000000	12010000
ENSG00000050165	11	12040000	12050000	12000000	12010000
ENSG00000050344	7	25940000	25950000	26150000	26160000
ENSG00000050344	7	26090000	26100000	26150000	26160000
ENSG00000050344	7	26100000	26110000	26150000	26160000
ENSG00000050344	7	26210000	26220000	26150000	26160000
ENSG00000050344	7	26780000	26790000	26150000	26160000
ENSG00000050393	6	13650000	13660000	13810000	13820000
ENSG00000050393	6	15650000	15660000	13810000	13820000
ENSG00000050405	12	50200000	50210000	50280000	50290000
ENSG00000050405	12	50240000	50250000	50280000	50290000
ENSG00000050405	12	50250000	50260000	50280000	50290000
ENSG00000050405	12	50260000	50270000	50280000	50290000
ENSG00000050405	12	50310000	50320000	50280000	50290000
ENSG00000050405	12	50350000	50360000	50280000	50290000
ENSG00000050820	16	75310000	75320000	75260000	75270000
ENSG00000050820	16	75330000	75340000	75260000	75270000
ENSG00000051180	15	40730000	40740000	40690000	40700000
ENSG00000051341	3	121760000	121770000	121540000	121550000
ENSG00000051341	3	122250000	122260000	121540000	121550000
ENSG00000051341	3	122260000	122270000	121540000	121550000
ENSG00000051341	3	122350000	122360000	121540000	121550000
ENSG00000051382	3	138700000	138710000	138830000	138840000
ENSG00000051523	16	87840000	87850000	88650000	88660000
ENSG00000051523	16	88590000	88600000	88650000	88660000
ENSG00000051523	16	88930000	88940000	88650000	88660000
ENSG00000051825	12	122880000	122890000	123240000	123250000
ENSG00000051825	12	122990000	123000000	123240000	123250000
ENSG00000051825	12	123030000	123040000	123240000	123250000
ENSG00000051825	12	123040000	123050000	123240000	123250000
ENSG00000052126	12	18860000	18870000	19130000	19140000
ENSG00000052126	12	19020000	19030000	19130000	19140000
ENSG00000052802	4	165240000	165250000	165320000	165330000
ENSG00000052850	11	44490000	44500000	44310000	44320000
ENSG00000052850	11	44520000	44530000	44310000	44320000
ENSG00000053108	5	133830000	133840000	133610000	133620000
ENSG00000053254	14	89420000	89430000	89610000	89620000
ENSG00000053254	14	89430000	89440000	89610000	89620000
ENSG00000053372	1	19640000	19650000	19250000	19260000
ENSG00000053372	1	19670000	19680000	19250000	19260000
ENSG00000053501	19	17270000	17280000	17210000	17220000
ENSG00000053524	3	183590000	183600000	183430000	183440000
ENSG00000053747	18	22930000	22940000	23680000	23690000
ENSG00000053747	18	23620000	23630000	23680000	23690000
ENSG00000053747	18	23630000	23640000	23680000	23690000
ENSG00000053747	18	23870000	23880000	23680000	23690000
ENSG00000053747	18	23890000	23900000	23680000	23690000
ENSG00000053747	18	24060000	24070000	23680000	23690000
ENSG00000053770	14	57220000	57230000	57260000	57270000
ENSG00000053770	14	57280000	57290000	57260000	57270000
ENSG00000053770	14	57290000	57300000	57260000	57270000
ENSG00000053900	4	24890000	24900000	25370000	25380000
ENSG00000053900	4	25020000	25030000	25370000	25380000
ENSG00000053900	4	25150000	25160000	25370000	25380000
ENSG00000053900	4	25170000	25180000	25370000	25380000
ENSG00000053900	4	25180000	25190000	25370000	25380000
ENSG00000053900	4	25900000	25910000	25370000	25380000
ENSG00000054116	1	36210000	36220000	36150000	36160000
ENSG00000054116	1	36230000	36240000	36150000	36160000
ENSG00000054116	1	36390000	36400000	36150000	36160000
ENSG00000054116	1	36410000	36420000	36150000	36160000
ENSG00000054118	1	36160000	36170000	36220000	36230000
ENSG00000054118	1	36410000	36420000	36220000	36230000
ENSG00000054118	1	36420000	36430000	36220000	36230000
ENSG00000054267	1	235410000	235420000	235320000	235330000
ENSG00000054356	2	219020000	219030000	219300000	219310000
ENSG00000054356	2	219050000	219060000	219300000	219310000
ENSG00000054356	2	219070000	219080000	219300000	219310000
ENSG00000054356	2	219080000	219090000	219300000	219310000
ENSG00000054356	2	219100000	219110000	219300000	219310000
ENSG00000054523	1	10260000	10270000	10200000	10210000
ENSG00000054523	1	10280000	10290000	10200000	10210000
ENSG00000054598	6	1880000	1890000	1600000	1610000
ENSG00000054598	6	1900000	1910000	1600000	1610000
ENSG00000054598	6	2650000	2660000	1600000	1610000
ENSG00000054598	6	2740000	2750000	1600000	1610000
ENSG00000054690	14	67420000	67430000	67530000	67540000
ENSG00000054690	14	67590000	67600000	67530000	67540000
ENSG00000054796	20	57150000	57160000	57330000	57340000
ENSG00000054796	20	57190000	57200000	57330000	57340000
ENSG00000054796	20	57200000	57210000	57330000	57340000
ENSG00000054803	20	55730000	55740000	56000000	56010000
ENSG00000054803	20	55760000	55770000	56000000	56010000
ENSG00000054803	20	55890000	55900000	56000000	56010000
ENSG00000054938	11	73890000	73900000	74730000	74740000
ENSG00000054938	11	74600000	74610000	74730000	74740000
ENSG00000054938	11	74610000	74620000	74730000	74740000
ENSG00000054938	11	74620000	74630000	74730000	74740000
ENSG00000054938	11	74630000	74640000	74730000	74740000
ENSG00000054938	11	74640000	74650000	74730000	74740000
ENSG00000054938	11	74670000	74680000	74730000	74740000
ENSG00000054938	11	74700000	74710000	74730000	74740000
ENSG00000054965	11	73340000	73350000	73590000	73600000
ENSG00000054965	11	73380000	73390000	73590000	73600000
ENSG00000054965	11	73400000	73410000	73590000	73600000
ENSG00000054965	11	73420000	73430000	73590000	73600000
ENSG00000054965	11	73460000	73470000	73590000	73600000
ENSG00000054965	11	73560000	73570000	73590000	73600000
ENSG00000055147	5	154000000	154010000	154030000	154040000
ENSG00000055208	6	149050000	149060000	149210000	149220000
ENSG00000055208	6	149110000	149120000	149210000	149220000
ENSG00000055208	6	149140000	149150000	149210000	149220000
ENSG00000055208	6	149290000	149300000	149210000	149220000
ENSG00000055208	6	149310000	149320000	149210000	149220000
ENSG00000055208	6	149410000	149420000	149210000	149220000
ENSG00000055211	6	149760000	149770000	149560000	149570000
ENSG00000055211	6	149790000	149800000	149560000	149570000
ENSG00000055332	2	37860000	37870000	37150000	37160000
ENSG00000055813	2	56120000	56130000	56180000	56190000
ENSG00000055813	2	56470000	56480000	56180000	56190000
ENSG00000055813	2	56530000	56540000	56180000	56190000
ENSG00000055813	2	56710000	56720000	56180000	56190000
ENSG00000055813	2	56730000	56740000	56180000	56190000
ENSG00000055813	2	56740000	56750000	56180000	56190000
ENSG00000055813	2	56750000	56760000	56180000	56190000
ENSG00000055950	10	100950000	100960000	100980000	100990000
ENSG00000056558	9	120760000	120770000	120920000	120930000
ENSG00000056558	9	121060000	121070000	120920000	120930000
ENSG00000056586	9	123010000	123020000	122900000	122910000
ENSG00000056972	6	111330000	111340000	111600000	111610000
ENSG00000056972	6	111350000	111360000	111600000	111610000
ENSG00000056972	6	111360000	111370000	111600000	111610000
ENSG00000056972	6	111370000	111380000	111600000	111610000
ENSG00000056972	6	111390000	111400000	111600000	111610000
ENSG00000056972	6	111400000	111410000	111600000	111610000
ENSG00000056972	6	111550000	111560000	111600000	111610000
ENSG00000057657	6	105490000	105500000	105990000	106000000
ENSG00000057657	6	105530000	105540000	105990000	106000000
ENSG00000057657	6	105880000	105890000	105990000	106000000
ENSG00000057657	6	106130000	106140000	105990000	106000000
ENSG00000057663	6	105000000	105010000	106320000	106330000
ENSG00000057663	6	106560000	106570000	106320000	106330000
ENSG00000057757	1	23960000	23970000	23770000	23780000
ENSG00000058085	1	182990000	183000000	183180000	183190000
ENSG00000058085	1	183140000	183150000	183180000	183190000
ENSG00000058091	7	90170000	90180000	90460000	90470000
ENSG00000058091	7	90930000	90940000	90460000	90470000
ENSG00000058091	7	90990000	91000000	90460000	90470000
ENSG00000058272	12	79590000	79600000	79930000	79940000
ENSG00000058272	12	79760000	79770000	79930000	79940000
ENSG00000058272	12	79770000	79780000	79930000	79940000
ENSG00000058272	12	79900000	79910000	79930000	79940000
ENSG00000058272	12	80010000	80020000	79930000	79940000
ENSG00000058272	12	80150000	80160000	79930000	79940000
ENSG00000058272	12	80180000	80190000	79930000	79940000
ENSG00000058272	12	80260000	80270000	79930000	79940000
ENSG00000058272	12	80270000	80280000	79930000	79940000
ENSG00000058335	15	78550000	78560000	79090000	79100000
ENSG00000058335	15	79110000	79120000	79090000	79100000
ENSG00000058335	15	79170000	79180000	79090000	79100000
ENSG00000058404	7	45180000	45190000	44330000	44340000
ENSG00000058668	1	203310000	203320000	203620000	203630000
ENSG00000058729	5	96730000	96740000	97180000	97190000
ENSG00000058729	5	96750000	96760000	97180000	97190000
ENSG00000058729	5	96890000	96900000	97180000	97190000
ENSG00000058729	5	96920000	96930000	97180000	97190000
ENSG00000058729	5	97010000	97020000	97180000	97190000
ENSG00000058729	5	97060000	97070000	97180000	97190000
ENSG00000058729	5	97150000	97160000	97180000	97190000
ENSG00000058729	5	98770000	98780000	97180000	97190000
ENSG00000058804	1	54520000	54530000	53830000	53840000
ENSG00000059145	16	1310000	1320000	1410000	1420000
ENSG00000059145	16	1340000	1350000	1410000	1420000
ENSG00000059145	16	1450000	1460000	1410000	1420000
ENSG00000059145	16	1560000	1570000	1410000	1420000
ENSG00000059377	7	139650000	139660000	139770000	139780000
ENSG00000059377	7	139680000	139690000	139770000	139780000
ENSG00000059377	7	139710000	139720000	139770000	139780000
ENSG00000059377	7	139900000	139910000	139770000	139780000
ENSG00000059573	10	95870000	95880000	95650000	95660000
ENSG00000059588	1	234700000	234710000	234480000	234490000
ENSG00000059588	1	234720000	234730000	234480000	234490000
ENSG00000059588	1	234790000	234800000	234480000	234490000
ENSG00000059588	1	234900000	234910000	234480000	234490000
ENSG00000059691	4	152350000	152360000	151760000	151770000
ENSG00000059691	4	152380000	152390000	151760000	151770000
ENSG00000059758	12	96060000	96070000	96400000	96410000
ENSG00000059758	12	96070000	96080000	96400000	96410000
ENSG00000059758	12	96160000	96170000	96400000	96410000
ENSG00000059758	12	96180000	96190000	96400000	96410000
ENSG00000059758	12	96260000	96270000	96400000	96410000
ENSG00000059758	12	96270000	96280000	96400000	96410000
ENSG00000059758	12	96280000	96290000	96400000	96410000
ENSG00000059758	12	96510000	96520000	96400000	96410000
ENSG00000059915	10	101800000	101810000	102420000	102430000
ENSG00000059915	10	102470000	102480000	102420000	102430000
ENSG00000059915	10	102480000	102490000	102420000	102430000
ENSG00000060491	20	62350000	62360000	62800000	62810000
ENSG00000060491	20	62500000	62510000	62800000	62810000
ENSG00000060491	20	62540000	62550000	62800000	62810000
ENSG00000060491	20	62650000	62660000	62800000	62810000
ENSG00000060491	20	62660000	62670000	62800000	62810000
ENSG00000060656	1	30100000	30110000	29230000	29240000
ENSG00000060656	1	30110000	30120000	29230000	29240000
ENSG00000060656	1	30380000	30390000	29230000	29240000
ENSG00000060762	6	166310000	166320000	166380000	166390000
ENSG00000061273	12	47650000	47660000	47830000	47840000
ENSG00000061273	12	47660000	47670000	47830000	47840000
ENSG00000061273	12	47690000	47700000	47830000	47840000
ENSG00000061337	8	20380000	20390000	20300000	20310000
ENSG00000061455	5	122500000	122510000	123080000	123090000
ENSG00000061455	5	123290000	123300000	123080000	123090000
ENSG00000061492	5	137560000	137570000	138080000	138090000
ENSG00000061492	5	137790000	137800000	138080000	138090000
ENSG00000061492	5	138120000	138130000	138080000	138090000
ENSG00000061492	5	138140000	138150000	138080000	138090000
ENSG00000061656	20	36130000	36140000	35610000	35620000
ENSG00000061918	4	155690000	155700000	155750000	155760000
ENSG00000061987	12	62550000	62560000	62460000	62470000
ENSG00000062038	16	69010000	69020000	68630000	68640000
ENSG00000062485	12	56620000	56630000	56300000	56310000
ENSG00000062485	12	56660000	56670000	56300000	56310000
ENSG00000062598	20	46200000	46210000	46430000	46440000
ENSG00000062598	20	46260000	46270000	46430000	46440000
ENSG00000062598	20	46270000	46280000	46430000	46440000
ENSG00000062725	17	60590000	60600000	60520000	60530000
ENSG00000063046	12	51920000	51930000	53000000	53010000
ENSG00000063046	12	52150000	52160000	53000000	53010000
ENSG00000063046	12	52200000	52210000	53000000	53010000
ENSG00000063046	12	52210000	52220000	53000000	53010000
ENSG00000063046	12	52370000	52380000	53000000	53010000
ENSG00000063046	12	52390000	52400000	53000000	53010000
ENSG00000063046	12	52590000	52600000	53000000	53010000
ENSG00000063046	12	52880000	52890000	53000000	53010000
ENSG00000063046	12	52890000	52900000	53000000	53010000
ENSG00000063046	12	53280000	53290000	53000000	53010000
ENSG00000063169	19	47540000	47550000	47600000	47610000
ENSG00000063176	19	48380000	48390000	48610000	48620000
ENSG00000063177	19	48380000	48390000	48610000	48620000
ENSG00000063180	19	48790000	48800000	48640000	48650000
ENSG00000063180	19	48800000	48810000	48640000	48650000
ENSG00000063241	19	55260000	55270000	55460000	55470000
ENSG00000063761	14	77440000	77450000	77800000	77810000
ENSG00000063854	16	2110000	2120000	1820000	1830000
ENSG00000063978	4	2060000	2070000	2460000	2470000
ENSG00000063978	4	2220000	2230000	2460000	2470000
ENSG00000064012	2	201370000	201380000	201230000	201240000
ENSG00000064012	2	201400000	201410000	201230000	201240000
ENSG00000064012	2	201460000	201470000	201230000	201240000
ENSG00000064012	2	201750000	201760000	201230000	201240000
ENSG00000064102	12	26990000	27000000	26940000	26950000
ENSG00000064115	12	26850000	26860000	27010000	27020000
ENSG00000064195	17	49460000	49470000	49990000	50000000
ENSG00000064195	17	49550000	49560000	49990000	50000000
ENSG00000064195	17	49740000	49750000	49990000	50000000
ENSG00000064270	16	84310000	84320000	84360000	84370000
ENSG00000064300	17	49510000	49520000	49490000	49500000
ENSG00000064300	17	49540000	49550000	49490000	49500000
ENSG00000064300	17	49690000	49700000	49490000	49500000
ENSG00000064393	7	139640000	139650000	139780000	139790000
ENSG00000064393	7	139950000	139960000	139780000	139790000
ENSG00000064490	19	19470000	19480000	19190000	19200000
ENSG00000064545	19	19080000	19090000	19130000	19140000
ENSG00000064601	20	45800000	45810000	45890000	45900000
ENSG00000064601	20	45820000	45830000	45890000	45900000
ENSG00000064601	20	45980000	45990000	45890000	45900000
ENSG00000064607	19	19160000	19170000	19030000	19040000
ENSG00000064655	20	46790000	46800000	46890000	46900000
ENSG00000064655	20	46940000	46950000	46890000	46900000
ENSG00000064655	20	47110000	47120000	46890000	46900000
ENSG00000064655	20	47130000	47140000	46890000	46900000
ENSG00000064655	20	47220000	47230000	46890000	46900000
ENSG00000064763	12	29110000	29120000	29140000	29150000
ENSG00000064763	12	29400000	29410000	29140000	29150000
ENSG00000064835	3	87980000	87990000	87270000	87280000
ENSG00000064835	3	88000000	88010000	87270000	87280000
ENSG00000064933	2	190360000	190370000	189780000	189790000
ENSG00000064989	2	186660000	186670000	187450000	187460000
ENSG00000065054	16	2240000	2250000	2020000	2030000
ENSG00000065135	1	109730000	109740000	109540000	109550000
ENSG00000065135	1	109750000	109760000	109540000	109550000
ENSG00000065135	1	109770000	109780000	109540000	109550000
ENSG00000065135	1	109990000	110000000	109540000	109550000
ENSG00000065135	1	110000000	110010000	109540000	109550000
ENSG00000065150	13	97880000	97890000	97950000	97960000
ENSG00000065150	13	97910000	97920000	97950000	97960000
ENSG00000065183	1	117900000	117910000	117930000	117940000
ENSG00000065183	1	117910000	117920000	117930000	117940000
ENSG00000065268	19	830000	840000	980000	990000
ENSG00000065308	6	52450000	52460000	52570000	52580000
ENSG00000065308	6	52470000	52480000	52570000	52580000
ENSG00000065320	17	9110000	9120000	9010000	9020000
ENSG00000065357	12	55760000	55770000	55920000	55930000
ENSG00000065357	12	55780000	55790000	55920000	55930000
ENSG00000065485	3	123140000	123150000	123060000	123070000
ENSG00000065485	3	123160000	123170000	123060000	123070000
ENSG00000065491	6	37290000	37300000	37250000	37260000
ENSG00000065518	3	120760000	120770000	120590000	120600000
ENSG00000065518	3	120780000	120790000	120590000	120600000
ENSG00000065518	3	120790000	120800000	120590000	120600000
ENSG00000065559	17	12090000	12100000	12010000	12020000
ENSG00000065609	6	83750000	83760000	83700000	83710000
ENSG00000065675	10	6450000	6460000	6570000	6580000
ENSG00000065675	10	6540000	6550000	6570000	6580000
ENSG00000065675	10	6590000	6600000	6570000	6580000
ENSG00000065802	2	238640000	238650000	238420000	238430000
ENSG00000065802	2	238780000	238790000	238420000	238430000
ENSG00000065882	4	37960000	37970000	37890000	37900000
ENSG00000065882	4	37970000	37980000	37890000	37900000
ENSG00000065978	1	42340000	42350000	42680000	42690000
ENSG00000065989	19	10270000	10280000	10410000	10420000
ENSG00000066027	1	212240000	212250000	212280000	212290000
ENSG00000066044	19	8250000	8260000	8000000	8010000
ENSG00000066117	12	49640000	49650000	50080000	50090000
ENSG00000066117	12	49770000	49780000	50080000	50090000
ENSG00000066117	12	49870000	49880000	50080000	50090000
ENSG00000066117	12	50240000	50250000	50080000	50090000
ENSG00000066117	12	50250000	50260000	50080000	50090000
ENSG00000066117	12	50420000	50430000	50080000	50090000
ENSG00000066117	12	50430000	50440000	50080000	50090000
ENSG00000066117	12	50440000	50450000	50080000	50090000
ENSG00000066136	1	40770000	40780000	40690000	40700000
ENSG00000066185	1	42310000	42320000	42450000	42460000
ENSG00000066185	1	42340000	42350000	42450000	42460000
ENSG00000066185	1	42750000	42760000	42450000	42460000
ENSG00000066248	2	232880000	232890000	233010000	233020000
ENSG00000066248	2	232970000	232980000	233010000	233020000
ENSG00000066248	2	232980000	232990000	233010000	233020000
ENSG00000066248	2	233120000	233130000	233010000	233020000
ENSG00000066248	2	233140000	233150000	233010000	233020000
ENSG00000066322	1	43300000	43310000	43370000	43380000
ENSG00000066382	11	30510000	30520000	30580000	30590000
ENSG00000066382	11	30640000	30650000	30580000	30590000
ENSG00000066382	11	30670000	30680000	30580000	30590000
ENSG00000066382	11	30920000	30930000	30580000	30590000
ENSG00000066405	3	138010000	138020000	137990000	138000000
ENSG00000066468	10	121050000	121060000	121590000	121600000
ENSG00000066468	10	121230000	121240000	121590000	121600000
ENSG00000066468	10	121530000	121540000	121590000	121600000
ENSG00000066468	10	121570000	121580000	121590000	121600000
ENSG00000066629	14	99810000	99820000	99730000	99740000
ENSG00000066651	6	125870000	125880000	125980000	125990000
ENSG00000066651	6	125880000	125890000	125980000	125990000
ENSG00000066651	6	125900000	125910000	125980000	125990000
ENSG00000066651	6	127180000	127190000	125980000	125990000
ENSG00000066739	14	96090000	96100000	96360000	96370000
ENSG00000066855	8	64690000	64700000	65640000	65650000
ENSG00000066923	7	99980000	99990000	100170000	100180000
ENSG00000066926	18	56730000	56740000	57580000	57590000
ENSG00000066926	18	56740000	56750000	57580000	57590000
ENSG00000066926	18	56750000	56760000	57580000	57590000
ENSG00000066926	18	57540000	57550000	57580000	57590000
ENSG00000066926	18	57600000	57610000	57580000	57590000
ENSG00000066926	18	57610000	57620000	57580000	57590000
ENSG00000066926	18	58050000	58060000	57580000	57590000
ENSG00000066933	15	71880000	71890000	72110000	72120000
ENSG00000067057	10	2950000	2960000	3060000	3070000
ENSG00000067057	10	3030000	3040000	3060000	3070000
ENSG00000067057	10	3040000	3050000	3060000	3070000
ENSG00000067057	10	3080000	3090000	3060000	3070000
ENSG00000067057	10	3090000	3100000	3060000	3070000
ENSG00000067057	10	3100000	3110000	3060000	3070000
ENSG00000067057	10	3110000	3120000	3060000	3070000
ENSG00000067057	10	3130000	3140000	3060000	3070000
ENSG00000067057	10	3140000	3150000	3060000	3070000
ENSG00000067082	10	3230000	3240000	3780000	3790000
ENSG00000067082	10	3240000	3250000	3780000	3790000
ENSG00000067082	10	3910000	3920000	3780000	3790000
ENSG00000067082	10	4080000	4090000	3780000	3790000
ENSG00000067082	10	4090000	4100000	3780000	3790000
ENSG00000067082	10	4250000	4260000	3780000	3790000
ENSG00000067082	10	4770000	4780000	3780000	3790000
ENSG00000067113	5	55430000	55440000	55530000	55540000
ENSG00000067113	5	55440000	55450000	55530000	55540000
ENSG00000067113	5	55460000	55470000	55530000	55540000
ENSG00000067113	5	55470000	55480000	55530000	55540000
ENSG00000067113	5	55630000	55640000	55530000	55540000
ENSG00000067113	5	55650000	55660000	55530000	55540000
ENSG00000067141	15	72500000	72510000	73040000	73050000
ENSG00000067141	15	72750000	72760000	73040000	73050000
ENSG00000067141	15	72890000	72900000	73040000	73050000
ENSG00000067141	15	73010000	73020000	73040000	73050000
ENSG00000067167	8	70140000	70150000	70600000	70610000
ENSG00000067167	8	70210000	70220000	70600000	70610000
ENSG00000067167	8	70300000	70310000	70600000	70610000
ENSG00000067167	8	70650000	70660000	70600000	70610000
ENSG00000067191	17	38870000	38880000	39190000	39200000
ENSG00000067208	1	92760000	92770000	92790000	92800000
ENSG00000067221	15	73950000	73960000	73990000	74000000
ENSG00000067248	5	55930000	55940000	55300000	55310000
ENSG00000067334	1	93270000	93280000	93880000	93890000
ENSG00000067334	1	94030000	94040000	93880000	93890000
ENSG00000067334	1	94340000	94350000	93880000	93890000
ENSG00000067369	15	43430000	43440000	43510000	43520000
ENSG00000067369	15	43440000	43450000	43510000	43520000
ENSG00000067369	15	43450000	43460000	43510000	43520000
ENSG00000067369	15	43490000	43500000	43510000	43520000
ENSG00000067533	1	218240000	218250000	218280000	218290000
ENSG00000067606	1	1940000	1950000	2050000	2060000
ENSG00000067606	1	1950000	1960000	2050000	2060000
ENSG00000067715	12	78840000	78850000	78860000	78870000
ENSG00000067715	12	78900000	78910000	78860000	78870000
ENSG00000067798	12	77170000	77180000	77320000	77330000
ENSG00000067798	12	77210000	77220000	77320000	77330000
ENSG00000067798	12	77440000	77450000	77320000	77330000
ENSG00000067798	12	77830000	77840000	77320000	77330000
ENSG00000068001	3	50360000	50370000	50320000	50330000
ENSG00000068001	3	50540000	50550000	50320000	50330000
ENSG00000068001	3	50600000	50610000	50320000	50330000
ENSG00000068024	2	239120000	239130000	239400000	239410000
ENSG00000068024	2	239250000	239260000	239400000	239410000
ENSG00000068024	2	239670000	239680000	239400000	239410000
ENSG00000068028	3	50380000	50390000	50340000	50350000
ENSG00000068028	3	50390000	50400000	50340000	50350000
ENSG00000068028	3	50450000	50460000	50340000	50350000
ENSG00000068028	3	50460000	50470000	50340000	50350000
ENSG00000068078	4	1760000	1770000	1790000	1800000
ENSG00000068120	17	42320000	42330000	42560000	42570000
ENSG00000068137	17	42410000	42420000	42670000	42680000
ENSG00000068305	15	99520000	99530000	99560000	99570000
ENSG00000068305	15	99530000	99540000	99560000	99570000
ENSG00000068305	15	99620000	99630000	99560000	99570000
ENSG00000068650	13	112820000	112830000	112690000	112700000
ENSG00000068650	13	112850000	112860000	112690000	112700000
ENSG00000068697	2	20320000	20330000	20050000	20060000
ENSG00000068745	3	48850000	48860000	48740000	48750000
ENSG00000068745	3	48930000	48940000	48740000	48750000
ENSG00000068745	3	48950000	48960000	48740000	48750000
ENSG00000068784	2	45930000	45940000	45610000	45620000
ENSG00000068831	11	64400000	64410000	64740000	64750000
ENSG00000068831	11	64520000	64530000	64740000	64750000
ENSG00000068831	11	65000000	65010000	64740000	64750000
ENSG00000068903	19	38660000	38670000	38890000	38900000
ENSG00000068971	11	64820000	64830000	64910000	64920000
ENSG00000068976	11	64520000	64530000	64750000	64760000
ENSG00000069018	5	136320000	136330000	136360000	136370000
ENSG00000069188	17	73680000	73690000	73640000	73650000
ENSG00000069188	17	73690000	73700000	73640000	73650000
ENSG00000069188	17	74180000	74190000	73640000	73650000
ENSG00000069329	16	46580000	46590000	46680000	46690000
ENSG00000069329	16	46750000	46760000	46680000	46690000
ENSG00000069329	16	47400000	47410000	46680000	46690000
ENSG00000069329	16	47620000	47630000	46680000	46690000
ENSG00000069329	16	48370000	48380000	46680000	46690000
ENSG00000069345	16	46660000	46670000	46970000	46980000
ENSG00000069345	16	46940000	46950000	46970000	46980000
ENSG00000069345	16	46950000	46960000	46970000	46980000
ENSG00000069345	16	47030000	47040000	46970000	46980000
ENSG00000069345	16	47050000	47060000	46970000	46980000
ENSG00000069345	16	48130000	48140000	46970000	46980000
ENSG00000069345	16	48260000	48270000	46970000	46980000
ENSG00000069345	16	48610000	48620000	46970000	46980000
ENSG00000069424	1	5910000	5920000	5980000	5990000
ENSG00000069482	11	68410000	68420000	68680000	68690000
ENSG00000069482	11	68740000	68750000	68680000	68690000
ENSG00000069667	15	61820000	61830000	61230000	61240000
ENSG00000069702	1	91750000	91760000	91900000	91910000
ENSG00000069702	1	91790000	91800000	91900000	91910000
ENSG00000069702	1	91810000	91820000	91900000	91910000
ENSG00000069702	1	91820000	91830000	91900000	91910000
ENSG00000069812	1	6250000	6260000	6420000	6430000
ENSG00000069812	1	6330000	6340000	6420000	6430000
ENSG00000069812	1	6640000	6650000	6420000	6430000
ENSG00000069869	15	56040000	56050000	55990000	56000000
ENSG00000069869	15	56250000	56260000	55990000	56000000
ENSG00000069943	15	55370000	55380000	55310000	55320000
ENSG00000069943	15	55380000	55390000	55310000	55320000
ENSG00000069966	15	51870000	51880000	52190000	52200000
ENSG00000069966	15	51880000	51890000	52190000	52200000
ENSG00000069974	15	55370000	55380000	55310000	55320000
ENSG00000069974	15	55380000	55390000	55310000	55320000
ENSG00000070010	22	19500000	19510000	19480000	19490000
ENSG00000070018	12	12210000	12220000	12260000	12270000
ENSG00000070182	14	64840000	64850000	64870000	64880000
ENSG00000070190	4	99860000	99870000	99810000	99820000
ENSG00000070214	9	104850000	104860000	105240000	105250000
[truncated: 14,675 more rows]

## Sheet: Cons PEIs in MAD (hg38)
Table S14. Species conserved and human-specific PEIs of each adipose tissue across three mammals.
[truncated: 6,521 more rows]

[truncated: 3 more sheets: HS PEIs in MAD (hg38), Cons PEIs in RAD (hg38), HS PEIs in RAD (hg38)]
