# Supplementary material for: Comparative three-dimensional genome architectures of adipose tissues provide insight into human-specific regulation of metabolic homeostasis
Source: J Biol Chem. 2023 Apr 27;299(6):104757. doi: 10.1016/j.jbc.2023.104757 (PMC10245122; doi:10.1016/j.jbc.2023.104757)
Supplement: Supplementary Table 15 [file mmc15.xlsx]

## Sheet: SAT-specific HS TADs
Table S15. Functional enrichment for genes in AT-specific HS TADs
Term	Description	LogP	InTerm_InList	Symbols																					Term	InTerm_InList	Genes	Symbols
hsa04924	Renin secretion	-2.28893	6/69	AGTR1,CALML3,GUCY1A2,ITPR3,NPPA,CALML5																					hsa04740	32/439	157,810,26188,26245,26246,51806,81061,81466,81469,81470,127059,127062,127064,127066,127074,127608,254879,284521,284532,343169,343170,343171,343172,388761,391189,391190,391191,391192,391194,391195,391196,441933	GRK3,CALML3,OR1C1,OR2M4,OR2L2,CALML5,OR11H1,OR2L5,OR2G3,OR2G2,OR2M5,OR2M3,OR2T12,OR14C36,OR2T4,OR2AJ1,OR2T6,OR2L13,OR14A16,OR6F1,OR14K1,OR2W3,OR2T8,OR14A2,OR11L1,OR2L8,OR2AK2,OR2L3,OR2M2,OR2T33,OR2M7,OR13G1
GO:0048009	insulin-like growth factor receptor signaling pathway	-2.34033	3/17	GHR,IRS1,EIF2AK3																					GO:0050911	31/431	26188,26245,26246,81061,81466,81469,81470,127059,127062,127064,127066,127074,127608,127617,254879,284521,284532,343169,343170,343171,343172,344561,388761,391189,391190,391191,391192,391194,391195,391196,441933	OR1C1,OR2M4,OR2L2,OR11H1,OR2L5,OR2G3,OR2G2,OR2M5,OR2M3,OR2T12,OR14C36,OR2T4,OR2AJ1,OR14L1P,OR2T6,OR2L13,OR14A16,OR6F1,OR14K1,OR2W3,OR2T8,GPR148,OR14A2,OR11L1,OR2L8,OR2AK2,OR2L3,OR2M2,OR2T33,OR2M7,OR13G1
GO:0031648	protein destabilization	-2.3811	5/48	SERF1A,SIRT1,FBXO4,DERL1,SERF1B																					GO:0007608	31/457	26188,26245,26246,81061,81466,81469,81470,127059,127062,127064,127066,127074,127608,127617,254879,284521,284532,343169,343170,343171,343172,344561,388761,391189,391190,391191,391192,391194,391195,391196,441933	OR1C1,OR2M4,OR2L2,OR11H1,OR2L5,OR2G3,OR2G2,OR2M5,OR2M3,OR2T12,OR14C36,OR2T4,OR2AJ1,OR14L1P,OR2T6,OR2L13,OR14A16,OR6F1,OR14K1,OR2W3,OR2T8,GPR148,OR14A2,OR11L1,OR2L8,OR2AK2,OR2L3,OR2M2,OR2T33,OR2M7,OR13G1
GO:0048701	embryonic cranial skeleton morphogenesis	-2.33752	5/46	RUNX2,SMAD3,PAX5,TFAP2A,WNT9B																					GO:0050907	31/477	26188,26245,26246,81061,81466,81469,81470,127059,127062,127064,127066,127074,127608,127617,254879,284521,284532,343169,343170,343171,343172,344561,388761,391189,391190,391191,391192,391194,391195,391196,441933	OR1C1,OR2M4,OR2L2,OR11H1,OR2L5,OR2G3,OR2G2,OR2M5,OR2M3,OR2T12,OR14C36,OR2T4,OR2AJ1,OR14L1P,OR2T6,OR2L13,OR14A16,OR6F1,OR14K1,OR2W3,OR2T8,GPR148,OR14A2,OR11L1,OR2L8,OR2AK2,OR2L3,OR2M2,OR2T33,OR2M7,OR13G1
GO:0071073	positive regulation of phospholipid biosynthetic process	-2.93684	3/10	CAPN2,RAB38,ADGRF5																					GO:0007606	32/537	3710,26188,26245,26246,81061,81466,81469,81470,127059,127062,127064,127066,127074,127608,127617,254879,284521,284532,343169,343170,343171,343172,344561,388761,391189,391190,391191,391192,391194,391195,391196,441933	ITPR3,OR1C1,OR2M4,OR2L2,OR11H1,OR2L5,OR2G3,OR2G2,OR2M5,OR2M3,OR2T12,OR14C36,OR2T4,OR2AJ1,OR14L1P,OR2T6,OR2L13,OR14A16,OR6F1,OR14K1,OR2W3,OR2T8,GPR148,OR14A2,OR11L1,OR2L8,OR2AK2,OR2L3,OR2M2,OR2T33,OR2M7,OR13G1
GO:1902692	regulation of neuroblast proliferation	-2.15231	4/40	NF1,VEGFC,OTP,TAFA1																					GO:0009593	31/511	26188,26245,26246,81061,81466,81469,81470,127059,127062,127064,127066,127074,127608,127617,254879,284521,284532,343169,343170,343171,343172,344561,388761,391189,391190,391191,391192,391194,391195,391196,441933	OR1C1,OR2M4,OR2L2,OR11H1,OR2L5,OR2G3,OR2G2,OR2M5,OR2M3,OR2T12,OR14C36,OR2T4,OR2AJ1,OR14L1P,OR2T6,OR2L13,OR14A16,OR6F1,OR14K1,OR2W3,OR2T8,GPR148,OR14A2,OR11L1,OR2L8,OR2AK2,OR2L3,OR2M2,OR2T33,OR2M7,OR13G1
GO:0006891	intra-Golgi vesicle-mediated transport	-2.15231	4/34	NSF,GOSR1,GOSR2,RAB6D																					GO:0050906	31/542	26188,26245,26246,81061,81466,81469,81470,127059,127062,127064,127066,127074,127608,127617,254879,284521,284532,343169,343170,343171,343172,344561,388761,391189,391190,391191,391192,391194,391195,391196,441933	OR1C1,OR2M4,OR2L2,OR11H1,OR2L5,OR2G3,OR2G2,OR2M5,OR2M3,OR2T12,OR14C36,OR2T4,OR2AJ1,OR14L1P,OR2T6,OR2L13,OR14A16,OR6F1,OR14K1,OR2W3,OR2T8,GPR148,OR14A2,OR11L1,OR2L8,OR2AK2,OR2L3,OR2M2,OR2T33,OR2M7,OR13G1
GO:0021879	forebrain neuron differentiation	-2.05514	4/39	TBR1,OTP,FEZF2,SLC4A10																					GO:0051606	32/666	26188,26245,26246,63982,81061,81466,81469,81470,127059,127062,127064,127066,127074,127608,127617,254879,284521,284532,343169,343170,343171,343172,344561,388761,391189,391190,391191,391192,391194,391195,391196,441933	OR1C1,OR2M4,OR2L2,ANO3,OR11H1,OR2L5,OR2G3,OR2G2,OR2M5,OR2M3,OR2T12,OR14C36,OR2T4,OR2AJ1,OR14L1P,OR2T6,OR2L13,OR14A16,OR6F1,OR14K1,OR2W3,OR2T8,GPR148,OR14A2,OR11L1,OR2L8,OR2AK2,OR2L3,OR2M2,OR2T33,OR2M7,OR13G1
GO:0006182	cGMP biosynthetic process	-2.79002	3/11	GUCY1A2,NPPA,NPPB																					GO:0051673	6/12	1667,1668,1669,1670,1671,728358	DEFA1,DEFA3,DEFA4,DEFA5,DEFA6,DEFA1B
hsa05022	Pathways of neurodegeneration - multiple diseases	-3.18054	22/476	BAK1,CALML3,CAPN2,CHRM5,ITPR3,MAPK1,RYR3,TNFRSF1B,UBE2L3,WNT3,WNT9B,EIF2AK3,MFN2,TANK,PSMD14,DKK2,CALML5,IFT57,WDR41,DERL1,TUBA3E,TUBA3D																					GO:0031640	7/38	1667,1668,1669,1670,1671,55894,728358	DEFA1,DEFA3,DEFA4,DEFA5,DEFA6,DEFB103B,DEFA1B
GO:0070482	response to oxygen levels	-3.0142	17/325	CAPN2,CCN2,PTK2B,GUCY1A2,KCND2,SMAD3,MTHFR,NF1,PLOD1,SLC6A4,VEGFC,XRCC1,NPEPPS,SIRT1,AGTRAP,CPEB1,CCDC115																					GO:0035821	6/26	1667,1668,1669,1670,1671,728358	DEFA1,DEFA3,DEFA4,DEFA5,DEFA6,DEFA1B
GO:0051673	membrane disruption in other organism	-7.01549	6/12	DEFA1,DEFA3,DEFA4,DEFA5,DEFA6,DEFA1B																					GO:0002227	6/28	1667,1668,1669,1670,1671,728358	DEFA1,DEFA3,DEFA4,DEFA5,DEFA6,DEFA1B
hsa05168	Herpes simplex virus 1 infection	-4.0471	24/495	BAK1,ITGB3,ZNF45,ZNF221,ZNF222,ZNF155,ZNF180,ZNF223,ZNF224,ZNF225,ZNF226,ZNF227,ZNF112,ZNF229,ZNF230,ZNF235,EIF2AK3,ZNF234,ZNF285,ZNF479,ZNF404,ZNF284,ZNF233,ZNF716																					GO:0009620	8/62	578,1667,1668,1669,1670,1671,503841,728358	BAK1,DEFA1,DEFA3,DEFA4,DEFA5,DEFA6,DEFB106B,DEFA1B
GO:0050911	detection of chemical stimulus involved in sensory perception of smell	-8.97641	31/431	OR1C1,OR2M4,OR2L2,OR11H1,OR2L5,OR2G3,OR2G2,OR2M5,OR2M3,OR2T12,OR14C36,OR2T4,OR2AJ1,OR14L1P,OR2T6,OR2L13,OR14A16,OR6F1,OR14K1,OR2W3,OR2T8,GPR148,OR14A2,OR11L1,OR2L8,OR2AK2,OR2L3,OR2M2,OR2T33,OR2M7,OR13G1																					GO:0050829	9/87	1667,1668,1669,1670,1671,55894,503618,503841,728358	DEFA1,DEFA3,DEFA4,DEFA5,DEFA6,DEFB103B,DEFB104B,DEFB106B,DEFA1B
																									GO:0050832	7/51	1667,1668,1669,1670,1671,503841,728358	DEFA1,DEFA3,DEFA4,DEFA5,DEFA6,DEFB106B,DEFA1B
																									GO:0002385	6/37	1667,1668,1669,1670,1671,728358	DEFA1,DEFA3,DEFA4,DEFA5,DEFA6,DEFA1B
																									hsa04621	12/184	1667,1668,1669,1670,1671,3710,5594,9927,10010,55894,728358,100289462	DEFA1,DEFA3,DEFA4,DEFA5,DEFA6,ITPR3,MAPK1,MFN2,TANK,DEFB103B,DEFA1B,DEFB4B
																									GO:0002251	6/41	1667,1668,1669,1670,1671,728358	DEFA1,DEFA3,DEFA4,DEFA5,DEFA6,DEFA1B
																									GO:0050830	9/118	1667,1668,1669,1670,1671,55894,503618,503841,728358	DEFA1,DEFA3,DEFA4,DEFA5,DEFA6,DEFB103B,DEFB104B,DEFB106B,DEFA1B
																									hsa05150	8/96	1667,1668,1669,1670,1671,55894,728358,100289462	DEFA1,DEFA3,DEFA4,DEFA5,DEFA6,DEFB103B,DEFA1B,DEFB4B
																									GO:0061844	7/74	1667,1668,1669,1670,1671,10407,728358	DEFA1,DEFA3,DEFA4,DEFA5,DEFA6,SPAG11B,DEFA1B
																									GO:0001906	8/101	1075,1667,1668,1669,1670,1671,55894,728358	CTSC,DEFA1,DEFA3,DEFA4,DEFA5,DEFA6,DEFB103B,DEFA1B
																									GO:0019731	6/58	1667,1668,1669,1670,1671,728358	DEFA1,DEFA3,DEFA4,DEFA5,DEFA6,DEFA1B
																									GO:0071216	12/244	824,1667,1668,1669,1670,1671,4853,5594,7133,9451,84893,728358	CAPN2,DEFA1,DEFA3,DEFA4,DEFA5,DEFA6,NOTCH2,MAPK1,TNFRSF1B,EIF2AK3,FBH1,DEFA1B
																									hsa05202	10/193	578,860,1667,1668,1669,1670,1671,5079,8464,728358	BAK1,RUNX2,DEFA1,DEFA3,DEFA4,DEFA5,DEFA6,PAX5,SUPT3H,DEFA1B
																									GO:0051873	4/26	1667,1670,55894,728358	DEFA1,DEFA5,DEFB103B,DEFA1B
																									GO:0019730	7/115	1667,1668,1669,1670,1671,10407,728358	DEFA1,DEFA3,DEFA4,DEFA5,DEFA6,SPAG11B,DEFA1B
																									GO:0071222	9/205	824,1667,1668,1669,1670,1671,5594,7133,728358	CAPN2,DEFA1,DEFA3,DEFA4,DEFA5,DEFA6,MAPK1,TNFRSF1B,DEFA1B
																									GO:0030520	3/22	1667,1668,728358	DEFA1,DEFA3,DEFA1B
																									GO:0071396	16/528	824,1667,1668,1669,1670,1671,2185,3667,5594,6532,7133,7332,7473,7484,503618,728358	CAPN2,DEFA1,DEFA3,DEFA4,DEFA5,DEFA6,PTK2B,IRS1,MAPK1,SLC6A4,TNFRSF1B,UBE2L3,WNT3,WNT9B,DEFB104B,DEFA1B
																									GO:0071219	9/217	824,1667,1668,1669,1670,1671,5594,7133,728358	CAPN2,DEFA1,DEFA3,DEFA4,DEFA5,DEFA6,MAPK1,TNFRSF1B,DEFA1B
																									GO:0042742	12/363	1667,1668,1669,1670,1671,4853,10407,55894,503618,503841,504180,728358	DEFA1,DEFA3,DEFA4,DEFA5,DEFA6,NOTCH2,SPAG11B,DEFB103B,DEFB104B,DEFB106B,DEFB105B,DEFA1B
																									hsa05168	24/495	578,3690,7596,7638,7673,7711,7733,7766,7767,7768,7769,7770,7771,7772,7773,9310,9451,10780,26974,90827,342908,342909,353355,441234	BAK1,ITGB3,ZNF45,ZNF221,ZNF222,ZNF155,ZNF180,ZNF223,ZNF224,ZNF225,ZNF226,ZNF227,ZNF112,ZNF229,ZNF230,ZNF235,EIF2AK3,ZNF234,ZNF285,ZNF479,ZNF404,ZNF284,ZNF233,ZNF716
																									hsa05022	22/476	578,810,824,1133,3710,5594,6263,7133,7332,7473,7484,9451,9927,10010,10213,27123,51806,55081,55255,79139,112714,113457	BAK1,CALML3,CAPN2,CHRM5,ITPR3,MAPK1,RYR3,TNFRSF1B,UBE2L3,WNT3,WNT9B,EIF2AK3,MFN2,TANK,PSMD14,DKK2,CALML5,IFT57,WDR41,DERL1,TUBA3E,TUBA3D
																									hsa04371	9/139	185,810,1490,3710,4088,4635,5594,6263,51806	AGTR1,CALML3,CCN2,ITPR3,SMAD3,MYL4,MAPK1,RYR3,CALML5
																									hsa05010	15/384	810,824,1133,3667,3710,5594,6263,7473,7484,9451,10213,27123,51806,112714,113457	CALML3,CAPN2,CHRM5,IRS1,ITPR3,MAPK1,RYR3,WNT3,WNT9B,EIF2AK3,PSMD14,DKK2,CALML5,TUBA3E,TUBA3D
																									hsa04924	6/69	185,810,2977,3710,4878,51806	AGTR1,CALML3,GUCY1A2,ITPR3,NPPA,CALML5
																									hsa04713	7/97	810,2977,3710,4544,5594,6263,51806	CALML3,GUCY1A2,ITPR3,MTNR1B,MAPK1,RYR3,CALML5
																									hsa04022	9/167	185,810,2977,3667,3710,4878,4879,5594,51806	AGTR1,CALML3,GUCY1A2,IRS1,ITPR3,NPPA,NPPB,MAPK1,CALML5
																									hsa04270	8/134	185,810,2977,3710,4878,4879,5594,51806	AGTR1,CALML3,GUCY1A2,ITPR3,NPPA,NPPB,MAPK1,CALML5
																									hsa04210	8/136	578,824,1075,3710,5594,9451,112714,113457	BAK1,CAPN2,CTSC,ITPR3,MAPK1,EIF2AK3,TUBA3E,TUBA3D
																									hsa04540	6/88	2977,3710,5594,5607,112714,113457	GUCY1A2,ITPR3,MAPK1,MAP2K5,TUBA3E,TUBA3D
																									hsa04921	8/154	810,2977,3710,4878,5594,5607,6263,51806	CALML3,GUCY1A2,ITPR3,NPPA,MAPK1,MAP2K5,RYR3,CALML5
																									hsa04970	6/92	810,2977,3710,3783,6263,51806	CALML3,GUCY1A2,ITPR3,KCNN4,RYR3,CALML5
																									hsa04114	7/131	810,996,3710,5594,10393,51806,64506	CALML3,CDC27,ITPR3,MAPK1,ANAPC10,CALML5,CPEB1
																									hsa05012	10/266	810,3710,6263,7332,9451,9927,10213,51806,112714,113457	CALML3,ITPR3,RYR3,UBE2L3,EIF2AK3,MFN2,PSMD14,CALML5,TUBA3E,TUBA3D
																									hsa04218	7/156	810,824,3710,4088,5594,23411,51806	CALML3,CAPN2,ITPR3,SMAD3,MAPK1,SIRT1,CALML5
																									GO:0070482	17/325	824,1490,2185,2977,3751,4088,4524,4763,5351,6532,7424,7515,9520,23411,57085,64506,84317	CAPN2,CCN2,PTK2B,GUCY1A2,KCND2,SMAD3,MTHFR,NF1,PLOD1,SLC6A4,VEGFC,XRCC1,NPEPPS,SIRT1,AGTRAP,CPEB1,CCDC115
																									GO:0036293	15/297	824,1490,2185,3751,4088,4524,4763,5351,6532,7424,7515,9520,23411,57085,64506	CAPN2,CCN2,PTK2B,KCND2,SMAD3,MTHFR,NF1,PLOD1,SLC6A4,VEGFC,XRCC1,NPEPPS,SIRT1,AGTRAP,CPEB1
																									GO:0001666	14/284	824,2185,3751,4088,4524,4763,5351,6532,7424,7515,9520,23411,57085,64506	CAPN2,PTK2B,KCND2,SMAD3,MTHFR,NF1,PLOD1,SLC6A4,VEGFC,XRCC1,NPEPPS,SIRT1,AGTRAP,CPEB1
																									GO:0045862	15/372	578,1075,1191,1285,1490,2185,4088,7133,9451,9647,10010,10213,23411,55081,84236	BAK1,CTSC,CLU,COL4A3,CCN2,PTK2B,SMAD3,TNFRSF1B,EIF2AK3,PPM1F,TANK,PSMD14,SIRT1,IFT57,RHBDD1
																									GO:0043280	8/125	578,1285,1490,4088,9451,9647,23411,55081	BAK1,COL4A3,CCN2,SMAD3,EIF2AK3,PPM1F,SIRT1,IFT57
																									GO:0010952	10/194	578,1285,1490,4088,9451,9647,10010,10213,23411,55081	BAK1,COL4A3,CCN2,SMAD3,EIF2AK3,PPM1F,TANK,PSMD14,SIRT1,IFT57
																									GO:0043281	10/205	578,1285,1490,4088,5329,5607,9451,9647,23411,55081	BAK1,COL4A3,CCN2,SMAD3,PLAUR,MAP2K5,EIF2AK3,PPM1F,SIRT1,IFT57
																									GO:0051345	19/589	185,578,1285,1490,2185,4088,4763,9451,9647,10010,10213,23411,55081,55255,55531,55803,93627,116984,129049	AGTR1,BAK1,COL4A3,CCN2,PTK2B,SMAD3,NF1,EIF2AK3,PPM1F,TANK,PSMD14,SIRT1,IFT57,WDR41,ELMOD1,ADAP2,TBCK,ARAP2,SGSM1
																									GO:0010950	9/174	578,1285,1490,4088,9451,9647,10213,23411,55081	BAK1,COL4A3,CCN2,SMAD3,EIF2AK3,PPM1F,PSMD14,SIRT1,IFT57
																									GO:2001056	8/143	578,1285,1490,4088,9451,9647,23411,55081	BAK1,COL4A3,CCN2,SMAD3,EIF2AK3,PPM1F,SIRT1,IFT57
																									GO:2000116	10/235	578,1285,1490,4088,5329,5607,9451,9647,23411,55081	BAK1,COL4A3,CCN2,SMAD3,PLAUR,MAP2K5,EIF2AK3,PPM1F,SIRT1,IFT57
																									GO:0006919	5/77	578,1285,4088,9451,55081	BAK1,COL4A3,SMAD3,EIF2AK3,IFT57
																									GO:0035270	6/127	578,4088,4763,5594,9451,23440	BAK1,SMAD3,NF1,MAPK1,EIF2AK3,OTP
																									GO:0071073	3/10	824,23682,221395	CAPN2,RAB38,ADGRF5
																									GO:1903727	3/15	824,23682,221395	CAPN2,RAB38,ADGRF5
																									GO:1903725	4/37	824,1133,23682,221395	CAPN2,CHRM5,RAB38,ADGRF5
																									GO:0071071	3/18	824,23682,221395	CAPN2,RAB38,ADGRF5
																									GO:0043009	21/643	824,860,4088,4524,4763,4853,5079,5594,5932,7020,7484,9927,23242,26469,54892,55081,55112,56006,84081,84700,221395	CAPN2,RUNX2,SMAD3,MTHFR,NF1,NOTCH2,PAX5,MAPK1,RBBP8,TFAP2A,WNT9B,MFN2,COBL,PTPN18,NCAPG2,IFT57,DYNC2I1,SMG9,NSRP1,MYO18B,ADGRF5
																									GO:0048701	5/46	860,4088,5079,7020,7484	RUNX2,SMAD3,PAX5,TFAP2A,WNT9B
																									GO:0009792	21/665	824,860,4088,4524,4763,4853,5079,5594,5932,7020,7484,9927,23242,26469,54892,55081,55112,56006,84081,84700,221395	CAPN2,RUNX2,SMAD3,MTHFR,NF1,NOTCH2,PAX5,MAPK1,RBBP8,TFAP2A,WNT9B,MFN2,COBL,PTPN18,NCAPG2,IFT57,DYNC2I1,SMG9,NSRP1,MYO18B,ADGRF5
																									GO:0048705	10/224	860,1490,2690,4088,5079,7020,7484,9249,55112,64399	RUNX2,CCN2,GHR,SMAD3,PAX5,TFAP2A,WNT9B,DHRS3,DYNC2I1,HHIP
																									GO:0048704	6/94	860,4088,5079,7020,7484,55112	RUNX2,SMAD3,PAX5,TFAP2A,WNT9B,DYNC2I1
																									GO:1904888	5/73	860,4088,5079,7020,7484	RUNX2,SMAD3,PAX5,TFAP2A,WNT9B
																									GO:0048598	17/582	860,3690,3899,4088,4524,4853,5079,5594,7020,7424,7473,7484,7545,23242,55081,55112,55997	RUNX2,ITGB3,AFF3,SMAD3,MTHFR,NOTCH2,PAX5,MAPK1,TFAP2A,VEGFC,WNT3,WNT9B,ZIC1,COBL,IFT57,DYNC2I1,CFC1
																									GO:0030278	6/122	860,2185,4088,5594,7020,9249	RUNX2,PTK2B,SMAD3,MAPK1,TFAP2A,DHRS3
																									GO:0048562	10/292	860,4088,4853,5079,5594,7020,7484,7545,55081,55112	RUNX2,SMAD3,NOTCH2,PAX5,MAPK1,TFAP2A,WNT9B,ZIC1,IFT57,DYNC2I1
																									GO:0001701	12/387	824,4088,4853,5594,5932,7484,9927,26469,54892,56006,84081,84700	CAPN2,SMAD3,NOTCH2,MAPK1,RBBP8,WNT9B,MFN2,PTPN18,NCAPG2,SMG9,NSRP1,MYO18B
																									GO:0048706	6/128	860,4088,5079,7020,7484,55112	RUNX2,SMAD3,PAX5,TFAP2A,WNT9B,DYNC2I1
																									GO:0014009	4/25	1191,2185,4763,7424	CLU,PTK2B,NF1,VEGFC
																									GO:1902692	4/40	4763,7424,23440,407738	NF1,VEGFC,OTP,TAFA1
																									GO:2000177	5/90	4763,6532,7424,23440,407738	NF1,SLC6A4,VEGFC,OTP,TAFA1
																									GO:0000209	11/228	642,996,7332,9520,9666,10393,23219,23759,25893,26272,84282	BLMH,CDC27,UBE2L3,NPEPPS,DZIP3,ANAPC10,FBXO28,PPIL2,TRIM58,FBXO4,RNF135
																									GO:0030163	23/748	824,996,1075,1191,7332,10213,10393,23411,23753,25893,26091,26272,51028,55872,64854,79139,80232,84236,84317,132671,343070,401447,440561	CAPN2,CDC27,CTSC,CLU,UBE2L3,PSMD14,ANAPC10,SIRT1,SDF2L1,TRIM58,HERC4,FBXO4,VPS36,PBK,USP46,DERL1,WDR26,RHBDD1,CCDC115,SPATA18,PRAMEF9,USP17L1,PRAMEF6
																									GO:0016567	21/680	642,996,7332,9440,9520,9666,10393,23087,23219,23411,23759,25893,26091,26272,53339,79754,84282,84893,164832,343070,440561	BLMH,CDC27,UBE2L3,MED17,NPEPPS,DZIP3,ANAPC10,TRIM35,FBXO28,SIRT1,PPIL2,TRIM58,HERC4,FBXO4,BTBD1,ASB13,RNF135,FBH1,LONRF2,PRAMEF9,PRAMEF6
																									GO:0051603	20/642	824,996,1075,7332,10213,10393,23411,23753,25893,26091,26272,51028,55872,64854,79139,80232,84236,343070,401447,440561	CAPN2,CDC27,CTSC,UBE2L3,PSMD14,ANAPC10,SIRT1,SDF2L1,TRIM58,HERC4,FBXO4,VPS36,PBK,USP46,DERL1,WDR26,RHBDD1,PRAMEF9,USP17L1,PRAMEF6
																									GO:0032446	22/749	642,996,7332,9440,9520,9666,10393,23087,23142,23219,23411,23759,25893,26091,26272,53339,79754,84282,84893,164832,343070,440561	BLMH,CDC27,UBE2L3,MED17,NPEPPS,DZIP3,ANAPC10,TRIM35,DCUN1D4,FBXO28,SIRT1,PPIL2,TRIM58,HERC4,FBXO4,BTBD1,ASB13,RNF135,FBH1,LONRF2,PRAMEF9,PRAMEF6
																									GO:0043632	17/593	996,7332,10213,10393,23411,25893,26091,26272,51028,55872,64854,79139,80232,84186,343070,401447,440561	CDC27,UBE2L3,PSMD14,ANAPC10,SIRT1,TRIM58,HERC4,FBXO4,VPS36,PBK,USP46,DERL1,WDR26,ZCCHC7,PRAMEF9,USP17L1,PRAMEF6
																									GO:0010498	12/376	996,10213,10393,23411,23753,26272,55872,79139,80232,84236,343070,440561	CDC27,PSMD14,ANAPC10,SIRT1,SDF2L1,FBXO4,PBK,DERL1,WDR26,RHBDD1,PRAMEF9,PRAMEF6
																									GO:0006511	16/571	996,7332,10213,10393,23411,25893,26091,26272,51028,55872,64854,79139,80232,343070,401447,440561	CDC27,UBE2L3,PSMD14,ANAPC10,SIRT1,TRIM58,HERC4,FBXO4,VPS36,PBK,USP46,DERL1,WDR26,PRAMEF9,USP17L1,PRAMEF6
																									GO:0044265	20/779	996,7332,10213,10393,22882,23411,25893,26091,26272,51028,55872,56006,64854,79139,80232,84186,84893,343070,401447,440561	CDC27,UBE2L3,PSMD14,ANAPC10,ZHX2,SIRT1,TRIM58,HERC4,FBXO4,VPS36,PBK,SMG9,USP46,DERL1,WDR26,ZCCHC7,FBH1,PRAMEF9,USP17L1,PRAMEF6
																									GO:0019941	16/581	996,7332,10213,10393,23411,25893,26091,26272,51028,55872,64854,79139,80232,343070,401447,440561	CDC27,UBE2L3,PSMD14,ANAPC10,SIRT1,TRIM58,HERC4,FBXO4,VPS36,PBK,USP46,DERL1,WDR26,PRAMEF9,USP17L1,PRAMEF6
																									GO:0006182	3/11	2977,4878,4879	GUCY1A2,NPPA,NPPB
																									GO:0046068	3/16	2977,4878,4879	GUCY1A2,NPPA,NPPB
																									GO:0009190	3/22	2977,4878,4879	GUCY1A2,NPPA,NPPB
																									GO:0052652	3/22	2977,4878,4879	GUCY1A2,NPPA,NPPB
																									GO:0019934	3/27	2977,4878,4879	GUCY1A2,NPPA,NPPB
																									GO:1902667	3/12	10716,55079,220202	TBR1,FEZF2,ATOH7
																									GO:0021879	4/39	10716,23440,55079,57282	TBR1,OTP,FEZF2,SLC4A10
																									GO:0021761	6/111	4763,7515,7545,10716,23440,55079	NF1,XRCC1,ZIC1,TBR1,OTP,FEZF2
																									GO:0021872	4/50	10716,23440,55079,57282	TBR1,OTP,FEZF2,SLC4A10
																									GO:0031648	5/48	8293,23411,26272,79139,728492	SERF1A,SIRT1,FBXO4,DERL1,SERF1B
																									GO:0043010	13/329	578,1415,1417,4088,4544,4763,4853,7020,7484,9927,22882,55714,220202	BAK1,CRYBB2,CRYBB3,SMAD3,MTNR1B,NF1,NOTCH2,TFAP2A,WNT9B,MFN2,ZHX2,TENM3,ATOH7
																									GO:0001654	14/377	578,1415,1417,4088,4544,4763,4853,7020,7484,9927,22882,55714,56006,220202	BAK1,CRYBB2,CRYBB3,SMAD3,MTNR1B,NF1,NOTCH2,TFAP2A,WNT9B,MFN2,ZHX2,TENM3,SMG9,ATOH7
																									GO:0150063	14/381	578,1415,1417,4088,4544,4763,4853,7020,7484,9927,22882,55714,56006,220202	BAK1,CRYBB2,CRYBB3,SMAD3,MTNR1B,NF1,NOTCH2,TFAP2A,WNT9B,MFN2,ZHX2,TENM3,SMG9,ATOH7
																									GO:0048880	14/387	578,1415,1417,4088,4544,4763,4853,7020,7484,9927,22882,55714,56006,220202	BAK1,CRYBB2,CRYBB3,SMAD3,MTNR1B,NF1,NOTCH2,TFAP2A,WNT9B,MFN2,ZHX2,TENM3,SMG9,ATOH7
																									GO:0048593	7/129	578,4763,4853,7020,9927,22882,55714	BAK1,NF1,NOTCH2,TFAP2A,MFN2,ZHX2,TENM3
																									GO:0007423	16/563	578,1415,1417,4088,4544,4763,4853,5594,7020,7484,7545,9927,22882,55714,56006,220202	BAK1,CRYBB2,CRYBB3,SMAD3,MTNR1B,NF1,NOTCH2,MAPK1,TFAP2A,WNT9B,ZIC1,MFN2,ZHX2,TENM3,SMG9,ATOH7
																									GO:0048592	7/158	578,4763,4853,7020,9927,22882,55714	BAK1,NF1,NOTCH2,TFAP2A,MFN2,ZHX2,TENM3
																									GO:0001954	5/56	2185,3690,4088,9647,56477	PTK2B,ITGB3,SMAD3,PPM1F,CCL28
																									GO:0051496	4/52	961,1490,4088,9647	CD47,CCN2,SMAD3,PPM1F
																									GO:0001952	6/125	2185,3690,4088,4763,9647,56477	PTK2B,ITGB3,SMAD3,NF1,PPM1F,CCL28
																									GO:0006891	4/34	4905,9527,9570,150786	NSF,GOSR1,GOSR2,RAB6D
																									GO:0048284	6/125	578,9527,9554,9570,9927,54734	BAK1,GOSR1,SEC22B,GOSR2,MFN2,RAB39A
																									GO:0045596	21/718	2185,3690,4088,4763,5594,6532,7424,7473,22882,23411,55079,65121,65122,343070,343071,390999,400735,440560,440561,441873,101929983	PTK2B,ITGB3,SMAD3,NF1,MAPK1,SLC6A4,VEGFC,WNT3,ZHX2,SIRT1,FEZF2,PRAMEF1,PRAMEF2,PRAMEF9,PRAMEF10,PRAMEF12,PRAMEF4,PRAMEF11,PRAMEF6,PRAMEF25,PRAMEF27
																									GO:0050920	10/230	2185,4088,5594,7424,7473,7941,9647,10716,55079,220202	PTK2B,SMAD3,MAPK1,VEGFC,WNT3,PLA2G7,PPM1F,TBR1,FEZF2,ATOH7
																									GO:0048009	3/17	2690,3667,9451	GHR,IRS1,EIF2AK3
																									GO:0031645	3/19	1075,4544,9451	CTSC,MTNR1B,EIF2AK3
																									GO:0007167	19/636	860,1285,1490,2185,2615,2690,3667,3690,4088,4853,4878,4879,5594,7424,9451,23411,55997,84985,401474	RUNX2,COL4A3,CCN2,PTK2B,LRRC32,GHR,IRS1,ITGB3,SMAD3,NOTCH2,NPPA,NPPB,MAPK1,VEGFC,EIF2AK3,SIRT1,CFC1,FAM83A,SAMD12
																									GO:0008283	19/698	578,860,1191,1490,2185,3559,4763,4853,5594,7332,7424,7473,23440,26272,54892,55081,64399,84985,93627	BAK1,RUNX2,CLU,CCN2,PTK2B,IL2RA,NF1,NOTCH2,MAPK1,UBE2L3,VEGFC,WNT3,OTP,FBXO4,NCAPG2,IFT57,HHIP,FAM83A,TBCK
																									GO:0035239	18/670	578,1490,2185,3690,4088,4524,4763,4853,7424,7484,9255,9451,23242,23411,55081,64399,84700,221395	BAK1,CCN2,PTK2B,ITGB3,SMAD3,MTHFR,NF1,NOTCH2,VEGFC,WNT9B,AIMP1,EIF2AK3,COBL,SIRT1,IFT57,HHIP,MYO18B,ADGRF5
																									GO:0001944	15/528	578,1490,2185,3690,4763,4853,5594,6443,7424,9255,9451,23411,55997,84700,221395	BAK1,CCN2,PTK2B,ITGB3,NF1,NOTCH2,MAPK1,SGCB,VEGFC,AIMP1,EIF2AK3,SIRT1,CFC1,MYO18B,ADGRF5
																									GO:0090287	11/338	860,3690,4088,4853,7424,23411,64081,64399,65997,199731,390598	RUNX2,ITGB3,SMAD3,NOTCH2,VEGFC,SIRT1,PBLD,HHIP,RASL11B,CADM4,SKOR1
																									GO:0007044	4/39	2185,3690,55901,123720	PTK2B,ITGB3,THSD1,WHAMM
																									GO:0150115	4/40	2185,3690,55901,123720	PTK2B,ITGB3,THSD1,WHAMM

## Sheet: GOM-specific HS TADs
Table S15. Functional enrichment for genes in AT-specific HS TADs
Term	Description	LogP	InTerm_InList	Symbols																					Term	InTerm_InList	Genes	Symbols
GO:0001952	regulation of cell-matrix adhesion	-2.43121	12/125	BST1,DMTN,EPHA3,MMP12,MYF5,MYOC,SERPINE1,FAM107A,POLDIP2,GREM1,MINK1,FMN1																					GO:0050911	57/431	23538,79290,79324,79339,79345,79473,81282,81285,81341,119678,119679,119682,119687,119692,119694,119695,143502,143503,219952,219954,219956,219957,219958,219959,219960,219965,219968,256892,282763,283111,283694,340980,344561,387748,390037,390038,390054,390058,390059,390061,390066,390067,390072,390073,390075,390077,390078,390079,390081,390082,390190,390191,390538,401665,401666,401667,441608	OR52A1,OR13A1,OR51G1,OR51B4,OR51B2,OR52N1,OR51G2,OR51E2,OR10W1,OR52E2,OR52J3,OR51L1,OR51A7,OR51S1,OR51F2,OR52R1,OR52I2,OR51E1,OR6Q1,OR9I1,OR9Q1,OR9Q2,OR1S2,OR1S1,OR10Q1,OR5B17,OR5B21,OR51F1,OR51B5,OR51V1,OR4N4,OR52B6,GPR148,OR56B1,OR52I1,OR51D1,OR52A5,OR51B6,OR51M1,OR51Q1,OR52D1,OR52H1,OR52N4,OR56B2P,OR52N5,OR52N2,OR52E6,OR52E8,OR52E4,OR52E5,OR5B2,OR5B12,OR4M2,OR51T1,OR51A4,OR51A2,OR5B3
GO:0032695	negative regulation of interleukin-12 production	-2.22851	4/19	ARRB2|C1QBP|SLAMF1|TIGIT																					GO:0050906	63/542	409,6323,8989,10893,23538,51761,79290,79324,79339,79345,79473,81282,81285,81341,119678,119679,119682,119687,119692,119694,119695,143502,143503,219952,219954,219956,219957,219958,219959,219960,219965,219968,256892,282763,283111,283694,340980,344561,387748,388531,390037,390038,390054,390058,390059,390061,390066,390067,390072,390073,390075,390077,390078,390079,390081,390082,390190,390191,390538,4016…	ARRB2,SCN1A,TRPA1,MMP24,OR52A1,ATP8A2,OR13A1,OR51G1,OR51B4,OR51B2,OR52N1,OR51G2,OR51E2,OR10W1,OR52E2,OR52J3,OR51L1,OR51A7,OR51S1,OR51F2,OR52R1,OR52I2,OR51E1,OR6Q1,OR9I1,OR9Q1,OR9Q2,OR1S2,OR1S1,OR10Q1,OR5B17,OR5B21,OR51F1,OR51B5,OR51V1,OR4N4,OR52B6,GPR148,OR56B1,RGS9BP,OR52I1,OR51D1,OR52A5,OR51B6,OR51M1,OR51Q1,OR52D1,OR52H1,OR52N4,OR56B2P,OR52N5,OR52N2,OR52E6,OR52E8,OR52E4,OR52E5,OR5B2,OR5B12,OR4M…
GO:0015671	oxygen transport	-4.71955	5/16	HBB,HBD,HBE1,HBG1,HBG2																					hsa04740	56/439	409,23538,79290,79324,79339,79345,79473,81282,81285,81341,119678,119679,119682,119687,119692,119694,119695,143502,143503,219952,219954,219956,219957,219958,219959,219960,219965,219968,256892,282763,283111,283694,340980,387748,390037,390038,390054,390058,390059,390061,390066,390067,390072,390075,390077,390078,390079,390081,390082,390190,390191,390538,401665,401666,401667,441608	ARRB2,OR52A1,OR13A1,OR51G1,OR51B4,OR51B2,OR52N1,OR51G2,OR51E2,OR10W1,OR52E2,OR52J3,OR51L1,OR51A7,OR51S1,OR51F2,OR52R1,OR52I2,OR51E1,OR6Q1,OR9I1,OR9Q1,OR9Q2,OR1S2,OR1S1,OR10Q1,OR5B17,OR5B21,OR51F1,OR51B5,OR51V1,OR4N4,OR52B6,OR56B1,OR52I1,OR51D1,OR52A5,OR51B6,OR51M1,OR51Q1,OR52D1,OR52H1,OR52N4,OR52N5,OR52N2,OR52E6,OR52E8,OR52E4,OR52E5,OR5B2,OR5B12,OR4M2,OR51T1,OR51A4,OR51A2,OR5B3
GO:0030574	collagen catabolic process	-4.66759	9/41	MMP1,MMP3,MMP8,MMP10,MMP12,MMP13,MMP24,MMP26,MMP27																					GO:0007608	57/457	23538,79290,79324,79339,79345,79473,81282,81285,81341,119678,119679,119682,119687,119692,119694,119695,143502,143503,219952,219954,219956,219957,219958,219959,219960,219965,219968,256892,282763,283111,283694,340980,344561,387748,390037,390038,390054,390058,390059,390061,390066,390067,390072,390073,390075,390077,390078,390079,390081,390082,390190,390191,390538,401665,401666,401667,441608	OR52A1,OR13A1,OR51G1,OR51B4,OR51B2,OR52N1,OR51G2,OR51E2,OR10W1,OR52E2,OR52J3,OR51L1,OR51A7,OR51S1,OR51F2,OR52R1,OR52I2,OR51E1,OR6Q1,OR9I1,OR9Q1,OR9Q2,OR1S2,OR1S1,OR10Q1,OR5B17,OR5B21,OR51F1,OR51B5,OR51V1,OR4N4,OR52B6,GPR148,OR56B1,OR52I1,OR51D1,OR52A5,OR51B6,OR51M1,OR51Q1,OR52D1,OR52H1,OR52N4,OR56B2P,OR52N5,OR52N2,OR52E6,OR52E8,OR52E4,OR52E5,OR5B2,OR5B12,OR4M2,OR51T1,OR51A4,OR51A2,OR5B3
GO:0071626	mastication	-4.05107	3/3	NEUROG1,DCANP1,TIFAB																					GO:0050907	58/477	8989,23538,79290,79324,79339,79345,79473,81282,81285,81341,119678,119679,119682,119687,119692,119694,119695,143502,143503,219952,219954,219956,219957,219958,219959,219960,219965,219968,256892,282763,283111,283694,340980,344561,387748,390037,390038,390054,390058,390059,390061,390066,390067,390072,390073,390075,390077,390078,390079,390081,390082,390190,390191,390538,401665,401666,401667,441608	TRPA1,OR52A1,OR13A1,OR51G1,OR51B4,OR51B2,OR52N1,OR51G2,OR51E2,OR10W1,OR52E2,OR52J3,OR51L1,OR51A7,OR51S1,OR51F2,OR52R1,OR52I2,OR51E1,OR6Q1,OR9I1,OR9Q1,OR9Q2,OR1S2,OR1S1,OR10Q1,OR5B17,OR5B21,OR51F1,OR51B5,OR51V1,OR4N4,OR52B6,GPR148,OR56B1,OR52I1,OR51D1,OR52A5,OR51B6,OR51M1,OR51Q1,OR52D1,OR52H1,OR52N4,OR56B2P,OR52N5,OR52N2,OR52E6,OR52E8,OR52E4,OR52E5,OR5B2,OR5B12,OR4M2,OR51T1,OR51A4,OR51A2,OR5B3
GO:0006879	cellular iron ion homeostasis	-2.09487	7/64	ACO1|ATP6V1A|GDF2|NCOA4|SLC39A14|TMEM199|HJV																					GO:0009593	58/511	8989,23538,79290,79324,79339,79345,79473,81282,81285,81341,119678,119679,119682,119687,119692,119694,119695,143502,143503,219952,219954,219956,219957,219958,219959,219960,219965,219968,256892,282763,283111,283694,340980,344561,387748,390037,390038,390054,390058,390059,390061,390066,390067,390072,390073,390075,390077,390078,390079,390081,390082,390190,390191,390538,401665,401666,401667,441608	TRPA1,OR52A1,OR13A1,OR51G1,OR51B4,OR51B2,OR52N1,OR51G2,OR51E2,OR10W1,OR52E2,OR52J3,OR51L1,OR51A7,OR51S1,OR51F2,OR52R1,OR52I2,OR51E1,OR6Q1,OR9I1,OR9Q1,OR9Q2,OR1S2,OR1S1,OR10Q1,OR5B17,OR5B21,OR51F1,OR51B5,OR51V1,OR4N4,OR52B6,GPR148,OR56B1,OR52I1,OR51D1,OR52A5,OR51B6,OR51M1,OR51Q1,OR52D1,OR52H1,OR52N4,OR56B2P,OR52N5,OR52N2,OR52E6,OR52E8,OR52E4,OR52E5,OR5B2,OR5B12,OR4M2,OR51T1,OR51A4,OR51A2,OR5B3
GO:0033002	muscle cell proliferation	-2.22851	4/17	NKX2-5|TENM4|POLDIP2|MEGF10																					GO:0007606	59/537	5024,8989,23538,79290,79324,79339,79345,79473,81282,81285,81341,119678,119679,119682,119687,119692,119694,119695,143502,143503,219952,219954,219956,219957,219958,219959,219960,219965,219968,256892,282763,283111,283694,340980,344561,387748,390037,390038,390054,390058,390059,390061,390066,390067,390072,390073,390075,390077,390078,390079,390081,390082,390190,390191,390538,401665,401666,401667,441608	P2RX3,TRPA1,OR52A1,OR13A1,OR51G1,OR51B4,OR51B2,OR52N1,OR51G2,OR51E2,OR10W1,OR52E2,OR52J3,OR51L1,OR51A7,OR51S1,OR51F2,OR52R1,OR52I2,OR51E1,OR6Q1,OR9I1,OR9Q1,OR9Q2,OR1S2,OR1S1,OR10Q1,OR5B17,OR5B21,OR51F1,OR51B5,OR51V1,OR4N4,OR52B6,GPR148,OR56B1,OR52I1,OR51D1,OR52A5,OR51B6,OR51M1,OR51Q1,OR52D1,OR52H1,OR52N4,OR56B2P,OR52N5,OR52N2,OR52E6,OR52E8,OR52E4,OR52E5,OR5B2,OR5B12,OR4M2,OR51T1,OR51A4,OR51A2,OR5…
GO:0001819	positive regulation of cytokine production	-2.35581	32/486	APOA2,POLR3D,RUNX1,CEBPG,FCER1G,GDF2,HSPB1,IFNG,LY9,MMP8,MMP12,NOS2,SERPINE1,PRG2,SLAMF1,ZP3,CD84,CD83,PRG3,POLR3C,CD160,PLA2R1,RIGI,ZBTB20,CD244,DHX33,TRPV4,TRIM56,SLAMF6,TRIM6,TIGIT,SCIMP																					GO:0051606	64/666	409,6323,8989,9094,10893,23538,51761,79290,79324,79339,79345,79473,81282,81285,81341,119678,119679,119682,119687,119692,119694,119695,143502,143503,219952,219954,219956,219957,219958,219959,219960,219965,219968,256892,282763,283111,283694,340980,344561,387748,388531,390037,390038,390054,390058,390059,390061,390066,390067,390072,390073,390075,390077,390078,390079,390081,390082,390190,390191,390538…	ARRB2,SCN1A,TRPA1,UNC119,MMP24,OR52A1,ATP8A2,OR13A1,OR51G1,OR51B4,OR51B2,OR52N1,OR51G2,OR51E2,OR10W1,OR52E2,OR52J3,OR51L1,OR51A7,OR51S1,OR51F2,OR52R1,OR52I2,OR51E1,OR6Q1,OR9I1,OR9Q1,OR9Q2,OR1S2,OR1S1,OR10Q1,OR5B17,OR5B21,OR51F1,OR51B5,OR51V1,OR4N4,OR52B6,GPR148,OR56B1,RGS9BP,OR52I1,OR51D1,OR52A5,OR51B6,OR51M1,OR51Q1,OR52D1,OR52H1,OR52N4,OR56B2P,OR52N5,OR52N2,OR52E6,OR52E8,OR52E4,OR52E5,OR5B2,OR5B…
GO:0042693	muscle cell fate commitment	-2.22851	4/17	NKX2-5,MYF5,MYF6,TBX1																					GO:0030574	9/41	4312,4314,4317,4319,4321,4322,10893,56547,64066	MMP1,MMP3,MMP8,MMP10,MMP12,MMP13,MMP24,MMP26,MMP27
GO:1905446	regulation of mitochondrial ATP synthesis coupled electron transport	-2.79418	3/7	CCNB1,GHITM,DNAJC15																					GO:0032963	10/62	4312,4314,4317,4319,4321,4322,8985,10893,56547,64066	MMP1,MMP3,MMP8,MMP10,MMP12,MMP13,PLOD3,MMP24,MMP26,MMP27
GO:0030150	protein import into mitochondrial matrix	-2.22851	4/20	DNAJC15|TOMM40L|ROMO1|TIMM23																					GO:0022617	7/46	4312,4314,4317,4319,4321,4322,9507	MMP1,MMP3,MMP8,MMP10,MMP12,MMP13,ADAMTS4
GO:0007271	synaptic transmission, cholinergic	-2.51953	5/26	ACHE,CHRNB3,CHRNE,CHRNA6,CHRFAM7A																					GO:0030198	16/274	649,4312,4314,4317,4319,4321,4322,4617,7448,8985,9507,10893,26585,56547,64066,64094	BMP1,MMP1,MMP3,MMP8,MMP10,MMP12,MMP13,MYF5,VTN,PLOD3,ADAMTS4,MMP24,GREM1,MMP26,MMP27,SMOC2
GO:0051155	positive regulation of striated muscle cell differentiation	-2.62333	6/53	ARRB2,EFNB2,MYF5,MYF6,TBX1,SMYD1																					GO:0043062	16/275	649,4312,4314,4317,4319,4321,4322,4617,7448,8985,9507,10893,26585,56547,64066,64094	BMP1,MMP1,MMP3,MMP8,MMP10,MMP12,MMP13,MYF5,VTN,PLOD3,ADAMTS4,MMP24,GREM1,MMP26,MMP27,SMOC2
GO:0016559	peroxisome fission	-2.21477	3/10	PEX11B|ACOT8|FIS1																					GO:0045229	16/277	649,4312,4314,4317,4319,4321,4322,4617,7448,8985,9507,10893,26585,56547,64066,64094	BMP1,MMP1,MMP3,MMP8,MMP10,MMP12,MMP13,MYF5,VTN,PLOD3,ADAMTS4,MMP24,GREM1,MMP26,MMP27,SMOC2
GO:1901731	positive regulation of platelet aggregation	-2.07441	3/11	DMTN|PDPN|F11R																					GO:0001819	32/486	336,661,861,1054,2207,2658,3315,3458,4063,4317,4321,4843,5054,5553,6504,7784,8832,9308,10394,10623,11126,22925,23586,26137,51744,56919,59341,81844,114836,117854,201633,388325	APOA2,POLR3D,RUNX1,CEBPG,FCER1G,GDF2,HSPB1,IFNG,LY9,MMP8,MMP12,NOS2,SERPINE1,PRG2,SLAMF1,ZP3,CD84,CD83,PRG3,POLR3C,CD160,PLA2R1,RIGI,ZBTB20,CD244,DHX33,TRPV4,TRIM56,SLAMF6,TRIM6,TIGIT,SCIMP
GO:0061043	regulation of vascular wound healing	-2.07441	3/14	ALOX5|SERPINE1|SMOC2																					GO:0032757	7/63	336,2658,4843,5054,10394,23586,51744	APOA2,GDF2,NOS2,SERPINE1,PRG3,RIGI,CD244
GO:0050911	detection of chemical stimulus involved in sensory perception of smell	-16.8572	57/431	OR52A1,OR13A1,OR51G1,OR51B4,OR51B2,OR52N1,OR51G2,OR51E2,OR10W1,OR52E2,OR52J3,OR51L1,OR51A7,OR51S1,OR51F2,OR52R1,OR52I2,OR51E1,OR6Q1,OR9I1,OR9Q1,OR9Q2,OR1S2,OR1S1,OR10Q1,OR5B17,OR5B21,OR51F1,OR51B5,OR51V1,OR4N4,OR52B6,GPR148,OR56B1,OR52I1,OR51D1,OR52A5,OR51B6,OR51M1,OR51Q1,OR52D1,OR52H1,OR52N4,OR56B2P,OR52N5,OR52N2,OR52E6,OR52E8,OR52E4,OR52E5,OR5B2,OR5B12,OR4M2,OR51T1,OR51A4,OR51A2,OR5B3																					GO:0071626	3/3	4762,140947,497189	NEUROG1,DCANP1,TIFAB
																									GO:0098583	3/3	4762,140947,497189	NEUROG1,DCANP1,TIFAB
																									GO:1905747	3/3	4762,140947,497189	NEUROG1,DCANP1,TIFAB
																									GO:1905748	3/3	4762,140947,497189	NEUROG1,DCANP1,TIFAB
																									GO:0007356	3/5	4762,140947,497189	NEUROG1,DCANP1,TIFAB
																									GO:0021650	3/5	4762,140947,497189	NEUROG1,DCANP1,TIFAB
																									GO:0030432	4/12	4762,5024,140947,497189	NEUROG1,P2RX3,DCANP1,TIFAB
																									GO:0007354	3/6	4762,140947,497189	NEUROG1,DCANP1,TIFAB
																									GO:0021648	3/7	4762,140947,497189	NEUROG1,DCANP1,TIFAB
																									GO:1901078	3/7	4762,140947,497189	NEUROG1,DCANP1,TIFAB
																									GO:0022600	8/74	48,1814,2168,4762,50848,115111,140947,497189	ACO1,DRD3,FABP1,NEUROG1,F11R,SLC26A7,DCANP1,TIFAB
																									GO:0060457	4/17	4762,5021,140947,497189	NEUROG1,OXTR,DCANP1,TIFAB
																									GO:0046877	3/8	4762,140947,497189	NEUROG1,DCANP1,TIFAB
																									GO:0071625	4/19	4762,9369,140947,497189	NEUROG1,NRXN3,DCANP1,TIFAB
																									GO:0098598	3/9	4762,140947,497189	NEUROG1,DCANP1,TIFAB
																									GO:0014821	4/20	4762,5024,140947,497189	NEUROG1,P2RX3,DCANP1,TIFAB
																									GO:0090102	6/50	2558,4762,6899,90410,140947,497189	GABRA5,NEUROG1,TBX1,IFT20,DCANP1,TIFAB
																									GO:0021562	3/10	4762,140947,497189	NEUROG1,DCANP1,TIFAB
																									GO:0021559	3/11	4762,140947,497189	NEUROG1,DCANP1,TIFAB
																									GO:0021603	3/11	4762,140947,497189	NEUROG1,DCANP1,TIFAB
																									GO:0035112	3/11	4762,140947,497189	NEUROG1,DCANP1,TIFAB
																									GO:0003012	16/287	952,1145,1482,4653,4762,5021,5024,6323,6332,6416,7125,7871,23125,51761,140947,497189	CD38,CHRNE,NKX2-5,MYOC,NEUROG1,OXTR,P2RX3,SCN1A,SCN7A,MAP2K4,TNNC2,SLMAP,CAMTA2,ATP8A2,DCANP1,TIFAB
																									GO:0090103	4/24	4762,6899,140947,497189	NEUROG1,TBX1,DCANP1,TIFAB
																									GO:0031223	3/12	4762,140947,497189	NEUROG1,DCANP1,TIFAB
																									GO:0007638	3/14	4762,140947,497189	NEUROG1,DCANP1,TIFAB
																									GO:1901077	3/14	4762,140947,497189	NEUROG1,DCANP1,TIFAB
																									GO:0044058	5/44	336,4762,5021,140947,497189	APOA2,NEUROG1,OXTR,DCANP1,TIFAB
																									GO:0010996	4/28	4762,51761,140947,497189	NEUROG1,ATP8A2,DCANP1,TIFAB
																									GO:0006936	13/230	952,1145,1482,4762,5021,5024,6323,6332,7125,7871,51761,140947,497189	CD38,CHRNE,NKX2-5,NEUROG1,OXTR,P2RX3,SCN1A,SCN7A,TNNC2,SLMAP,ATP8A2,DCANP1,TIFAB
																									GO:0007586	8/108	48,1814,2168,4762,50848,115111,140947,497189	ACO1,DRD3,FABP1,NEUROG1,F11R,SLC26A7,DCANP1,TIFAB
																									GO:0021602	4/30	4762,6899,140947,497189	NEUROG1,TBX1,DCANP1,TIFAB
																									GO:0050905	9/140	1814,4762,6323,7125,51761,64478,84197,140947,497189	DRD3,NEUROG1,SCN1A,TNNC2,ATP8A2,CSMD1,POMK,DCANP1,TIFAB
																									GO:0048839	11/191	1050,2558,4762,6899,8825,51761,90410,121227,140947,389207,497189	CEBPA,GABRA5,NEUROG1,TBX1,LIN7A,ATP8A2,IFT20,LRIG3,DCANP1,GRXCR1,TIFAB
																									GO:0097094	3/18	4762,140947,497189	NEUROG1,DCANP1,TIFAB
																									GO:0015670	5/14	3043,3045,3046,3047,3048	HBB,HBD,HBE1,HBG1,HBG2
																									GO:0015671	5/16	3043,3045,3046,3047,3048	HBB,HBD,HBE1,HBG1,HBG2
																									GO:0015669	5/22	3043,3045,3046,3047,3048	HBB,HBD,HBE1,HBG1,HBG2
																									GO:0019755	5/25	3043,3045,3046,3047,3048	HBB,HBD,HBE1,HBG1,HBG2
																									GO:0098869	9/90	2168,3043,3045,3046,3047,3048,4257,7295,10587	FABP1,HBB,HBD,HBE1,HBG1,HBG2,MGST1,TXN,TXNRD2
																									GO:0042744	5/27	3043,3045,3046,3047,3048	HBB,HBD,HBE1,HBG1,HBG2
																									GO:1990748	9/105	2168,3043,3045,3046,3047,3048,4257,7295,10587	FABP1,HBB,HBD,HBE1,HBG1,HBG2,MGST1,TXN,TXNRD2
																									GO:0098754	10/132	2168,3043,3045,3046,3047,3048,4257,5174,7295,10587	FABP1,HBB,HBD,HBE1,HBG1,HBG2,MGST1,PDZK1,TXN,TXNRD2
																									GO:0097237	9/113	2168,3043,3045,3046,3047,3048,4257,7295,10587	FABP1,HBB,HBD,HBE1,HBG1,HBG2,MGST1,TXN,TXNRD2
																									GO:0042743	5/39	3043,3045,3046,3047,3048	HBB,HBD,HBE1,HBG1,HBG2
																									GO:0072593	8/104	3043,3045,3046,3047,3048,4843,10394,22925	HBB,HBD,HBE1,HBG1,HBG2,NOS2,PRG3,PLA2R1
																									GO:0032446	39/749	409,7126,8658,8924,9246,10210,10346,10401,11275,26001,26133,26234,27246,51506,53840,54476,55128,55521,56852,56929,81790,81844,83892,84259,89910,115123,117854,140458,140825,166655,200845,220972,221687,343070,378108,391712,391714,400569,440561	ARRB2,TNFAIP1,TNKS,HERC2,UBE2L6,TOPORS,TRIM22,PIAS3,KLHL2,RNF167,TRPC4AP,FBXL5,RNF115,UFC1,TRIM34,RNF216,TRIM68,TRIM36,RAD18,FEM1C,RNF170,TRIM56,KCTD10,DCUN1D5,UBE3B,MARCHF3,TRIM6,ASB5,NEURL2,TRIM60,KCTD6,MARCHF8,RNF182,PRAMEF9,TRIM74,TRIM61,TRIM75,MED11,PRAMEF6
																									GO:0016567	36/680	409,7126,8658,8924,9246,10210,10346,11275,26001,26133,26234,27246,53840,54476,55128,55521,56852,56929,81790,81844,83892,89910,115123,117854,140458,140825,166655,200845,220972,221687,343070,378108,391712,391714,400569,440561	ARRB2,TNFAIP1,TNKS,HERC2,UBE2L6,TOPORS,TRIM22,KLHL2,RNF167,TRPC4AP,FBXL5,RNF115,TRIM34,RNF216,TRIM68,TRIM36,RAD18,FEM1C,RNF170,TRIM56,KCTD10,UBE3B,MARCHF3,TRIM6,ASB5,NEURL2,TRIM60,KCTD6,MARCHF8,RNF182,PRAMEF9,TRIM74,TRIM61,TRIM75,MED11,PRAMEF6
																									GO:0044265	33/779	409,1776,4321,5694,7126,8924,9098,9246,9939,10210,10213,23658,26001,26133,26234,27005,27246,50613,51009,54476,55741,55768,56929,80028,83892,85456,89910,123803,138050,143630,200845,343070,440561	ARRB2,DNASE1L3,MMP12,PSMB6,TNFAIP1,HERC2,USP6,UBE2L6,RBM8A,TOPORS,PSMD14,LSM5,RNF167,TRPC4AP,FBXL5,USP21,RNF115,UBQLN3,DERL2,RNF216,EDEM2,NGLY1,FEM1C,FBXL18,KCTD10,TNKS1BP1,UBE3B,NTAN1,HGSNAT,UBQLNL,KCTD6,PRAMEF9,PRAMEF6
																									GO:0006511	26/571	409,5694,7126,8924,9098,9246,10210,10213,26001,26133,26234,27005,27246,50613,51009,54476,55741,56929,80028,83892,89910,123803,143630,200845,343070,440561	ARRB2,PSMB6,TNFAIP1,HERC2,USP6,UBE2L6,TOPORS,PSMD14,RNF167,TRPC4AP,FBXL5,USP21,RNF115,UBQLN3,DERL2,RNF216,EDEM2,FEM1C,FBXL18,KCTD10,UBE3B,NTAN1,UBQLNL,KCTD6,PRAMEF9,PRAMEF6
																									GO:0019941	26/581	409,5694,7126,8924,9098,9246,10210,10213,26001,26133,26234,27005,27246,50613,51009,54476,55741,56929,80028,83892,89910,123803,143630,200845,343070,440561	ARRB2,PSMB6,TNFAIP1,HERC2,USP6,UBE2L6,TOPORS,PSMD14,RNF167,TRPC4AP,FBXL5,USP21,RNF115,UBQLN3,DERL2,RNF216,EDEM2,FEM1C,FBXL18,KCTD10,UBE3B,NTAN1,UBQLNL,KCTD6,PRAMEF9,PRAMEF6
																									GO:0043632	26/593	409,5694,7126,8924,9098,9246,10210,10213,26001,26133,26234,27005,27246,50613,51009,54476,55741,56929,80028,83892,89910,123803,143630,200845,343070,440561	ARRB2,PSMB6,TNFAIP1,HERC2,USP6,UBE2L6,TOPORS,PSMD14,RNF167,TRPC4AP,FBXL5,USP21,RNF115,UBQLN3,DERL2,RNF216,EDEM2,FEM1C,FBXL18,KCTD10,UBE3B,NTAN1,UBQLNL,KCTD6,PRAMEF9,PRAMEF6
																									GO:0030163	31/748	409,665,4321,5694,7126,8924,9098,9246,10210,10213,26001,26133,26234,27005,27246,50613,51009,54476,55741,55768,56929,80028,83892,89910,123803,138050,143630,147007,200845,343070,440561	ARRB2,BNIP3L,MMP12,PSMB6,TNFAIP1,HERC2,USP6,UBE2L6,TOPORS,PSMD14,RNF167,TRPC4AP,FBXL5,USP21,RNF115,UBQLN3,DERL2,RNF216,EDEM2,NGLY1,FEM1C,FBXL18,KCTD10,UBE3B,NTAN1,HGSNAT,UBQLNL,TMEM199,KCTD6,PRAMEF9,PRAMEF6
																									GO:0000209	13/228	8658,9246,10210,10346,26001,27246,53840,54476,55128,81844,89910,117854,220972	TNKS,UBE2L6,TOPORS,TRIM22,RNF167,RNF115,TRIM34,RNF216,TRIM68,TRIM56,UBE3B,TRIM6,MARCHF8
																									GO:0051603	27/642	409,5694,7126,8924,9098,9246,10210,10213,26001,26133,26234,27005,27246,50613,51009,54476,55741,55768,56929,80028,83892,89910,123803,143630,200845,343070,440561	ARRB2,PSMB6,TNFAIP1,HERC2,USP6,UBE2L6,TOPORS,PSMD14,RNF167,TRPC4AP,FBXL5,USP21,RNF115,UBQLN3,DERL2,RNF216,EDEM2,NGLY1,FEM1C,FBXL18,KCTD10,UBE3B,NTAN1,UBQLNL,KCTD6,PRAMEF9,PRAMEF6
																									hsa00430	5/16	2326,2327,2328,2329,2686	FMO1,FMO2,FMO3,FMO4,GGT7
																									GO:0046322	4/15	32,2326,2327,2329	ACACB,FMO1,FMO2,FMO4
																									GO:0046320	5/36	32,2168,2326,2327,2329	ACACB,FABP1,FMO1,FMO2,FMO4
																									GO:0097009	5/43	32,2326,2327,2329,59341	ACACB,FMO1,FMO2,FMO4,TRPV4
																									GO:0010810	17/222	683,708,2039,2042,4321,4617,4653,5054,7448,10630,11170,26073,26585,50488,136227,253725,342184	BST1,C1QBP,DMTN,EPHA3,MMP12,MYF5,MYOC,SERPINE1,VTN,PDPN,FAM107A,POLDIP2,GREM1,MINK1,COL26A1,WASHC2C,FMN1
																									GO:0001952	12/125	683,2039,2042,4321,4617,4653,5054,11170,26073,26585,50488,342184	BST1,DMTN,EPHA3,MMP12,MYF5,MYOC,SERPINE1,FAM107A,POLDIP2,GREM1,MINK1,FMN1
																									GO:0051893	7/64	2039,2042,4653,11170,26073,26585,342184	DMTN,EPHA3,MYOC,FAM107A,POLDIP2,GREM1,FMN1
																									GO:0090109	7/64	2039,2042,4653,11170,26073,26585,342184	DMTN,EPHA3,MYOC,FAM107A,POLDIP2,GREM1,FMN1
																									GO:0150116	7/69	2039,2042,4653,11170,26073,26585,342184	DMTN,EPHA3,MYOC,FAM107A,POLDIP2,GREM1,FMN1
																									GO:0001953	5/40	2039,4321,4653,5054,11170	DMTN,MMP12,MYOC,SERPINE1,FAM107A
																									GO:1900138	3/4	22925,653145,728113	PLA2R1,ANXA8,ANXA8L1
																									GO:0060192	4/17	336,22925,653145,728113	APOA2,PLA2R1,ANXA8,ANXA8L1
																									GO:0010519	3/8	22925,653145,728113	PLA2R1,ANXA8,ANXA8L1
																									GO:0032429	3/11	22925,653145,728113	PLA2R1,ANXA8,ANXA8L1
																									GO:0060079	10/88	409,1142,1145,2558,2562,2567,5024,8001,8973,89832	ARRB2,CHRNB3,CHRNE,GABRA5,GABRB3,GABRG3,P2RX3,GLRA3,CHRNA6,CHRFAM7A
																									GO:0099565	10/92	409,1142,1145,2558,2562,2567,5024,8001,8973,89832	ARRB2,CHRNB3,CHRNE,GABRA5,GABRB3,GABRG3,P2RX3,GLRA3,CHRNA6,CHRFAM7A
																									GO:0060078	10/107	409,1142,1145,2558,2562,2567,5024,8001,8973,89832	ARRB2,CHRNB3,CHRNE,GABRA5,GABRB3,GABRG3,P2RX3,GLRA3,CHRNA6,CHRFAM7A
																									GO:0007271	5/26	43,1142,1145,8973,89832	ACHE,CHRNB3,CHRNE,CHRNA6,CHRFAM7A
																									GO:1905114	19/374	409,1142,1145,1363,1500,2558,2562,2567,4653,5024,8001,8658,8973,23500,51701,89832,205147,219287,100133941	ARRB2,CHRNB3,CHRNE,CPE,CTNND1,GABRA5,GABRB3,GABRG3,MYOC,P2RX3,GLRA3,TNKS,CHRNA6,DAAM2,NLK,CHRFAM7A,AMER3,AMER2,CD24
																									GO:0045596	36/718	60,655,861,862,1482,1814,2039,2045,2551,2662,3458,4037,5087,5915,6899,10401,23500,26585,51621,59341,65078,84376,117854,169200,343068,343070,391002,391004,440561,441873,645382,645414,645425,653619,729528,101929983	ACTB,BMP7,RUNX1,RUNX1T1,NKX2-5,DRD3,DMTN,EPHA7,GABPA,GDF10,IFNG,LRP3,PBX1,RARB,TBX1,PIAS3,DAAM2,GREM1,KLF13,TRPV4,RTN4R,HOOK3,TRIM6,TMEM64,PRAMEF5,PRAMEF9,PRAMEF8,PRAMEF17,PRAMEF6,PRAMEF25,PRAMEF33,PRAMEF19,PRAMEF20,PRAMEF15,PRAMEF14,PRAMEF27
																									GO:0033365	34/709	378,655,1363,4001,4321,4927,5828,7295,8031,8658,9135,9555,9883,10210,10615,10628,11215,23515,23626,26519,29103,51024,60559,79003,79659,84134,84268,84376,90410,140823,202018,253725,729857,100287932	ARF4,BMP7,CPE,LMNB1,MMP12,NUP88,PEX2,TXN,NCOA4,TNKS,RABEP1,MACROH2A1,POM121,TOPORS,SPAG5,TXNIP,AKAP11,MORC3,SPO11,TIMM10,DNAJC15,FIS1,SPCS3,MIS12,DYNC2H1,TOMM40L,RPAIN,HOOK3,IFT20,ROMO1,TAPT1,WASHC2C,RGPD2,TIMM23
																									GO:0006886	30/687	378,1174,3315,4321,4927,5476,5828,6447,7532,8031,8924,9883,10628,23039,23233,26519,29103,51009,51024,60559,64792,84134,84268,140823,150786,254887,353376,729857,100133941,100287932	ARF4,AP1S1,HSPB1,MMP12,NUP88,CTSA,PEX2,SCG5,YWHAG,NCOA4,HERC2,POM121,TXNIP,XPO7,EXOC6B,TIMM10,DNAJC15,DERL2,FIS1,SPCS3,IFT22,TOMM40L,RPAIN,ROMO1,RAB6D,ZDHHC23,TICAM2,RGPD2,CD24,TIMM23
																									GO:0006913	14/246	3692,4321,4927,5902,8480,9818,9883,9939,10628,23039,51808,54890,84268,729857	EIF6,MMP12,NUP88,RANBP1,RAE1,NUP58,POM121,RBM8A,TXNIP,XPO7,PHAX,ALKBH5,RPAIN,RGPD2
																									GO:0051169	14/246	3692,4321,4927,5902,8480,9818,9883,9939,10628,23039,51808,54890,84268,729857	EIF6,MMP12,NUP88,RANBP1,RAE1,NUP58,POM121,RBM8A,TXNIP,XPO7,PHAX,ALKBH5,RPAIN,RGPD2
																									GO:0034504	11/192	655,4001,4321,4927,7295,9883,10210,10628,23515,84268,729857	BMP7,LMNB1,MMP12,NUP88,TXN,POM121,TOPORS,TXNIP,MORC3,RPAIN,RGPD2
																									hsa05014	21/364	60,522,1770,4712,4720,4843,4927,5216,5533,5694,6391,8480,9818,9883,10010,10213,10718,50613,84134,113457,140775	ACTB,ATP5PF,DNAH9,NDUFB6,NDUFS2,NOS2,NUP88,PFN1,PPP3CC,PSMB6,SDHC,RAE1,NUP58,POM121,TANK,PSMD14,NRG3,UBQLN3,TOMM40L,TUBA3D,SMCR8
																									GO:1905446	3/7	891,27069,29103	CCNB1,GHITM,DNAJC15
																									GO:0043467	9/134	891,3458,3692,4843,26137,27069,29103,59341,79660	CCNB1,IFNG,EIF6,NOS2,ZBTB20,GHITM,DNAJC15,TRPV4,PPP1R3B
																									GO:0048285	20/347	891,3834,4762,7155,8799,9665,10005,10615,23626,26073,51024,54820,79003,80218,80346,91646,138474,140801,391714,643376	CCNB1,KIF25,NEUROG1,TOP2B,PEX11B,MARF1,ACOT8,SPAG5,SPO11,POLDIP2,FIS1,NDE1,MIS12,NAA50,REEP4,TDRD12,TAF1L,RPL10L,TRIM75,BTBD18
																									GO:0000280	17/321	891,3834,4762,7155,9665,10615,23626,26073,54820,79003,80218,80346,91646,138474,140801,391714,643376	CCNB1,KIF25,NEUROG1,TOP2B,MARF1,SPAG5,SPO11,POLDIP2,NDE1,MIS12,NAA50,REEP4,TDRD12,TAF1L,RPL10L,TRIM75,BTBD18
																									GO:0060627	27/544	336,409,1142,1814,1948,2042,2207,3458,5054,5338,5413,5533,6504,7448,7784,8674,8832,8973,9094,9098,26585,55529,83849,84079,140775,203190,100506013	APOA2,ARRB2,CHRNB3,DRD3,EFNB2,EPHA3,FCER1G,IFNG,SERPINE1,PLD2,SEPTIN5,PPP3CC,SLAMF1,VTN,ZP3,VAMP4,CD84,CHRNA6,UNC119,USP6,GREM1,PIP4P2,SYT15,ANKRD27,SMCR8,LGI3,APELA
																									GO:0048259	8/112	409,1814,1948,5054,7448,9094,26585,100506013	ARRB2,DRD3,EFNB2,SERPINE1,VTN,UNC119,GREM1,APELA
																									GO:0042693	4/17	1482,4617,4618,6899	NKX2-5,MYF5,MYF6,TBX1
																									GO:0051155	6/53	409,1948,4617,4618,6899,150572	ARRB2,EFNB2,MYF5,MYF6,TBX1,SMYD1
																									GO:0045165	14/250	1482,4063,4617,4618,4762,5307,6899,8456,10630,10716,26011,58524,114836,121643	NKX2-5,LY9,MYF5,MYF6,NEUROG1,PITX1,TBX1,FOXN1,PDPN,TBR1,TENM4,DMRT3,SLAMF6,FOXN4
																									GO:0010830	5/46	1482,4617,4618,6899,150572	NKX2-5,MYF5,MYF6,TBX1,SMYD1
																									GO:0006820	23/441	1814,2558,2562,2567,4257,4843,6555,6575,8001,8402,8501,9058,11136,23516,51228,55065,56301,57282,94097,115111,222642,388323,653519	DRD3,GABRA5,GABRB3,GABRG3,MGST1,NOS2,SLC10A2,SLC20A2,GLRA3,SLC25A11,SLC43A1,SLC13A2,SLC7A9,SLC39A14,GLTP,SLC52A1,SLC7A10,SLC4A10,SFXN5,SLC26A7,TSPO2,GLTPD2,GPR89A
																									GO:0015711	16/324	1814,4257,4843,6555,8402,8501,9058,11136,51228,55065,56301,57282,94097,115111,222642,388323	DRD3,MGST1,NOS2,SLC10A2,SLC25A11,SLC43A1,SLC13A2,SLC7A9,GLTP,SLC52A1,SLC7A10,SLC4A10,SFXN5,SLC26A7,TSPO2,GLTPD2
																									GO:0015849	14/269	1814,2168,4948,6555,8402,8501,9058,11136,29015,56301,94097,115111,222642,222962	DRD3,FABP1,OCA2,SLC10A2,SLC25A11,SLC43A1,SLC13A2,SLC7A9,SLC43A3,SLC7A10,SFXN5,SLC26A7,TSPO2,SLC29A4
																									GO:0051258	9/100	7448,10048,11170,54820,55835,59341,81624,117854,125170	VTN,RANBP9,FAM107A,NDE1,CENPJ,TRPV4,DIAPH3,TRIM6,MIEF2
																									GO:0051260	13/188	32,3834,5024,6263,6470,7126,8001,8989,9312,55600,83892,200845,386617	ACACB,KIF25,P2RX3,RYR3,SHMT1,TNFAIP1,GLRA3,TRPA1,KCNB2,ITLN1,KCTD10,KCTD6,KCTD8

## Sheet: MAD-specific HS TADs
Table S15. Functional enrichment for genes in AT-specific HS TADs
Term	Description	LogP	InTerm_InList	Symbols																					Term	InTerm_InList	Genes	Symbols
GO:0090025	regulation of monocyte chemotaxis	-2.17135	5/29	NBL1,S100A7,CCL5,S100A14,MICOS10-NBL1																					GO:0051345	48/589	578,834,1124,1364,1399,2064,2321,4217,5031,5156,5322,5599,5863,5910,5978,6091,6279,6280,6348,6351,6352,6358,6359,6360,6362,6364,6368,6622,9647,10892,26000,51735,54959,55616,57186,58504,64786,79594,80759,84218,112399,116985,163486,414059,414062,729877,100129128,101060321	BAK1,CASP1,CHN2,CLDN4,CRKL,ERBB2,FLT1,MAP3K5,P2RY6,PDGFRA,PLA2G5,MAPK8,RGL2,RAP1GDS1,REST,ROBO1,S100A8,S100A9,CCL3,CCL4,CCL5,CCL14,CCL15,CCL16,CCL18,CCL20,CCL23,SNCA,PPM1F,MALT1,TBC1D10B,RAPGEF6,ODAM,ASAP3,RALGAPA2,ARHGAP22,TBC1D15,MUL1,KHDC1,TBC1D3F,EGLN3,ARAP1,DENND1B,TBC1D3B,CCL3L3,TBC1D3H,KHDC1L,TBC1D3G
GO:0070663	regulation of leukocyte proliferation	-2.80756	22/269	BST1,CD38,CSF2,DLG1,ERBB2,HLA-DMB,HLA-DPA1,HLA-DPB1,IL4,IL5,IL13,IRF1,MAPK1,MAPK3,CCL5,SFTPD,SPN,CORO1A,IKZF3,PLA2G2D,MZB1,PLA2G2F																					GO:0043547	28/283	1124,1399,2064,5863,5910,6348,6351,6352,6358,6359,6360,6362,6364,6368,26000,51735,54959,55616,57186,58504,64786,84218,116985,163486,414059,414062,729877,101060321	CHN2,CRKL,ERBB2,RGL2,RAP1GDS1,CCL3,CCL4,CCL5,CCL14,CCL15,CCL16,CCL18,CCL20,CCL23,TBC1D10B,RAPGEF6,ODAM,ASAP3,RALGAPA2,ARHGAP22,TBC1D15,TBC1D3F,ARAP1,DENND1B,TBC1D3B,CCL3L3,TBC1D3H,TBC1D3G
hsa04658	Th1 and Th2 cell differentiation	-3.81992	13/92	HLA-DMA,HLA-DMB,HLA-DOA,HLA-DPA1,HLA-DPB1,IFNGR1,IL4,IL5,IL13,MAPK1,MAPK3,MAPK8,STAT1																					GO:0043087	28/376	1124,1399,2064,5863,5910,6348,6351,6352,6358,6359,6360,6362,6364,6368,26000,51735,54959,55616,57186,58504,64786,84218,116985,163486,414059,414062,729877,101060321	CHN2,CRKL,ERBB2,RGL2,RAP1GDS1,CCL3,CCL4,CCL5,CCL14,CCL15,CCL16,CCL18,CCL20,CCL23,TBC1D10B,RAPGEF6,ODAM,ASAP3,RALGAPA2,ARHGAP22,TBC1D15,TBC1D3F,ARAP1,DENND1B,TBC1D3B,CCL3L3,TBC1D3H,TBC1D3G
GO:0071675	regulation of mononuclear cell migration	-3.95813	16/123	CRKL,IL4,NBL1,MAPK1,MAPK3,RARRES2,S100A7,CCL3,CCL4,CCL5,CCL20,SPN,CORO1A,S100A14,JAM2,MICOS10-NBL1																					GO:0090630	9/123	1399,26000,57186,58504,64786,84218,414059,729877,101060321	CRKL,TBC1D10B,RALGAPA2,ARHGAP22,TBC1D15,TBC1D3F,TBC1D3B,TBC1D3H,TBC1D3G
GO:0002548	monocyte chemotaxis	-6.45938	12/44	FLT1,S100A12,CCL3,CCL4,CCL5,CCL14,CCL15,CCL16,CCL18,CCL20,CCL23,CCL3L3																					hsa05168	42/495	578,1616,3108,3109,3111,3113,3115,3459,6352,6772,6890,6892,7562,7594,7644,7652,7757,7988,8427,9534,27153,57615,79724,80818,92595,113835,115509,146540,146542,148198,148206,155061,163223,163227,170959,171392,340061,353088,730087,100129543,100287226,100289678	BAK1,DAXX,HLA-DMA,HLA-DMB,HLA-DOA,HLA-DPA1,HLA-DPB1,IFNGR1,CCL5,STAT1,TAP1,TAPBP,ZNF708,ZNF43,ZNF91,ZNF99,ZNF208,ZNF212,ZNF282,ZNF254,ZNF777,ZNF492,ZNF768,ZNF436,ZNF764,ZNF257,ZNF689,ZNF785,ZNF688,ZNF98,ZNF714,ZNF746,ZNF676,ZNF100,ZNF431,ZNF675,STING1,ZNF429,ZNF726,ZNF730,ZNF729,ZNF783
hsa04657	IL-17 signaling pathway	-3.01361	12/94	CSF2,IL4,IL5,IL13,MAPK1,MAPK3,MAPK8,S100A7,S100A8,S100A9,CCL20,S100A7A																					GO:0002548	12/44	2321,6283,6348,6351,6352,6358,6359,6360,6362,6364,6368,414062	FLT1,S100A12,CCL3,CCL4,CCL5,CCL14,CCL15,CCL16,CCL18,CCL20,CCL23,CCL3L3
GO:0042742	defense response to bacterium	-2.23288	22/363	CASP4,HTN1,HTN3,PLA2G2A,RARRES2,S100A7,S100A8,S100A9,S100A12,CCL20,SFTPD,SPN,STATH,SPON2,GSDMB,PGLYRP4,LYZL6,S100A14,PGLYRP3,LEAP2,GSDMA,ZG16																					GO:0071346	17/104	834,2317,3113,3459,3659,6348,6351,6352,6358,6359,6360,6362,6364,6368,6772,10492,414062	CASP1,FLNB,HLA-DPA1,IFNGR1,IRF1,CCL3,CCL4,CCL5,CCL14,CCL15,CCL16,CCL18,CCL20,CCL23,STAT1,SYNCRIP,CCL3L3
GO:0052548	regulation of endopeptidase activity	-4.52836	36/428	A2M,BAK1,CASP1,CRYAB,CSN2,EPHA7,MAP3K5,NGF,PSMB8,PSMB9,PZP,REST,ROBO1,S100A8,S100A9,SNCA,SPINK1,TFPI2,PPM1F,SMR3B,MALT1,SPINK5,SMR3A,OPRPN,CARD18,MICAL1,MUL1,KHDC1,SPINK7,FNIP1,EGLN3,SPINK13,SPINK6,SPINK14,SPINK9,KHDC1L																					GO:0034341	18/126	834,2317,3113,3459,3659,6348,6351,6352,6358,6359,6360,6362,6364,6368,6622,6772,10492,414062	CASP1,FLNB,HLA-DPA1,IFNGR1,IRF1,CCL3,CCL4,CCL5,CCL14,CCL15,CCL16,CCL18,CCL20,CCL23,SNCA,STAT1,SYNCRIP,CCL3L3
GO:1900004	negative regulation of serine-type endopeptidase activity	-2.49411	3/8	SPINK1|SPINK5|SPINK6																					GO:0030593	14/80	6279,6280,6283,6348,6351,6352,6358,6359,6360,6362,6364,6368,6729,414062	S100A8,S100A9,S100A12,CCL3,CCL4,CCL5,CCL14,CCL15,CCL16,CCL18,CCL20,CCL23,SRP54,CCL3L3
hsa05310	Asthma	-5.76358	9/31	HLA-DMA,HLA-DMB,HLA-DOA,HLA-DPA1,HLA-DPB1,IL3,IL4,IL5,IL13																					GO:0071621	14/86	6279,6280,6283,6348,6351,6352,6358,6359,6360,6362,6364,6368,6729,414062	S100A8,S100A9,S100A12,CCL3,CCL4,CCL5,CCL14,CCL15,CCL16,CCL18,CCL20,CCL23,SRP54,CCL3L3
GO:0016079	synaptic vesicle exocytosis	-2.48672	8/58	SNCA,DOC2A,SNAP29,CPLX1,NLGN1,RIMS1,SNAPIN,PRRT2																					GO:0006935	36/510	1399,1400,1839,2045,2064,2321,2668,4684,5156,5594,5795,5872,5919,6091,6279,6280,6283,6348,6351,6352,6358,6359,6360,6362,6364,6368,6441,6693,6729,9211,11151,53942,56956,64919,414062,641700	CRKL,CRMP1,HBEGF,EPHA7,ERBB2,FLT1,GDNF,NCAM1,PDGFRA,MAPK1,PTPRJ,RAB13,RARRES2,ROBO1,S100A8,S100A9,S100A12,CCL3,CCL4,CCL5,CCL14,CCL15,CCL16,CCL18,CCL20,CCL23,SFTPD,SPN,SRP54,LGI1,CORO1A,CNTN5,LHX9,BCL11B,CCL3L3,ECSCR
GO:0043252	sodium-independent organic anion transport	-2.46733	4/15	SLCO1A2|SLCO1B1|SLCO1B3|SLCO1C1																					GO:1990266	14/92	6279,6280,6283,6348,6351,6352,6358,6359,6360,6362,6364,6368,6729,414062	S100A8,S100A9,S100A12,CCL3,CCL4,CCL5,CCL14,CCL15,CCL16,CCL18,CCL20,CCL23,SRP54,CCL3L3
GO:0035425	autocrine signaling	-2.49411	3/7	S100A8|S100A9|HILPDA																					GO:0042330	36/512	1399,1400,1839,2045,2064,2321,2668,4684,5156,5594,5795,5872,5919,6091,6279,6280,6283,6348,6351,6352,6358,6359,6360,6362,6364,6368,6441,6693,6729,9211,11151,53942,56956,64919,414062,641700	CRKL,CRMP1,HBEGF,EPHA7,ERBB2,FLT1,GDNF,NCAM1,PDGFRA,MAPK1,PTPRJ,RAB13,RARRES2,ROBO1,S100A8,S100A9,S100A12,CCL3,CCL4,CCL5,CCL14,CCL15,CCL16,CCL18,CCL20,CCL23,SFTPD,SPN,SRP54,LGI1,CORO1A,CNTN5,LHX9,BCL11B,CCL3L3,ECSCR
hsa04530	Tight junction	-2.1928	15/169	CFTR,CLDN4,DLG1,ERBB2,HSPA4,MAP3K5,PPP2R1B,PPP2R2C,PRKACB,MAPK8,RAB13,CLDN10,RAPGEF6,JAM2,ACTR3C																					GO:0072676	13/79	1399,3683,6348,6351,6352,6358,6359,6360,6362,6364,6368,11151,414062	CRKL,ITGAL,CCL3,CCL4,CCL5,CCL14,CCL15,CCL16,CCL18,CCL20,CCL23,CORO1A,CCL3L3
GO:0019852	L-ascorbic acid metabolic process	-2.30548	3/9	GSTO1|SLC23A1|GSTO2																					hsa04062	20/192	1399,2787,2791,4893,5567,5594,5595,6348,6351,6352,6358,6359,6360,6362,6364,6368,6772,9560,414062,653361	CRKL,GNG5,GNG11,NRAS,PRKACB,MAPK1,MAPK3,CCL3,CCL4,CCL5,CCL14,CCL15,CCL16,CCL18,CCL20,CCL23,STAT1,CCL4L2,CCL3L3,NCF1
GO:0051838	cytolysis by host of symbiont cells	-2.14483	3/8	CFHR1|CFHR2|CFHR5																					GO:0060326	21/210	1399,1839,2321,5156,5872,6279,6280,6283,6348,6351,6352,6358,6359,6360,6362,6364,6368,6441,6729,11151,414062	CRKL,HBEGF,FLT1,PDGFRA,RAB13,S100A8,S100A9,S100A12,CCL3,CCL4,CCL5,CCL14,CCL15,CCL16,CCL18,CCL20,CCL23,SFTPD,SRP54,CORO1A,CCL3L3
GO:0035542	regulation of SNARE complex assembly	-2.72162	3/14	SNCA,SEPTIN8,PRRT2																					GO:0040011	36/530	1399,1400,1839,2045,2064,2321,2668,4684,5156,5594,5795,5872,5919,6091,6279,6280,6283,6348,6351,6352,6358,6359,6360,6362,6364,6368,6441,6693,6729,9211,11151,53942,56956,64919,414062,641700	CRKL,CRMP1,HBEGF,EPHA7,ERBB2,FLT1,GDNF,NCAM1,PDGFRA,MAPK1,PTPRJ,RAB13,RARRES2,ROBO1,S100A8,S100A9,S100A12,CCL3,CCL4,CCL5,CCL14,CCL15,CCL16,CCL18,CCL20,CCL23,SFTPD,SPN,SRP54,LGI1,CORO1A,CNTN5,LHX9,BCL11B,CCL3L3,ECSCR
GO:0006584	catecholamine metabolic process	-2.0787	6/43	INSM1|NPR1|PNMT|SNCA|SULT1A3|RNF180																					GO:0071674	15/115	1399,2321,3683,6283,6348,6351,6352,6358,6359,6360,6362,6364,6368,11151,414062	CRKL,FLT1,ITGAL,S100A12,CCL3,CCL4,CCL5,CCL14,CCL15,CCL16,CCL18,CCL20,CCL23,CORO1A,CCL3L3
GO:0044065	regulation of respiratory system process	-2.59702	3/15	GLS|FTO|GSX2																					GO:0030595	17/148	2321,6279,6280,6283,6348,6351,6352,6358,6359,6360,6362,6364,6368,6441,6729,11151,414062	FLT1,S100A8,S100A9,S100A12,CCL3,CCL4,CCL5,CCL14,CCL15,CCL16,CCL18,CCL20,CCL23,SFTPD,SRP54,CORO1A,CCL3L3
hsa05163	Human cytomegalovirus infection	-2.69929	20/225	BAK1,CRKL,E2F2,GNG5,GNG11,ITPR3,NRAS,PDGFRA,PRKACB,MAPK1,MAPK3,CCL3,CCL4,CCL5,TAP1,TAPBP,CCL4L2,CREB3L4,STING1,CCL3L3																					GO:0097530	14/101	6279,6280,6283,6348,6351,6352,6358,6359,6360,6362,6364,6368,6729,414062	S100A8,S100A9,S100A12,CCL3,CCL4,CCL5,CCL14,CCL15,CCL16,CCL18,CCL20,CCL23,SRP54,CCL3L3
GO:1905907	negative regulation of amyloid fibril formation	-3.07963	4/13	CRYAB|IAPP|PFDN1|PFDN6																					GO:0048247	10/50	6348,6351,6352,6358,6359,6360,6362,6364,6368,414062	CCL3,CCL4,CCL5,CCL14,CCL15,CCL16,CCL18,CCL20,CCL23,CCL3L3
GO:0032309	icosanoid secretion	-4.75015	8/30	BDKRB2,PLA2G2A,PLA2G5,ABCC4,PLA2G2D,PLA2G2E,PLA2G2F,PLA2G2C																					GO:0097529	16/139	2321,6279,6280,6283,6348,6351,6352,6358,6359,6360,6362,6364,6368,6441,6729,414062	FLT1,S100A8,S100A9,S100A12,CCL3,CCL4,CCL5,CCL14,CCL15,CCL16,CCL18,CCL20,CCL23,SFTPD,SRP54,CCL3L3
hsa05168	Herpes simplex virus 1 infection	-5.76891	42/495	BAK1,DAXX,HLA-DMA,HLA-DMB,HLA-DOA,HLA-DPA1,HLA-DPB1,IFNGR1,CCL5,STAT1,TAP1,TAPBP,ZNF708,ZNF43,ZNF91,ZNF99,ZNF208,ZNF212,ZNF282,ZNF254,ZNF777,ZNF492,ZNF768,ZNF436,ZNF764,ZNF257,ZNF689,ZNF785,ZNF688,ZNF98,ZNF714,ZNF746,ZNF676,ZNF100,ZNF431,ZNF675,STING1,ZNF429,ZNF726,ZNF730,ZNF729,ZNF783																					GO:0006954	35/537	2,623,624,837,3459,3565,3567,3596,3663,3683,5320,5919,6279,6280,6283,6348,6351,6352,6358,6359,6360,6362,6364,6368,6622,9865,10100,26279,30814,54899,54959,59082,84651,338557,414062	A2M,BDKRB1,BDKRB2,CASP4,IFNGR1,IL4,IL5,IL13,IRF5,ITGAL,PLA2G2A,RARRES2,S100A8,S100A9,S100A12,CCL3,CCL4,CCL5,CCL14,CCL15,CCL16,CCL18,CCL20,CCL23,SNCA,TRIL,TSPAN2,PLA2G2D,PLA2G2E,PXK,ODAM,CARD18,SPINK7,FFAR4,CCL3L3
																									GO:0050900	21/247	1399,2321,3683,6279,6280,6283,6348,6351,6352,6358,6359,6360,6362,6364,6368,6441,6693,6729,11151,58494,414062	CRKL,FLT1,ITGAL,S100A8,S100A9,S100A12,CCL3,CCL4,CCL5,CCL14,CCL15,CCL16,CCL18,CCL20,CCL23,SFTPD,SPN,SRP54,CORO1A,JAM2,CCL3L3
																									GO:0070098	11/83	2859,6348,6351,6352,6358,6359,6360,6362,6364,6368,414062	GPR35,CCL3,CCL4,CCL5,CCL14,CCL15,CCL16,CCL18,CCL20,CCL23,CCL3L3
																									hsa04061	12/100	6348,6351,6352,6358,6359,6360,6362,6364,6368,9560,53832,414062	CCL3,CCL4,CCL5,CCL14,CCL15,CCL16,CCL18,CCL20,CCL23,CCL4L2,IL20RA,CCL3L3
																									GO:1990868	11/91	2859,6348,6351,6352,6358,6359,6360,6362,6364,6368,414062	GPR35,CCL3,CCL4,CCL5,CCL14,CCL15,CCL16,CCL18,CCL20,CCL23,CCL3L3
																									GO:1990869	11/91	2859,6348,6351,6352,6358,6359,6360,6362,6364,6368,414062	GPR35,CCL3,CCL4,CCL5,CCL14,CCL15,CCL16,CCL18,CCL20,CCL23,CCL3L3
																									GO:0043410	30/496	1399,2064,2321,2322,3375,3486,4217,5031,5156,5320,5322,5595,5795,6091,6278,6283,6348,6351,6352,6358,6359,6360,6362,6364,6368,9344,85458,338557,414062,653361	CRKL,ERBB2,FLT1,FLT3,IAPP,IGFBP3,MAP3K5,P2RY6,PDGFRA,PLA2G2A,PLA2G5,MAPK3,PTPRJ,ROBO1,S100A7,S100A12,CCL3,CCL4,CCL5,CCL14,CCL15,CCL16,CCL18,CCL20,CCL23,TAOK2,DIXDC1,FFAR4,CCL3L3,NCF1
																									GO:0070374	18/223	1399,5031,5156,5320,5322,5595,6278,6348,6351,6352,6358,6359,6360,6362,6364,6368,338557,414062	CRKL,P2RY6,PDGFRA,PLA2G2A,PLA2G5,MAPK3,S100A7,CCL3,CCL4,CCL5,CCL14,CCL15,CCL16,CCL18,CCL20,CCL23,FFAR4,CCL3L3
																									GO:0070372	22/315	1399,1739,2045,2064,5031,5156,5320,5322,5595,5801,6278,6348,6351,6352,6358,6359,6360,6362,6364,6368,338557,414062	CRKL,DLG1,EPHA7,ERBB2,P2RY6,PDGFRA,PLA2G2A,PLA2G5,MAPK3,PTPRR,S100A7,CCL3,CCL4,CCL5,CCL14,CCL15,CCL16,CCL18,CCL20,CCL23,FFAR4,CCL3L3
																									hsa04060	21/295	1437,1489,2661,3459,3562,3565,3567,3596,4803,6348,6351,6352,6358,6359,6360,6362,6364,6368,9560,53832,414062	CSF2,CTF1,GDF9,IFNGR1,IL3,IL4,IL5,IL13,NGF,CCL3,CCL4,CCL5,CCL14,CCL15,CCL16,CCL18,CCL20,CCL23,CCL4L2,IL20RA,CCL3L3
																									GO:0070555	13/132	952,5595,6348,6351,6352,6358,6359,6360,6362,6364,6368,6622,414062	CD38,MAPK3,CCL3,CCL4,CCL5,CCL14,CCL15,CCL16,CCL18,CCL20,CCL23,SNCA,CCL3L3
																									GO:0071347	11/102	5595,6348,6351,6352,6358,6359,6360,6362,6364,6368,414062	MAPK3,CCL3,CCL4,CCL5,CCL14,CCL15,CCL16,CCL18,CCL20,CCL23,CCL3L3
																									GO:0043408	36/694	1399,1739,2045,2064,2321,2322,3375,3486,4217,5031,5156,5320,5322,5594,5595,5795,5801,5910,6091,6278,6283,6348,6351,6352,6358,6359,6360,6362,6364,6368,9344,85458,171392,338557,414062,653361	CRKL,DLG1,EPHA7,ERBB2,FLT1,FLT3,IAPP,IGFBP3,MAP3K5,P2RY6,PDGFRA,PLA2G2A,PLA2G5,MAPK1,MAPK3,PTPRJ,PTPRR,RAP1GDS1,ROBO1,S100A7,S100A12,CCL3,CCL4,CCL5,CCL14,CCL15,CCL16,CCL18,CCL20,CCL23,TAOK2,DIXDC1,ZNF675,FFAR4,CCL3L3,NCF1
																									GO:0019221	23/366	1437,2322,2859,3459,3567,3659,3663,5595,5795,6348,6351,6352,6358,6359,6360,6362,6364,6368,6772,53832,116379,171392,414062	CSF2,FLT3,GPR35,IFNGR1,IL5,IRF1,IRF5,MAPK3,PTPRJ,CCL3,CCL4,CCL5,CCL14,CCL15,CCL16,CCL18,CCL20,CCL23,STAT1,IL20RA,IL22RA2,ZNF675,CCL3L3
																									GO:0050918	7/46	2668,5795,6348,6352,6359,6360,11151	GDNF,PTPRJ,CCL3,CCL5,CCL15,CCL16,CORO1A
																									GO:0071356	14/182	4217,5594,5595,6348,6351,6352,6358,6359,6360,6362,6364,6368,6772,414062	MAP3K5,MAPK1,MAPK3,CCL3,CCL4,CCL5,CCL14,CCL15,CCL16,CCL18,CCL20,CCL23,STAT1,CCL3L3
																									GO:0071345	34/722	834,1399,1437,2317,2322,2859,3113,3459,3567,3596,3659,3663,4217,5138,5594,5595,5795,6348,6351,6352,6358,6359,6360,6362,6364,6368,6772,10492,11151,53832,116379,171392,340061,414062	CASP1,CRKL,CSF2,FLNB,FLT3,GPR35,HLA-DPA1,IFNGR1,IL5,IL13,IRF1,IRF5,MAP3K5,PDE2A,MAPK1,MAPK3,PTPRJ,CCL3,CCL4,CCL5,CCL14,CCL15,CCL16,CCL18,CCL20,CCL23,STAT1,SYNCRIP,CORO1A,IL20RA,IL22RA2,ZNF675,STING1,CCL3L3
																									GO:0034612	14/206	4217,5594,5595,6348,6351,6352,6358,6359,6360,6362,6364,6368,6772,414062	MAP3K5,MAPK1,MAPK3,CCL3,CCL4,CCL5,CCL14,CCL15,CCL16,CCL18,CCL20,CCL23,STAT1,CCL3L3
																									GO:0052548	36/428	2,578,834,1410,1447,2045,4217,4803,5696,5698,5858,5978,6091,6279,6280,6622,6690,7980,9647,10879,10892,11005,26952,58503,59082,64780,79594,80759,84651,96459,112399,153218,404203,408187,643394,100129128	A2M,BAK1,CASP1,CRYAB,CSN2,EPHA7,MAP3K5,NGF,PSMB8,PSMB9,PZP,REST,ROBO1,S100A8,S100A9,SNCA,SPINK1,TFPI2,PPM1F,SMR3B,MALT1,SPINK5,SMR3A,OPRPN,CARD18,MICAL1,MUL1,KHDC1,SPINK7,FNIP1,EGLN3,SPINK13,SPINK6,SPINK14,SPINK9,KHDC1L
																									GO:0052547	37/459	2,578,834,1364,1410,1447,2045,4217,4803,5696,5698,5858,5978,6091,6279,6280,6622,6690,7980,9647,10879,10892,11005,26952,58503,59082,64780,79594,80759,84651,96459,112399,153218,404203,408187,643394,100129128	A2M,BAK1,CASP1,CLDN4,CRYAB,CSN2,EPHA7,MAP3K5,NGF,PSMB8,PSMB9,PZP,REST,ROBO1,S100A8,S100A9,SNCA,SPINK1,TFPI2,PPM1F,SMR3B,MALT1,SPINK5,SMR3A,OPRPN,CARD18,MICAL1,MUL1,KHDC1,SPINK7,FNIP1,EGLN3,SPINK13,SPINK6,SPINK14,SPINK9,KHDC1L
																									GO:0030162	43/750	2,578,834,1364,1410,1447,2045,4217,4803,5567,5696,5698,5858,5978,6091,6135,6279,6280,6622,6690,7980,9647,9810,10879,10892,11005,26952,58503,59082,64780,79594,79853,80759,84651,96459,112399,153218,285671,404203,408187,641700,643394,100129128	A2M,BAK1,CASP1,CLDN4,CRYAB,CSN2,EPHA7,MAP3K5,NGF,PRKACB,PSMB8,PSMB9,PZP,REST,ROBO1,RPL11,S100A8,S100A9,SNCA,SPINK1,TFPI2,PPM1F,RNF40,SMR3B,MALT1,SPINK5,SMR3A,OPRPN,CARD18,MICAL1,MUL1,TM4SF20,KHDC1,SPINK7,FNIP1,EGLN3,SPINK13,RNF180,SPINK6,SPINK14,ECSCR,SPINK9,KHDC1L
																									GO:0010951	20/252	2,1410,1447,4803,5858,6622,6690,7980,10879,11005,26952,58503,59082,64780,84651,96459,153218,404203,408187,643394	A2M,CRYAB,CSN2,NGF,PZP,SNCA,SPINK1,TFPI2,SMR3B,SPINK5,SMR3A,OPRPN,CARD18,MICAL1,SPINK7,FNIP1,SPINK13,SPINK6,SPINK14,SPINK9
																									GO:0010466	20/263	2,1410,1447,4803,5858,6622,6690,7980,10879,11005,26952,58503,59082,64780,84651,96459,153218,404203,408187,643394	A2M,CRYAB,CSN2,NGF,PZP,SNCA,SPINK1,TFPI2,SMR3B,SPINK5,SMR3A,OPRPN,CARD18,MICAL1,SPINK7,FNIP1,SPINK13,SPINK6,SPINK14,SPINK9
																									GO:0051346	23/373	2,1410,1447,4803,5858,5910,6622,6690,7013,7980,10879,11005,26952,58503,59082,64780,84152,84651,96459,153218,404203,408187,643394	A2M,CRYAB,CSN2,NGF,PZP,RAP1GDS1,SNCA,SPINK1,TERF1,TFPI2,SMR3B,SPINK5,SMR3A,OPRPN,CARD18,MICAL1,PPP1R1B,SPINK7,FNIP1,SPINK13,SPINK6,SPINK14,SPINK9
																									GO:0045861	22/352	2,1410,1447,4803,5858,6135,6622,6690,7980,10879,11005,26952,58503,59082,64780,79853,84651,96459,153218,404203,408187,643394	A2M,CRYAB,CSN2,NGF,PZP,RPL11,SNCA,SPINK1,TFPI2,SMR3B,SPINK5,SMR3A,OPRPN,CARD18,MICAL1,TM4SF20,SPINK7,FNIP1,SPINK13,SPINK6,SPINK14,SPINK9
																									GO:0043086	35/796	2,1410,1447,3596,3984,4803,5795,5858,5910,6135,6622,6690,7013,7980,9647,9961,10879,11005,26952,51527,55450,58503,58533,59082,64780,84152,84651,85450,94103,96459,153218,171392,404203,408187,643394	A2M,CRYAB,CSN2,IL13,LIMK1,NGF,PTPRJ,PZP,RAP1GDS1,RPL11,SNCA,SPINK1,TERF1,TFPI2,PPM1F,MVP,SMR3B,SPINK5,SMR3A,GSKIP,CAMK2N1,OPRPN,SNX6,CARD18,MICAL1,PPP1R1B,SPINK7,ITPRIP,ORMDL3,FNIP1,SPINK13,ZNF675,SPINK6,SPINK14,SPINK9
																									hsa05310	9/31	3108,3109,3111,3113,3115,3562,3565,3567,3596	HLA-DMA,HLA-DMB,HLA-DOA,HLA-DPA1,HLA-DPB1,IL3,IL4,IL5,IL13
																									hsa05323	14/93	1437,2321,3108,3109,3111,3113,3115,3683,6348,6352,6364,9296,155066,414062	CSF2,FLT1,HLA-DMA,HLA-DMB,HLA-DOA,HLA-DPA1,HLA-DPB1,ITGAL,CCL3,CCL5,CCL20,ATP6V1F,ATP6V0E2,CCL3L3
																									hsa04658	13/92	3108,3109,3111,3113,3115,3459,3565,3567,3596,5594,5595,5599,6772	HLA-DMA,HLA-DMB,HLA-DOA,HLA-DPA1,HLA-DPB1,IFNGR1,IL4,IL5,IL13,MAPK1,MAPK3,MAPK8,STAT1
																									hsa05140	11/77	3108,3109,3111,3113,3115,3459,3565,5594,5595,6772,653361	HLA-DMA,HLA-DMB,HLA-DOA,HLA-DPA1,HLA-DPB1,IFNGR1,IL4,MAPK1,MAPK3,STAT1,NCF1
																									hsa05321	10/65	3108,3109,3111,3113,3115,3459,3565,3567,3596,6772	HLA-DMA,HLA-DMB,HLA-DOA,HLA-DPA1,HLA-DPB1,IFNGR1,IL4,IL5,IL13,STAT1
																									GO:0002396	6/20	3108,3109,3111,3113,3115,6892	HLA-DMA,HLA-DMB,HLA-DOA,HLA-DPA1,HLA-DPB1,TAPBP
																									GO:0002501	6/20	3108,3109,3111,3113,3115,6892	HLA-DMA,HLA-DMB,HLA-DOA,HLA-DPA1,HLA-DPB1,TAPBP
																									hsa04659	12/108	3108,3109,3111,3113,3115,3459,3565,5594,5595,5599,6257,6772	HLA-DMA,HLA-DMB,HLA-DOA,HLA-DPA1,HLA-DPB1,IFNGR1,IL4,MAPK1,MAPK3,MAPK8,RXRB,STAT1
																									GO:0002399	5/16	3108,3109,3111,3113,3115	HLA-DMA,HLA-DMB,HLA-DOA,HLA-DPA1,HLA-DPB1
																									GO:0002503	5/16	3108,3109,3111,3113,3115	HLA-DMA,HLA-DMB,HLA-DOA,HLA-DPA1,HLA-DPB1
																									hsa05330	7/38	3108,3109,3111,3113,3115,3565,3567	HLA-DMA,HLA-DMB,HLA-DOA,HLA-DPA1,HLA-DPB1,IL4,IL5
																									hsa04640	11/99	952,1437,2322,3108,3109,3111,3113,3115,3562,3565,3567	CD38,CSF2,FLT3,HLA-DMA,HLA-DMB,HLA-DOA,HLA-DPA1,HLA-DPB1,IL3,IL4,IL5
																									hsa05320	8/53	3108,3109,3111,3113,3115,3565,3567,7252	HLA-DMA,HLA-DMB,HLA-DOA,HLA-DPA1,HLA-DPB1,IL4,IL5,TSHB
																									GO:0002478	7/40	3108,3109,3111,3113,3115,6890,54842	HLA-DMA,HLA-DMB,HLA-DOA,HLA-DPA1,HLA-DPB1,TAP1,MFSD6
																									GO:0019882	10/94	3108,3109,3111,3113,3115,5696,6890,6892,54842,57705	HLA-DMA,HLA-DMB,HLA-DOA,HLA-DPA1,HLA-DPB1,PSMB8,TAP1,TAPBP,MFSD6,WDFY4
																									GO:0048002	8/61	3108,3109,3111,3113,3115,6890,6892,54842	HLA-DMA,HLA-DMB,HLA-DOA,HLA-DPA1,HLA-DPB1,TAP1,TAPBP,MFSD6
																									GO:0019884	7/49	3108,3109,3111,3113,3115,6890,54842	HLA-DMA,HLA-DMB,HLA-DOA,HLA-DPA1,HLA-DPB1,TAP1,MFSD6
																									hsa04672	7/49	3108,3109,3111,3113,3115,3565,3567	HLA-DMA,HLA-DMB,HLA-DOA,HLA-DPA1,HLA-DPB1,IL4,IL5
																									hsa04514	13/157	1364,3108,3109,3111,3113,3115,3683,4684,6693,9071,22871,58494,152404	CLDN4,HLA-DMA,HLA-DMB,HLA-DOA,HLA-DPA1,HLA-DPB1,ITGAL,NCAM1,SPN,CLDN10,NLGN1,JAM2,IGSF11
																									hsa05166	16/222	1437,1739,1870,3108,3109,3111,3113,3115,3683,4893,5567,5594,5595,5599,148327,200186	CSF2,DLG1,E2F2,HLA-DMA,HLA-DMB,HLA-DOA,HLA-DPA1,HLA-DPB1,ITGAL,NRAS,PRKACB,MAPK1,MAPK3,MAPK8,CREB3L4,CRTC2
																									hsa05164	13/171	578,834,3108,3109,3111,3113,3115,3459,3838,5594,5595,6352,6772	BAK1,CASP1,HLA-DMA,HLA-DMB,HLA-DOA,HLA-DPA1,HLA-DPB1,IFNGR1,KPNA2,MAPK1,MAPK3,CCL5,STAT1
																									hsa04145	12/152	3108,3109,3111,3113,3115,6441,6890,9296,11151,155066,653361,653509	HLA-DMA,HLA-DMB,HLA-DOA,HLA-DPA1,HLA-DPB1,SFTPD,TAP1,ATP6V1F,CORO1A,ATP6V0E2,NCF1,SFTPA1
																									hsa05145	10/112	3108,3109,3111,3113,3115,3459,5594,5595,5599,6772	HLA-DMA,HLA-DMB,HLA-DOA,HLA-DPA1,HLA-DPB1,IFNGR1,MAPK1,MAPK3,MAPK8,STAT1
																									GO:0019886	5/30	3108,3109,3111,3113,3115	HLA-DMA,HLA-DMB,HLA-DOA,HLA-DPA1,HLA-DPB1
																									hsa04612	8/78	3108,3109,3111,3113,3115,3308,6890,6892	HLA-DMA,HLA-DMB,HLA-DOA,HLA-DPA1,HLA-DPB1,HSPA4,TAP1,TAPBP
																									GO:0002495	5/32	3108,3109,3111,3113,3115	HLA-DMA,HLA-DMB,HLA-DOA,HLA-DPA1,HLA-DPB1
																									GO:0002504	5/33	3108,3109,3111,3113,3115	HLA-DMA,HLA-DMB,HLA-DOA,HLA-DPA1,HLA-DPB1
																									hsa05152	12/180	3108,3109,3111,3113,3115,3459,5594,5595,5599,6772,10892,11151	HLA-DMA,HLA-DMB,HLA-DOA,HLA-DPA1,HLA-DPB1,IFNGR1,MAPK1,MAPK3,MAPK8,STAT1,MALT1,CORO1A
																									hsa05332	5/42	3108,3109,3111,3113,3115	HLA-DMA,HLA-DMB,HLA-DOA,HLA-DPA1,HLA-DPB1
																									hsa05416	6/60	3108,3109,3111,3113,3115,3683	HLA-DMA,HLA-DMB,HLA-DOA,HLA-DPA1,HLA-DPB1,ITGAL
																									GO:0002252	22/452	1776,3078,3080,3108,3109,3111,3113,3115,3565,3683,3984,6284,6348,6693,7462,10417,10875,10877,10878,11151,81494,653509	DNASE1L3,CFHR1,CFHR2,HLA-DMA,HLA-DMB,HLA-DOA,HLA-DPA1,HLA-DPB1,IL4,ITGAL,LIMK1,S100A13,CCL3,SPN,LAT2,SPON2,FGL2,CFHR4,CFHR3,CORO1A,CFHR5,SFTPA1
																									hsa04940	5/43	3108,3109,3111,3113,3115	HLA-DMA,HLA-DMB,HLA-DOA,HLA-DPA1,HLA-DPB1
																									GO:0002381	5/46	3108,3109,3111,3113,3115	HLA-DMA,HLA-DMB,HLA-DOA,HLA-DPA1,HLA-DPB1
																									hsa05169	12/202	578,1870,3108,3109,3111,3113,3115,3683,5599,6772,6890,6892	BAK1,E2F2,HLA-DMA,HLA-DMB,HLA-DOA,HLA-DPA1,HLA-DPB1,ITGAL,MAPK8,STAT1,TAP1,TAPBP
																									GO:0071675	16/123	1399,3565,4681,5594,5595,5919,6278,6348,6351,6352,6364,6693,11151,57402,58494,100532736	CRKL,IL4,NBL1,MAPK1,MAPK3,RARRES2,S100A7,CCL3,CCL4,CCL5,CCL20,SPN,CORO1A,S100A14,JAM2,MICOS10-NBL1
																									GO:2000403	8/42	6278,6348,6351,6352,6364,6693,11151,58494	S100A7,CCL3,CCL4,CCL5,CCL20,SPN,CORO1A,JAM2
																									GO:0002685	19/231	623,683,1399,3565,4681,5594,5595,5919,6278,6348,6351,6352,6364,6693,10690,11151,57402,58494,100532736	BDKRB1,BST1,CRKL,IL4,NBL1,MAPK1,MAPK3,RARRES2,S100A7,CCL3,CCL4,CCL5,CCL20,SPN,FUT9,CORO1A,S100A14,JAM2,MICOS10-NBL1
																									GO:0071677	10/73	3565,6278,6348,6351,6352,6364,6693,11151,57402,58494	IL4,S100A7,CCL3,CCL4,CCL5,CCL20,SPN,CORO1A,S100A14,JAM2
																									GO:0002687	14/148	623,3565,5594,5595,5919,6278,6348,6351,6352,6364,6693,11151,57402,58494	BDKRB1,IL4,MAPK1,MAPK3,RARRES2,S100A7,CCL3,CCL4,CCL5,CCL20,SPN,CORO1A,S100A14,JAM2
																									GO:0071622	8/53	683,3565,5594,5595,5919,6278,6352,57402	BST1,IL4,MAPK1,MAPK3,RARRES2,S100A7,CCL5,S100A14
																									GO:2000401	9/69	1399,6278,6348,6351,6352,6364,6693,11151,58494	CRKL,S100A7,CCL3,CCL4,CCL5,CCL20,SPN,CORO1A,JAM2
																									GO:0030335	31/566	623,1364,1399,1437,1839,2321,2488,2886,3565,3642,4150,5031,5156,5594,5595,5919,6278,6348,6351,6352,6364,6693,9647,9982,11151,11170,23122,57402,58494,84299,349633	BDKRB1,CLDN4,CRKL,CSF2,HBEGF,FLT1,FSHB,GRB7,IL4,INSM1,MAZ,P2RY6,PDGFRA,MAPK1,MAPK3,RARRES2,S100A7,CCL3,CCL4,CCL5,CCL20,SPN,PPM1F,FGFBP1,CORO1A,FAM107A,CLASP2,S100A14,JAM2,MIEN1,PLET1
																									GO:0002688	12/127	683,3565,4681,5594,5595,5919,6278,6348,6351,6352,57402,100532736	BST1,IL4,NBL1,MAPK1,MAPK3,RARRES2,S100A7,CCL3,CCL4,CCL5,S100A14,MICOS10-NBL1
																									GO:2000503	3/5	6348,6351,6352	CCL3,CCL4,CCL5
																									GO:0051702	11/113	3078,3080,5297,5978,6348,6351,6352,6441,6882,25827,81494	CFHR1,CFHR2,PI4KA,REST,CCL3,CCL4,CCL5,SFTPD,TAF11,FBXL2,CFHR5
																									GO:2000147	31/592	623,1364,1399,1437,1839,2321,2488,2886,3565,3642,4150,5031,5156,5594,5595,5919,6278,6348,6351,6352,6364,6693,9647,9982,11151,11170,23122,57402,58494,84299,349633	BDKRB1,CLDN4,CRKL,CSF2,HBEGF,FLT1,FSHB,GRB7,IL4,INSM1,MAZ,P2RY6,PDGFRA,MAPK1,MAPK3,RARRES2,S100A7,CCL3,CCL4,CCL5,CCL20,SPN,PPM1F,FGFBP1,CORO1A,FAM107A,CLASP2,S100A14,JAM2,MIEN1,PLET1
																									GO:0043922	4/14	5978,6348,6351,6352	REST,CCL3,CCL4,CCL5
																									GO:0040017	31/607	623,1364,1399,1437,1839,2321,2488,2886,3565,3642,4150,5031,5156,5594,5595,5919,6278,6348,6351,6352,6364,6693,9647,9982,11151,11170,23122,57402,58494,84299,349633	BDKRB1,CLDN4,CRKL,CSF2,HBEGF,FLT1,FSHB,GRB7,IL4,INSM1,MAZ,P2RY6,PDGFRA,MAPK1,MAPK3,RARRES2,S100A7,CCL3,CCL4,CCL5,CCL20,SPN,PPM1F,FGFBP1,CORO1A,FAM107A,CLASP2,S100A14,JAM2,MIEN1,PLET1
																									GO:1905523	5/26	5594,5595,5919,6348,6352	MAPK1,MAPK3,RARRES2,CCL3,CCL5
																									GO:0090025	5/29	4681,6278,6352,57402,100532736	NBL1,S100A7,CCL5,S100A14,MICOS10-NBL1
																									GO:2000501	3/8	6348,6351,6352	CCL3,CCL4,CCL5
																									GO:0002690	9/97	3565,5594,5595,5919,6278,6348,6351,6352,57402	IL4,MAPK1,MAPK3,RARRES2,S100A7,CCL3,CCL4,CCL5,S100A14
																									GO:0050920	15/230	683,3565,4681,5156,5594,5595,5919,6091,6278,6348,6351,6352,9647,57402,100532736	BST1,IL4,NBL1,PDGFRA,MAPK1,MAPK3,RARRES2,ROBO1,S100A7,CCL3,CCL4,CCL5,PPM1F,S100A14,MICOS10-NBL1
																									GO:0010759	4/19	5594,5595,5919,6352	MAPK1,MAPK3,RARRES2,CCL5
																									GO:0072678	5/33	1399,3683,6348,6364,11151	CRKL,ITGAL,CCL3,CCL20,CORO1A
																									GO:0051851	8/84	5297,5978,6348,6351,6352,6441,6882,25827	PI4KA,REST,CCL3,CCL4,CCL5,SFTPD,TAF11,FBXL2
																									GO:2000404	6/49	1399,6278,6352,6364,6693,11151	CRKL,S100A7,CCL5,CCL20,SPN,CORO1A
																									GO:0140131	4/21	6278,6348,6351,6352	S100A7,CCL3,CCL4,CCL5
																									GO:2000406	5/35	6278,6352,6364,6693,11151	S100A7,CCL5,CCL20,SPN,CORO1A
																									GO:0031663	5/39	5594,5595,6348,6352,10892	MAPK1,MAPK3,CCL3,CCL5,MALT1
																									GO:0050921	10/144	3565,5594,5595,5919,6278,6348,6351,6352,9647,57402	IL4,MAPK1,MAPK3,RARRES2,S100A7,CCL3,CCL4,CCL5,PPM1F,S100A14
																									GO:1901623	4/27	6278,6348,6351,6352	S100A7,CCL3,CCL4,CCL5
																									GO:0048246	3/14	6348,6352,6441	CCL3,CCL5,SFTPD
																									GO:1905521	5/44	5594,5595,5919,6348,6352	MAPK1,MAPK3,RARRES2,CCL3,CCL5
																									GO:0010758	4/28	5594,5595,5919,6352	MAPK1,MAPK3,RARRES2,CCL5
																									hsa04623	6/63	834,6351,6352,9560,55718,340061	CASP1,CCL4,CCL5,CCL4L2,POLR3E,STING1
																									GO:0048245	3/17	6348,6351,6352	CCL3,CCL4,CCL5
																									GO:0032309	8/30	624,5320,5322,10257,26279,30814,64600,391013	BDKRB2,PLA2G2A,PLA2G5,ABCC4,PLA2G2D,PLA2G2E,PLA2G2F,PLA2G2C
																									GO:0050482	7/25	624,5320,5322,26279,30814,64600,391013	BDKRB2,PLA2G2A,PLA2G5,PLA2G2D,PLA2G2E,PLA2G2F,PLA2G2C
																									GO:1903963	7/25	624,5320,5322,26279,30814,64600,391013	BDKRB2,PLA2G2A,PLA2G5,PLA2G2D,PLA2G2E,PLA2G2F,PLA2G2C
																									GO:0071715	8/38	624,5320,5322,10257,26279,30814,64600,391013	BDKRB2,PLA2G2A,PLA2G5,ABCC4,PLA2G2D,PLA2G2E,PLA2G2F,PLA2G2C
																									GO:0015909	9/54	624,5320,5322,11000,26279,30814,64600,80763,391013	BDKRB2,PLA2G2A,PLA2G5,SLC27A3,PLA2G2D,PLA2G2E,PLA2G2F,SPX,PLA2G2C
																									GO:0015718	12/100	624,5320,5322,6579,10257,10599,26279,28234,30814,53919,64600,391013	BDKRB2,PLA2G2A,PLA2G5,SLCO1A2,ABCC4,SLCO1B1,PLA2G2D,SLCO1B3,PLA2G2E,SLCO1C1,PLA2G2F,PLA2G2C
																									hsa00592	6/25	5320,5322,26279,30814,64600,391013	PLA2G2A,PLA2G5,PLA2G2D,PLA2G2E,PLA2G2F,PLA2G2C
																									GO:0015849	20/269	624,5320,5322,6545,6579,6583,9963,10257,10599,10861,11000,26279,28234,30814,53919,54896,55117,64600,80763,391013	BDKRB2,PLA2G2A,PLA2G5,SLC7A4,SLCO1A2,SLC22A4,SLC23A1,ABCC4,SLCO1B1,SLC26A1,SLC27A3,PLA2G2D,SLCO1B3,PLA2G2E,SLCO1C1,SLC66A1,SLC6A15,PLA2G2F,SPX,PLA2G2C
																									GO:0006869	22/328	624,1080,5320,5322,5950,6579,10257,10599,10809,10877,10948,11000,26279,28234,30814,53919,55102,64600,80763,84725,391013,653509	BDKRB2,CFTR,PLA2G2A,PLA2G5,RBP4,SLCO1A2,ABCC4,SLCO1B1,STARD10,CFHR4,STARD3,SLC27A3,PLA2G2D,SLCO1B3,PLA2G2E,SLCO1C1,ATG2B,PLA2G2F,SPX,PLEKHA8,PLA2G2C,SFTPA1
																									hsa00591	6/29	5320,5322,26279,30814,64600,391013	PLA2G2A,PLA2G5,PLA2G2D,PLA2G2E,PLA2G2F,PLA2G2C
																									GO:0015908	9/74	624,5320,5322,11000,26279,30814,64600,80763,391013	BDKRB2,PLA2G2A,PLA2G5,SLC27A3,PLA2G2D,PLA2G2E,PLA2G2F,SPX,PLA2G2C
																									GO:0046942	17/242	624,5320,5322,6579,9963,10257,10599,10861,26279,28234,30814,53919,54896,55117,64600,340146,391013	BDKRB2,PLA2G2A,PLA2G5,SLCO1A2,SLC23A1,ABCC4,SLCO1B1,SLC26A1,PLA2G2D,SLCO1B3,PLA2G2E,SLCO1C1,SLC66A1,SLC6A15,PLA2G2F,SLC35D3,PLA2G2C
																									hsa00565	7/49	5320,5322,26279,30814,64600,79153,391013	PLA2G2A,PLA2G5,PLA2G2D,PLA2G2E,PLA2G2F,GDPD3,PLA2G2C
																									GO:0010876	22/365	624,1080,5320,5322,5950,6579,10257,10599,10809,10877,10948,11000,26279,28234,30814,53919,55102,64600,80763,84725,391013,653509	BDKRB2,CFTR,PLA2G2A,PLA2G5,RBP4,SLCO1A2,ABCC4,SLCO1B1,STARD10,CFHR4,STARD3,SLC27A3,PLA2G2D,SLCO1B3,PLA2G2E,SLCO1C1,ATG2B,PLA2G2F,SPX,PLEKHA8,PLA2G2C,SFTPA1
																									hsa04972	10/102	683,952,1080,3710,5320,5322,26279,30814,64600,391013	BST1,CD38,CFTR,ITPR3,PLA2G2A,PLA2G5,PLA2G2D,PLA2G2E,PLA2G2F,PLA2G2C
																									GO:0046470	8/70	5320,5322,5444,26279,30814,64600,79153,391013	PLA2G2A,PLA2G5,PON1,PLA2G2D,PLA2G2E,PLA2G2F,GDPD3,PLA2G2C
																									hsa04975	6/43	5320,5322,26279,30814,64600,391013	PLA2G2A,PLA2G5,PLA2G2D,PLA2G2E,PLA2G2F,PLA2G2C
																									hsa04270	11/134	3710,4881,5320,5322,5567,5594,5595,26279,30814,64600,391013	ITPR3,NPR1,PLA2G2A,PLA2G5,PRKACB,MAPK1,MAPK3,PLA2G2D,PLA2G2E,PLA2G2F,PLA2G2C
																									GO:0015711	19/324	624,1080,5320,5322,6579,9963,10257,10599,10861,26279,28234,30814,53919,54896,55117,64600,84725,340146,391013	BDKRB2,CFTR,PLA2G2A,PLA2G5,SLCO1A2,SLC23A1,ABCC4,SLCO1B1,SLC26A1,PLA2G2D,SLCO1B3,PLA2G2E,SLCO1C1,SLC66A1,SLC6A15,PLA2G2F,PLEKHA8,SLC35D3,PLA2G2C
																									GO:0006644	20/366	1609,3422,3628,5297,5320,5322,5444,6610,6622,9896,10423,26279,30814,57406,64600,79153,91734,93210,94103,391013	DGKQ,IDI1,INPP1,PI4KA,PLA2G2A,PLA2G5,PON1,SMPD2,SNCA,FIG4,CDIPT,PLA2G2D,PLA2G2E,ABHD6,PLA2G2F,GDPD3,IDI2,PGAP3,ORMDL3,PLA2G2C
																									hsa00564	8/98	1609,5320,5322,10423,26279,30814,64600,391013	DGKQ,PLA2G2A,PLA2G5,CDIPT,PLA2G2D,PLA2G2E,PLA2G2F,PLA2G2C
																									hsa00590	6/61	5320,5322,26279,30814,64600,391013	PLA2G2A,PLA2G5,PLA2G2D,PLA2G2E,PLA2G2F,PLA2G2C
																									GO:0006820	21/441	624,1080,1364,5031,5320,5322,6579,9963,10257,10599,10861,26279,28234,30814,53919,54896,55117,64600,84725,340146,391013	BDKRB2,CFTR,CLDN4,P2RY6,PLA2G2A,PLA2G5,SLCO1A2,SLC23A1,ABCC4,SLCO1B1,SLC26A1,PLA2G2D,SLCO1B3,PLA2G2E,SLCO1C1,SLC66A1,SLC6A15,PLA2G2F,PLEKHA8,SLC35D3,PLA2G2C
																									GO:0034374	3/16	5320,5322,30814	PLA2G2A,PLA2G5,PLA2G2E
																									GO:2000116	21/235	578,834,1410,1447,2045,4217,5698,5978,6091,6279,6280,6622,9647,10892,59082,64780,79594,80759,96459,112399,100129128	BAK1,CASP1,CRYAB,CSN2,EPHA7,MAP3K5,PSMB9,REST,ROBO1,S100A8,S100A9,SNCA,PPM1F,MALT1,CARD18,MICAL1,MUL1,KHDC1,FNIP1,EGLN3,KHDC1L
																									GO:0043280	14/125	578,834,4217,5978,6091,6279,6280,6622,9647,10892,79594,80759,112399,100129128	BAK1,CASP1,MAP3K5,REST,ROBO1,S100A8,S100A9,SNCA,PPM1F,MALT1,MUL1,KHDC1,EGLN3,KHDC1L
																									GO:0043281	18/205	578,834,1410,2045,4217,5978,6091,6279,6280,6622,9647,10892,64780,79594,80759,96459,112399,100129128	BAK1,CASP1,CRYAB,EPHA7,MAP3K5,REST,ROBO1,S100A8,S100A9,SNCA,PPM1F,MALT1,MICAL1,MUL1,KHDC1,FNIP1,EGLN3,KHDC1L
																									GO:2001056	14/143	578,834,4217,5978,6091,6279,6280,6622,9647,10892,79594,80759,112399,100129128	BAK1,CASP1,MAP3K5,REST,ROBO1,S100A8,S100A9,SNCA,PPM1F,MALT1,MUL1,KHDC1,EGLN3,KHDC1L
																									GO:0006919	9/77	578,6091,6279,6280,6622,79594,80759,112399,100129128	BAK1,ROBO1,S100A8,S100A9,SNCA,MUL1,KHDC1,EGLN3,KHDC1L
																									GO:0010952	15/194	578,834,1364,4217,5978,6091,6279,6280,6622,9647,10892,79594,80759,112399,100129128	BAK1,CASP1,CLDN4,MAP3K5,REST,ROBO1,S100A8,S100A9,SNCA,PPM1F,MALT1,MUL1,KHDC1,EGLN3,KHDC1L
																									GO:0010950	14/174	578,834,4217,5978,6091,6279,6280,6622,9647,10892,79594,80759,112399,100129128	BAK1,CASP1,MAP3K5,REST,ROBO1,S100A8,S100A9,SNCA,PPM1F,MALT1,MUL1,KHDC1,EGLN3,KHDC1L
																									hsa05163	20/225	578,1399,1870,2787,2791,3710,4893,5156,5567,5594,5595,6348,6351,6352,6890,6892,9560,148327,340061,414062	BAK1,CRKL,E2F2,GNG5,GNG11,ITPR3,NRAS,PDGFRA,PRKACB,MAPK1,MAPK3,CCL3,CCL4,CCL5,TAP1,TAPBP,CCL4L2,CREB3L4,STING1,CCL3L3
																									hsa04014	19/235	2321,2322,2787,2791,4803,4893,5156,5320,5322,5567,5594,5595,5599,5863,26279,30814,57186,64600,391013	FLT1,FLT3,GNG5,GNG11,NGF,NRAS,PDGFRA,PLA2G2A,PLA2G5,PRKACB,MAPK1,MAPK3,MAPK8,RGL2,PLA2G2D,PLA2G2E,RALGAPA2,PLA2G2F,PLA2G2C
																									hsa04726	11/115	2787,2791,3352,3360,3362,3710,4893,5567,5594,5595,121278	GNG5,GNG11,HTR1D,HTR4,HTR6,ITPR3,NRAS,PRKACB,MAPK1,MAPK3,TPH2
																									hsa05200	28/531	578,623,624,1399,1487,1870,2064,2322,2787,2791,3459,3562,3565,3567,3596,4893,5156,5567,5594,5595,5599,6257,6772,7170,7472,9446,112399,119391	BAK1,BDKRB1,BDKRB2,CRKL,CTBP1,E2F2,ERBB2,FLT3,GNG5,GNG11,IFNGR1,IL3,IL4,IL5,IL13,NRAS,PDGFRA,PRKACB,MAPK1,MAPK3,MAPK8,RXRB,STAT1,TPM3,WNT2,GSTO1,EGLN3,GSTO2
																									hsa04935	10/120	1399,3486,3710,4893,5567,5594,5595,5599,6772,148327	CRKL,IGFBP3,ITPR3,NRAS,PRKACB,MAPK1,MAPK3,MAPK8,STAT1,CREB3L4
																									hsa05170	14/212	578,1073,1399,2787,2791,3710,3984,4893,5594,5595,5599,6890,6892,340061	BAK1,CFL2,CRKL,GNG5,GNG11,ITPR3,LIMK1,NRAS,MAPK1,MAPK3,MAPK8,TAP1,TAPBP,STING1
																									hsa04010	17/294	1399,1616,2064,2317,2318,2321,2322,4217,4803,4893,5156,5567,5594,5595,5599,5801,9344	CRKL,DAXX,ERBB2,FLNB,FLNC,FLT1,FLT3,MAP3K5,NGF,NRAS,PDGFRA,PRKACB,MAPK1,MAPK3,MAPK8,PTPRR,TAOK2
																									hsa04728	10/132	2787,2791,2893,3710,5519,5522,5567,5599,84152,148327	GNG5,GNG11,GRIA4,ITPR3,PPP2R1B,PPP2R2C,PRKACB,MAPK8,PPP1R1B,CREB3L4
																									hsa04725	9/113	2787,2791,3710,4893,5567,5594,5595,56479,148327	GNG5,GNG11,ITPR3,NRAS,PRKACB,MAPK1,MAPK3,KCNQ5,CREB3L4
																									hsa04151	19/354	1278,1977,2064,2321,2322,2787,2791,2998,3562,3565,4803,4893,5156,5519,5522,5594,5595,148327,200186	COL1A2,EIF4E,ERBB2,FLT1,FLT3,GNG5,GNG11,GYS2,IL3,IL4,NGF,NRAS,PDGFRA,PPP2R1B,PPP2R2C,MAPK1,MAPK3,CREB3L4,CRTC2
																									hsa04912	8/93	1839,2488,3710,4893,5567,5594,5595,5599	HBEGF,FSHB,ITPR3,NRAS,PRKACB,MAPK1,MAPK3,MAPK8
																									hsa04724	9/114	2744,2787,2791,2893,2898,3710,5567,5594,5595	GLS,GNG5,GNG11,GRIA4,GRIK2,ITPR3,PRKACB,MAPK1,MAPK3
																									hsa05205	13/205	1278,1839,2064,2317,2318,2817,3316,3710,4893,5567,5594,5595,7472	COL1A2,HBEGF,ERBB2,FLNB,FLNC,GPC1,HSPB2,ITPR3,NRAS,PRKACB,MAPK1,MAPK3,WNT2
																									hsa04723	10/148	2787,2791,2893,3710,5567,5594,5595,5599,22999,57406	GNG5,GNG11,GRIA4,ITPR3,PRKACB,MAPK1,MAPK3,MAPK8,RIMS1,ABHD6
																									hsa04928	8/106	1839,3710,4205,5567,5594,5595,6257,148327	HBEGF,ITPR3,MEF2A,PRKACB,MAPK1,MAPK3,RXRB,CREB3L4
																									hsa04926	9/129	1278,2787,2791,4893,5567,5594,5595,5599,148327	COL1A2,GNG5,GNG11,NRAS,PRKACB,MAPK1,MAPK3,MAPK8,CREB3L4
																									hsa04510	12/201	1278,1399,2064,2317,2318,2321,4636,5156,5594,5595,5599,29895	COL1A2,CRKL,ERBB2,FLNB,FLNC,FLT1,MYL5,PDGFRA,MAPK1,MAPK3,MAPK8,MYL11
																									GO:0070663	22/269	683,952,1437,1739,2064,3109,3113,3115,3565,3567,3596,3659,5594,5595,6352,6441,6693,11151,22806,26279,51237,64600	BST1,CD38,CSF2,DLG1,ERBB2,HLA-DMB,HLA-DPA1,HLA-DPB1,IL4,IL5,IL13,IRF1,MAPK1,MAPK3,CCL5,SFTPD,SPN,CORO1A,IKZF3,PLA2G2D,MZB1,PLA2G2F
																									GO:0050670	19/239	683,952,1739,2064,3109,3113,3115,3565,3567,3596,3659,6352,6441,6693,11151,22806,26279,51237,64600	BST1,CD38,DLG1,ERBB2,HLA-DMB,HLA-DPA1,HLA-DPB1,IL4,IL5,IL13,IRF1,CCL5,SFTPD,SPN,CORO1A,IKZF3,PLA2G2D,MZB1,PLA2G2F
																									GO:0032944	19/243	683,952,1739,2064,3109,3113,3115,3565,3567,3596,3659,6352,6441,6693,11151,22806,26279,51237,64600	BST1,CD38,DLG1,ERBB2,HLA-DMB,HLA-DPA1,HLA-DPB1,IL4,IL5,IL13,IRF1,CCL5,SFTPD,SPN,CORO1A,IKZF3,PLA2G2D,MZB1,PLA2G2F
																									GO:0045321	30/575	578,952,1437,1739,1776,2064,2322,3459,3565,3596,3659,3683,5795,5813,6283,6284,6348,6352,6622,6693,7462,7922,10875,10892,11151,22806,26279,57705,64919,96459	BAK1,CD38,CSF2,DLG1,DNASE1L3,ERBB2,FLT3,IFNGR1,IL4,IL13,IRF1,ITGAL,PTPRJ,PURA,S100A12,S100A13,CCL3,CCL5,SNCA,SPN,LAT2,SLC39A7,FGL2,MALT1,CORO1A,IKZF3,PLA2G2D,WDFY4,BCL11B,FNIP1
																									GO:0001775	33/695	578,952,1437,1609,1739,1776,2064,2322,3459,3565,3596,3659,3683,5156,5795,5813,6283,6284,6348,6352,6622,6693,7462,7922,10875,10892,11151,22806,23173,26279,57705,64919,96459	BAK1,CD38,CSF2,DGKQ,DLG1,DNASE1L3,ERBB2,FLT3,IFNGR1,IL4,IL13,IRF1,ITGAL,PDGFRA,PTPRJ,PURA,S100A12,S100A13,CCL3,CCL5,SNCA,SPN,LAT2,SLC39A7,FGL2,MALT1,CORO1A,IKZF3,METAP1,PLA2G2D,WDFY4,BCL11B,FNIP1
																									GO:0042129	13/182	1739,2064,3109,3113,3115,3565,3659,6352,6441,6693,11151,26279,64600	DLG1,ERBB2,HLA-DMB,HLA-DPA1,HLA-DPB1,IL4,IRF1,CCL5,SFTPD,SPN,CORO1A,PLA2G2D,PLA2G2F
																									GO:0022407	23/490	1739,2045,2064,3108,3109,3111,3113,3115,3565,3659,6352,6441,6693,9647,10690,10875,10892,11151,22915,23560,26279,55083,64600	DLG1,EPHA7,ERBB2,HLA-DMA,HLA-DMB,HLA-DOA,HLA-DPA1,HLA-DPB1,IL4,IRF1,CCL5,SFTPD,SPN,PPM1F,FUT9,FGL2,MALT1,CORO1A,MMRN1,GTPBP4,PLA2G2D,KIF26B,PLA2G2F
																									GO:0050868	9/128	1739,2064,3565,3659,6441,6693,10875,26279,64600	DLG1,ERBB2,IL4,IRF1,SFTPD,SPN,FGL2,PLA2G2D,PLA2G2F
																									GO:0002683	21/449	2,1739,2064,3111,3375,3565,3659,4681,5795,6348,6441,6693,10875,11005,26279,64600,79594,114771,124626,171392,100532736	A2M,DLG1,ERBB2,HLA-DOA,IAPP,IL4,IRF1,NBL1,PTPRJ,CCL3,SFTPD,SPN,FGL2,SPINK5,PLA2G2D,PLA2G2F,MUL1,PGLYRP3,ZPBP2,ZNF675,MICOS10-NBL1
																									GO:0046903	33/520	624,1080,1437,1447,1448,4881,5320,5322,5469,5872,6279,6284,6348,6352,6622,6779,7462,8448,9342,9805,10257,10815,11151,22871,22999,23557,26279,30814,64600,112476,152579,338557,391013	BDKRB2,CFTR,CSF2,CSN2,CSN3,NPR1,PLA2G2A,PLA2G5,MED1,RAB13,S100A8,S100A13,CCL3,CCL5,SNCA,STATH,LAT2,DOC2A,SNAP29,SCRN1,ABCC4,CPLX1,CORO1A,NLGN1,RIMS1,SNAPIN,PLA2G2D,PLA2G2E,PLA2G2F,PRRT2,SCFD2,FFAR4,PLA2G2C
																									GO:0061025	15/158	5322,5872,6622,9342,10282,11151,22999,23557,26509,57151,57531,84286,92421,112476,146378	PLA2G5,RAB13,SNCA,SNAP29,BET1,CORO1A,RIMS1,SNAPIN,MYOF,LYZL6,HACE1,TMEM175,CHMP4C,PRRT2,C16orf92
																									GO:0048284	13/125	578,5322,5872,6622,9342,10282,11151,23557,56947,81554,84286,92421,112476	BAK1,PLA2G5,RAB13,SNCA,SNAP29,BET1,CORO1A,SNAPIN,MFF,RCC1L,TMEM175,CHMP4C,PRRT2
																									GO:0006887	18/235	1080,5872,6284,6348,6352,6622,7462,8448,9342,9805,10257,10815,11151,22871,22999,23557,112476,152579	CFTR,RAB13,S100A13,CCL3,CCL5,SNCA,LAT2,DOC2A,SNAP29,SCRN1,ABCC4,CPLX1,CORO1A,NLGN1,RIMS1,SNAPIN,PRRT2,SCFD2
																									GO:0045055	13/138	6284,6348,6622,7462,8448,9342,10257,10815,11151,22871,22999,23557,112476	S100A13,CCL3,SNCA,LAT2,DOC2A,SNAP29,ABCC4,CPLX1,CORO1A,NLGN1,RIMS1,SNAPIN,PRRT2
																									GO:0016079	8/58	6622,8448,9342,10815,22871,22999,23557,112476	SNCA,DOC2A,SNAP29,CPLX1,NLGN1,RIMS1,SNAPIN,PRRT2
																									GO:0006906	10/102	5322,5872,6622,9342,10282,11151,23557,84286,92421,112476	PLA2G5,RAB13,SNCA,SNAP29,BET1,CORO1A,SNAPIN,TMEM175,CHMP4C,PRRT2
																									GO:0090174	10/104	5322,5872,6622,9342,10282,11151,23557,84286,92421,112476	PLA2G5,RAB13,SNCA,SNAP29,BET1,CORO1A,SNAPIN,TMEM175,CHMP4C,PRRT2
																									GO:0140029	8/71	1080,5872,6622,9342,22871,23557,112476,152579	CFTR,RAB13,SNCA,SNAP29,NLGN1,SNAPIN,PRRT2,SCFD2
																									GO:0099504	10/122	2580,6622,8448,9342,10815,22871,22999,23557,29993,112476	GAK,SNCA,DOC2A,SNAP29,CPLX1,NLGN1,RIMS1,SNAPIN,PACSIN1,PRRT2
																									GO:0007269	8/83	6622,8448,9342,10815,22871,22999,23557,112476	SNCA,DOC2A,SNAP29,CPLX1,NLGN1,RIMS1,SNAPIN,PRRT2
																									GO:0099643	8/83	6622,8448,9342,10815,22871,22999,23557,112476	SNCA,DOC2A,SNAP29,CPLX1,NLGN1,RIMS1,SNAPIN,PRRT2
																									GO:0031338	4/21	6622,10815,11151,112476	SNCA,CPLX1,CORO1A,PRRT2
																									GO:0099003	10/132	2580,6622,8448,9342,10815,22871,22999,23557,29993,112476	GAK,SNCA,DOC2A,SNAP29,CPLX1,NLGN1,RIMS1,SNAPIN,PACSIN1,PRRT2
																									GO:0031629	3/13	9342,23557,112476	SNAP29,SNAPIN,PRRT2
																									GO:0035542	3/14	6622,23176,112476	SNCA,SEPTIN8,PRRT2
																									GO:0099500	3/14	9342,23557,112476	SNAP29,SNAPIN,PRRT2
																									GO:0016050	17/327	3267,5322,5872,6622,9296,9342,10015,10282,11151,23557,64753,84286,84691,92421,112476,124626,346653	AGFG1,PLA2G5,RAB13,SNCA,ATP6V1F,SNAP29,PDCD6IP,BET1,CORO1A,SNAPIN,CCDC136,TMEM175,GARIN1B,CHMP4C,PRRT2,ZPBP2,GARIN1A
																									hsa04657	12/94	1437,3565,3567,3596,5594,5595,5599,6278,6279,6280,6364,338324	CSF2,IL4,IL5,IL13,MAPK1,MAPK3,MAPK8,S100A7,S100A8,S100A9,CCL20,S100A7A
																									hsa04664	9/68	1437,3562,3565,3567,3596,4893,5594,5595,5599	CSF2,IL3,IL4,IL5,IL13,NRAS,MAPK1,MAPK3,MAPK8
																									hsa05142	10/102	624,3459,5519,5522,5594,5595,5599,6348,6352,414062	BDKRB2,IFNGR1,PPP2R1B,PPP2R2C,MAPK1,MAPK3,MAPK8,CCL3,CCL5,CCL3L3
																									hsa05216	6/37	578,4893,5594,5595,6257,7170	BAK1,NRAS,MAPK1,MAPK3,RXRB,TPM3
																									hsa04620	10/104	3663,5594,5595,5599,6348,6351,6352,6772,9560,414062	IRF5,MAPK1,MAPK3,MAPK8,CCL3,CCL4,CCL5,STAT1,CCL4L2,CCL3L3
																									hsa05230	8/70	2064,2322,2744,4893,5156,5162,5594,5595	ERBB2,FLT3,GLS,NRAS,PDGFRA,PDHB,MAPK1,MAPK3
																									hsa05219	6/41	1839,1870,2064,4893,5594,5595	HBEGF,E2F2,ERBB2,NRAS,MAPK1,MAPK3
																									GO:0071260	8/73	578,834,838,3596,3659,5138,5595,5599	BAK1,CASP1,CASP5,IL13,IRF1,PDE2A,MAPK3,MAPK8
																									GO:0000165	15/217	1399,1410,1616,3486,4205,4217,4893,5594,5595,5599,6348,6352,6818,9344,151742	CRKL,CRYAB,DAXX,IGFBP3,MEF2A,MAP3K5,NRAS,MAPK1,MAPK3,MAPK8,CCL3,CCL5,SULT1A3,TAOK2,PPM1L
																									GO:0051403	8/74	1399,1410,1616,4217,5594,5595,5599,9344	CRKL,CRYAB,DAXX,MAP3K5,MAPK1,MAPK3,MAPK8,TAOK2
																									GO:0031098	8/78	1399,1410,1616,4217,5594,5595,5599,9344	CRKL,CRYAB,DAXX,MAP3K5,MAPK1,MAPK3,MAPK8,TAOK2
																									hsa01522	9/98	1839,1870,2064,4893,5469,5567,5594,5595,5599	HBEGF,E2F2,ERBB2,NRAS,MED1,PRKACB,MAPK1,MAPK3,MAPK8
																									hsa04625	9/104	834,3659,3710,4893,5594,5595,5599,6772,10892	CASP1,IRF1,ITPR3,NRAS,MAPK1,MAPK3,MAPK8,STAT1,MALT1
																									hsa04660	9/104	1437,1739,3565,3567,4893,5594,5595,5599,10892	CSF2,DLG1,IL4,IL5,NRAS,MAPK1,MAPK3,MAPK8,MALT1
																									hsa04012	8/85	1399,1839,2064,4893,5594,5595,5599,9542	CRKL,HBEGF,ERBB2,NRAS,MAPK1,MAPK3,MAPK8,NRG2
																									hsa04917	7/70	1447,3659,4893,5594,5595,5599,6772	CSN2,IRF1,NRAS,MAPK1,MAPK3,MAPK8,STAT1
																									hsa05208	14/223	522,4217,4893,5594,5595,5599,5795,6392,7385,9446,10861,27089,119391,653361	ATP5PF,MAP3K5,NRAS,MAPK1,MAPK3,MAPK8,PTPRJ,SDHD,UQCRC2,GSTO1,SLC26A1,UQCRQ,GSTO2,NCF1
																									GO:0071276	5/37	1616,5594,5595,5599,653361	DAXX,MAPK1,MAPK3,MAPK8,NCF1
																									hsa05223	7/72	578,1870,2064,4893,5594,5595,6257	BAK1,E2F2,ERBB2,NRAS,MAPK1,MAPK3,RXRB
																									hsa04668	9/112	1437,3659,4217,5594,5595,5599,6352,6364,148327	CSF2,IRF1,MAP3K5,MAPK1,MAPK3,MAPK8,CCL5,CCL20,CREB3L4
																									hsa01524	7/73	578,2064,4217,5594,5595,9446,119391	BAK1,ERBB2,MAP3K5,MAPK1,MAPK3,GSTO1,GSTO2
																									hsa04210	10/136	578,1616,3562,3710,4217,4803,4893,5594,5595,5599	BAK1,DAXX,IL3,ITPR3,MAP3K5,NGF,NRAS,MAPK1,MAPK3,MAPK8
																									hsa05133	7/76	834,1073,3659,5594,5595,5599,653509	CASP1,CFL2,IRF1,MAPK1,MAPK3,MAPK8,SFTPA1
																									hsa05212	7/76	578,1870,2064,5594,5595,5599,6772	BAK1,E2F2,ERBB2,MAPK1,MAPK3,MAPK8,STAT1
																									hsa05220	7/76	578,1399,1487,1870,4893,5594,5595	BAK1,CRKL,CTBP1,E2F2,NRAS,MAPK1,MAPK3
																									hsa04071	9/119	624,4217,4893,5519,5522,5594,5595,5599,6610	BDKRB2,MAP3K5,NRAS,PPP2R1B,PPP2R2C,MAPK1,MAPK3,MAPK8,SMPD2
																									hsa05231	8/98	1609,4893,5156,5594,5595,5599,6583,6584	DGKQ,NRAS,PDGFRA,MAPK1,MAPK3,MAPK8,SLC22A4,SLC22A5
																									hsa01521	7/79	1977,2064,4893,5156,5594,5595,9542	EIF4E,ERBB2,NRAS,PDGFRA,MAPK1,MAPK3,NRG2
																									hsa05167	12/194	578,1437,1870,2787,2791,3459,3710,4893,5594,5595,5599,6772	BAK1,CSF2,E2F2,GNG5,GNG11,IFNGR1,ITPR3,NRAS,MAPK1,MAPK3,MAPK8,STAT1
																									hsa05221	6/67	1437,2322,3562,4893,5594,5595	CSF2,FLT3,IL3,NRAS,MAPK1,MAPK3
																									hsa05160	10/157	578,1364,1870,4893,5519,5522,5594,5595,6772,9071	BAK1,CLDN4,E2F2,NRAS,PPP2R1B,PPP2R2C,MAPK1,MAPK3,STAT1,CLDN10
																									GO:0061061	31/503	1073,1410,1489,1839,2006,2121,2317,2318,3316,3399,4205,4893,5156,5469,5978,7472,8087,8557,8572,8763,8910,9096,23028,26509,29895,53834,58494,78994,79191,115509,115701	CFL2,CRYAB,CTF1,HBEGF,ELN,EVC,FLNB,FLNC,HSPB2,ID3,MEF2A,NRAS,PDGFRA,MED1,REST,WNT2,FXR1,TCAP,PDLIM4,CD164,SGCE,TBX18,KDM1A,MYOF,MYL11,FGFRL1,JAM2,PRR14,IRX3,ZNF689,ALPK2
																									GO:0007517	19/304	1073,1410,1489,1839,2006,2121,2317,3399,4205,5469,7472,8087,8557,8763,8910,29895,53834,78994,115509	CFL2,CRYAB,CTF1,HBEGF,ELN,EVC,FLNB,ID3,MEF2A,MED1,WNT2,FXR1,TCAP,CD164,SGCE,MYL11,FGFRL1,PRR14,ZNF689
																									GO:0010927	12/108	1073,2318,2817,3267,4205,5156,8557,9896,64753,84691,124626,346653	CFL2,FLNC,GPC1,AGFG1,MEF2A,PDGFRA,TCAP,FIG4,CCDC136,GARIN1B,ZPBP2,GARIN1A
																									GO:0001675	5/23	3267,64753,84691,124626,346653	AGFG1,CCDC136,GARIN1B,ZPBP2,GARIN1A
																									GO:0032989	31/594	1073,1400,2045,2064,2318,2668,2817,3267,3984,4205,4681,4684,4803,5156,6091,6277,8557,9211,9344,9896,22871,29993,53942,56947,56956,64753,64919,84691,124626,346653,100532736	CFL2,CRMP1,EPHA7,ERBB2,FLNC,GDNF,GPC1,AGFG1,LIMK1,MEF2A,NBL1,NCAM1,NGF,PDGFRA,ROBO1,S100A6,TCAP,LGI1,TAOK2,FIG4,NLGN1,PACSIN1,CNTN5,MFF,LHX9,CCDC136,BCL11B,GARIN1B,ZPBP2,GARIN1A,MICOS10-NBL1
																									GO:0009620	9/62	578,3346,3347,5919,6279,6280,6283,10417,10892	BAK1,HTN1,HTN3,RARRES2,S100A8,S100A9,S100A12,SPON2,MALT1
																									GO:0009617	38/758	623,834,837,1437,3346,3347,3596,3663,5320,5594,5595,5599,5919,6278,6279,6280,6283,6348,6352,6364,6441,6584,6622,6693,6779,7348,10417,10892,22806,55876,57115,57151,57402,114771,116842,254827,284110,653808	BDKRB1,CASP1,CASP4,CSF2,HTN1,HTN3,IL13,IRF5,PLA2G2A,MAPK1,MAPK3,MAPK8,RARRES2,S100A7,S100A8,S100A9,S100A12,CCL3,CCL5,CCL20,SFTPD,SLC22A5,SNCA,SPN,STATH,UPK1B,SPON2,MALT1,IKZF3,GSDMB,PGLYRP4,LYZL6,S100A14,PGLYRP3,LEAP2,NAALADL2,GSDMA,ZG16
																									GO:0042742	22/363	837,3346,3347,5320,5919,6278,6279,6280,6283,6364,6441,6693,6779,10417,55876,57115,57151,57402,114771,116842,284110,653808	CASP4,HTN1,HTN3,PLA2G2A,RARRES2,S100A7,S100A8,S100A9,S100A12,CCL20,SFTPD,SPN,STATH,SPON2,GSDMB,PGLYRP4,LYZL6,S100A14,PGLYRP3,LEAP2,GSDMA,ZG16
																									GO:0050832	7/51	3346,3347,5919,6279,6280,6283,10417	HTN1,HTN3,RARRES2,S100A8,S100A9,S100A12,SPON2
																									GO:0031640	6/38	3346,3347,4589,6283,57115,114771	HTN1,HTN3,MUC7,S100A12,PGLYRP4,PGLYRP3
																									GO:0019730	10/115	4589,5919,6278,6280,6283,6441,10417,57115,114771,116842	MUC7,RARRES2,S100A7,S100A9,S100A12,SFTPD,SPON2,PGLYRP4,PGLYRP3,LEAP2
																									GO:0061844	7/74	4589,6278,6280,6283,57115,114771,116842	MUC7,S100A7,S100A9,S100A12,PGLYRP4,PGLYRP3,LEAP2
																									GO:0006959	16/293	683,3078,3080,4589,5919,6278,6280,6283,6441,10417,10877,10878,57115,81494,114771,116842	BST1,CFHR1,CFHR2,MUC7,RARRES2,S100A7,S100A9,S100A12,SFTPD,SPON2,CFHR4,CFHR3,PGLYRP4,CFHR5,PGLYRP3,LEAP2
																									hsa04530	15/169	1080,1364,1739,2064,3308,4217,5519,5522,5567,5599,5872,9071,51735,58494,653857	CFTR,CLDN4,DLG1,ERBB2,HSPA4,MAP3K5,PPP2R1B,PPP2R2C,PRKACB,MAPK8,RAB13,CLDN10,RAPGEF6,JAM2,ACTR3C
																									GO:0070830	6/50	1364,1739,5872,9071,10015,143162	CLDN4,DLG1,RAB13,CLDN10,PDCD6IP,FRMPD2
																									GO:0120192	6/56	1364,1739,5872,9071,10015,143162	CLDN4,DLG1,RAB13,CLDN10,PDCD6IP,FRMPD2
																									GO:0043297	6/58	1364,1739,5872,9071,10015,143162	CLDN4,DLG1,RAB13,CLDN10,PDCD6IP,FRMPD2
																									GO:0120193	6/59	1364,1739,5872,9071,10015,143162	CLDN4,DLG1,RAB13,CLDN10,PDCD6IP,FRMPD2
																									GO:0071407	30/512	1080,1616,1977,2322,2551,3352,3360,3362,3399,5029,5031,5138,5469,5594,5595,5978,6257,6348,6352,6622,6772,6818,7332,11170,23028,29904,79594,84152,340061,653361	CFTR,DAXX,EIF4E,FLT3,GABPA,HTR1D,HTR4,HTR6,ID3,P2RY2,P2RY6,PDE2A,MED1,MAPK1,MAPK3,REST,RXRB,CCL3,CCL5,SNCA,STAT1,SULT1A3,UBE2L3,FAM107A,KDM1A,EEF2K,MUL1,PPP1R1B,STING1,NCF1
																									hsa04024	15/221	1080,2488,2893,3352,3360,3362,4881,5567,5594,5595,5599,7252,10257,84152,148327	CFTR,FSHB,GRIA4,HTR1D,HTR4,HTR6,NPR1,PRKACB,MAPK1,MAPK3,MAPK8,TSHB,ABCC4,PPP1R1B,CREB3L4
																									GO:1901699	31/646	837,1080,1278,1399,1616,2551,3352,3360,3362,4217,5029,5031,5138,5156,5594,5595,5872,5910,5919,6622,6690,6772,6818,11132,23028,29904,58533,79594,84152,340061,729438	CASP4,CFTR,COL1A2,CRKL,DAXX,GABPA,HTR1D,HTR4,HTR6,MAP3K5,P2RY2,P2RY6,PDE2A,PDGFRA,MAPK1,MAPK3,RAB13,RAP1GDS1,RARRES2,SNCA,SPINK1,STAT1,SULT1A3,CAPN10,KDM1A,EEF2K,SNX6,MUL1,PPP1R1B,STING1,CASTOR2
																									GO:0071868	8/97	2551,3352,3360,3362,5594,5595,6622,6818	GABPA,HTR1D,HTR4,HTR6,MAPK1,MAPK3,SNCA,SULT1A3
																									GO:0071870	8/97	2551,3352,3360,3362,5594,5595,6622,6818	GABPA,HTR1D,HTR4,HTR6,MAPK1,MAPK3,SNCA,SULT1A3
																									GO:0071867	8/100	2551,3352,3360,3362,5594,5595,6622,6818	GABPA,HTR1D,HTR4,HTR6,MAPK1,MAPK3,SNCA,SULT1A3
																									GO:0071869	8/100	2551,3352,3360,3362,5594,5595,6622,6818	GABPA,HTR1D,HTR4,HTR6,MAPK1,MAPK3,SNCA,SULT1A3
																									GO:1903351	7/83	2551,3352,3360,3362,5594,5595,6818	GABPA,HTR1D,HTR4,HTR6,MAPK1,MAPK3,SULT1A3
																									GO:1903350	7/84	2551,3352,3360,3362,5594,5595,6818	GABPA,HTR1D,HTR4,HTR6,MAPK1,MAPK3,SULT1A3
																									GO:0071417	26/588	837,1080,1278,2551,3352,3360,3362,5029,5031,5138,5156,5594,5595,5872,5910,5919,6622,6690,6772,6818,11132,23028,29904,58533,84152,729438	CASP4,CFTR,COL1A2,GABPA,HTR1D,HTR4,HTR6,P2RY2,P2RY6,PDE2A,PDGFRA,MAPK1,MAPK3,RAB13,RAP1GDS1,RARRES2,SNCA,SPINK1,STAT1,SULT1A3,CAPN10,KDM1A,EEF2K,SNX6,PPP1R1B,CASTOR2
																									GO:0007286	15/186	1080,3267,6690,6847,27125,58494,64753,80217,83893,84691,124626,150221,159686,346653,440804	CFTR,AGFG1,SPINK1,SYCP1,AFF4,JAM2,CCDC136,CFAP43,SPATA16,GARIN1B,ZPBP2,RIMBP3C,CFAP58,GARIN1A,RIMBP3B
																									GO:0048515	15/193	1080,3267,6690,6847,27125,58494,64753,80217,83893,84691,124626,150221,159686,346653,440804	CFTR,AGFG1,SPINK1,SYCP1,AFF4,JAM2,CCDC136,CFAP43,SPATA16,GARIN1B,ZPBP2,RIMBP3C,CFAP58,GARIN1A,RIMBP3B
																									GO:0022412	23/415	1080,2488,3267,6690,6847,6954,9665,27125,57151,58494,64753,80217,83893,84691,124626,136991,146378,150221,159686,259266,346653,440804,728637	CFTR,FSHB,AGFG1,SPINK1,SYCP1,TCP11,MARF1,AFF4,LYZL6,JAM2,CCDC136,CFAP43,SPATA16,GARIN1B,ZPBP2,ASZ1,C16orf92,RIMBP3C,CFAP58,ASPM,GARIN1A,RIMBP3B,MEIKIN
																									GO:0007281	18/305	1080,3267,6690,6847,6954,9665,27125,58494,64753,80217,83893,84691,124626,150221,159686,259266,346653,440804	CFTR,AGFG1,SPINK1,SYCP1,TCP11,MARF1,AFF4,JAM2,CCDC136,CFAP43,SPATA16,GARIN1B,ZPBP2,RIMBP3C,CFAP58,ASPM,GARIN1A,RIMBP3B
																									GO:0048232	29/611	1080,1399,2488,3267,6046,6690,6847,6954,7103,10491,27125,58494,64753,80217,83893,84691,85438,124626,136991,148327,150221,159686,202051,259266,346653,389730,440804,644150,728637	CFTR,CRKL,FSHB,AGFG1,BRD2,SPINK1,SYCP1,TCP11,TSPAN8,CRTAP,AFF4,JAM2,CCDC136,CFAP43,SPATA16,GARIN1B,CABS1,ZPBP2,ASZ1,CREB3L4,RIMBP3C,CFAP58,SPATA24,ASPM,GARIN1A,SPATA31A6,RIMBP3B,WIPF3,MEIKIN
																									GO:0007283	28/591	1080,1399,2488,3267,6046,6690,6847,6954,7103,10491,27125,58494,64753,80217,83893,84691,85438,124626,136991,148327,150221,159686,202051,259266,346653,389730,440804,644150	CFTR,CRKL,FSHB,AGFG1,BRD2,SPINK1,SYCP1,TCP11,TSPAN8,CRTAP,AFF4,JAM2,CCDC136,CFAP43,SPATA16,GARIN1B,CABS1,ZPBP2,ASZ1,CREB3L4,RIMBP3C,CFAP58,SPATA24,ASPM,GARIN1A,SPATA31A6,RIMBP3B,WIPF3
																									GO:0097435	31/567	226,832,1073,1278,1302,1739,2006,2318,3267,3984,4205,5156,5910,6622,7170,7461,8557,9748,10491,11151,11170,23122,29993,54820,55607,64780,89927,116985,134549,253980,401236	ALDOA,CAPZB,CFL2,COL1A2,COL11A2,DLG1,ELN,FLNC,AGFG1,LIMK1,MEF2A,PDGFRA,RAP1GDS1,SNCA,TPM3,CLIP2,TCAP,SLK,CRTAP,CORO1A,FAM107A,CLASP2,PACSIN1,NDE1,PPP1R9A,MICAL1,BMERB1,ARAP1,SHROOM1,KCTD13,STMND1
																									GO:0007015	16/270	226,832,1073,1739,2006,3984,7170,8557,11151,11170,29993,55607,64780,116985,134549,253980	ALDOA,CAPZB,CFL2,DLG1,ELN,LIMK1,TPM3,TCAP,CORO1A,FAM107A,PACSIN1,PPP1R9A,MICAL1,ARAP1,SHROOM1,KCTD13
																									GO:0030036	26/544	226,832,1073,1739,2006,2317,2318,3984,4205,5156,5872,5910,7170,8557,8572,9344,10015,11132,11151,11170,29993,55607,64780,116985,134549,253980	ALDOA,CAPZB,CFL2,DLG1,ELN,FLNB,FLNC,LIMK1,MEF2A,PDGFRA,RAB13,RAP1GDS1,TPM3,TCAP,PDLIM4,TAOK2,PDCD6IP,CAPN10,CORO1A,FAM107A,PACSIN1,PPP1R9A,MICAL1,ARAP1,SHROOM1,KCTD13
																									GO:0031032	9/114	1073,2006,2318,3984,4205,5156,8557,10015,253980	CFL2,ELN,FLNC,LIMK1,MEF2A,PDGFRA,TCAP,PDCD6IP,KCTD13
																									GO:0051017	6/56	2006,3984,11170,64780,134549,253980	ELN,LIMK1,FAM107A,MICAL1,SHROOM1,KCTD13
																									GO:0030029	28/606	226,832,1073,1739,2006,2317,2318,3984,4205,5156,5872,5910,7170,8557,8572,9344,10015,11132,11151,11170,29895,29993,55607,64780,116985,134549,253980,644150	ALDOA,CAPZB,CFL2,DLG1,ELN,FLNB,FLNC,LIMK1,MEF2A,PDGFRA,RAB13,RAP1GDS1,TPM3,TCAP,PDLIM4,TAOK2,PDCD6IP,CAPN10,CORO1A,FAM107A,MYL11,PACSIN1,PPP1R9A,MICAL1,ARAP1,SHROOM1,KCTD13,WIPF3
																									GO:0061572	6/60	2006,3984,11170,64780,134549,253980	ELN,LIMK1,FAM107A,MICAL1,SHROOM1,KCTD13
																									GO:1901615	27/473	1080,3422,3565,3628,3642,4881,5409,5444,5469,5805,5950,6622,6783,6818,8574,10941,10948,11165,27284,79153,91734,121278,157506,165679,171546,285671,574537	CFTR,IDI1,IL4,INPP1,INSM1,NPR1,PNMT,PON1,MED1,PTS,RBP4,SNCA,SULT1E1,SULT1A3,AKR7A2,UGT2A1,STARD3,NUDT3,SULT1B1,GDPD3,IDI2,TPH2,RDH10,SPTSSB,SPTSSA,RNF180,UGT2A2
																									GO:0008202	16/256	622,1080,2488,3422,3565,5156,5444,5469,6783,6818,7923,10941,10948,91734,574537,100288072	BDH1,CFTR,FSHB,IDI1,IL4,PDGFRA,PON1,MED1,SULT1E1,SULT1A3,HSD17B8,UGT2A1,STARD3,IDI2,UGT2A2,SDR42E2
																									GO:0006066	18/321	1080,3422,3565,3628,5444,5805,5950,6783,6818,8574,10948,11165,27284,79153,91734,157506,165679,171546	CFTR,IDI1,IL4,INPP1,PON1,PTS,RBP4,SULT1E1,SULT1A3,AKR7A2,STARD3,NUDT3,SULT1B1,GDPD3,IDI2,RDH10,SPTSSB,SPTSSA
																									GO:0008610	28/597	1080,1609,2488,3422,3628,5191,5297,5469,6610,7923,8705,9896,10423,10690,10948,23305,83723,91734,93210,94103,151742,157506,165679,171546,253017,728441,100288072,109703458	CFTR,DGKQ,FSHB,IDI1,INPP1,PEX7,PI4KA,MED1,SMPD2,HSD17B8,B3GALT4,FIG4,CDIPT,FUT9,STARD3,ACSL6,TLCD3B,IDI2,PGAP3,ORMDL3,PPM1L,RDH10,SPTSSB,SPTSSA,TECRL,GGT2P,SDR42E2,HTD2

## Sheet: RAD-specific HS TADs
Table S15. Functional enrichment for genes in AT-specific HS TADs
Term	Description	LogP	InTerm_InList	Symbols																					Term	InTerm_InList	Genes	Symbols						GO	GeneID	Hits
GO:0006959	humoral immune response	-4.66585	28/293	CFB,C2,C4A,C4B,C4BPA,C4BPB,C8A,C8B,CR1,CR2,CD55,FOXJ1,GPI,HLA-DQB1,HLA-DRB1,LTA,CD46,MFAP4,PLA2G1B,PSMB10,RNASE3,RNASE6,RPS19,TNF,PGLYRP1,RNASE7,CST9L,CST9																					GO:0002923	11/19	722,725,1378,1379,1380,1604,2302,4049,4179,7124,114788	C4BPA,C4BPB,CR1,CR1L,CR2,CD55,FOXJ1,LTA,CD46,TNF,CSMD3						GO:0002923	722|725|1378|1379|1380|1604|2302|4049|4179|7124|114788	C4BPA|C4BPB|CR1|CR1L|CR2|CD55|FOXJ1|LTA|CD46|TNF|CSMD3
GO:0002923	regulation of humoral immune response mediated by circulating immunoglobulin	-7.75454	11/19	C4BPA,C4BPB,CR1,CR1L,CR2,CD55,FOXJ1,LTA,CD46,TNF,CSMD3																					GO:0002924	9/12	722,725,1378,1379,1380,1604,2302,4179,114788	C4BPA,C4BPB,CR1,CR1L,CR2,CD55,FOXJ1,CD46,CSMD3						GO:0002924	722|725|1378|1379|1380|1604|2302|4179|114788	C4BPA|C4BPB|CR1|CR1L|CR2|CD55|FOXJ1|CD46|CSMD3
GO:0006957	complement activation, alternative pathway	-3.16395	5/15	CFB|C8A|C8B|CR1|CR2																					GO:0045959	8/9	722,725,1378,1379,1380,1604,4179,114788	C4BPA,C4BPB,CR1,CR1L,CR2,CD55,CD46,CSMD3						GO:0045959	722|725|1378|1379|1380|1604|4179|114788	C4BPA|C4BPB|CR1|CR1L|CR2|CD55|CD46|CSMD3
GO:0052548	regulation of endopeptidase activity	-2.04994	35/428	AGER,AGT,C4A,C4B,CR1,CST1,CST2,CST3,CST4,CST5,EPHA7,FABP1,GPI,GRIN2A,LYN,MMP9,PAK2,PPARG,TIMP4,TNF,ROCK2,CST8,PRELID1,RPS27L,TRIAP1,UBE2O,RHBDF2,PRR7,APH1B,CSTL1,CST9L,CST9,CST11,ANXA8,ANXA8L1																					GO:0030450	8/10	722,725,1378,1379,1380,1604,4179,114788	C4BPA,C4BPB,CR1,CR1L,CR2,CD55,CD46,CSMD3						GO:0030450	722|725|1378|1379|1380|1604|4179|114788	C4BPA|C4BPB|CR1|CR1L|CR2|CD55|CD46|CSMD3
GO:1900004	negative regulation of serine-type endopeptidase activity	-2.19215	3/8	CR1|ANXA8|ANXA8L1																					GO:0002713	9/17	722,725,1378,1379,1380,1604,2302,4179,114788	C4BPA,C4BPB,CR1,CR1L,CR2,CD55,FOXJ1,CD46,CSMD3						GO:0002713	722|725|1378|1379|1380|1604|2302|4179|114788	C4BPA|C4BPB|CR1|CR1L|CR2|CD55|FOXJ1|CD46|CSMD3
hsa05310	Asthma	-5.86399	10/31	CD40,HLA-DQA1,HLA-DQA2,HLA-DQB1,HLA-DRA,HLA-DRB1,HLA-DRB5,RNASE3,TNF,EPX																					GO:0002890	9/17	722,725,1378,1379,1380,1604,2302,4179,114788	C4BPA,C4BPB,CR1,CR1L,CR2,CD55,FOXJ1,CD46,CSMD3						GO:0002890	722|725|1378|1379|1380|1604|2302|4179|114788	C4BPA|C4BPB|CR1|CR1L|CR2|CD55|FOXJ1|CD46|CSMD3
GO:0070646	protein modification by small protein removal	-4.46391	22/167	GPS1,COPS3,USP3,OTUD6B,YOD1,SUPT20H,VCPIP1,SENP5,USP17L24,USP17L5,USP17L10,USP17L11,USP17L12,USP17L13,USP17L17,USP17L18,USP17L19,USP17L20,USP17L21,USP17L22,USP17L15,USP17L23																					GO:0002921	9/17	722,725,1378,1379,1380,1604,2302,4179,114788	C4BPA,C4BPB,CR1,CR1L,CR2,CD55,FOXJ1,CD46,CSMD3						GO:0002921	722|725|1378|1379|1380|1604|2302|4179|114788	C4BPA|C4BPB|CR1|CR1L|CR2|CD55|FOXJ1|CD46|CSMD3
GO:0034104	negative regulation of tissue remodeling	-3.65456	7/22	AGT,CST3,P2RX7,PPARG,GREM1,HAMP,UBASH3B																					GO:0045916	8/13	722,725,1378,1379,1380,1604,4179,114788	C4BPA,C4BPB,CR1,CR1L,CR2,CD55,CD46,CSMD3						GO:0045916	722|725|1378|1379|1380|1604|4179|114788	C4BPA|C4BPB|CR1|CR1L|CR2|CD55|CD46|CSMD3
GO:0002943	tRNA dihydrouridine synthesis	-3.07423	3/4	DUS4L|DUS2|DUS1L																					GO:0002712	14/64	722,725,958,1378,1379,1380,1604,2302,4049,4179,7040,7124,55183,114788	C4BPA,C4BPB,CD40,CR1,CR1L,CR2,CD55,FOXJ1,LTA,CD46,TGFB1,TNF,RIF1,CSMD3						GO:0002712	722|725|958|1378|1379|1380|1604|2302|4049|4179|7040|7124|55183|114788	C4BPA|C4BPB|CD40|CR1|CR1L|CR2|CD55|FOXJ1|LTA|CD46|TGFB1|TNF|RIF1|CSMD3
GO:0060252	positive regulation of glial cell proliferation	-3.16395	6/21	KRAS,LTA,LYN,PLAG1,TNF,UFL1																					GO:0002889	14/64	722,725,958,1378,1379,1380,1604,2302,4049,4179,7040,7124,55183,114788	C4BPA,C4BPB,CD40,CR1,CR1L,CR2,CD55,FOXJ1,LTA,CD46,TGFB1,TNF,RIF1,CSMD3						GO:0002889	722|725|958|1378|1379|1380|1604|2302|4049|4179|7040|7124|55183|114788	C4BPA|C4BPB|CD40|CR1|CR1L|CR2|CD55|FOXJ1|LTA|CD46|TGFB1|TNF|RIF1|CSMD3
GO:0010286	heat acclimation	-3.65618	3/5	HSBP1|HSPA1A|HSPA1B																					GO:0002920	12/46	722,725,1378,1379,1380,1604,2302,4049,4179,7124,114788,730249	C4BPA,C4BPB,CR1,CR1L,CR2,CD55,FOXJ1,LTA,CD46,TNF,CSMD3,ACOD1						GO:0002920	722|725|1378|1379|1380|1604|2302|4049|4179|7124|114788|730249	C4BPA|C4BPB|CR1|CR1L|CR2|CD55|FOXJ1|LTA|CD46|TNF|CSMD3|ACOD1
GO:0007566	embryo implantation	-3.20564	8/43	FBLN1|H3-3A|H3-3B|ITGB4|MMP9|PRLR|STC2|ACOD1																					GO:0002698	18/122	558,722,725,933,1378,1379,1380,1604,2302,3575,4179,6223,7040,7124,7291,8288,8993,114788	AXL,C4BPA,C4BPB,CD22,CR1,CR1L,CR2,CD55,FOXJ1,IL7R,CD46,RPS19,TGFB1,TNF,TWIST1,EPX,PGLYRP1,CSMD3						GO:0002698	558|722|725|933|1378|1379|1380|1604|2302|3575|4179|6223|7040|7124|7291|8288|8993|114788	AXL|C4BPA|C4BPB|CD22|CR1|CR1L|CR2|CD55|FOXJ1|IL7R|CD46|RPS19|TGFB1|TNF|TWIST1|EPX|PGLYRP1|CSMD3
GO:0030162	regulation of proteolysis	-2.90705	59/750	AGER,AGT,C4A,C4B,CDC20,CR1,CSNK1D,CST1,CST2,CST3,CST4,CST5,EPHA7,F12,FABP1,FBLN1,FGFR4,GPI,GPLD1,GRIN2A,GSK3B,HPN,HSPA1A,HSPA1B,LYN,MELTF,MMP9,PAK2,PPARG,ELOB,TIMP4,TNF,TNP1,BAG6,EIF3H,ROCK2,CST8,GLMN,UFL1,SIRT4,PRELID1,DISC1,RPS27L,TRIAP1,UBE2O,PRSS22,RHBDF2,PRR7,APH1B,QRICH2,PABIR1,LRRK2,CSTL1,CST9L,CST9,CST11,TRIM67,ANXA8,ANXA8L1																					GO:0002697	34/379	177,558,722,725,933,958,1378,1379,1380,1604,1653,2302,2821,2865,2867,3122,3123,3575,4049,4067,4179,5027,5170,6223,7040,7124,7291,8288,8993,55183,56253,114788,201294,259197	AGER,AXL,C4BPA,C4BPB,CD22,CD40,CR1,CR1L,CR2,CD55,DDX1,FOXJ1,GPI,FFAR3,FFAR2,HLA-DRA,HLA-DRB1,IL7R,LTA,LYN,CD46,P2RX7,PDPK1,RPS19,TGFB1,TNF,TWIST1,EPX,PGLYRP1,RIF1,CRTAM,CSMD3,UNC13D,NCR3						GO:0002697	177|558|722|725|933|958|1378|1379|1380|1604|1653|2302|2821|2865|2867|3122|3123|3575|4049|4067|4179|5027|5170|6223|7040|7124|7291|8288|8993|55183|56253|114788|201294|259197	AGER|AXL|C4BPA|C4BPB|CD22|CD40|CR1|CR1L|CR2|CD55|DDX1|FOXJ1|GPI|FFAR3|FFAR2|HLA-DRA|HLA-DRB1|IL7R|LTA|LYN|CD46|P2RX7|PDPK1|RPS19|TGFB1|TNF|TWIST1|EPX|PGLYRP1|RIF1|CRTAM|CSMD3|UNC13D|NCR3
GO:0034599	cellular response to oxidative stress	-2.05758	21/222	PARP1,AIF1,AXL,FABP1,HSPA1A,HSPA1B,MMP9,MPO,PENK,PRKAA2,MAPK7,PXN,PYCR1,RNF112,SPHK1,CAMKK2,PYCR2,CHCHD2,SMPD3,TBC1D24,LRRK2																					GO:0030449	8/22	722,725,1378,1379,1380,1604,4179,114788	C4BPA,C4BPB,CR1,CR1L,CR2,CD55,CD46,CSMD3						GO:0030449	722|725|1378|1379|1380|1604|4179|114788	C4BPA|C4BPB|CR1|CR1L|CR2|CD55|CD46|CSMD3
GO:0085029	extracellular matrix assembly	-2.76211	7/34	HAS3|LAMB1|MFAP4|TGFB1|TNXB|LAMB4|SMPD3																					GO:0002703	25/241	177,722,725,958,1378,1379,1380,1604,1653,2302,3122,3123,3575,4049,4067,4179,5027,5170,7040,7124,55183,56253,114788,201294,259197	AGER,C4BPA,C4BPB,CD40,CR1,CR1L,CR2,CD55,DDX1,FOXJ1,HLA-DRA,HLA-DRB1,IL7R,LTA,LYN,CD46,P2RX7,PDPK1,TGFB1,TNF,RIF1,CRTAM,CSMD3,UNC13D,NCR3						GO:0002703	177|722|725|958|1378|1379|1380|1604|1653|2302|3122|3123|3575|4049|4067|4179|5027|5170|7040|7124|55183|56253|114788|201294|259197	AGER|C4BPA|C4BPB|CD40|CR1|CR1L|CR2|CD55|DDX1|FOXJ1|HLA-DRA|HLA-DRB1|IL7R|LTA|LYN|CD46|P2RX7|PDPK1|TGFB1|TNF|RIF1|CRTAM|CSMD3|UNC13D|NCR3
GO:0010715	regulation of extracellular matrix disassembly	-2.84009	5/16	CST3,FGFR4,MELTF,TGFB1,CARMIL2																					GO:0002706	21/179	177,722,725,958,1378,1379,1380,1604,2302,3122,3123,3575,4049,4179,5027,7040,7124,55183,56253,114788,259197	AGER,C4BPA,C4BPB,CD40,CR1,CR1L,CR2,CD55,FOXJ1,HLA-DRA,HLA-DRB1,IL7R,LTA,CD46,P2RX7,TGFB1,TNF,RIF1,CRTAM,CSMD3,NCR3						GO:0002706	177|722|725|958|1378|1379|1380|1604|2302|3122|3123|3575|4049|4179|5027|7040|7124|55183|56253|114788|259197	AGER|C4BPA|C4BPB|CD40|CR1|CR1L|CR2|CD55|FOXJ1|HLA-DRA|HLA-DRB1|IL7R|LTA|CD46|P2RX7|TGFB1|TNF|RIF1|CRTAM|CSMD3|NCR3
GO:0015888	thiamine transport	-2.69633	3/5	SLC25A19|SLC44A4|SLC35F3																					GO:0006959	28/293	629,717,720,721,722,725,731,732,1378,1380,1604,2302,2821,3119,3123,4049,4179,4239,5319,5699,6037,6039,6223,7124,8993,84659,128821,128822	CFB,C2,C4A,C4B,C4BPA,C4BPB,C8A,C8B,CR1,CR2,CD55,FOXJ1,GPI,HLA-DQB1,HLA-DRB1,LTA,CD46,MFAP4,PLA2G1B,PSMB10,RNASE3,RNASE6,RPS19,TNF,PGLYRP1,RNASE7,CST9L,CST9						GO:0006959	629|717|720|721|722|725|731|732|1378|1380|1604|2302|2821|3119|3123|4049|4179|4239|5319|5699|6037|6039|6223|7124|8993|84659|128821|128822	CFB|C2|C4A|C4B|C4BPA|C4BPB|C8A|C8B|CR1|CR2|CD55|FOXJ1|GPI|HLA-DQB1|HLA-DRB1|LTA|CD46|MFAP4|PLA2G1B|PSMB10|RNASE3|RNASE6|RPS19|TNF|PGLYRP1|RNASE7|CST9L|CST9
GO:2000427	positive regulation of apoptotic cell clearance	-2.00788	3/8	C2|C4A|C4B																					hsa04610	14/85	629,717,720,721,722,725,731,732,1378,1379,1380,1604,2161,4179	CFB,C2,C4A,C4B,C4BPA,C4BPB,C8A,C8B,CR1,CR1L,CR2,CD55,F12,CD46						hsa04610	629|717|720|721|722|725|731|732|1378|1379|1380|1604|2161|4179	CFB|C2|C4A|C4B|C4BPA|C4BPB|C8A|C8B|CR1|CR1L|CR2|CD55|F12|CD46
GO:0032288	myelin assembly	-2.05037	5/22	CNTN1|GPC1|ITGB4|MAG|GNPAT																					GO:0002683	36/449	142,558,722,725,868,933,1378,1379,1380,1604,1739,2302,3123,3575,4067,4179,5468,6223,7040,7124,7130,7291,7940,8288,8993,9111,11146,23495,26585,56253,56339,56477,79651,84959,114788,730249	PARP1,AXL,C4BPA,C4BPB,CBLB,CD22,CR1,CR1L,CR2,CD55,DLG1,FOXJ1,HLA-DRB1,IL7R,LYN,CD46,PPARG,RPS19,TGFB1,TNF,TNFAIP6,TWIST1,LST1,EPX,PGLYRP1,NMI,GLMN,TNFRSF13B,GREM1,CRTAM,METTL3,CCL28,RHBDF2,UBASH3B,CSMD3,ACOD1						GO:0002683	142|558|722|725|868|933|1378|1379|1380|1604|1739|2302|3123|3575|4067|4179|5468|6223|7040|7124|7130|7291|7940|8288|8993|9111|11146|23495|26585|56253|56339|56477|79651|84959|114788|730249	PARP1|AXL|C4BPA|C4BPB|CBLB|CD22|CR1|CR1L|CR2|CD55|DLG1|FOXJ1|HLA-DRB1|IL7R|LYN|CD46|PPARG|RPS19|TGFB1|TNF|TNFAIP6|TWIST1|LST1|EPX|PGLYRP1|NMI|GLMN|TNFRSF13B|GREM1|CRTAM|METTL3|CCL28|RHBDF2|UBASH3B|CSMD3|ACOD1
GO:0045668	negative regulation of osteoblast differentiation	-2.29366	8/55	GDF10|PPARG|TNF|TNFAIP6|TWIST1|SEMA4D|GREM1|TMEM64																					GO:0019724	20/178	717,720,721,722,725,731,732,958,1378,1380,1604,2067,3117,3118,3119,3120,3122,3123,3127,4179	C2,C4A,C4B,C4BPA,C4BPB,C8A,C8B,CD40,CR1,CR2,CD55,ERCC1,HLA-DQA1,HLA-DQA2,HLA-DQB1,HLA-DQB2,HLA-DRA,HLA-DRB1,HLA-DRB5,CD46						GO:0019724	717|720|721|722|725|731|732|958|1378|1380|1604|2067|3117|3118|3119|3120|3122|3123|3127|4179	C2|C4A|C4B|C4BPA|C4BPB|C8A|C8B|CD40|CR1|CR2|CD55|ERCC1|HLA-DQA1|HLA-DQA2|HLA-DQB1|HLA-DQB2|HLA-DRA|HLA-DRB1|HLA-DRB5|CD46
GO:0051932	synaptic transmission, GABAergic	-2.57007	5/24	GABRA1|GABRA6|GABRB2|GABRG2|RAC3																					GO:0002449	23/239	717,720,721,722,725,731,732,958,1378,1380,1604,2067,3117,3118,3119,3120,3122,3123,3127,3575,4179,5027,201294	C2,C4A,C4B,C4BPA,C4BPB,C8A,C8B,CD40,CR1,CR2,CD55,ERCC1,HLA-DQA1,HLA-DQA2,HLA-DQB1,HLA-DQB2,HLA-DRA,HLA-DRB1,HLA-DRB5,IL7R,CD46,P2RX7,UNC13D						GO:0002449	717|720|721|722|725|731|732|958|1378|1380|1604|2067|3117|3118|3119|3120|3122|3123|3127|3575|4179|5027|201294	C2|C4A|C4B|C4BPA|C4BPB|C8A|C8B|CD40|CR1|CR2|CD55|ERCC1|HLA-DQA1|HLA-DQA2|HLA-DQB1|HLA-DQB2|HLA-DRA|HLA-DRB1|HLA-DRB5|IL7R|CD46|P2RX7|UNC13D
GO:0010043	response to zinc ion	-2.29366	8/52	AANAT|PARP1|P2RX4|P2RX7|ZNF658|HAMP|SLC30A8|ZACN																					GO:0016064	19/174	717,720,721,722,725,731,732,1378,1380,1604,2067,3117,3118,3119,3120,3122,3123,3127,4179	C2,C4A,C4B,C4BPA,C4BPB,C8A,C8B,CR1,CR2,CD55,ERCC1,HLA-DQA1,HLA-DQA2,HLA-DQB1,HLA-DQB2,HLA-DRA,HLA-DRB1,HLA-DRB5,CD46						GO:0016064	717|720|721|722|725|731|732|1378|1380|1604|2067|3117|3118|3119|3120|3122|3123|3127|4179	C2|C4A|C4B|C4BPA|C4BPB|C8A|C8B|CR1|CR2|CD55|ERCC1|HLA-DQA1|HLA-DQA2|HLA-DQB1|HLA-DQB2|HLA-DRA|HLA-DRB1|HLA-DRB5|CD46
GO:0090501	RNA phosphodiester bond hydrolysis	-2.34562	17/158	RNASE1,RNASE2,RNASE3,RNASE6,TSNAX,RPP40,EXOSC8,NCBP2,POP5,NHP2,EXOSC5,TSEN2,UTP23,RNASE7,RNASE8,PLD6,PIWIL3																					GO:0050777	20/190	142,722,725,1378,1379,1380,1604,2302,3123,3575,4067,4179,5468,6223,8993,9111,56339,79651,114788,730249	PARP1,C4BPA,C4BPB,CR1,CR1L,CR2,CD55,FOXJ1,HLA-DRB1,IL7R,LYN,CD46,PPARG,RPS19,PGLYRP1,NMI,METTL3,RHBDF2,CSMD3,ACOD1						GO:0050777	142|722|725|1378|1379|1380|1604|2302|3123|3575|4067|4179|5468|6223|8993|9111|56339|79651|114788|730249	PARP1|C4BPA|C4BPB|CR1|CR1L|CR2|CD55|FOXJ1|HLA-DRB1|IL7R|LYN|CD46|PPARG|RPS19|PGLYRP1|NMI|METTL3|RHBDF2|CSMD3|ACOD1
GO:0040029	regulation of gene expression, epigenetic	-2.88302	15/131	CHEK1|H3-3A|H3-3B|TNP1|CGGBP1|CDYL|HDAC4|CTCF|GLMN|WBP2|PRMT7|RIF1|METTL3|ZNF335|CTCFL																					GO:0002460	23/246	717,720,721,722,725,731,732,958,1378,1380,1604,2067,3117,3118,3119,3120,3122,3123,3127,3575,4179,5027,201294	C2,C4A,C4B,C4BPA,C4BPB,C8A,C8B,CD40,CR1,CR2,CD55,ERCC1,HLA-DQA1,HLA-DQA2,HLA-DQB1,HLA-DQB2,HLA-DRA,HLA-DRB1,HLA-DRB5,IL7R,CD46,P2RX7,UNC13D						GO:0002460	717|720|721|722|725|731|732|958|1378|1380|1604|2067|3117|3118|3119|3120|3122|3123|3127|3575|4179|5027|201294	C2|C4A|C4B|C4BPA|C4BPB|C8A|C8B|CD40|CR1|CR2|CD55|ERCC1|HLA-DQA1|HLA-DQA2|HLA-DQB1|HLA-DQB2|HLA-DRA|HLA-DRB1|HLA-DRB5|IL7R|CD46|P2RX7|UNC13D
GO:0060393	regulation of pathway-restricted SMAD protein phosphorylation	-2.52526	10/62	CSNK2B|GDF2|MSTN|GDF10|PPARG|TGFB1|LEFTY2|LEFTY1|GREM1|PMEPA1																					GO:0002822	19/182	177,722,725,958,1378,1379,1380,1604,2302,3122,3123,3575,4049,4179,5027,7040,7124,55183,114788	AGER,C4BPA,C4BPB,CD40,CR1,CR1L,CR2,CD55,FOXJ1,HLA-DRA,HLA-DRB1,IL7R,LTA,CD46,P2RX7,TGFB1,TNF,RIF1,CSMD3						GO:0002822	177|722|725|958|1378|1379|1380|1604|2302|3122|3123|3575|4049|4179|5027|7040|7124|55183|114788	AGER|C4BPA|C4BPB|CD40|CR1|CR1L|CR2|CD55|FOXJ1|HLA-DRA|HLA-DRB1|IL7R|LTA|CD46|P2RX7|TGFB1|TNF|RIF1|CSMD3
GO:0002028	regulation of sodium ion transport	-2.66581	12/92	CNTN1|NKX2-5|DLG1|DMPK|P2RX4|P2RX7|FXYD1|FXYD3|SCN1B|FXYD7|FXYD5|SCN3B																					GO:0002707	10/56	722,725,1378,1379,1380,1604,2302,3575,4179,114788	C4BPA,C4BPB,CR1,CR1L,CR2,CD55,FOXJ1,IL7R,CD46,CSMD3						GO:0002707	722|725|1378|1379|1380|1604|2302|3575|4179|114788	C4BPA|C4BPB|CR1|CR1L|CR2|CD55|FOXJ1|IL7R|CD46|CSMD3
GO:1902961	positive regulation of aspartic-type endopeptidase activity involved in amyloid precursor protein catabolic process	-2.19215	3/7	AGER|LYN|ROCK2																					GO:0050778	40/574	629,717,720,721,722,725,731,732,868,958,973,1378,1380,1604,2822,2867,3119,3122,3123,4049,4067,4179,4239,5027,5062,5319,6223,7040,7124,7917,9111,55183,56244,56253,81030,84433,121665,199920,259197,730249	CFB,C2,C4A,C4B,C4BPA,C4BPB,C8A,C8B,CBLB,CD40,CD79A,CR1,CR2,CD55,GPLD1,FFAR2,HLA-DQB1,HLA-DRA,HLA-DRB1,LTA,LYN,CD46,MFAP4,P2RX7,PAK2,PLA2G1B,RPS19,TGFB1,TNF,BAG6,NMI,RIF1,BTNL2,CRTAM,ZBP1,CARD11,SPPL3,FYB2,NCR3,ACOD1						GO:0050778	629|717|720|721|722|725|731|732|868|958|973|1378|1380|1604|2822|2867|3119|3122|3123|4049|4067|4179|4239|5027|5062|5319|6223|7040|7124|7917|9111|55183|56244|56253|81030|84433|121665|199920|259197|730249	CFB|C2|C4A|C4B|C4BPA|C4BPB|C8A|C8B|CBLB|CD40|CD79A|CR1|CR2|CD55|GPLD1|FFAR2|HLA-DQB1|HLA-DRA|HLA-DRB1|LTA|LYN|CD46|MFAP4|P2RX7|PAK2|PLA2G1B|RPS19|TGFB1|TNF|BAG6|NMI|RIF1|BTNL2|CRTAM|ZBP1|CARD11|SPPL3|FYB2|NCR3|ACOD1
GO:0043279	response to alkaloid	-2.03023	12/99	AIF1|CHEK1|DRD5|FOSB|GPI|PENK|PPP5C|SLC34A1|SRSF9|RECQL5|EHMT2|SDK1																					GO:0002823	10/57	722,725,1378,1379,1380,1604,2302,3575,4179,114788	C4BPA,C4BPB,CR1,CR1L,CR2,CD55,FOXJ1,IL7R,CD46,CSMD3						GO:0002823	722|725|1378|1379|1380|1604|2302|3575|4179|114788	C4BPA|C4BPB|CR1|CR1L|CR2|CD55|FOXJ1|IL7R|CD46|CSMD3
hsa00280	Valine, leucine and isoleucine degradation	-2.81944	9/48	ACADS,ALDH3A2,BCAT1,BCKDHA,DLD,HMGCS1,HIBADH,HIBCH,AGXT2																					GO:0002443	25/290	717,720,721,722,725,731,732,958,1378,1380,1604,2067,3117,3118,3119,3120,3122,3123,3127,3575,4067,4179,5027,5319,201294	C2,C4A,C4B,C4BPA,C4BPB,C8A,C8B,CD40,CR1,CR2,CD55,ERCC1,HLA-DQA1,HLA-DQA2,HLA-DQB1,HLA-DQB2,HLA-DRA,HLA-DRB1,HLA-DRB5,IL7R,LYN,CD46,P2RX7,PLA2G1B,UNC13D						GO:0002443	717|720|721|722|725|731|732|958|1378|1380|1604|2067|3117|3118|3119|3120|3122|3123|3127|3575|4067|4179|5027|5319|201294	C2|C4A|C4B|C4BPA|C4BPB|C8A|C8B|CD40|CR1|CR2|CD55|ERCC1|HLA-DQA1|HLA-DQA2|HLA-DQB1|HLA-DQB2|HLA-DRA|HLA-DRB1|HLA-DRB5|IL7R|LYN|CD46|P2RX7|PLA2G1B|UNC13D
GO:0051321	meiotic cell cycle	-2.18856	22/249	CKS2|ERCC1|MOS|MSH5|MYBL1|RAD21|RAD51C|BAG6|CCNA1|EHMT2|SMC1B|TUBGCP4|SIRT7|TEX14|DMRTC2|MCMDC2|PLD6|CENPX|MEIOSIN|C1orf146|TEX19|PIWIL3																					GO:0002253	27/337	629,717,720,721,722,725,731,732,868,973,1378,1380,1604,2822,2867,3119,3123,4067,4179,4239,5062,7917,56244,81030,121665,199920,259197	CFB,C2,C4A,C4B,C4BPA,C4BPB,C8A,C8B,CBLB,CD79A,CR1,CR2,CD55,GPLD1,FFAR2,HLA-DQB1,HLA-DRB1,LYN,CD46,MFAP4,PAK2,BAG6,BTNL2,ZBP1,SPPL3,FYB2,NCR3						GO:0002253	629|717|720|721|722|725|731|732|868|973|1378|1380|1604|2822|2867|3119|3123|4067|4179|4239|5062|7917|56244|81030|121665|199920|259197	CFB|C2|C4A|C4B|C4BPA|C4BPB|C8A|C8B|CBLB|CD79A|CR1|CR2|CD55|GPLD1|FFAR2|HLA-DQB1|HLA-DRB1|LYN|CD46|MFAP4|PAK2|BAG6|BTNL2|ZBP1|SPPL3|FYB2|NCR3
GO:0010756	positive regulation of plasminogen activation	-2.00788	3/8	F12|HPN|MELTF																					GO:0002820	10/62	722,725,1378,1379,1380,1604,2302,3575,4179,114788	C4BPA,C4BPB,CR1,CR1L,CR2,CD55,FOXJ1,IL7R,CD46,CSMD3						GO:0002820	722|725|1378|1379|1380|1604|2302|3575|4179|114788	C4BPA|C4BPB|CR1|CR1L|CR2|CD55|FOXJ1|IL7R|CD46|CSMD3
GO:0048535	lymph node development	-2.45067	5/18	IL7R|LTA|LTB|TGFB1|TOX																					GO:0002819	19/198	177,722,725,958,1378,1379,1380,1604,2302,3122,3123,3575,4049,4179,5027,7040,7124,55183,114788	AGER,C4BPA,C4BPB,CD40,CR1,CR1L,CR2,CD55,FOXJ1,HLA-DRA,HLA-DRB1,IL7R,LTA,CD46,P2RX7,TGFB1,TNF,RIF1,CSMD3						GO:0002819	177|722|725|958|1378|1379|1380|1604|2302|3122|3123|3575|4049|4179|5027|7040|7124|55183|114788	AGER|C4BPA|C4BPB|CD40|CR1|CR1L|CR2|CD55|FOXJ1|HLA-DRA|HLA-DRB1|IL7R|LTA|CD46|P2RX7|TGFB1|TNF|RIF1|CSMD3
GO:0045428	regulation of nitric oxide biosynthetic process	-2.06537	8/62	AGT|AIF1|CD34|P2RX4|TNF|ROCK2|DDAH2|AGXT2																					GO:0002704	10/68	722,725,1378,1379,1380,1604,2302,3575,4179,114788	C4BPA,C4BPB,CR1,CR1L,CR2,CD55,FOXJ1,IL7R,CD46,CSMD3						GO:0002704	722|725|1378|1379|1380|1604|2302|3575|4179|114788	C4BPA|C4BPB|CR1|CR1L|CR2|CD55|FOXJ1|IL7R|CD46|CSMD3
																									GO:0002699	21/261	958,1378,1604,1653,2821,2865,2867,3122,3123,4049,4067,4179,5027,5170,6223,7040,7124,55183,56253,201294,259197	CD40,CR1,CD55,DDX1,GPI,FFAR3,FFAR2,HLA-DRA,HLA-DRB1,LTA,LYN,CD46,P2RX7,PDPK1,RPS19,TGFB1,TNF,RIF1,CRTAM,UNC13D,NCR3						GO:0002699	958|1378|1604|1653|2821|2865|2867|3122|3123|4049|4067|4179|5027|5170|6223|7040|7124|55183|56253|201294|259197	CD40|CR1|CD55|DDX1|GPI|FFAR3|FFAR2|HLA-DRA|HLA-DRB1|LTA|LYN|CD46|P2RX7|PDPK1|RPS19|TGFB1|TNF|RIF1|CRTAM|UNC13D|NCR3
																									GO:0006956	13/122	629,717,720,721,722,725,731,732,1378,1380,1604,4179,4239	CFB,C2,C4A,C4B,C4BPA,C4BPB,C8A,C8B,CR1,CR2,CD55,CD46,MFAP4						GO:0006956	629|717|720|721|722|725|731|732|1378|1380|1604|4179|4239	CFB|C2|C4A|C4B|C4BPA|C4BPB|C8A|C8B|CR1|CR2|CD55|CD46|MFAP4
																									GO:0002252	30/452	629,717,720,721,722,725,731,732,958,1378,1380,1604,2067,3117,3118,3119,3120,3122,3123,3127,3575,4067,4179,4239,4353,5027,5319,9111,79415,201294	CFB,C2,C4A,C4B,C4BPA,C4BPB,C8A,C8B,CD40,CR1,CR2,CD55,ERCC1,HLA-DQA1,HLA-DQA2,HLA-DQB1,HLA-DQB2,HLA-DRA,HLA-DRB1,HLA-DRB5,IL7R,LYN,CD46,MFAP4,MPO,P2RX7,PLA2G1B,NMI,CYBC1,UNC13D						GO:0002252	629|717|720|721|722|725|731|732|958|1378|1380|1604|2067|3117|3118|3119|3120|3122|3123|3127|3575|4067|4179|4239|4353|5027|5319|9111|79415|201294	CFB|C2|C4A|C4B|C4BPA|C4BPB|C8A|C8B|CD40|CR1|CR2|CD55|ERCC1|HLA-DQA1|HLA-DQA2|HLA-DQB1|HLA-DQB2|HLA-DRA|HLA-DRB1|HLA-DRB5|IL7R|LYN|CD46|MFAP4|MPO|P2RX7|PLA2G1B|NMI|CYBC1|UNC13D
																									GO:0006958	11/103	717,720,721,722,725,731,732,1378,1380,1604,4179	C2,C4A,C4B,C4BPA,C4BPB,C8A,C8B,CR1,CR2,CD55,CD46						GO:0006958	717|720|721|722|725|731|732|1378|1380|1604|4179	C2|C4A|C4B|C4BPA|C4BPB|C8A|C8B|CR1|CR2|CD55|CD46
																									GO:0002455	11/107	717,720,721,722,725,731,732,1378,1380,1604,4179	C2,C4A,C4B,C4BPA,C4BPB,C8A,C8B,CR1,CR2,CD55,CD46						GO:0002455	717|720|721|722|725|731|732|1378|1380|1604|4179	C2|C4A|C4B|C4BPA|C4BPB|C8A|C8B|CR1|CR2|CD55|CD46
																									GO:0002708	11/119	958,1604,3122,3123,4049,5027,7040,7124,55183,56253,259197	CD40,CD55,HLA-DRA,HLA-DRB1,LTA,P2RX7,TGFB1,TNF,RIF1,CRTAM,NCR3						GO:0002708	958|1604|3122|3123|4049|5027|7040|7124|55183|56253|259197	CD40|CD55|HLA-DRA|HLA-DRB1|LTA|P2RX7|TGFB1|TNF|RIF1|CRTAM|NCR3
																									GO:0002705	12/140	958,1604,1653,3122,3123,4049,5027,7040,7124,55183,56253,259197	CD40,CD55,DDX1,HLA-DRA,HLA-DRB1,LTA,P2RX7,TGFB1,TNF,RIF1,CRTAM,NCR3						GO:0002705	958|1604|1653|3122|3123|4049|5027|7040|7124|55183|56253|259197	CD40|CD55|DDX1|HLA-DRA|HLA-DRB1|LTA|P2RX7|TGFB1|TNF|RIF1|CRTAM|NCR3
																									GO:0031341	9/102	177,1379,1604,3122,3123,3575,5027,56253,259197	AGER,CR1L,CD55,HLA-DRA,HLA-DRB1,IL7R,P2RX7,CRTAM,NCR3						GO:0031341	177|1379|1604|3122|3123|3575|5027|56253|259197	AGER|CR1L|CD55|HLA-DRA|HLA-DRB1|IL7R|P2RX7|CRTAM|NCR3
																									GO:0030162	59/750	177,183,720,721,991,1378,1453,1469,1470,1471,1472,1473,2045,2161,2168,2192,2264,2821,2822,2903,2932,3249,3303,3304,4067,4241,4318,5062,5468,6923,7079,7124,7141,7917,8667,9475,10047,11146,23376,23409,27166,27185,51065,51499,63893,64063,79651,80758,83464,84074,116224,120892,128817,128821,128822,140880,440730,653145,728113	AGER,AGT,C4A,C4B,CDC20,CR1,CSNK1D,CST1,CST2,CST3,CST4,CST5,EPHA7,F12,FABP1,FBLN1,FGFR4,GPI,GPLD1,GRIN2A,GSK3B,HPN,HSPA1A,HSPA1B,LYN,MELTF,MMP9,PAK2,PPARG,ELOB,TIMP4,TNF,TNP1,BAG6,EIF3H,ROCK2,CST8,GLMN,UFL1,SIRT4,PRELID1,DISC1,RPS27L,TRIAP1,UBE2O,PRSS22,RHBDF2,PRR7,APH1B,QRICH2,PABIR1,LRRK2,CSTL1,CST9L,CST9,CST11,TRIM67,ANXA8,ANXA8L1						GO:0030162	177|183|720|721|991|1378|1453|1469|1470|1471|1472|1473|2045|2161|2168|2192|2264|2821|2822|2903|2932|3249|3303|3304|4067|4241|4318|5062|5468|6923|7079|7124|7141|7917|8667|9475|10047|11146|23376|23409|27166|27185|51065|51499|63893|64063|79651|80758|83464|84074|116224|120892|128817|128821|128822|140880|440730|653145|728113	AGER|AGT|C4A|C4B|CDC20|CR1|CSNK1D|CST1|CST2|CST3|CST4|CST5|EPHA7|F12|FABP1|FBLN1|FGFR4|GPI|GPLD1|GRIN2A|GSK3B|HPN|HSPA1A|HSPA1B|LYN|MELTF|MMP9|PAK2|PPARG|ELOB|TIMP4|TNF|TNP1|BAG6|EIF3H|ROCK2|CST8|GLMN|UFL1|SIRT4|PRELID1|DISC1|RPS27L|TRIAP1|UBE2O|PRSS22|RHBDF2|PRR7|APH1B|QRICH2|PABIR1|LRRK2|CSTL1|CST9L|CST9|CST11|TRIM67|ANXA8|ANXA8L1
																									GO:0031329	52/798	527,533,534,991,1453,1471,1797,2168,2822,2932,3183,3303,3304,3607,5027,5476,5563,6048,6923,7079,7124,7291,7917,8667,8925,9110,9475,9638,9682,9706,10605,10645,10919,11146,11340,23265,23376,23604,26330,27185,51594,56339,56915,79048,84074,116224,120892,149371,201163,201292,339345,440730	ATP6V0C,ATP6V0B,ATP6V1G2,CDC20,CSNK1D,CST3,DXO,FABP1,GPLD1,GSK3B,HNRNPC,HSPA1A,HSPA1B,FOXK2,P2RX7,CTSA,PRKAA2,RNF5,ELOB,TIMP4,TNF,TWIST1,BAG6,EIF3H,HERC1,MTMR4,ROCK2,FEZ1,KDM4A,ULK2,PAIP1,CAMKK2,EHMT2,GLMN,EXOSC8,EXOC7,UFL1,DAPK2,GAPDHS,DISC1,NBAS,METTL3,EXOSC5,SECISBP2,QRICH2,PABIR1,LRRK2,EXOC8,FLCN,TRIM65,NANOS2,TRIM67						GO:0031329	527|533|534|991|1453|1471|1797|2168|2822|2932|3183|3303|3304|3607|5027|5476|5563|6048|6923|7079|7124|7291|7917|8667|8925|9110|9475|9638|9682|9706|10605|10645|10919|11146|11340|23265|23376|23604|26330|27185|51594|56339|56915|79048|84074|116224|120892|149371|201163|201292|339345|440730	ATP6V0C|ATP6V0B|ATP6V1G2|CDC20|CSNK1D|CST3|DXO|FABP1|GPLD1|GSK3B|HNRNPC|HSPA1A|HSPA1B|FOXK2|P2RX7|CTSA|PRKAA2|RNF5|ELOB|TIMP4|TNF|TWIST1|BAG6|EIF3H|HERC1|MTMR4|ROCK2|FEZ1|KDM4A|ULK2|PAIP1|CAMKK2|EHMT2|GLMN|EXOSC8|EXOC7|UFL1|DAPK2|GAPDHS|DISC1|NBAS|METTL3|EXOSC5|SECISBP2|QRICH2|PABIR1|LRRK2|EXOC8|FLCN|TRIM65|NANOS2|TRIM67
																									GO:0045862	30/372	177,991,1378,1453,2161,2192,2264,2822,2903,2932,3249,3303,3304,4067,4241,5468,6923,7124,7141,7917,9475,27166,27185,51065,64063,80758,83464,116224,120892,440730	AGER,CDC20,CR1,CSNK1D,F12,FBLN1,FGFR4,GPLD1,GRIN2A,GSK3B,HPN,HSPA1A,HSPA1B,LYN,MELTF,PPARG,ELOB,TNF,TNP1,BAG6,ROCK2,PRELID1,DISC1,RPS27L,PRSS22,PRR7,APH1B,PABIR1,LRRK2,TRIM67						GO:0045862	177|991|1378|1453|2161|2192|2264|2822|2903|2932|3249|3303|3304|4067|4241|5468|6923|7124|7141|7917|9475|27166|27185|51065|64063|80758|83464|116224|120892|440730	AGER|CDC20|CR1|CSNK1D|F12|FBLN1|FGFR4|GPLD1|GRIN2A|GSK3B|HPN|HSPA1A|HSPA1B|LYN|MELTF|PPARG|ELOB|TNF|TNP1|BAG6|ROCK2|PRELID1|DISC1|RPS27L|PRSS22|PRR7|APH1B|PABIR1|LRRK2|TRIM67
																									GO:0009896	34/519	722,725,868,991,1453,1797,2168,2822,2932,3303,3304,5027,5563,6642,6923,7124,7291,7917,9475,9706,10645,11340,23376,26330,27185,56339,56915,57817,116224,120892,201163,201292,339345,440730	C4BPA,C4BPB,CBLB,CDC20,CSNK1D,DXO,FABP1,GPLD1,GSK3B,HSPA1A,HSPA1B,P2RX7,PRKAA2,SNX1,ELOB,TNF,TWIST1,BAG6,ROCK2,ULK2,CAMKK2,EXOSC8,UFL1,GAPDHS,DISC1,METTL3,EXOSC5,HAMP,PABIR1,LRRK2,FLCN,TRIM65,NANOS2,TRIM67						GO:0009896	722|725|868|991|1453|1797|2168|2822|2932|3303|3304|5027|5563|6642|6923|7124|7291|7917|9475|9706|10645|11340|23376|26330|27185|56339|56915|57817|116224|120892|201163|201292|339345|440730	C4BPA|C4BPB|CBLB|CDC20|CSNK1D|DXO|FABP1|GPLD1|GSK3B|HSPA1A|HSPA1B|P2RX7|PRKAA2|SNX1|ELOB|TNF|TWIST1|BAG6|ROCK2|ULK2|CAMKK2|EXOSC8|UFL1|GAPDHS|DISC1|METTL3|EXOSC5|HAMP|PABIR1|LRRK2|FLCN|TRIM65|NANOS2|TRIM67
																									GO:0042176	26/361	722,725,868,991,999,1453,1471,2822,2903,2932,3303,3304,5476,6642,6923,7079,7124,7917,8667,9146,11146,23376,54583,57817,116224,120892	C4BPA,C4BPB,CBLB,CDC20,CDH1,CSNK1D,CST3,GPLD1,GRIN2A,GSK3B,HSPA1A,HSPA1B,CTSA,SNX1,ELOB,TIMP4,TNF,BAG6,EIF3H,HGS,GLMN,UFL1,EGLN1,HAMP,PABIR1,LRRK2						GO:0042176	722|725|868|991|999|1453|1471|2822|2903|2932|3303|3304|5476|6642|6923|7079|7124|7917|8667|9146|11146|23376|54583|57817|116224|120892	C4BPA|C4BPB|CBLB|CDC20|CDH1|CSNK1D|CST3|GPLD1|GRIN2A|GSK3B|HSPA1A|HSPA1B|CTSA|SNX1|ELOB|TIMP4|TNF|BAG6|EIF3H|HGS|GLMN|UFL1|EGLN1|HAMP|PABIR1|LRRK2
																									GO:0031331	28/420	991,1453,1797,2168,2822,2932,3303,3304,5027,5563,6923,7124,7291,9475,9706,10645,11340,23376,26330,27185,56339,56915,116224,120892,201163,201292,339345,440730	CDC20,CSNK1D,DXO,FABP1,GPLD1,GSK3B,HSPA1A,HSPA1B,P2RX7,PRKAA2,ELOB,TNF,TWIST1,ROCK2,ULK2,CAMKK2,EXOSC8,UFL1,GAPDHS,DISC1,METTL3,EXOSC5,PABIR1,LRRK2,FLCN,TRIM65,NANOS2,TRIM67						GO:0031331	991|1453|1797|2168|2822|2932|3303|3304|5027|5563|6923|7124|7291|9475|9706|10645|11340|23376|26330|27185|56339|56915|116224|120892|201163|201292|339345|440730	CDC20|CSNK1D|DXO|FABP1|GPLD1|GSK3B|HSPA1A|HSPA1B|P2RX7|PRKAA2|ELOB|TNF|TWIST1|ROCK2|ULK2|CAMKK2|EXOSC8|UFL1|GAPDHS|DISC1|METTL3|EXOSC5|PABIR1|LRRK2|FLCN|TRIM65|NANOS2|TRIM67
																									GO:2000058	15/170	991,1453,2932,3303,3304,6923,7917,8667,11146,23376,27185,84074,116224,120892,440730	CDC20,CSNK1D,GSK3B,HSPA1A,HSPA1B,ELOB,BAG6,EIF3H,GLMN,UFL1,DISC1,QRICH2,PABIR1,LRRK2,TRIM67						GO:2000058	991|1453|2932|3303|3304|6923|7917|8667|11146|23376|27185|84074|116224|120892|440730	CDC20|CSNK1D|GSK3B|HSPA1A|HSPA1B|ELOB|BAG6|EIF3H|GLMN|UFL1|DISC1|QRICH2|PABIR1|LRRK2|TRIM67
																									GO:0045732	16/209	722,725,868,991,1453,2822,2932,3303,3304,6642,6923,7124,7917,57817,116224,120892	C4BPA,C4BPB,CBLB,CDC20,CSNK1D,GPLD1,GSK3B,HSPA1A,HSPA1B,SNX1,ELOB,TNF,BAG6,HAMP,PABIR1,LRRK2						GO:0045732	722|725|868|991|1453|2822|2932|3303|3304|6642|6923|7124|7917|57817|116224|120892	C4BPA|C4BPB|CBLB|CDC20|CSNK1D|GPLD1|GSK3B|HSPA1A|HSPA1B|SNX1|ELOB|TNF|BAG6|HAMP|PABIR1|LRRK2
																									GO:0032434	12/141	991,1453,2932,3303,3304,6923,7917,8667,11146,23376,116224,120892	CDC20,CSNK1D,GSK3B,HSPA1A,HSPA1B,ELOB,BAG6,EIF3H,GLMN,UFL1,PABIR1,LRRK2						GO:0032434	991|1453|2932|3303|3304|6923|7917|8667|11146|23376|116224|120892	CDC20|CSNK1D|GSK3B|HSPA1A|HSPA1B|ELOB|BAG6|EIF3H|GLMN|UFL1|PABIR1|LRRK2
																									GO:2000060	10/110	991,1453,2932,3303,3304,6923,27185,116224,120892,440730	CDC20,CSNK1D,GSK3B,HSPA1A,HSPA1B,ELOB,DISC1,PABIR1,LRRK2,TRIM67						GO:2000060	991|1453|2932|3303|3304|6923|27185|116224|120892|440730	CDC20|CSNK1D|GSK3B|HSPA1A|HSPA1B|ELOB|DISC1|PABIR1|LRRK2|TRIM67
																									GO:1903052	11/136	991,1453,2932,3303,3304,6923,7917,27185,116224,120892,440730	CDC20,CSNK1D,GSK3B,HSPA1A,HSPA1B,ELOB,BAG6,DISC1,PABIR1,LRRK2,TRIM67						GO:1903052	991|1453|2932|3303|3304|6923|7917|27185|116224|120892|440730	CDC20|CSNK1D|GSK3B|HSPA1A|HSPA1B|ELOB|BAG6|DISC1|PABIR1|LRRK2|TRIM67
																									GO:0043086	59/796	183,720,721,868,991,1378,1469,1470,1471,1472,1473,1816,2168,2660,2672,2821,2873,2932,4067,4318,4660,5062,5148,5170,5342,5468,5598,5635,6224,6447,7079,7124,8811,9467,9475,9478,10047,10507,10636,22843,23175,51499,54583,54920,63893,81848,84959,116224,116729,120892,128817,128821,128822,140880,201163,286187,653145,728113,100134934	AGT,C4A,C4B,CBLB,CDC20,CR1,CST1,CST2,CST3,CST4,CST5,DRD5,FABP1,MSTN,GFI1,GPI,GPS1,GSK3B,LYN,MMP9,PPP1R12B,PAK2,PDE6G,PDPK1,PLGLB2,PPARG,MAPK7,PRPSAP1,RPS20,SCG5,TIMP4,TNF,GALR2,SH3BP5,ROCK2,CABP1,CST8,SEMA4D,RGS14,PPM1E,LPIN1,TRIAP1,EGLN1,DUS2,UBE2O,SPRY4,UBASH3B,PABIR1,PPP1R27,LRRK2,CSTL1,CST9L,CST9,CST11,FLCN,PPP1R42,ANXA8,ANXA8L1,TEN1						GO:0043086	183|720|721|868|991|1378|1469|1470|1471|1472|1473|1816|2168|2660|2672|2821|2873|2932|4067|4318|4660|5062|5148|5170|5342|5468|5598|5635|6224|6447|7079|7124|8811|9467|9475|9478|10047|10507|10636|22843|23175|51499|54583|54920|63893|81848|84959|116224|116729|120892|128817|128821|128822|140880|201163|286187|653145|728113|100134934	AGT|C4A|C4B|CBLB|CDC20|CR1|CST1|CST2|CST3|CST4|CST5|DRD5|FABP1|MSTN|GFI1|GPI|GPS1|GSK3B|LYN|MMP9|PPP1R12B|PAK2|PDE6G|PDPK1|PLGLB2|PPARG|MAPK7|PRPSAP1|RPS20|SCG5|TIMP4|TNF|GALR2|SH3BP5|ROCK2|CABP1|CST8|SEMA4D|RGS14|PPM1E|LPIN1|TRIAP1|EGLN1|DUS2|UBE2O|SPRY4|UBASH3B|PABIR1|PPP1R27|LRRK2|CSTL1|CST9L|CST9|CST11|FLCN|PPP1R42|ANXA8|ANXA8L1|TEN1
																									GO:0052547	37/459	177,183,720,721,1378,1469,1470,1471,1472,1473,2045,2168,2192,2821,2903,4067,4318,5062,5468,7079,7124,9475,10047,27166,51065,51499,63893,64063,79651,80758,83464,128817,128821,128822,140880,653145,728113	AGER,AGT,C4A,C4B,CR1,CST1,CST2,CST3,CST4,CST5,EPHA7,FABP1,FBLN1,GPI,GRIN2A,LYN,MMP9,PAK2,PPARG,TIMP4,TNF,ROCK2,CST8,PRELID1,RPS27L,TRIAP1,UBE2O,PRSS22,RHBDF2,PRR7,APH1B,CSTL1,CST9L,CST9,CST11,ANXA8,ANXA8L1						GO:0052547	177|183|720|721|1378|1469|1470|1471|1472|1473|2045|2168|2192|2821|2903|4067|4318|5062|5468|7079|7124|9475|10047|27166|51065|51499|63893|64063|79651|80758|83464|128817|128821|128822|140880|653145|728113	AGER|AGT|C4A|C4B|CR1|CST1|CST2|CST3|CST4|CST5|EPHA7|FABP1|FBLN1|GPI|GRIN2A|LYN|MMP9|PAK2|PPARG|TIMP4|TNF|ROCK2|CST8|PRELID1|RPS27L|TRIAP1|UBE2O|PRSS22|RHBDF2|PRR7|APH1B|CSTL1|CST9L|CST9|CST11|ANXA8|ANXA8L1
																									GO:0052548	35/428	177,183,720,721,1378,1469,1470,1471,1472,1473,2045,2168,2821,2903,4067,4318,5062,5468,7079,7124,9475,10047,27166,51065,51499,63893,79651,80758,83464,128817,128821,128822,140880,653145,728113	AGER,AGT,C4A,C4B,CR1,CST1,CST2,CST3,CST4,CST5,EPHA7,FABP1,GPI,GRIN2A,LYN,MMP9,PAK2,PPARG,TIMP4,TNF,ROCK2,CST8,PRELID1,RPS27L,TRIAP1,UBE2O,RHBDF2,PRR7,APH1B,CSTL1,CST9L,CST9,CST11,ANXA8,ANXA8L1						GO:0052548	177|183|720|721|1378|1469|1470|1471|1472|1473|2045|2168|2821|2903|4067|4318|5062|5468|7079|7124|9475|10047|27166|51065|51499|63893|79651|80758|83464|128817|128821|128822|140880|653145|728113	AGER|AGT|C4A|C4B|CR1|CST1|CST2|CST3|CST4|CST5|EPHA7|FABP1|GPI|GRIN2A|LYN|MMP9|PAK2|PPARG|TIMP4|TNF|ROCK2|CST8|PRELID1|RPS27L|TRIAP1|UBE2O|RHBDF2|PRR7|APH1B|CSTL1|CST9L|CST9|CST11|ANXA8|ANXA8L1
																									GO:0051346	31/373	183,720,721,1378,1469,1470,1471,1472,1473,2168,2821,2932,4318,5062,5598,7079,7124,9475,10047,10507,23175,51499,54583,63893,120892,128817,128821,128822,140880,653145,728113	AGT,C4A,C4B,CR1,CST1,CST2,CST3,CST4,CST5,FABP1,GPI,GSK3B,MMP9,PAK2,MAPK7,TIMP4,TNF,ROCK2,CST8,SEMA4D,LPIN1,TRIAP1,EGLN1,UBE2O,LRRK2,CSTL1,CST9L,CST9,CST11,ANXA8,ANXA8L1						GO:0051346	183|720|721|1378|1469|1470|1471|1472|1473|2168|2821|2932|4318|5062|5598|7079|7124|9475|10047|10507|23175|51499|54583|63893|120892|128817|128821|128822|140880|653145|728113	AGT|C4A|C4B|CR1|CST1|CST2|CST3|CST4|CST5|FABP1|GPI|GSK3B|MMP9|PAK2|MAPK7|TIMP4|TNF|ROCK2|CST8|SEMA4D|LPIN1|TRIAP1|EGLN1|UBE2O|LRRK2|CSTL1|CST9L|CST9|CST11|ANXA8|ANXA8L1
																									GO:0010951	24/252	183,720,721,1378,1469,1470,1471,1472,1473,2168,2821,4318,5062,7079,7124,10047,51499,63893,128817,128821,128822,140880,653145,728113	AGT,C4A,C4B,CR1,CST1,CST2,CST3,CST4,CST5,FABP1,GPI,MMP9,PAK2,TIMP4,TNF,CST8,TRIAP1,UBE2O,CSTL1,CST9L,CST9,CST11,ANXA8,ANXA8L1						GO:0010951	183|720|721|1378|1469|1470|1471|1472|1473|2168|2821|4318|5062|7079|7124|10047|51499|63893|128817|128821|128822|140880|653145|728113	AGT|C4A|C4B|CR1|CST1|CST2|CST3|CST4|CST5|FABP1|GPI|MMP9|PAK2|TIMP4|TNF|CST8|TRIAP1|UBE2O|CSTL1|CST9L|CST9|CST11|ANXA8|ANXA8L1
																									GO:0045861	29/352	183,720,721,1378,1469,1470,1471,1472,1473,2168,2821,4318,5062,7079,7124,7917,8667,10047,23409,51499,63893,84074,120892,128817,128821,128822,140880,653145,728113	AGT,C4A,C4B,CR1,CST1,CST2,CST3,CST4,CST5,FABP1,GPI,MMP9,PAK2,TIMP4,TNF,BAG6,EIF3H,CST8,SIRT4,TRIAP1,UBE2O,QRICH2,LRRK2,CSTL1,CST9L,CST9,CST11,ANXA8,ANXA8L1						GO:0045861	183|720|721|1378|1469|1470|1471|1472|1473|2168|2821|4318|5062|7079|7124|7917|8667|10047|23409|51499|63893|84074|120892|128817|128821|128822|140880|653145|728113	AGT|C4A|C4B|CR1|CST1|CST2|CST3|CST4|CST5|FABP1|GPI|MMP9|PAK2|TIMP4|TNF|BAG6|EIF3H|CST8|SIRT4|TRIAP1|UBE2O|QRICH2|LRRK2|CSTL1|CST9L|CST9|CST11|ANXA8|ANXA8L1
																									GO:0010466	24/263	183,720,721,1378,1469,1470,1471,1472,1473,2168,2821,4318,5062,7079,7124,10047,51499,63893,128817,128821,128822,140880,653145,728113	AGT,C4A,C4B,CR1,CST1,CST2,CST3,CST4,CST5,FABP1,GPI,MMP9,PAK2,TIMP4,TNF,CST8,TRIAP1,UBE2O,CSTL1,CST9L,CST9,CST11,ANXA8,ANXA8L1						GO:0010466	183|720|721|1378|1469|1470|1471|1472|1473|2168|2821|4318|5062|7079|7124|10047|51499|63893|128817|128821|128822|140880|653145|728113	AGT|C4A|C4B|CR1|CST1|CST2|CST3|CST4|CST5|FABP1|GPI|MMP9|PAK2|TIMP4|TNF|CST8|TRIAP1|UBE2O|CSTL1|CST9L|CST9|CST11|ANXA8|ANXA8L1
																									GO:2000117	11/91	1469,1470,1471,1472,1473,2168,2821,4318,5062,7124,51499	CST1,CST2,CST3,CST4,CST5,FABP1,GPI,MMP9,PAK2,TNF,TRIAP1						GO:2000117	1469|1470|1471|1472|1473|2168|2821|4318|5062|7124|51499	CST1|CST2|CST3|CST4|CST5|FABP1|GPI|MMP9|PAK2|TNF|TRIAP1
																									GO:2000116	16/235	1469,1470,1471,1472,1473,2045,2168,2821,2903,4318,5062,5468,7124,51065,51499,80758	CST1,CST2,CST3,CST4,CST5,EPHA7,FABP1,GPI,GRIN2A,MMP9,PAK2,PPARG,TNF,RPS27L,TRIAP1,PRR7						GO:2000116	1469|1470|1471|1472|1473|2045|2168|2821|2903|4318|5062|5468|7124|51065|51499|80758	CST1|CST2|CST3|CST4|CST5|EPHA7|FABP1|GPI|GRIN2A|MMP9|PAK2|PPARG|TNF|RPS27L|TRIAP1|PRR7
																									hsa05310	10/31	958,3117,3118,3119,3122,3123,3127,6037,7124,8288	CD40,HLA-DQA1,HLA-DQA2,HLA-DQB1,HLA-DRA,HLA-DRB1,HLA-DRB5,RNASE3,TNF,EPX						hsa05310	958|3117|3118|3119|3122|3123|3127|6037|7124|8288	CD40|HLA-DQA1|HLA-DQA2|HLA-DQB1|HLA-DRA|HLA-DRB1|HLA-DRB5|RNASE3|TNF|EPX
																									GO:0002399	7/16	3117,3118,3119,3120,3122,3123,3127	HLA-DQA1,HLA-DQA2,HLA-DQB1,HLA-DQB2,HLA-DRA,HLA-DRB1,HLA-DRB5						GO:0002399	3117|3118|3119|3120|3122|3123|3127	HLA-DQA1|HLA-DQA2|HLA-DQB1|HLA-DQB2|HLA-DRA|HLA-DRB1|HLA-DRB5
																									GO:0002503	7/16	3117,3118,3119,3120,3122,3123,3127	HLA-DQA1,HLA-DQA2,HLA-DQB1,HLA-DQB2,HLA-DRA,HLA-DRB1,HLA-DRB5						GO:0002503	3117|3118|3119|3120|3122|3123|3127	HLA-DQA1|HLA-DQA2|HLA-DQB1|HLA-DQB2|HLA-DRA|HLA-DRB1|HLA-DRB5
																									hsa04640	15/99	924,933,947,1378,1379,1380,1604,3117,3118,3119,3122,3123,3127,3575,7124	CD7,CD22,CD34,CR1,CR1L,CR2,CD55,HLA-DQA1,HLA-DQA2,HLA-DQB1,HLA-DRA,HLA-DRB1,HLA-DRB5,IL7R,TNF						hsa04640	924|933|947|1378|1379|1380|1604|3117|3118|3119|3122|3123|3127|3575|7124	CD7|CD22|CD34|CR1|CR1L|CR2|CD55|HLA-DQA1|HLA-DQA2|HLA-DQB1|HLA-DRA|HLA-DRB1|HLA-DRB5|IL7R|TNF
																									GO:0002396	7/20	3117,3118,3119,3120,3122,3123,3127	HLA-DQA1,HLA-DQA2,HLA-DQB1,HLA-DQB2,HLA-DRA,HLA-DRB1,HLA-DRB5						GO:0002396	3117|3118|3119|3120|3122|3123|3127	HLA-DQA1|HLA-DQA2|HLA-DQB1|HLA-DQB2|HLA-DRA|HLA-DRB1|HLA-DRB5
																									GO:0002501	7/20	3117,3118,3119,3120,3122,3123,3127	HLA-DQA1,HLA-DQA2,HLA-DQB1,HLA-DQB2,HLA-DRA,HLA-DRB1,HLA-DRB5						GO:0002501	3117|3118|3119|3120|3122|3123|3127	HLA-DQA1|HLA-DQA2|HLA-DQB1|HLA-DQB2|HLA-DRA|HLA-DRB1|HLA-DRB5
																									hsa04672	10/49	958,3117,3118,3119,3122,3123,3127,7040,23495,56477	CD40,HLA-DQA1,HLA-DQA2,HLA-DQB1,HLA-DRA,HLA-DRB1,HLA-DRB5,TGFB1,TNFRSF13B,CCL28						hsa04672	958|3117|3118|3119|3122|3123|3127|7040|23495|56477	CD40|HLA-DQA1|HLA-DQA2|HLA-DQB1|HLA-DRA|HLA-DRB1|HLA-DRB5|TGFB1|TNFRSF13B|CCL28
																									hsa05145	15/112	958,3117,3118,3119,3122,3123,3127,3303,3304,3305,3912,5170,7040,7124,22798	CD40,HLA-DQA1,HLA-DQA2,HLA-DQB1,HLA-DRA,HLA-DRB1,HLA-DRB5,HSPA1A,HSPA1B,HSPA1L,LAMB1,PDPK1,TGFB1,TNF,LAMB4						hsa05145	958|3117|3118|3119|3122|3123|3127|3303|3304|3305|3912|5170|7040|7124|22798	CD40|HLA-DQA1|HLA-DQA2|HLA-DQB1|HLA-DRA|HLA-DRB1|HLA-DRB5|HSPA1A|HSPA1B|HSPA1L|LAMB1|PDPK1|TGFB1|TNF|LAMB4
																									hsa05322	16/136	717,720,721,731,732,958,2903,3020,3021,3117,3118,3119,3122,3123,3127,7124	C2,C4A,C4B,C8A,C8B,CD40,GRIN2A,H3-3A,H3-3B,HLA-DQA1,HLA-DQA2,HLA-DQB1,HLA-DRA,HLA-DRB1,HLA-DRB5,TNF						hsa05322	717|720|721|731|732|958|2903|3020|3021|3117|3118|3119|3122|3123|3127|7124	C2|C4A|C4B|C8A|C8B|CD40|GRIN2A|H3-3A|H3-3B|HLA-DQA1|HLA-DQA2|HLA-DQB1|HLA-DRA|HLA-DRB1|HLA-DRB5|TNF
																									hsa05330	8/38	958,3117,3118,3119,3122,3123,3127,7124	CD40,HLA-DQA1,HLA-DQA2,HLA-DQB1,HLA-DRA,HLA-DRB1,HLA-DRB5,TNF						hsa05330	958|3117|3118|3119|3122|3123|3127|7124	CD40|HLA-DQA1|HLA-DQA2|HLA-DQB1|HLA-DRA|HLA-DRB1|HLA-DRB5|TNF
																									GO:0002478	8/40	3117,3118,3119,3120,3122,3123,3127,54842	HLA-DQA1,HLA-DQA2,HLA-DQB1,HLA-DQB2,HLA-DRA,HLA-DRB1,HLA-DRB5,MFSD6						GO:0002478	3117|3118|3119|3120|3122|3123|3127|54842	HLA-DQA1|HLA-DQA2|HLA-DQB1|HLA-DQB2|HLA-DRA|HLA-DRB1|HLA-DRB5|MFSD6
																									GO:0019886	7/30	3117,3118,3119,3120,3122,3123,3127	HLA-DQA1,HLA-DQA2,HLA-DQB1,HLA-DQB2,HLA-DRA,HLA-DRB1,HLA-DRB5						GO:0019886	3117|3118|3119|3120|3122|3123|3127	HLA-DQA1|HLA-DQA2|HLA-DQB1|HLA-DQB2|HLA-DRA|HLA-DRB1|HLA-DRB5
																									hsa04612	11/78	3117,3118,3119,3122,3123,3127,3303,3304,3305,5994,7124	HLA-DQA1,HLA-DQA2,HLA-DQB1,HLA-DRA,HLA-DRB1,HLA-DRB5,HSPA1A,HSPA1B,HSPA1L,RFXAP,TNF						hsa04612	3117|3118|3119|3122|3123|3127|3303|3304|3305|5994|7124	HLA-DQA1|HLA-DQA2|HLA-DQB1|HLA-DRA|HLA-DRB1|HLA-DRB5|HSPA1A|HSPA1B|HSPA1L|RFXAP|TNF
																									hsa05323	12/93	527,533,534,3117,3118,3119,3122,3123,3127,4050,7040,7124	ATP6V0C,ATP6V0B,ATP6V1G2,HLA-DQA1,HLA-DQA2,HLA-DQB1,HLA-DRA,HLA-DRB1,HLA-DRB5,LTB,TGFB1,TNF						hsa05323	527|533|534|3117|3118|3119|3122|3123|3127|4050|7040|7124	ATP6V0C|ATP6V0B|ATP6V1G2|HLA-DQA1|HLA-DQA2|HLA-DQB1|HLA-DRA|HLA-DRB1|HLA-DRB5|LTB|TGFB1|TNF
																									hsa05166	20/222	958,991,1111,1388,1739,3117,3118,3119,3122,3123,3127,3845,4049,4775,5568,7040,7124,8900,9586,51529	CD40,CDC20,CHEK1,ATF6B,DLG1,HLA-DQA1,HLA-DQA2,HLA-DQB1,HLA-DRA,HLA-DRB1,HLA-DRB5,KRAS,LTA,NFATC3,PRKACG,TGFB1,TNF,CCNA1,CREB5,ANAPC11						hsa05166	958|991|1111|1388|1739|3117|3118|3119|3122|3123|3127|3845|4049|4775|5568|7040|7124|8900|9586|51529	CD40|CDC20|CHEK1|ATF6B|DLG1|HLA-DQA1|HLA-DQA2|HLA-DQB1|HLA-DRA|HLA-DRB1|HLA-DRB5|KRAS|LTA|NFATC3|PRKACG|TGFB1|TNF|CCNA1|CREB5|ANAPC11
																									GO:0002495	7/32	3117,3118,3119,3120,3122,3123,3127	HLA-DQA1,HLA-DQA2,HLA-DQB1,HLA-DQB2,HLA-DRA,HLA-DRB1,HLA-DRB5						GO:0002495	3117|3118|3119|3120|3122|3123|3127	HLA-DQA1|HLA-DQA2|HLA-DQB1|HLA-DQB2|HLA-DRA|HLA-DRB1|HLA-DRB5
																									hsa04940	8/43	3117,3118,3119,3122,3123,3127,4049,7124	HLA-DQA1,HLA-DQA2,HLA-DQB1,HLA-DRA,HLA-DRB1,HLA-DRB5,LTA,TNF						hsa04940	3117|3118|3119|3122|3123|3127|4049|7124	HLA-DQA1|HLA-DQA2|HLA-DQB1|HLA-DRA|HLA-DRB1|HLA-DRB5|LTA|TNF
																									GO:0002504	7/33	3117,3118,3119,3120,3122,3123,3127	HLA-DQA1,HLA-DQA2,HLA-DQB1,HLA-DQB2,HLA-DRA,HLA-DRB1,HLA-DRB5						GO:0002504	3117|3118|3119|3120|3122|3123|3127	HLA-DQA1|HLA-DQA2|HLA-DQB1|HLA-DQB2|HLA-DRA|HLA-DRB1|HLA-DRB5
																									GO:0002381	8/46	2067,3117,3118,3119,3120,3122,3123,3127	ERCC1,HLA-DQA1,HLA-DQA2,HLA-DQB1,HLA-DQB2,HLA-DRA,HLA-DRB1,HLA-DRB5						GO:0002381	2067|3117|3118|3119|3120|3122|3123|3127	ERCC1|HLA-DQA1|HLA-DQA2|HLA-DQB1|HLA-DQB2|HLA-DRA|HLA-DRB1|HLA-DRB5
																									hsa05416	9/60	958,1604,3117,3118,3119,3122,3123,3127,5881	CD40,CD55,HLA-DQA1,HLA-DQA2,HLA-DQB1,HLA-DRA,HLA-DRB1,HLA-DRB5,RAC3						hsa05416	958|1604|3117|3118|3119|3122|3123|3127|5881	CD40|CD55|HLA-DQA1|HLA-DQA2|HLA-DQB1|HLA-DRA|HLA-DRB1|HLA-DRB5|RAC3
																									GO:0019884	8/49	3117,3118,3119,3120,3122,3123,3127,54842	HLA-DQA1,HLA-DQA2,HLA-DQB1,HLA-DQB2,HLA-DRA,HLA-DRB1,HLA-DRB5,MFSD6						GO:0019884	3117|3118|3119|3120|3122|3123|3127|54842	HLA-DQA1|HLA-DQA2|HLA-DQB1|HLA-DQB2|HLA-DRA|HLA-DRB1|HLA-DRB5|MFSD6
																									hsa05140	10/77	1378,1379,3117,3118,3119,3122,3123,3127,7040,7124	CR1,CR1L,HLA-DQA1,HLA-DQA2,HLA-DQB1,HLA-DRA,HLA-DRB1,HLA-DRB5,TGFB1,TNF						hsa05140	1378|1379|3117|3118|3119|3122|3123|3127|7040|7124	CR1|CR1L|HLA-DQA1|HLA-DQA2|HLA-DQB1|HLA-DRA|HLA-DRB1|HLA-DRB5|TGFB1|TNF
																									hsa05332	7/42	3117,3118,3119,3122,3123,3127,7124	HLA-DQA1,HLA-DQA2,HLA-DQB1,HLA-DRA,HLA-DRB1,HLA-DRB5,TNF						hsa05332	3117|3118|3119|3122|3123|3127|7124	HLA-DQA1|HLA-DQA2|HLA-DQB1|HLA-DRA|HLA-DRB1|HLA-DRB5|TNF
																									hsa04514	14/157	933,947,958,999,1001,1272,3117,3118,3119,3122,3123,3127,4099,5792	CD22,CD34,CD40,CDH1,CDH3,CNTN1,HLA-DQA1,HLA-DQA2,HLA-DQB1,HLA-DRA,HLA-DRB1,HLA-DRB5,MAG,PTPRF						hsa04514	933|947|958|999|1001|1272|3117|3118|3119|3122|3123|3127|4099|5792	CD22|CD34|CD40|CDH1|CDH3|CNTN1|HLA-DQA1|HLA-DQA2|HLA-DQB1|HLA-DRA|HLA-DRB1|HLA-DRB5|MAG|PTPRF
																									GO:0048002	8/61	3117,3118,3119,3120,3122,3123,3127,54842	HLA-DQA1,HLA-DQA2,HLA-DQB1,HLA-DQB2,HLA-DRA,HLA-DRB1,HLA-DRB5,MFSD6						GO:0048002	3117|3118|3119|3120|3122|3123|3127|54842	HLA-DQA1|HLA-DQA2|HLA-DQB1|HLA-DQB2|HLA-DRA|HLA-DRB1|HLA-DRB5|MFSD6
																									GO:0019882	10/94	3117,3118,3119,3120,3122,3123,3127,11021,51762,54842	HLA-DQA1,HLA-DQA2,HLA-DQB1,HLA-DQB2,HLA-DRA,HLA-DRB1,HLA-DRB5,RAB35,RAB8B,MFSD6						GO:0019882	3117|3118|3119|3120|3122|3123|3127|11021|51762|54842	HLA-DQA1|HLA-DQA2|HLA-DQB1|HLA-DQB2|HLA-DRA|HLA-DRB1|HLA-DRB5|RAB35|RAB8B|MFSD6
																									hsa05321	8/65	3117,3118,3119,3122,3123,3127,7040,7124	HLA-DQA1,HLA-DQA2,HLA-DQB1,HLA-DRA,HLA-DRB1,HLA-DRB5,TGFB1,TNF						hsa05321	3117|3118|3119|3122|3123|3127|7040|7124	HLA-DQA1|HLA-DQA2|HLA-DQB1|HLA-DRA|HLA-DRB1|HLA-DRB5|TGFB1|TNF
																									hsa05150	10/96	629,717,720,721,3117,3118,3119,3122,3123,3127	CFB,C2,C4A,C4B,HLA-DQA1,HLA-DQA2,HLA-DQB1,HLA-DRA,HLA-DRB1,HLA-DRB5						hsa05150	629|717|720|721|3117|3118|3119|3122|3123|3127	CFB|C2|C4A|C4B|HLA-DQA1|HLA-DQA2|HLA-DQB1|HLA-DRA|HLA-DRB1|HLA-DRB5
																									hsa05320	7/53	958,3117,3118,3119,3122,3123,3127	CD40,HLA-DQA1,HLA-DQA2,HLA-DQB1,HLA-DRA,HLA-DRB1,HLA-DRB5						hsa05320	958|3117|3118|3119|3122|3123|3127	CD40|HLA-DQA1|HLA-DQA2|HLA-DQB1|HLA-DRA|HLA-DRB1|HLA-DRB5
																									hsa04145	13/152	527,533,534,3117,3118,3119,3122,3123,3127,4353,4481,9146,10952	ATP6V0C,ATP6V0B,ATP6V1G2,HLA-DQA1,HLA-DQA2,HLA-DQB1,HLA-DRA,HLA-DRB1,HLA-DRB5,MPO,MSR1,HGS,SEC61B						hsa04145	527|533|534|3117|3118|3119|3122|3123|3127|4353|4481|9146|10952	ATP6V0C|ATP6V0B|ATP6V1G2|HLA-DQA1|HLA-DQA2|HLA-DQB1|HLA-DRA|HLA-DRB1|HLA-DRB5|MPO|MSR1|HGS|SEC61B
																									GO:0043382	3/9	3122,3123,4179	HLA-DRA,HLA-DRB1,CD46						GO:0043382	3122|3123|4179	HLA-DRA|HLA-DRB1|CD46
																									hsa05152	14/180	527,533,1378,1379,3117,3118,3119,3122,3123,3127,5994,7040,7124,8877	ATP6V0C,ATP6V0B,CR1,CR1L,HLA-DQA1,HLA-DQA2,HLA-DQB1,HLA-DRA,HLA-DRB1,HLA-DRB5,RFXAP,TGFB1,TNF,SPHK1						hsa05152	527|533|1378|1379|3117|3118|3119|3122|3123|3127|5994|7040|7124|8877	ATP6V0C|ATP6V0B|CR1|CR1L|HLA-DQA1|HLA-DQA2|HLA-DQB1|HLA-DRA|HLA-DRB1|HLA-DRB5|RFXAP|TGFB1|TNF|SPHK1
																									GO:0043380	3/12	3122,3123,4179	HLA-DRA,HLA-DRB1,CD46						GO:0043380	3122|3123|4179	HLA-DRA|HLA-DRB1|CD46
																									GO:0045591	4/23	1378,3122,3123,4179	CR1,HLA-DRA,HLA-DRB1,CD46						GO:0045591	1378|3122|3123|4179	CR1|HLA-DRA|HLA-DRB1|CD46
																									GO:0070646	22/167	2873,8533,9960,51633,55432,55578,80124,205564,728369,728386,100287144,100287178,100287205,100287238,100287327,100287364,100287404,100287441,100287478,100287513,100288520,101241878	GPS1,COPS3,USP3,OTUD6B,YOD1,SUPT20H,VCPIP1,SENP5,USP17L24,USP17L5,USP17L10,USP17L11,USP17L12,USP17L13,USP17L17,USP17L18,USP17L19,USP17L20,USP17L21,USP17L22,USP17L15,USP17L23						GO:0070646	2873|8533|9960|51633|55432|55578|80124|205564|728369|728386|100287144|100287178|100287205|100287238|100287327|100287364|100287404|100287441|100287478|100287513|100288520|101241878	GPS1|COPS3|USP3|OTUD6B|YOD1|SUPT20H|VCPIP1|SENP5|USP17L24|USP17L5|USP17L10|USP17L11|USP17L12|USP17L13|USP17L17|USP17L18|USP17L19|USP17L20|USP17L21|USP17L22|USP17L15|USP17L23
																									GO:0016579	19/149	9960,51633,55432,55578,80124,728369,728386,100287144,100287178,100287205,100287238,100287327,100287364,100287404,100287441,100287478,100287513,100288520,101241878	USP3,OTUD6B,YOD1,SUPT20H,VCPIP1,USP17L24,USP17L5,USP17L10,USP17L11,USP17L12,USP17L13,USP17L17,USP17L18,USP17L19,USP17L20,USP17L21,USP17L22,USP17L15,USP17L23						GO:0016579	9960|51633|55432|55578|80124|728369|728386|100287144|100287178|100287205|100287238|100287327|100287364|100287404|100287441|100287478|100287513|100288520|101241878	USP3|OTUD6B|YOD1|SUPT20H|VCPIP1|USP17L24|USP17L5|USP17L10|USP17L11|USP17L12|USP17L13|USP17L17|USP17L18|USP17L19|USP17L20|USP17L21|USP17L22|USP17L15|USP17L23
																									GO:0044265	52/779	899,991,1797,2817,2932,3303,3304,6036,6037,6039,6048,6499,7917,8533,9146,9960,10921,10952,11065,11340,22916,23194,23644,25978,27185,51529,51594,54442,54894,55101,55432,56339,56915,57819,64777,197131,283807,339345,728369,728386,100287144,100287178,100287205,100287238,100287327,100287364,100287404,100287441,100287478,100287513,100288520,101241878	CCNF,CDC20,DXO,GPC1,GSK3B,HSPA1A,HSPA1B,RNASE2,RNASE3,RNASE6,RNF5,SKIC2,BAG6,COPS3,HGS,USP3,RNPS1,SEC61B,UBE2C,EXOSC8,NCBP2,FBXL7,EDC4,CHMP2B,DISC1,ANAPC11,NBAS,KCTD5,RNF43,DMAC2,YOD1,METTL3,EXOSC5,LSM2,RMND5B,UBR1,FBXL22,NANOS2,USP17L24,USP17L5,USP17L10,USP17L11,USP17L12,USP17L13,USP17L17,USP17L18,USP17L19,USP17L20,USP17L21,USP17L22,USP17L15,USP17L23						GO:0044265	899|991|1797|2817|2932|3303|3304|6036|6037|6039|6048|6499|7917|8533|9146|9960|10921|10952|11065|11340|22916|23194|23644|25978|27185|51529|51594|54442|54894|55101|55432|56339|56915|57819|64777|197131|283807|339345|728369|728386|100287144|100287178|100287205|100287238|100287327|100287364|100287404|100287441|100287478|100287513|100288520|101241878	CCNF|CDC20|DXO|GPC1|GSK3B|HSPA1A|HSPA1B|RNASE2|RNASE3|RNASE6|RNF5|SKIC2|BAG6|COPS3|HGS|USP3|RNPS1|SEC61B|UBE2C|EXOSC8|NCBP2|FBXL7|EDC4|CHMP2B|DISC1|ANAPC11|NBAS|KCTD5|RNF43|DMAC2|YOD1|METTL3|EXOSC5|LSM2|RMND5B|UBR1|FBXL22|NANOS2|USP17L24|USP17L5|USP17L10|USP17L11|USP17L12|USP17L13|USP17L17|USP17L18|USP17L19|USP17L20|USP17L21|USP17L22|USP17L15|USP17L23
																									GO:0030163	45/748	868,899,991,1203,1506,2817,2903,2932,5027,5699,6048,7917,8533,9146,9960,10952,11065,23194,25978,26090,27185,51529,54442,54894,55101,55432,57817,64777,147111,197131,283807,728369,728386,100287144,100287178,100287205,100287238,100287327,100287364,100287404,100287441,100287478,100287513,100288520,101241878	CBLB,CCNF,CDC20,CLN5,CTRL,GPC1,GRIN2A,GSK3B,P2RX7,PSMB10,RNF5,BAG6,COPS3,HGS,USP3,SEC61B,UBE2C,FBXL7,CHMP2B,ABHD12,DISC1,ANAPC11,KCTD5,RNF43,DMAC2,YOD1,HAMP,RMND5B,NOTUM,UBR1,FBXL22,USP17L24,USP17L5,USP17L10,USP17L11,USP17L12,USP17L13,USP17L17,USP17L18,USP17L19,USP17L20,USP17L21,USP17L22,USP17L15,USP17L23						GO:0030163	868|899|991|1203|1506|2817|2903|2932|5027|5699|6048|7917|8533|9146|9960|10952|11065|23194|25978|26090|27185|51529|54442|54894|55101|55432|57817|64777|147111|197131|283807|728369|728386|100287144|100287178|100287205|100287238|100287327|100287364|100287404|100287441|100287478|100287513|100288520|101241878	CBLB|CCNF|CDC20|CLN5|CTRL|GPC1|GRIN2A|GSK3B|P2RX7|PSMB10|RNF5|BAG6|COPS3|HGS|USP3|SEC61B|UBE2C|FBXL7|CHMP2B|ABHD12|DISC1|ANAPC11|KCTD5|RNF43|DMAC2|YOD1|HAMP|RMND5B|NOTUM|UBR1|FBXL22|USP17L24|USP17L5|USP17L10|USP17L11|USP17L12|USP17L13|USP17L17|USP17L18|USP17L19|USP17L20|USP17L21|USP17L22|USP17L15|USP17L23
																									GO:0006511	35/571	899,991,2932,6048,7917,8533,9146,9960,10952,11065,23194,25978,27185,51529,54442,54894,55101,55432,64777,197131,283807,728369,728386,100287144,100287178,100287205,100287238,100287327,100287364,100287404,100287441,100287478,100287513,100288520,101241878	CCNF,CDC20,GSK3B,RNF5,BAG6,COPS3,HGS,USP3,SEC61B,UBE2C,FBXL7,CHMP2B,DISC1,ANAPC11,KCTD5,RNF43,DMAC2,YOD1,RMND5B,UBR1,FBXL22,USP17L24,USP17L5,USP17L10,USP17L11,USP17L12,USP17L13,USP17L17,USP17L18,USP17L19,USP17L20,USP17L21,USP17L22,USP17L15,USP17L23						GO:0006511	899|991|2932|6048|7917|8533|9146|9960|10952|11065|23194|25978|27185|51529|54442|54894|55101|55432|64777|197131|283807|728369|728386|100287144|100287178|100287205|100287238|100287327|100287364|100287404|100287441|100287478|100287513|100288520|101241878	CCNF|CDC20|GSK3B|RNF5|BAG6|COPS3|HGS|USP3|SEC61B|UBE2C|FBXL7|CHMP2B|DISC1|ANAPC11|KCTD5|RNF43|DMAC2|YOD1|RMND5B|UBR1|FBXL22|USP17L24|USP17L5|USP17L10|USP17L11|USP17L12|USP17L13|USP17L17|USP17L18|USP17L19|USP17L20|USP17L21|USP17L22|USP17L15|USP17L23
																									GO:0043632	36/593	899,991,2932,6048,7917,8533,9146,9960,10952,11065,11340,23194,25978,27185,51529,54442,54894,55101,55432,64777,197131,283807,728369,728386,100287144,100287178,100287205,100287238,100287327,100287364,100287404,100287441,100287478,100287513,100288520,101241878	CCNF,CDC20,GSK3B,RNF5,BAG6,COPS3,HGS,USP3,SEC61B,UBE2C,EXOSC8,FBXL7,CHMP2B,DISC1,ANAPC11,KCTD5,RNF43,DMAC2,YOD1,RMND5B,UBR1,FBXL22,USP17L24,USP17L5,USP17L10,USP17L11,USP17L12,USP17L13,USP17L17,USP17L18,USP17L19,USP17L20,USP17L21,USP17L22,USP17L15,USP17L23						GO:0043632	899|991|2932|6048|7917|8533|9146|9960|10952|11065|11340|23194|25978|27185|51529|54442|54894|55101|55432|64777|197131|283807|728369|728386|100287144|100287178|100287205|100287238|100287327|100287364|100287404|100287441|100287478|100287513|100288520|101241878	CCNF|CDC20|GSK3B|RNF5|BAG6|COPS3|HGS|USP3|SEC61B|UBE2C|EXOSC8|FBXL7|CHMP2B|DISC1|ANAPC11|KCTD5|RNF43|DMAC2|YOD1|RMND5B|UBR1|FBXL22|USP17L24|USP17L5|USP17L10|USP17L11|USP17L12|USP17L13|USP17L17|USP17L18|USP17L19|USP17L20|USP17L21|USP17L22|USP17L15|USP17L23
																									GO:0019941	35/581	899,991,2932,6048,7917,8533,9146,9960,10952,11065,23194,25978,27185,51529,54442,54894,55101,55432,64777,197131,283807,728369,728386,100287144,100287178,100287205,100287238,100287327,100287364,100287404,100287441,100287478,100287513,100288520,101241878	CCNF,CDC20,GSK3B,RNF5,BAG6,COPS3,HGS,USP3,SEC61B,UBE2C,FBXL7,CHMP2B,DISC1,ANAPC11,KCTD5,RNF43,DMAC2,YOD1,RMND5B,UBR1,FBXL22,USP17L24,USP17L5,USP17L10,USP17L11,USP17L12,USP17L13,USP17L17,USP17L18,USP17L19,USP17L20,USP17L21,USP17L22,USP17L15,USP17L23						GO:0019941	899|991|2932|6048|7917|8533|9146|9960|10952|11065|23194|25978|27185|51529|54442|54894|55101|55432|64777|197131|283807|728369|728386|100287144|100287178|100287205|100287238|100287327|100287364|100287404|100287441|100287478|100287513|100288520|101241878	CCNF|CDC20|GSK3B|RNF5|BAG6|COPS3|HGS|USP3|SEC61B|UBE2C|FBXL7|CHMP2B|DISC1|ANAPC11|KCTD5|RNF43|DMAC2|YOD1|RMND5B|UBR1|FBXL22|USP17L24|USP17L5|USP17L10|USP17L11|USP17L12|USP17L13|USP17L17|USP17L18|USP17L19|USP17L20|USP17L21|USP17L22|USP17L15|USP17L23
																									GO:0051603	36/642	899,991,2932,5699,6048,7917,8533,9146,9960,10952,11065,23194,25978,27185,51529,54442,54894,55101,55432,64777,197131,283807,728369,728386,100287144,100287178,100287205,100287238,100287327,100287364,100287404,100287441,100287478,100287513,100288520,101241878	CCNF,CDC20,GSK3B,PSMB10,RNF5,BAG6,COPS3,HGS,USP3,SEC61B,UBE2C,FBXL7,CHMP2B,DISC1,ANAPC11,KCTD5,RNF43,DMAC2,YOD1,RMND5B,UBR1,FBXL22,USP17L24,USP17L5,USP17L10,USP17L11,USP17L12,USP17L13,USP17L17,USP17L18,USP17L19,USP17L20,USP17L21,USP17L22,USP17L15,USP17L23						GO:0051603	899|991|2932|5699|6048|7917|8533|9146|9960|10952|11065|23194|25978|27185|51529|54442|54894|55101|55432|64777|197131|283807|728369|728386|100287144|100287178|100287205|100287238|100287327|100287364|100287404|100287441|100287478|100287513|100288520|101241878	CCNF|CDC20|GSK3B|PSMB10|RNF5|BAG6|COPS3|HGS|USP3|SEC61B|UBE2C|FBXL7|CHMP2B|DISC1|ANAPC11|KCTD5|RNF43|DMAC2|YOD1|RMND5B|UBR1|FBXL22|USP17L24|USP17L5|USP17L10|USP17L11|USP17L12|USP17L13|USP17L17|USP17L18|USP17L19|USP17L20|USP17L21|USP17L22|USP17L15|USP17L23
																									GO:0007283	44/591	51,56,558,1738,1811,2067,2302,3020,3021,3171,4603,5414,5568,5889,7141,7257,7917,8900,9425,10919,10942,26165,29118,55815,56339,63946,64396,79925,81492,85376,114112,120892,122664,128497,147912,201164,338323,339345,346288,388553,400629,440822,727830,727905	ACOX1,ACRV1,AXL,DLD,SLC26A3,ERCC1,FOXJ1,H3-3A,H3-3B,FOXA3,MYBL1,SEPTIN4,PRKACG,RAD51C,TNP1,TSNAX,BAG6,CCNA1,CDYL,EHMT2,PRSS21,SPATA31A7,DDX25,TSNAXIP1,METTL3,DMRTC2,GMCL2,SPEF2,RSPH6A,RIMBP3,TXNRD3,LRRK2,TPPP2,SPATA25,SIX5,PLD6,NLRP14,NANOS2,SEPTIN14,MEIOSIN,TEX19,PIWIL3,SPATA31A3,SPATA31A5						GO:0007283	51|56|558|1738|1811|2067|2302|3020|3021|3171|4603|5414|5568|5889|7141|7257|7917|8900|9425|10919|10942|26165|29118|55815|56339|63946|64396|79925|81492|85376|114112|120892|122664|128497|147912|201164|338323|339345|346288|388553|400629|440822|727830|727905	ACOX1|ACRV1|AXL|DLD|SLC26A3|ERCC1|FOXJ1|H3-3A|H3-3B|FOXA3|MYBL1|SEPTIN4|PRKACG|RAD51C|TNP1|TSNAX|BAG6|CCNA1|CDYL|EHMT2|PRSS21|SPATA31A7|DDX25|TSNAXIP1|METTL3|DMRTC2|GMCL2|SPEF2|RSPH6A|RIMBP3|TXNRD3|LRRK2|TPPP2|SPATA25|SIX5|PLD6|NLRP14|NANOS2|SEPTIN14|MEIOSIN|TEX19|PIWIL3|SPATA31A3|SPATA31A5
																									GO:0048232	45/611	51,56,558,1738,1811,2067,2302,3020,3021,3171,4603,5414,5568,5889,7141,7257,7917,8900,9425,10919,10942,26165,29118,55815,56155,56339,63946,64396,79925,81492,85376,114112,120892,122664,128497,147912,201164,338323,339345,346288,388553,400629,440822,727830,727905	ACOX1,ACRV1,AXL,DLD,SLC26A3,ERCC1,FOXJ1,H3-3A,H3-3B,FOXA3,MYBL1,SEPTIN4,PRKACG,RAD51C,TNP1,TSNAX,BAG6,CCNA1,CDYL,EHMT2,PRSS21,SPATA31A7,DDX25,TSNAXIP1,TEX14,METTL3,DMRTC2,GMCL2,SPEF2,RSPH6A,RIMBP3,TXNRD3,LRRK2,TPPP2,SPATA25,SIX5,PLD6,NLRP14,NANOS2,SEPTIN14,MEIOSIN,TEX19,PIWIL3,SPATA31A3,SPATA31A5						GO:0048232	51|56|558|1738|1811|2067|2302|3020|3021|3171|4603|5414|5568|5889|7141|7257|7917|8900|9425|10919|10942|26165|29118|55815|56155|56339|63946|64396|79925|81492|85376|114112|120892|122664|128497|147912|201164|338323|339345|346288|388553|400629|440822|727830|727905	ACOX1|ACRV1|AXL|DLD|SLC26A3|ERCC1|FOXJ1|H3-3A|H3-3B|FOXA3|MYBL1|SEPTIN4|PRKACG|RAD51C|TNP1|TSNAX|BAG6|CCNA1|CDYL|EHMT2|PRSS21|SPATA31A7|DDX25|TSNAXIP1|TEX14|METTL3|DMRTC2|GMCL2|SPEF2|RSPH6A|RIMBP3|TXNRD3|LRRK2|TPPP2|SPATA25|SIX5|PLD6|NLRP14|NANOS2|SEPTIN14|MEIOSIN|TEX19|PIWIL3|SPATA31A3|SPATA31A5
																									GO:0007276	48/753	51,56,558,1738,1811,2067,2302,3020,3021,3171,4603,5414,5568,5889,7130,7141,7257,7917,8900,9425,10919,10942,26165,29118,54496,55815,56155,56339,63946,64396,79925,81492,85376,114112,120892,122664,128497,140690,147912,201164,338323,339345,346288,388553,400629,440822,727830,727905	ACOX1,ACRV1,AXL,DLD,SLC26A3,ERCC1,FOXJ1,H3-3A,H3-3B,FOXA3,MYBL1,SEPTIN4,PRKACG,RAD51C,TNFAIP6,TNP1,TSNAX,BAG6,CCNA1,CDYL,EHMT2,PRSS21,SPATA31A7,DDX25,PRMT7,TSNAXIP1,TEX14,METTL3,DMRTC2,GMCL2,SPEF2,RSPH6A,RIMBP3,TXNRD3,LRRK2,TPPP2,SPATA25,CTCFL,SIX5,PLD6,NLRP14,NANOS2,SEPTIN14,MEIOSIN,TEX19,PIWIL3,SPATA31A3,SPATA31A5						GO:0007276	51|56|558|1738|1811|2067|2302|3020|3021|3171|4603|5414|5568|5889|7130|7141|7257|7917|8900|9425|10919|10942|26165|29118|54496|55815|56155|56339|63946|64396|79925|81492|85376|114112|120892|122664|128497|140690|147912|201164|338323|339345|346288|388553|400629|440822|727830|727905	ACOX1|ACRV1|AXL|DLD|SLC26A3|ERCC1|FOXJ1|H3-3A|H3-3B|FOXA3|MYBL1|SEPTIN4|PRKACG|RAD51C|TNFAIP6|TNP1|TSNAX|BAG6|CCNA1|CDYL|EHMT2|PRSS21|SPATA31A7|DDX25|PRMT7|TSNAXIP1|TEX14|METTL3|DMRTC2|GMCL2|SPEF2|RSPH6A|RIMBP3|TXNRD3|LRRK2|TPPP2|SPATA25|CTCFL|SIX5|PLD6|NLRP14|NANOS2|SEPTIN14|MEIOSIN|TEX19|PIWIL3|SPATA31A3|SPATA31A5
																									GO:0022412	29/415	1738,1811,2067,3020,3021,4603,5414,5889,7130,7141,8900,9425,10919,29118,54496,56155,56339,63946,64396,79925,81492,85376,140690,147912,201164,339345,346288,388553,400629	DLD,SLC26A3,ERCC1,H3-3A,H3-3B,MYBL1,SEPTIN4,RAD51C,TNFAIP6,TNP1,CCNA1,CDYL,EHMT2,DDX25,PRMT7,TEX14,METTL3,DMRTC2,GMCL2,SPEF2,RSPH6A,RIMBP3,CTCFL,SIX5,PLD6,NANOS2,SEPTIN14,MEIOSIN,TEX19						GO:0022412	1738|1811|2067|3020|3021|4603|5414|5889|7130|7141|8900|9425|10919|29118|54496|56155|56339|63946|64396|79925|81492|85376|140690|147912|201164|339345|346288|388553|400629	DLD|SLC26A3|ERCC1|H3-3A|H3-3B|MYBL1|SEPTIN4|RAD51C|TNFAIP6|TNP1|CCNA1|CDYL|EHMT2|DDX25|PRMT7|TEX14|METTL3|DMRTC2|GMCL2|SPEF2|RSPH6A|RIMBP3|CTCFL|SIX5|PLD6|NANOS2|SEPTIN14|MEIOSIN|TEX19
																									GO:0048515	16/193	1738,1811,3020,3021,5414,7141,9425,10919,29118,63946,79925,81492,85376,147912,201164,346288	DLD,SLC26A3,H3-3A,H3-3B,SEPTIN4,TNP1,CDYL,EHMT2,DDX25,DMRTC2,SPEF2,RSPH6A,RIMBP3,SIX5,PLD6,SEPTIN14						GO:0048515	1738|1811|3020|3021|5414|7141|9425|10919|29118|63946|79925|81492|85376|147912|201164|346288	DLD|SLC26A3|H3-3A|H3-3B|SEPTIN4|TNP1|CDYL|EHMT2|DDX25|DMRTC2|SPEF2|RSPH6A|RIMBP3|SIX5|PLD6|SEPTIN14
																									GO:0007286	15/186	1738,1811,3020,3021,7141,9425,10919,29118,63946,79925,81492,85376,147912,201164,346288	DLD,SLC26A3,H3-3A,H3-3B,TNP1,CDYL,EHMT2,DDX25,DMRTC2,SPEF2,RSPH6A,RIMBP3,SIX5,PLD6,SEPTIN14						GO:0007286	1738|1811|3020|3021|7141|9425|10919|29118|63946|79925|81492|85376|147912|201164|346288	DLD|SLC26A3|H3-3A|H3-3B|TNP1|CDYL|EHMT2|DDX25|DMRTC2|SPEF2|RSPH6A|RIMBP3|SIX5|PLD6|SEPTIN14
																									GO:0007281	21/305	1738,1811,2067,3020,3021,7130,7141,9425,10919,29118,56339,63946,64396,79925,81492,85376,147912,201164,339345,346288,388553	DLD,SLC26A3,ERCC1,H3-3A,H3-3B,TNFAIP6,TNP1,CDYL,EHMT2,DDX25,METTL3,DMRTC2,GMCL2,SPEF2,RSPH6A,RIMBP3,SIX5,PLD6,NANOS2,SEPTIN14,MEIOSIN						GO:0007281	1738|1811|2067|3020|3021|7130|7141|9425|10919|29118|56339|63946|64396|79925|81492|85376|147912|201164|339345|346288|388553	DLD|SLC26A3|ERCC1|H3-3A|H3-3B|TNFAIP6|TNP1|CDYL|EHMT2|DDX25|METTL3|DMRTC2|GMCL2|SPEF2|RSPH6A|RIMBP3|SIX5|PLD6|NANOS2|SEPTIN14|MEIOSIN
																									GO:0048477	9/94	2067,3020,3021,7130,10919,56339,201164,339345,388553	ERCC1,H3-3A,H3-3B,TNFAIP6,EHMT2,METTL3,PLD6,NANOS2,MEIOSIN						GO:0048477	2067|3020|3021|7130|10919|56339|201164|339345|388553	ERCC1|H3-3A|H3-3B|TNFAIP6|EHMT2|METTL3|PLD6|NANOS2|MEIOSIN
																									GO:0031400	40/519	183,868,991,2192,2932,3303,3304,4067,5062,5080,5170,5348,5468,5563,6224,7040,7124,7291,8613,9425,9467,9475,9682,10507,10636,11146,22843,23376,26585,50855,51547,56937,57465,80758,81848,84959,120892,150678,195814,201163	AGT,CBLB,CDC20,FBLN1,GSK3B,HSPA1A,HSPA1B,LYN,PAK2,PAX6,PDPK1,FXYD1,PPARG,PRKAA2,RPS20,TGFB1,TNF,TWIST1,PLPP3,CDYL,SH3BP5,ROCK2,KDM4A,SEMA4D,RGS14,GLMN,PPM1E,UFL1,GREM1,PARD6A,SIRT7,PMEPA1,TBC1D24,PRR7,SPRY4,UBASH3B,LRRK2,COPS9,SDR16C5,FLCN						GO:0031400	183|868|991|2192|2932|3303|3304|4067|5062|5080|5170|5348|5468|5563|6224|7040|7124|7291|8613|9425|9467|9475|9682|10507|10636|11146|22843|23376|26585|50855|51547|56937|57465|80758|81848|84959|120892|150678|195814|201163	AGT|CBLB|CDC20|FBLN1|GSK3B|HSPA1A|HSPA1B|LYN|PAK2|PAX6|PDPK1|FXYD1|PPARG|PRKAA2|RPS20|TGFB1|TNF|TWIST1|PLPP3|CDYL|SH3BP5|ROCK2|KDM4A|SEMA4D|RGS14|GLMN|PPM1E|UFL1|GREM1|PARD6A|SIRT7|PMEPA1|TBC1D24|PRR7|SPRY4|UBASH3B|LRRK2|COPS9|SDR16C5|FLCN
																									GO:0045936	30/440	142,183,868,2192,2660,2932,4067,5062,5080,5170,5342,5468,7040,7124,8613,8655,9467,9475,9759,10507,10636,22843,23175,26585,50855,56937,81848,84959,120892,201163	PARP1,AGT,CBLB,FBLN1,MSTN,GSK3B,LYN,PAK2,PAX6,PDPK1,PLGLB2,PPARG,TGFB1,TNF,PLPP3,DYNLL1,SH3BP5,ROCK2,HDAC4,SEMA4D,RGS14,PPM1E,LPIN1,GREM1,PARD6A,PMEPA1,SPRY4,UBASH3B,LRRK2,FLCN						GO:0045936	142|183|868|2192|2660|2932|4067|5062|5080|5170|5342|5468|7040|7124|8613|8655|9467|9475|9759|10507|10636|22843|23175|26585|50855|56937|81848|84959|120892|201163	PARP1|AGT|CBLB|FBLN1|MSTN|GSK3B|LYN|PAK2|PAX6|PDPK1|PLGLB2|PPARG|TGFB1|TNF|PLPP3|DYNLL1|SH3BP5|ROCK2|HDAC4|SEMA4D|RGS14|PPM1E|LPIN1|GREM1|PARD6A|PMEPA1|SPRY4|UBASH3B|LRRK2|FLCN
																									GO:0010563	30/441	142,183,868,2192,2660,2932,4067,5062,5080,5170,5342,5468,7040,7124,8613,8655,9467,9475,9759,10507,10636,22843,23175,26585,50855,56937,81848,84959,120892,201163	PARP1,AGT,CBLB,FBLN1,MSTN,GSK3B,LYN,PAK2,PAX6,PDPK1,PLGLB2,PPARG,TGFB1,TNF,PLPP3,DYNLL1,SH3BP5,ROCK2,HDAC4,SEMA4D,RGS14,PPM1E,LPIN1,GREM1,PARD6A,PMEPA1,SPRY4,UBASH3B,LRRK2,FLCN						GO:0010563	142|183|868|2192|2660|2932|4067|5062|5080|5170|5342|5468|7040|7124|8613|8655|9467|9475|9759|10507|10636|22843|23175|26585|50855|56937|81848|84959|120892|201163	PARP1|AGT|CBLB|FBLN1|MSTN|GSK3B|LYN|PAK2|PAX6|PDPK1|PLGLB2|PPARG|TGFB1|TNF|PLPP3|DYNLL1|SH3BP5|ROCK2|HDAC4|SEMA4D|RGS14|PPM1E|LPIN1|GREM1|PARD6A|PMEPA1|SPRY4|UBASH3B|LRRK2|FLCN
																									GO:0042326	25/381	183,868,2192,2660,4067,5062,5080,5170,5342,5468,7040,8613,8655,9467,9759,10507,10636,22843,26585,50855,56937,81848,84959,120892,201163	AGT,CBLB,FBLN1,MSTN,LYN,PAK2,PAX6,PDPK1,PLGLB2,PPARG,TGFB1,PLPP3,DYNLL1,SH3BP5,HDAC4,SEMA4D,RGS14,PPM1E,GREM1,PARD6A,PMEPA1,SPRY4,UBASH3B,LRRK2,FLCN						GO:0042326	183|868|2192|2660|4067|5062|5080|5170|5342|5468|7040|8613|8655|9467|9759|10507|10636|22843|26585|50855|56937|81848|84959|120892|201163	AGT|CBLB|FBLN1|MSTN|LYN|PAK2|PAX6|PDPK1|PLGLB2|PPARG|TGFB1|PLPP3|DYNLL1|SH3BP5|HDAC4|SEMA4D|RGS14|PPM1E|GREM1|PARD6A|PMEPA1|SPRY4|UBASH3B|LRRK2|FLCN
																									GO:0043405	14/186	177,183,958,4067,5027,5319,5468,7040,7124,7148,9146,10636,81848,120892	AGER,AGT,CD40,LYN,P2RX7,PLA2G1B,PPARG,TGFB1,TNF,TNXB,HGS,RGS14,SPRY4,LRRK2						GO:0043405	177|183|958|4067|5027|5319|5468|7040|7124|7148|9146|10636|81848|120892	AGER|AGT|CD40|LYN|P2RX7|PLA2G1B|PPARG|TGFB1|TNF|TNXB|HGS|RGS14|SPRY4|LRRK2
																									GO:0001934	39/749	177,183,199,958,1164,1272,1453,1460,1739,2045,2658,2660,2662,2674,3123,3845,4067,4318,5027,5062,5170,5319,5468,5618,7040,7044,7124,8613,8877,9475,10507,10637,10645,22916,26585,50937,54757,120892,201163	AGER,AGT,AIF1,CD40,CKS2,CNTN1,CSNK1D,CSNK2B,DLG1,EPHA7,GDF2,MSTN,GDF10,GFRA1,HLA-DRB1,KRAS,LYN,MMP9,P2RX7,PAK2,PDPK1,PLA2G1B,PPARG,PRLR,TGFB1,LEFTY2,TNF,PLPP3,SPHK1,ROCK2,SEMA4D,LEFTY1,CAMKK2,NCBP2,GREM1,CDON,FAM20A,LRRK2,FLCN						GO:0001934	177|183|199|958|1164|1272|1453|1460|1739|2045|2658|2660|2662|2674|3123|3845|4067|4318|5027|5062|5170|5319|5468|5618|7040|7044|7124|8613|8877|9475|10507|10637|10645|22916|26585|50937|54757|120892|201163	AGER|AGT|AIF1|CD40|CKS2|CNTN1|CSNK1D|CSNK2B|DLG1|EPHA7|GDF2|MSTN|GDF10|GFRA1|HLA-DRB1|KRAS|LYN|MMP9|P2RX7|PAK2|PDPK1|PLA2G1B|PPARG|PRLR|TGFB1|LEFTY2|TNF|PLPP3|SPHK1|ROCK2|SEMA4D|LEFTY1|CAMKK2|NCBP2|GREM1|CDON|FAM20A|LRRK2|FLCN
																									GO:0060284	39/516	999,1627,2045,2192,2932,3845,4049,4067,4099,4241,4352,5034,5080,5324,5361,5362,5881,6223,7040,7124,7476,7732,9475,9682,9706,9856,9921,10507,10636,11023,23376,27185,57465,57698,63925,81848,118738,120892,201294	CDH1,DBN1,EPHA7,FBLN1,GSK3B,KRAS,LTA,LYN,MAG,MELTF,MPL,P4HB,PAX6,PLAG1,PLXNA1,PLXNA2,RAC3,RPS19,TGFB1,TNF,WNT7A,RNF112,ROCK2,KDM4A,ULK2,KIAA0319,RNF10,SEMA4D,RGS14,VAX1,UFL1,DISC1,TBC1D24,SHTN1,ZNF335,SPRY4,ZNF488,LRRK2,UNC13D						GO:0060284	999|1627|2045|2192|2932|3845|4049|4067|4099|4241|4352|5034|5080|5324|5361|5362|5881|6223|7040|7124|7476|7732|9475|9682|9706|9856|9921|10507|10636|11023|23376|27185|57465|57698|63925|81848|118738|120892|201294	CDH1|DBN1|EPHA7|FBLN1|GSK3B|KRAS|LTA|LYN|MAG|MELTF|MPL|P4HB|PAX6|PLAG1|PLXNA1|PLXNA2|RAC3|RPS19|TGFB1|TNF|WNT7A|RNF112|ROCK2|KDM4A|ULK2|KIAA0319|RNF10|SEMA4D|RGS14|VAX1|UFL1|DISC1|TBC1D24|SHTN1|ZNF335|SPRY4|ZNF488|LRRK2|UNC13D
																									GO:0060252	6/21	3845,4049,4067,5324,7124,23376	KRAS,LTA,LYN,PLAG1,TNF,UFL1						GO:0060252	3845|4049|4067|5324|7124|23376	KRAS|LTA|LYN|PLAG1|TNF|UFL1
																									GO:0051960	32/456	999,1627,1739,2045,3845,4049,4067,4099,5080,5324,5361,5362,7040,7124,7476,7732,9682,9706,9856,9921,10507,10636,11023,23175,23376,27185,57465,57698,63925,79953,118738,163175	CDH1,DBN1,DLG1,EPHA7,KRAS,LTA,LYN,MAG,PAX6,PLAG1,PLXNA1,PLXNA2,TGFB1,TNF,WNT7A,RNF112,KDM4A,ULK2,KIAA0319,RNF10,SEMA4D,RGS14,VAX1,LPIN1,UFL1,DISC1,TBC1D24,SHTN1,ZNF335,SYNDIG1,ZNF488,LGI4						GO:0051960	999|1627|1739|2045|3845|4049|4067|4099|5080|5324|5361|5362|7040|7124|7476|7732|9682|9706|9856|9921|10507|10636|11023|23175|23376|27185|57465|57698|63925|79953|118738|163175	CDH1|DBN1|DLG1|EPHA7|KRAS|LTA|LYN|MAG|PAX6|PLAG1|PLXNA1|PLXNA2|TGFB1|TNF|WNT7A|RNF112|KDM4A|ULK2|KIAA0319|RNF10|SEMA4D|RGS14|VAX1|LPIN1|UFL1|DISC1|TBC1D24|SHTN1|ZNF335|SYNDIG1|ZNF488|LGI4
																									GO:0050767	28/377	999,1627,2045,3845,4049,4067,4099,5080,5324,5361,5362,7040,7124,7476,7732,9682,9706,9856,9921,10507,10636,11023,23376,27185,57465,57698,63925,118738	CDH1,DBN1,EPHA7,KRAS,LTA,LYN,MAG,PAX6,PLAG1,PLXNA1,PLXNA2,TGFB1,TNF,WNT7A,RNF112,KDM4A,ULK2,KIAA0319,RNF10,SEMA4D,RGS14,VAX1,UFL1,DISC1,TBC1D24,SHTN1,ZNF335,ZNF488						GO:0050767	999|1627|2045|3845|4049|4067|4099|5080|5324|5361|5362|7040|7124|7476|7732|9682|9706|9856|9921|10507|10636|11023|23376|27185|57465|57698|63925|118738	CDH1|DBN1|EPHA7|KRAS|LTA|LYN|MAG|PAX6|PLAG1|PLXNA1|PLXNA2|TGFB1|TNF|WNT7A|RNF112|KDM4A|ULK2|KIAA0319|RNF10|SEMA4D|RGS14|VAX1|UFL1|DISC1|TBC1D24|SHTN1|ZNF335|ZNF488
																									GO:0014015	10/69	3845,4049,4067,4099,5324,7040,7124,7732,23376,118738	KRAS,LTA,LYN,MAG,PLAG1,TGFB1,TNF,RNF112,UFL1,ZNF488						GO:0014015	3845|4049|4067|4099|5324|7040|7124|7732|23376|118738	KRAS|LTA|LYN|MAG|PLAG1|TGFB1|TNF|RNF112|UFL1|ZNF488
																									GO:0050769	20/231	1627,3845,4049,4067,4099,5080,5324,5361,5362,7040,7124,7732,10507,10636,23376,27185,57465,57698,63925,118738	DBN1,KRAS,LTA,LYN,MAG,PAX6,PLAG1,PLXNA1,PLXNA2,TGFB1,TNF,RNF112,SEMA4D,RGS14,UFL1,DISC1,TBC1D24,SHTN1,ZNF335,ZNF488						GO:0050769	1627|3845|4049|4067|4099|5080|5324|5361|5362|7040|7124|7732|10507|10636|23376|27185|57465|57698|63925|118738	DBN1|KRAS|LTA|LYN|MAG|PAX6|PLAG1|PLXNA1|PLXNA2|TGFB1|TNF|RNF112|SEMA4D|RGS14|UFL1|DISC1|TBC1D24|SHTN1|ZNF335|ZNF488
																									GO:0010720	24/307	1627,3845,4049,4067,4099,4352,5034,5080,5324,5361,5362,5881,7040,7124,7732,10507,10636,23376,27185,57465,57698,63925,118738,201294	DBN1,KRAS,LTA,LYN,MAG,MPL,P4HB,PAX6,PLAG1,PLXNA1,PLXNA2,RAC3,TGFB1,TNF,RNF112,SEMA4D,RGS14,UFL1,DISC1,TBC1D24,SHTN1,ZNF335,ZNF488,UNC13D						GO:0010720	1627|3845|4049|4067|4099|4352|5034|5080|5324|5361|5362|5881|7040|7124|7732|10507|10636|23376|27185|57465|57698|63925|118738|201294	DBN1|KRAS|LTA|LYN|MAG|MPL|P4HB|PAX6|PLAG1|PLXNA1|PLXNA2|RAC3|TGFB1|TNF|RNF112|SEMA4D|RGS14|UFL1|DISC1|TBC1D24|SHTN1|ZNF335|ZNF488|UNC13D
																									GO:0051962	22/279	1627,3845,4049,4067,4099,5080,5324,5361,5362,7040,7124,7476,7732,10507,10636,23376,27185,57465,57698,63925,79953,118738	DBN1,KRAS,LTA,LYN,MAG,PAX6,PLAG1,PLXNA1,PLXNA2,TGFB1,TNF,WNT7A,RNF112,SEMA4D,RGS14,UFL1,DISC1,TBC1D24,SHTN1,ZNF335,SYNDIG1,ZNF488						GO:0051962	1627|3845|4049|4067|4099|5080|5324|5361|5362|7040|7124|7476|7732|10507|10636|23376|27185|57465|57698|63925|79953|118738	DBN1|KRAS|LTA|LYN|MAG|PAX6|PLAG1|PLXNA1|PLXNA2|TGFB1|TNF|WNT7A|RNF112|SEMA4D|RGS14|UFL1|DISC1|TBC1D24|SHTN1|ZNF335|SYNDIG1|ZNF488
																									GO:0014013	12/107	3845,4049,4067,4099,5324,7040,7124,7732,9682,9921,23376,118738	KRAS,LTA,LYN,MAG,PLAG1,TGFB1,TNF,RNF112,KDM4A,RNF10,UFL1,ZNF488						GO:0014013	3845|4049|4067|4099|5324|7040|7124|7732|9682|9921|23376|118738	KRAS|LTA|LYN|MAG|PLAG1|TGFB1|TNF|RNF112|KDM4A|RNF10|UFL1|ZNF488
																									GO:0060251	7/39	3845,4049,4067,5324,7124,9921,23376	KRAS,LTA,LYN,PLAG1,TNF,RNF10,UFL1						GO:0060251	3845|4049|4067|5324|7124|9921|23376	KRAS|LTA|LYN|PLAG1|TNF|RNF10|UFL1
																									GO:0007420	51/762	199,478,558,900,999,1203,1272,2045,2302,2662,2903,2932,3747,3845,3912,5080,5089,5361,5362,5449,5626,5881,6414,6491,7476,7917,8443,8655,8704,8877,8925,9638,9760,11023,23334,27185,50937,56339,57447,57680,63925,64405,79048,79625,79633,79864,79925,120892,146057,253559,653464	AIF1,ATP1A3,AXL,CCNG1,CDH1,CLN5,CNTN1,EPHA7,FOXJ1,GDF10,GRIN2A,GSK3B,KCNC2,KRAS,LAMB1,PAX6,PBX2,PLXNA1,PLXNA2,POU1F1,PROP1,RAC3,SELENOP,STIL,WNT7A,BAG6,GNPAT,DYNLL1,B4GALT2,SPHK1,HERC1,FEZ1,TOX,VAX1,SZT2,DISC1,CDON,METTL3,NDRG2,CHD8,ZNF335,CDH22,SECISBP2,NDNF,FAT4,JHY,SPEF2,LRRK2,TTBK2,CADM2,SRGAP2C						GO:0007420	199|478|558|900|999|1203|1272|2045|2302|2662|2903|2932|3747|3845|3912|5080|5089|5361|5362|5449|5626|5881|6414|6491|7476|7917|8443|8655|8704|8877|8925|9638|9760|11023|23334|27185|50937|56339|57447|57680|63925|64405|79048|79625|79633|79864|79925|120892|146057|253559|653464	AIF1|ATP1A3|AXL|CCNG1|CDH1|CLN5|CNTN1|EPHA7|FOXJ1|GDF10|GRIN2A|GSK3B|KCNC2|KRAS|LAMB1|PAX6|PBX2|PLXNA1|PLXNA2|POU1F1|PROP1|RAC3|SELENOP|STIL|WNT7A|BAG6|GNPAT|DYNLL1|B4GALT2|SPHK1|HERC1|FEZ1|TOX|VAX1|SZT2|DISC1|CDON|METTL3|NDRG2|CHD8|ZNF335|CDH22|SECISBP2|NDNF|FAT4|JHY|SPEF2|LRRK2|TTBK2|CADM2|SRGAP2C
																									GO:0030900	26/382	478,558,999,2932,3747,3845,3912,5080,5361,5449,5626,5881,6491,7476,9638,9760,23334,27185,50937,56339,63925,79048,79625,79633,120892,653464	ATP1A3,AXL,CDH1,GSK3B,KCNC2,KRAS,LAMB1,PAX6,PLXNA1,POU1F1,PROP1,RAC3,STIL,WNT7A,FEZ1,TOX,SZT2,DISC1,CDON,METTL3,ZNF335,SECISBP2,NDNF,FAT4,LRRK2,SRGAP2C						GO:0030900	478|558|999|2932|3747|3845|3912|5080|5361|5449|5626|5881|6491|7476|9638|9760|23334|27185|50937|56339|63925|79048|79625|79633|120892|653464	ATP1A3|AXL|CDH1|GSK3B|KCNC2|KRAS|LAMB1|PAX6|PLXNA1|POU1F1|PROP1|RAC3|STIL|WNT7A|FEZ1|TOX|SZT2|DISC1|CDON|METTL3|ZNF335|SECISBP2|NDNF|FAT4|LRRK2|SRGAP2C
																									GO:0034104	7/22	183,1471,5027,5468,26585,57817,84959	AGT,CST3,P2RX7,PPARG,GREM1,HAMP,UBASH3B						GO:0034104	183|1471|5027|5468|26585|57817|84959	AGT|CST3|P2RX7|PPARG|GREM1|HAMP|UBASH3B
																									GO:0034103	10/85	183,1471,5027,5468,7040,9475,26585,57817,84959,169200	AGT,CST3,P2RX7,PPARG,TGFB1,ROCK2,GREM1,HAMP,UBASH3B,TMEM64						GO:0034103	183|1471|5027|5468|7040|9475|26585|57817|84959|169200	AGT|CST3|P2RX7|PPARG|TGFB1|ROCK2|GREM1|HAMP|UBASH3B|TMEM64
																									GO:0046851	4/18	5027,26585,57817,84959	P2RX7,GREM1,HAMP,UBASH3B						GO:0046851	5027|26585|57817|84959	P2RX7|GREM1|HAMP|UBASH3B
																									GO:0042391	34/431	142,478,1192,1738,1739,1760,1811,2554,2559,2561,2566,2903,2932,3747,3775,5025,5027,5348,5831,6323,6324,6332,6335,6569,7124,7476,23620,27068,27166,55800,57465,120892,338567,353174	PARP1,ATP1A3,CLIC1,DLD,DLG1,DMPK,SLC26A3,GABRA1,GABRA6,GABRB2,GABRG2,GRIN2A,GSK3B,KCNC2,KCNK1,P2RX4,P2RX7,FXYD1,PYCR1,SCN1A,SCN1B,SCN7A,SCN9A,SLC34A1,TNF,WNT7A,NTSR2,PPA2,PRELID1,SCN3B,TBC1D24,LRRK2,KCNK18,ZACN						GO:0042391	142|478|1192|1738|1739|1760|1811|2554|2559|2561|2566|2903|2932|3747|3775|5025|5027|5348|5831|6323|6324|6332|6335|6569|7124|7476|23620|27068|27166|55800|57465|120892|338567|353174	PARP1|ATP1A3|CLIC1|DLD|DLG1|DMPK|SLC26A3|GABRA1|GABRA6|GABRB2|GABRG2|GRIN2A|GSK3B|KCNC2|KCNK1|P2RX4|P2RX7|FXYD1|PYCR1|SCN1A|SCN1B|SCN7A|SCN9A|SLC34A1|TNF|WNT7A|NTSR2|PPA2|PRELID1|SCN3B|TBC1D24|LRRK2|KCNK18|ZACN
																									GO:0098660	45/697	478,495,527,533,534,1192,1337,1468,1811,2554,2559,2561,2566,2903,3249,3747,3775,3790,5025,5027,5172,5348,5349,6323,6324,6332,6335,6536,6560,6569,7991,23530,27012,29986,55244,55799,55800,56606,57380,57468,57817,115111,146802,169026,338567	ATP1A3,ATP4A,ATP6V0C,ATP6V0B,ATP6V1G2,CLIC1,COX6A1,SLC25A10,SLC26A3,GABRA1,GABRA6,GABRB2,GABRG2,GRIN2A,HPN,KCNC2,KCNK1,KCNS3,P2RX4,P2RX7,SLC26A4,FXYD1,FXYD3,SCN1A,SCN1B,SCN7A,SCN9A,SLC6A9,SLC12A4,SLC34A1,TUSC3,NNT,KCNV1,SLC39A2,SLC47A1,CACNA2D3,SCN3B,SLC2A9,MRS2,SLC12A5,HAMP,SLC26A7,SLC47A2,SLC30A8,KCNK18						GO:0098660	478|495|527|533|534|1192|1337|1468|1811|2554|2559|2561|2566|2903|3249|3747|3775|3790|5025|5027|5172|5348|5349|6323|6324|6332|6335|6536|6560|6569|7991|23530|27012|29986|55244|55799|55800|56606|57380|57468|57817|115111|146802|169026|338567	ATP1A3|ATP4A|ATP6V0C|ATP6V0B|ATP6V1G2|CLIC1|COX6A1|SLC25A10|SLC26A3|GABRA1|GABRA6|GABRB2|GABRG2|GRIN2A|HPN|KCNC2|KCNK1|KCNS3|P2RX4|P2RX7|SLC26A4|FXYD1|FXYD3|SCN1A|SCN1B|SCN7A|SCN9A|SLC6A9|SLC12A4|SLC34A1|TUSC3|NNT|KCNV1|SLC39A2|SLC47A1|CACNA2D3|SCN3B|SLC2A9|MRS2|SLC12A5|HAMP|SLC26A7|SLC47A2|SLC30A8|KCNK18
																									GO:0098662	34/603	478,495,527,533,534,1337,2903,3249,3747,3775,3790,5025,5027,6323,6324,6332,6335,6536,6560,6569,7991,23530,27012,29986,55244,55799,55800,56606,57380,57468,57817,146802,169026,338567	ATP1A3,ATP4A,ATP6V0C,ATP6V0B,ATP6V1G2,COX6A1,GRIN2A,HPN,KCNC2,KCNK1,KCNS3,P2RX4,P2RX7,SCN1A,SCN1B,SCN7A,SCN9A,SLC6A9,SLC12A4,SLC34A1,TUSC3,NNT,KCNV1,SLC39A2,SLC47A1,CACNA2D3,SCN3B,SLC2A9,MRS2,SLC12A5,HAMP,SLC47A2,SLC30A8,KCNK18						GO:0098662	478|495|527|533|534|1337|2903|3249|3747|3775|3790|5025|5027|6323|6324|6332|6335|6536|6560|6569|7991|23530|27012|29986|55244|55799|55800|56606|57380|57468|57817|146802|169026|338567	ATP1A3|ATP4A|ATP6V0C|ATP6V0B|ATP6V1G2|COX6A1|GRIN2A|HPN|KCNC2|KCNK1|KCNS3|P2RX4|P2RX7|SCN1A|SCN1B|SCN7A|SCN9A|SLC6A9|SLC12A4|SLC34A1|TUSC3|NNT|KCNV1|SLC39A2|SLC47A1|CACNA2D3|SCN3B|SLC2A9|MRS2|SLC12A5|HAMP|SLC47A2|SLC30A8|KCNK18
																									GO:0098655	37/672	478,495,527,533,534,1337,2903,3249,3747,3775,3790,5025,5027,6323,6324,6332,6335,6536,6560,6569,7991,9725,23530,27012,29986,55244,55799,55800,56606,57380,57468,57817,60386,80736,146802,169026,338567	ATP1A3,ATP4A,ATP6V0C,ATP6V0B,ATP6V1G2,COX6A1,GRIN2A,HPN,KCNC2,KCNK1,KCNS3,P2RX4,P2RX7,SCN1A,SCN1B,SCN7A,SCN9A,SLC6A9,SLC12A4,SLC34A1,TUSC3,TMEM63A,NNT,KCNV1,SLC39A2,SLC47A1,CACNA2D3,SCN3B,SLC2A9,MRS2,SLC12A5,HAMP,SLC25A19,SLC44A4,SLC47A2,SLC30A8,KCNK18						GO:0098655	478|495|527|533|534|1337|2903|3249|3747|3775|3790|5025|5027|6323|6324|6332|6335|6536|6560|6569|7991|9725|23530|27012|29986|55244|55799|55800|56606|57380|57468|57817|60386|80736|146802|169026|338567	ATP1A3|ATP4A|ATP6V0C|ATP6V0B|ATP6V1G2|COX6A1|GRIN2A|HPN|KCNC2|KCNK1|KCNS3|P2RX4|P2RX7|SCN1A|SCN1B|SCN7A|SCN9A|SLC6A9|SLC12A4|SLC34A1|TUSC3|TMEM63A|NNT|KCNV1|SLC39A2|SLC47A1|CACNA2D3|SCN3B|SLC2A9|MRS2|SLC12A5|HAMP|SLC25A19|SLC44A4|SLC47A2|SLC30A8|KCNK18
																									GO:0008283	47/698	183,868,947,958,973,1012,1018,1111,1164,1380,1482,1627,1739,2067,2301,3020,3021,3575,3707,3845,5027,5080,5179,5699,6660,7124,7291,7476,8877,9048,9837,11023,27185,50937,51428,51633,54894,57096,57215,57447,80004,84433,147912,163175,195814,201163,752014	AGT,CBLB,CD34,CD40,CD79A,CDH13,CDK3,CHEK1,CKS2,CR2,NKX2-5,DBN1,DLG1,ERCC1,FOXE3,H3-3A,H3-3B,IL7R,ITPKB,KRAS,P2RX7,PAX6,PENK,PSMB10,SOX5,TNF,TWIST1,WNT7A,SPHK1,ARTN,GINS1,VAX1,DISC1,CDON,DDX41,OTUD6B,RNF43,RPGRIP1,THAP11,NDRG2,ESRP2,CARD11,SIX5,LGI4,SDR16C5,FLCN,CEMP1						GO:0008283	183|868|947|958|973|1012|1018|1111|1164|1380|1482|1627|1739|2067|2301|3020|3021|3575|3707|3845|5027|5080|5179|5699|6660|7124|7291|7476|8877|9048|9837|11023|27185|50937|51428|51633|54894|57096|57215|57447|80004|84433|147912|163175|195814|201163|752014	AGT|CBLB|CD34|CD40|CD79A|CDH13|CDK3|CHEK1|CKS2|CR2|NKX2-5|DBN1|DLG1|ERCC1|FOXE3|H3-3A|H3-3B|IL7R|ITPKB|KRAS|P2RX7|PAX6|PENK|PSMB10|SOX5|TNF|TWIST1|WNT7A|SPHK1|ARTN|GINS1|VAX1|DISC1|CDON|DDX41|OTUD6B|RNF43|RPGRIP1|THAP11|NDRG2|ESRP2|CARD11|SIX5|LGI4|SDR16C5|FLCN|CEMP1
																									GO:0031175	45/661	177,999,1272,1627,2045,2674,2932,3912,4067,4099,4917,5062,5080,5361,5362,5792,5881,6324,7408,7476,7940,8577,8811,8925,9048,9638,9706,9721,10507,11021,11023,23334,51473,54903,55740,57408,57465,57468,57698,59352,63925,120892,123904,283297,284697	AGER,CDH1,CNTN1,DBN1,EPHA7,GFRA1,GSK3B,LAMB1,LYN,MAG,NTN3,PAK2,PAX6,PLXNA1,PLXNA2,PTPRF,RAC3,SCN1B,VASP,WNT7A,LST1,TMEFF1,GALR2,HERC1,ARTN,FEZ1,ULK2,GPRIN2,SEMA4D,RAB35,VAX1,SZT2,DCDC2,MKS1,ENAH,LRTM1,TBC1D24,SLC12A5,SHTN1,LGR6,ZNF335,LRRK2,NRN1L,OR10A4,BTBD8						GO:0031175	177|999|1272|1627|2045|2674|2932|3912|4067|4099|4917|5062|5080|5361|5362|5792|5881|6324|7408|7476|7940|8577|8811|8925|9048|9638|9706|9721|10507|11021|11023|23334|51473|54903|55740|57408|57465|57468|57698|59352|63925|120892|123904|283297|284697	AGER|CDH1|CNTN1|DBN1|EPHA7|GFRA1|GSK3B|LAMB1|LYN|MAG|NTN3|PAK2|PAX6|PLXNA1|PLXNA2|PTPRF|RAC3|SCN1B|VASP|WNT7A|LST1|TMEFF1|GALR2|HERC1|ARTN|FEZ1|ULK2|GPRIN2|SEMA4D|RAB35|VAX1|SZT2|DCDC2|MKS1|ENAH|LRTM1|TBC1D24|SLC12A5|SHTN1|LGR6|ZNF335|LRRK2|NRN1L|OR10A4|BTBD8
																									GO:0000902	44/694	558,1272,1627,2038,2045,3575,3912,4855,4917,5027,5080,5361,5362,5699,5829,6324,6642,7380,7408,7476,7940,8577,9048,9638,9706,10507,11023,22798,23334,26585,51473,55740,56339,57408,57698,59352,63925,64405,80739,85451,120892,123904,151354,283297	AXL,CNTN1,DBN1,EPB42,EPHA7,IL7R,LAMB1,NOTCH4,NTN3,P2RX7,PAX6,PLXNA1,PLXNA2,PSMB10,PXN,SCN1B,SNX1,UPK3A,VASP,WNT7A,LST1,TMEFF1,ARTN,FEZ1,ULK2,SEMA4D,VAX1,LAMB4,SZT2,GREM1,DCDC2,ENAH,METTL3,LRTM1,SHTN1,LGR6,ZNF335,CDH22,MPIG6B,UNK,LRRK2,NRN1L,LRATD1,OR10A4						GO:0000902	558|1272|1627|2038|2045|3575|3912|4855|4917|5027|5080|5361|5362|5699|5829|6324|6642|7380|7408|7476|7940|8577|9048|9638|9706|10507|11023|22798|23334|26585|51473|55740|56339|57408|57698|59352|63925|64405|80739|85451|120892|123904|151354|283297	AXL|CNTN1|DBN1|EPB42|EPHA7|IL7R|LAMB1|NOTCH4|NTN3|P2RX7|PAX6|PLXNA1|PLXNA2|PSMB10|PXN|SCN1B|SNX1|UPK3A|VASP|WNT7A|LST1|TMEFF1|ARTN|FEZ1|ULK2|SEMA4D|VAX1|LAMB4|SZT2|GREM1|DCDC2|ENAH|METTL3|LRTM1|SHTN1|LGR6|ZNF335|CDH22|MPIG6B|UNK|LRRK2|NRN1L|LRATD1|OR10A4
																									GO:0010975	30/446	183,991,999,1272,1627,2045,2672,2932,4067,4099,4858,5062,5361,5362,5792,6324,7476,9638,9706,9760,9856,10507,10690,27185,57465,57698,79625,114788,120892,440730	AGT,CDC20,CDH1,CNTN1,DBN1,EPHA7,GFI1,GSK3B,LYN,MAG,NOVA2,PAK2,PLXNA1,PLXNA2,PTPRF,SCN1B,WNT7A,FEZ1,ULK2,TOX,KIAA0319,SEMA4D,FUT9,DISC1,TBC1D24,SHTN1,NDNF,CSMD3,LRRK2,TRIM67						GO:0010975	183|991|999|1272|1627|2045|2672|2932|4067|4099|4858|5062|5361|5362|5792|6324|7476|9638|9706|9760|9856|10507|10690|27185|57465|57698|79625|114788|120892|440730	AGT|CDC20|CDH1|CNTN1|DBN1|EPHA7|GFI1|GSK3B|LYN|MAG|NOVA2|PAK2|PLXNA1|PLXNA2|PTPRF|SCN1B|WNT7A|FEZ1|ULK2|TOX|KIAA0319|SEMA4D|FUT9|DISC1|TBC1D24|SHTN1|NDNF|CSMD3|LRRK2|TRIM67
																									GO:0007411	17/228	1272,2045,4917,5080,5361,5362,6324,7408,8577,9048,9638,10507,11023,55740,57408,59352,283297	CNTN1,EPHA7,NTN3,PAX6,PLXNA1,PLXNA2,SCN1B,VASP,TMEFF1,ARTN,FEZ1,SEMA4D,VAX1,ENAH,LRTM1,LGR6,OR10A4						GO:0007411	1272|2045|4917|5080|5361|5362|6324|7408|8577|9048|9638|10507|11023|55740|57408|59352|283297	CNTN1|EPHA7|NTN3|PAX6|PLXNA1|PLXNA2|SCN1B|VASP|TMEFF1|ARTN|FEZ1|SEMA4D|VAX1|ENAH|LRTM1|LGR6|OR10A4
																									GO:0031344	37/659	183,991,999,1272,1627,2045,2660,2672,2932,4067,4099,4858,5027,5062,5361,5362,5792,6324,7476,9638,9706,9760,9856,10507,10690,27185,51473,51762,57451,57465,57698,79625,114788,120892,146206,440730,653464	AGT,CDC20,CDH1,CNTN1,DBN1,EPHA7,MSTN,GFI1,GSK3B,LYN,MAG,NOVA2,P2RX7,PAK2,PLXNA1,PLXNA2,PTPRF,SCN1B,WNT7A,FEZ1,ULK2,TOX,KIAA0319,SEMA4D,FUT9,DISC1,DCDC2,RAB8B,TENM2,TBC1D24,SHTN1,NDNF,CSMD3,LRRK2,CARMIL2,TRIM67,SRGAP2C						GO:0031344	183|991|999|1272|1627|2045|2660|2672|2932|4067|4099|4858|5027|5062|5361|5362|5792|6324|7476|9638|9706|9760|9856|10507|10690|27185|51473|51762|57451|57465|57698|79625|114788|120892|146206|440730|653464	AGT|CDC20|CDH1|CNTN1|DBN1|EPHA7|MSTN|GFI1|GSK3B|LYN|MAG|NOVA2|P2RX7|PAK2|PLXNA1|PLXNA2|PTPRF|SCN1B|WNT7A|FEZ1|ULK2|TOX|KIAA0319|SEMA4D|FUT9|DISC1|DCDC2|RAB8B|TENM2|TBC1D24|SHTN1|NDNF|CSMD3|LRRK2|CARMIL2|TRIM67|SRGAP2C
																									GO:0097485	17/229	1272,2045,4917,5080,5361,5362,6324,7408,8577,9048,9638,10507,11023,55740,57408,59352,283297	CNTN1,EPHA7,NTN3,PAX6,PLXNA1,PLXNA2,SCN1B,VASP,TMEFF1,ARTN,FEZ1,SEMA4D,VAX1,ENAH,LRTM1,LGR6,OR10A4						GO:0097485	1272|2045|4917|5080|5361|5362|6324|7408|8577|9048|9638|10507|11023|55740|57408|59352|283297	CNTN1|EPHA7|NTN3|PAX6|PLXNA1|PLXNA2|SCN1B|VASP|TMEFF1|ARTN|FEZ1|SEMA4D|VAX1|ENAH|LRTM1|LGR6|OR10A4
																									GO:0120035	36/642	183,991,999,1272,1627,2045,2660,2672,2932,4067,4099,4858,5027,5062,5361,5362,5792,6324,7476,9638,9706,9760,9856,10507,10690,27185,51473,57451,57465,57698,79625,114788,120892,146206,440730,653464	AGT,CDC20,CDH1,CNTN1,DBN1,EPHA7,MSTN,GFI1,GSK3B,LYN,MAG,NOVA2,P2RX7,PAK2,PLXNA1,PLXNA2,PTPRF,SCN1B,WNT7A,FEZ1,ULK2,TOX,KIAA0319,SEMA4D,FUT9,DISC1,DCDC2,TENM2,TBC1D24,SHTN1,NDNF,CSMD3,LRRK2,CARMIL2,TRIM67,SRGAP2C						GO:0120035	183|991|999|1272|1627|2045|2660|2672|2932|4067|4099|4858|5027|5062|5361|5362|5792|6324|7476|9638|9706|9760|9856|10507|10690|27185|51473|57451|57465|57698|79625|114788|120892|146206|440730|653464	AGT|CDC20|CDH1|CNTN1|DBN1|EPHA7|MSTN|GFI1|GSK3B|LYN|MAG|NOVA2|P2RX7|PAK2|PLXNA1|PLXNA2|PTPRF|SCN1B|WNT7A|FEZ1|ULK2|TOX|KIAA0319|SEMA4D|FUT9|DISC1|DCDC2|TENM2|TBC1D24|SHTN1|NDNF|CSMD3|LRRK2|CARMIL2|TRIM67|SRGAP2C
																									GO:0032989	33/594	1272,1482,1627,2045,2817,3691,4099,4917,5080,5239,5361,5362,6324,6642,7408,7476,8443,8577,9048,9638,9706,10507,11023,23334,51473,55740,57408,57698,59352,63925,120892,123904,283297	CNTN1,NKX2-5,DBN1,EPHA7,GPC1,ITGB4,MAG,NTN3,PAX6,PGM5,PLXNA1,PLXNA2,SCN1B,SNX1,VASP,WNT7A,GNPAT,TMEFF1,ARTN,FEZ1,ULK2,SEMA4D,VAX1,SZT2,DCDC2,ENAH,LRTM1,SHTN1,LGR6,ZNF335,LRRK2,NRN1L,OR10A4						GO:0032989	1272|1482|1627|2045|2817|3691|4099|4917|5080|5239|5361|5362|6324|6642|7408|7476|8443|8577|9048|9638|9706|10507|11023|23334|51473|55740|57408|57698|59352|63925|120892|123904|283297	CNTN1|NKX2-5|DBN1|EPHA7|GPC1|ITGB4|MAG|NTN3|PAX6|PGM5|PLXNA1|PLXNA2|SCN1B|SNX1|VASP|WNT7A|GNPAT|TMEFF1|ARTN|FEZ1|ULK2|SEMA4D|VAX1|SZT2|DCDC2|ENAH|LRTM1|SHTN1|LGR6|ZNF335|LRRK2|NRN1L|OR10A4
																									GO:0031346	22/352	183,1272,1627,2660,2932,4067,5027,5361,5362,6324,9638,9760,10507,10690,27185,51762,57451,57465,57698,79625,146206,440730	AGT,CNTN1,DBN1,MSTN,GSK3B,LYN,P2RX7,PLXNA1,PLXNA2,SCN1B,FEZ1,TOX,SEMA4D,FUT9,DISC1,RAB8B,TENM2,TBC1D24,SHTN1,NDNF,CARMIL2,TRIM67						GO:0031346	183|1272|1627|2660|2932|4067|5027|5361|5362|6324|9638|9760|10507|10690|27185|51762|57451|57465|57698|79625|146206|440730	AGT|CNTN1|DBN1|MSTN|GSK3B|LYN|P2RX7|PLXNA1|PLXNA2|SCN1B|FEZ1|TOX|SEMA4D|FUT9|DISC1|RAB8B|TENM2|TBC1D24|SHTN1|NDNF|CARMIL2|TRIM67
																									GO:0120039	27/474	1272,1627,2045,4917,5080,5361,5362,6324,6642,7408,7476,8577,9048,9638,9706,10507,11023,23334,51473,55740,57408,57698,59352,63925,120892,123904,283297	CNTN1,DBN1,EPHA7,NTN3,PAX6,PLXNA1,PLXNA2,SCN1B,SNX1,VASP,WNT7A,TMEFF1,ARTN,FEZ1,ULK2,SEMA4D,VAX1,SZT2,DCDC2,ENAH,LRTM1,SHTN1,LGR6,ZNF335,LRRK2,NRN1L,OR10A4						GO:0120039	1272|1627|2045|4917|5080|5361|5362|6324|6642|7408|7476|8577|9048|9638|9706|10507|11023|23334|51473|55740|57408|57698|59352|63925|120892|123904|283297	CNTN1|DBN1|EPHA7|NTN3|PAX6|PLXNA1|PLXNA2|SCN1B|SNX1|VASP|WNT7A|TMEFF1|ARTN|FEZ1|ULK2|SEMA4D|VAX1|SZT2|DCDC2|ENAH|LRTM1|SHTN1|LGR6|ZNF335|LRRK2|NRN1L|OR10A4
																									GO:0000904	30/544	558,1272,2045,3912,4855,4917,5080,5361,5362,5829,6324,7408,7476,8577,9048,9638,9706,10507,11023,22798,23334,51473,55740,56339,57408,57698,59352,80739,85451,283297	AXL,CNTN1,EPHA7,LAMB1,NOTCH4,NTN3,PAX6,PLXNA1,PLXNA2,PXN,SCN1B,VASP,WNT7A,TMEFF1,ARTN,FEZ1,ULK2,SEMA4D,VAX1,LAMB4,SZT2,DCDC2,ENAH,METTL3,LRTM1,SHTN1,LGR6,MPIG6B,UNK,OR10A4						GO:0000904	558|1272|2045|3912|4855|4917|5080|5361|5362|5829|6324|7408|7476|8577|9048|9638|9706|10507|11023|22798|23334|51473|55740|56339|57408|57698|59352|80739|85451|283297	AXL|CNTN1|EPHA7|LAMB1|NOTCH4|NTN3|PAX6|PLXNA1|PLXNA2|PXN|SCN1B|VASP|WNT7A|TMEFF1|ARTN|FEZ1|ULK2|SEMA4D|VAX1|LAMB4|SZT2|DCDC2|ENAH|METTL3|LRTM1|SHTN1|LGR6|MPIG6B|UNK|OR10A4
																									GO:0048858	27/479	1272,1627,2045,4917,5080,5361,5362,6324,6642,7408,7476,8577,9048,9638,9706,10507,11023,23334,51473,55740,57408,57698,59352,63925,120892,123904,283297	CNTN1,DBN1,EPHA7,NTN3,PAX6,PLXNA1,PLXNA2,SCN1B,SNX1,VASP,WNT7A,TMEFF1,ARTN,FEZ1,ULK2,SEMA4D,VAX1,SZT2,DCDC2,ENAH,LRTM1,SHTN1,LGR6,ZNF335,LRRK2,NRN1L,OR10A4						GO:0048858	1272|1627|2045|4917|5080|5361|5362|6324|6642|7408|7476|8577|9048|9638|9706|10507|11023|23334|51473|55740|57408|57698|59352|63925|120892|123904|283297	CNTN1|DBN1|EPHA7|NTN3|PAX6|PLXNA1|PLXNA2|SCN1B|SNX1|VASP|WNT7A|TMEFF1|ARTN|FEZ1|ULK2|SEMA4D|VAX1|SZT2|DCDC2|ENAH|LRTM1|SHTN1|LGR6|ZNF335|LRRK2|NRN1L|OR10A4
																									GO:0061564	23/397	1272,2045,4099,4917,5080,5361,5362,6324,7408,7476,8577,9048,9638,9706,10507,11023,23334,55740,57408,57465,57698,59352,283297	CNTN1,EPHA7,MAG,NTN3,PAX6,PLXNA1,PLXNA2,SCN1B,VASP,WNT7A,TMEFF1,ARTN,FEZ1,ULK2,SEMA4D,VAX1,SZT2,ENAH,LRTM1,TBC1D24,SHTN1,LGR6,OR10A4						GO:0061564	1272|2045|4099|4917|5080|5361|5362|6324|7408|7476|8577|9048|9638|9706|10507|11023|23334|55740|57408|57465|57698|59352|283297	CNTN1|EPHA7|MAG|NTN3|PAX6|PLXNA1|PLXNA2|SCN1B|VASP|WNT7A|TMEFF1|ARTN|FEZ1|ULK2|SEMA4D|VAX1|SZT2|ENAH|LRTM1|TBC1D24|SHTN1|LGR6|OR10A4
																									GO:0071407	37/512	15,199,478,999,1111,1811,1816,2561,2566,2660,2822,2932,3303,3304,3355,4481,5025,5027,5062,5179,6175,6569,7040,7124,8031,9400,9475,10919,23558,56937,57476,57655,57817,120892,140880,167127,730249	AANAT,AIF1,ATP1A3,CDH1,CHEK1,SLC26A3,DRD5,GABRB2,GABRG2,MSTN,GPLD1,GSK3B,HSPA1A,HSPA1B,HTR1F,MSR1,P2RX4,P2RX7,PAK2,PENK,RPLP0,SLC34A1,TGFB1,TNF,NCOA4,RECQL5,ROCK2,EHMT2,WBP2,PMEPA1,GRAMD1B,GRAMD1A,HAMP,LRRK2,CST11,UGT3A2,ACOD1						GO:0071407	15|199|478|999|1111|1811|1816|2561|2566|2660|2822|2932|3303|3304|3355|4481|5025|5027|5062|5179|6175|6569|7040|7124|8031|9400|9475|10919|23558|56937|57476|57655|57817|120892|140880|167127|730249	AANAT|AIF1|ATP1A3|CDH1|CHEK1|SLC26A3|DRD5|GABRB2|GABRG2|MSTN|GPLD1|GSK3B|HSPA1A|HSPA1B|HTR1F|MSR1|P2RX4|P2RX7|PAK2|PENK|RPLP0|SLC34A1|TGFB1|TNF|NCOA4|RECQL5|ROCK2|EHMT2|WBP2|PMEPA1|GRAMD1B|GRAMD1A|HAMP|LRRK2|CST11|UGT3A2|ACOD1
																									GO:1901699	38/646	15,142,177,183,199,478,999,1111,1811,1816,2561,2566,2642,2822,2885,2932,3355,3747,4067,5025,5027,5170,5179,5319,5468,5829,6175,6569,7124,9400,9475,10919,23175,55512,57727,58530,120892,197131	AANAT,PARP1,AGER,AGT,AIF1,ATP1A3,CDH1,CHEK1,SLC26A3,DRD5,GABRB2,GABRG2,GCGR,GPLD1,GRB2,GSK3B,HTR1F,KCNC2,LYN,P2RX4,P2RX7,PDPK1,PENK,PLA2G1B,PPARG,PXN,RPLP0,SLC34A1,TNF,RECQL5,ROCK2,EHMT2,LPIN1,SMPD3,NCOA5,LY6G6D,LRRK2,UBR1						GO:1901699	15|142|177|183|199|478|999|1111|1811|1816|2561|2566|2642|2822|2885|2932|3355|3747|4067|5025|5027|5170|5179|5319|5468|5829|6175|6569|7124|9400|9475|10919|23175|55512|57727|58530|120892|197131	AANAT|PARP1|AGER|AGT|AIF1|ATP1A3|CDH1|CHEK1|SLC26A3|DRD5|GABRB2|GABRG2|GCGR|GPLD1|GRB2|GSK3B|HTR1F|KCNC2|LYN|P2RX4|P2RX7|PDPK1|PENK|PLA2G1B|PPARG|PXN|RPLP0|SLC34A1|TNF|RECQL5|ROCK2|EHMT2|LPIN1|SMPD3|NCOA5|LY6G6D|LRRK2|UBR1
																									GO:0071417	35/588	15,142,177,183,199,478,999,1111,1811,1816,2561,2566,2642,2822,2885,2932,3355,4067,5025,5027,5170,5179,5319,5468,5829,6175,6569,7124,9400,10919,23175,55512,57727,120892,197131	AANAT,PARP1,AGER,AGT,AIF1,ATP1A3,CDH1,CHEK1,SLC26A3,DRD5,GABRB2,GABRG2,GCGR,GPLD1,GRB2,GSK3B,HTR1F,LYN,P2RX4,P2RX7,PDPK1,PENK,PLA2G1B,PPARG,PXN,RPLP0,SLC34A1,TNF,RECQL5,EHMT2,LPIN1,SMPD3,NCOA5,LRRK2,UBR1						GO:0071417	15|142|177|183|199|478|999|1111|1811|1816|2561|2566|2642|2822|2885|2932|3355|4067|5025|5027|5170|5179|5319|5468|5829|6175|6569|7124|9400|10919|23175|55512|57727|120892|197131	AANAT|PARP1|AGER|AGT|AIF1|ATP1A3|CDH1|CHEK1|SLC26A3|DRD5|GABRB2|GABRG2|GCGR|GPLD1|GRB2|GSK3B|HTR1F|LYN|P2RX4|P2RX7|PDPK1|PENK|PLA2G1B|PPARG|PXN|RPLP0|SLC34A1|TNF|RECQL5|EHMT2|LPIN1|SMPD3|NCOA5|LRRK2|UBR1
																									GO:0032870	28/484	142,183,199,478,1460,2354,2642,2660,2822,2885,2932,3303,3304,4067,5170,5319,5468,5563,5618,5829,6569,8031,23175,23558,56937,57727,140880,730249	PARP1,AGT,AIF1,ATP1A3,CSNK2B,FOSB,GCGR,MSTN,GPLD1,GRB2,GSK3B,HSPA1A,HSPA1B,LYN,PDPK1,PLA2G1B,PPARG,PRKAA2,PRLR,PXN,SLC34A1,NCOA4,LPIN1,WBP2,PMEPA1,NCOA5,CST11,ACOD1						GO:0032870	142|183|199|478|1460|2354|2642|2660|2822|2885|2932|3303|3304|4067|5170|5319|5468|5563|5618|5829|6569|8031|23175|23558|56937|57727|140880|730249	PARP1|AGT|AIF1|ATP1A3|CSNK2B|FOSB|GCGR|MSTN|GPLD1|GRB2|GSK3B|HSPA1A|HSPA1B|LYN|PDPK1|PLA2G1B|PPARG|PRKAA2|PRLR|PXN|SLC34A1|NCOA4|LPIN1|WBP2|PMEPA1|NCOA5|CST11|ACOD1
																									GO:0009725	40/764	15,21,142,183,199,478,1460,2354,2642,2660,2821,2822,2885,2932,3249,3303,3304,3931,4067,4440,5170,5319,5468,5563,5618,5829,6569,7040,7079,7124,7476,8031,8614,9475,23175,23558,56937,57727,140880,730249	AANAT,ABCA3,PARP1,AGT,AIF1,ATP1A3,CSNK2B,FOSB,GCGR,MSTN,GPI,GPLD1,GRB2,GSK3B,HPN,HSPA1A,HSPA1B,LCAT,LYN,MSI1,PDPK1,PLA2G1B,PPARG,PRKAA2,PRLR,PXN,SLC34A1,TGFB1,TIMP4,TNF,WNT7A,NCOA4,STC2,ROCK2,LPIN1,WBP2,PMEPA1,NCOA5,CST11,ACOD1						GO:0009725	15|21|142|183|199|478|1460|2354|2642|2660|2821|2822|2885|2932|3249|3303|3304|3931|4067|4440|5170|5319|5468|5563|5618|5829|6569|7040|7079|7124|7476|8031|8614|9475|23175|23558|56937|57727|140880|730249	AANAT|ABCA3|PARP1|AGT|AIF1|ATP1A3|CSNK2B|FOSB|GCGR|MSTN|GPI|GPLD1|GRB2|GSK3B|HPN|HSPA1A|HSPA1B|LCAT|LYN|MSI1|PDPK1|PLA2G1B|PPARG|PRKAA2|PRLR|PXN|SLC34A1|TGFB1|TIMP4|TNF|WNT7A|NCOA4|STC2|ROCK2|LPIN1|WBP2|PMEPA1|NCOA5|CST11|ACOD1
																									GO:0048545	18/283	15,21,142,199,478,2354,2660,2821,3303,3304,3931,7040,7124,8031,23558,56937,140880,730249	AANAT,ABCA3,PARP1,AIF1,ATP1A3,FOSB,MSTN,GPI,HSPA1A,HSPA1B,LCAT,TGFB1,TNF,NCOA4,WBP2,PMEPA1,CST11,ACOD1						GO:0048545	15|21|142|199|478|2354|2660|2821|3303|3304|3931|7040|7124|8031|23558|56937|140880|730249	AANAT|ABCA3|PARP1|AIF1|ATP1A3|FOSB|MSTN|GPI|HSPA1A|HSPA1B|LCAT|TGFB1|TNF|NCOA4|WBP2|PMEPA1|CST11|ACOD1
																									GO:0010035	38/533	15,142,558,955,999,2067,2168,2354,2696,2821,2822,3707,3747,3931,4318,4353,5025,5027,5179,5536,5563,5598,6175,6414,6569,7732,8877,26149,54583,55512,57817,83849,85365,120892,127833,143425,169026,353174	AANAT,PARP1,AXL,ENTPD6,CDH1,ERCC1,FABP1,FOSB,GIPR,GPI,GPLD1,ITPKB,KCNC2,LCAT,MMP9,MPO,P2RX4,P2RX7,PENK,PPP5C,PRKAA2,MAPK7,RPLP0,SELENOP,SLC34A1,RNF112,SPHK1,ZNF658,EGLN1,SMPD3,HAMP,SYT15,ALG2,LRRK2,SYT2,SYT9,SLC30A8,ZACN						GO:0010035	15|142|558|955|999|2067|2168|2354|2696|2821|2822|3707|3747|3931|4318|4353|5025|5027|5179|5536|5563|5598|6175|6414|6569|7732|8877|26149|54583|55512|57817|83849|85365|120892|127833|143425|169026|353174	AANAT|PARP1|AXL|ENTPD6|CDH1|ERCC1|FABP1|FOSB|GIPR|GPI|GPLD1|ITPKB|KCNC2|LCAT|MMP9|MPO|P2RX4|P2RX7|PENK|PPP5C|PRKAA2|MAPK7|RPLP0|SELENOP|SLC34A1|RNF112|SPHK1|ZNF658|EGLN1|SMPD3|HAMP|SYT15|ALG2|LRRK2|SYT2|SYT9|SLC30A8|ZACN
																									GO:0010038	29/360	15,142,955,999,2067,2354,2696,2821,2822,3707,3747,3931,4318,5025,5027,5179,5536,5563,6569,26149,55512,57817,83849,85365,120892,127833,143425,169026,353174	AANAT,PARP1,ENTPD6,CDH1,ERCC1,FOSB,GIPR,GPI,GPLD1,ITPKB,KCNC2,LCAT,MMP9,P2RX4,P2RX7,PENK,PPP5C,PRKAA2,SLC34A1,ZNF658,SMPD3,HAMP,SYT15,ALG2,LRRK2,SYT2,SYT9,SLC30A8,ZACN						GO:0010038	15|142|955|999|2067|2354|2696|2821|2822|3707|3747|3931|4318|5025|5027|5179|5536|5563|6569|26149|55512|57817|83849|85365|120892|127833|143425|169026|353174	AANAT|PARP1|ENTPD6|CDH1|ERCC1|FOSB|GIPR|GPI|GPLD1|ITPKB|KCNC2|LCAT|MMP9|P2RX4|P2RX7|PENK|PPP5C|PRKAA2|SLC34A1|ZNF658|SMPD3|HAMP|SYT15|ALG2|LRRK2|SYT2|SYT9|SLC30A8|ZACN
																									GO:0051592	13/147	15,955,2354,2696,2822,3707,5027,5179,5563,83849,85365,127833,143425	AANAT,ENTPD6,FOSB,GIPR,GPLD1,ITPKB,P2RX7,PENK,PRKAA2,SYT15,ALG2,SYT2,SYT9						GO:0051592	15|955|2354|2696|2822|3707|5027|5179|5563|83849|85365|127833|143425	AANAT|ENTPD6|FOSB|GIPR|GPLD1|ITPKB|P2RX7|PENK|PRKAA2|SYT15|ALG2|SYT2|SYT9
																									GO:0071248	15/197	142,999,2354,2822,3707,4318,5025,5563,6569,26149,55512,83849,120892,127833,143425	PARP1,CDH1,FOSB,GPLD1,ITPKB,MMP9,P2RX4,PRKAA2,SLC34A1,ZNF658,SMPD3,SYT15,LRRK2,SYT2,SYT9						GO:0071248	142|999|2354|2822|3707|4318|5025|5563|6569|26149|55512|83849|120892|127833|143425	PARP1|CDH1|FOSB|GPLD1|ITPKB|MMP9|P2RX4|PRKAA2|SLC34A1|ZNF658|SMPD3|SYT15|LRRK2|SYT2|SYT9
																									GO:0071241	16/228	142,999,2354,2822,3707,3747,4318,5025,5563,6569,26149,55512,83849,120892,127833,143425	PARP1,CDH1,FOSB,GPLD1,ITPKB,KCNC2,MMP9,P2RX4,PRKAA2,SLC34A1,ZNF658,SMPD3,SYT15,LRRK2,SYT2,SYT9						GO:0071241	142|999|2354|2822|3707|3747|4318|5025|5563|6569|26149|55512|83849|120892|127833|143425	PARP1|CDH1|FOSB|GPLD1|ITPKB|KCNC2|MMP9|P2RX4|PRKAA2|SLC34A1|ZNF658|SMPD3|SYT15|LRRK2|SYT2|SYT9
																									GO:1903053	10/57	183,1471,2264,3912,4241,7040,7075,7148,11107,146206	AGT,CST3,FGFR4,LAMB1,MELTF,TGFB1,TIE1,TNXB,PRDM5,CARMIL2						GO:1903053	183|1471|2264|3912|4241|7040|7075|7148|11107|146206	AGT|CST3|FGFR4|LAMB1|MELTF|TGFB1|TIE1|TNXB|PRDM5|CARMIL2
																									GO:0010715	5/16	1471,2264,4241,7040,146206	CST3,FGFR4,MELTF,TGFB1,CARMIL2						GO:0010715	1471|2264|4241|7040|146206	CST3|FGFR4|MELTF|TGFB1|CARMIL2
																									GO:1903055	5/27	183,4241,7040,7148,146206	AGT,MELTF,TGFB1,TNXB,CARMIL2						GO:1903055	183|4241|7040|7148|146206	AGT|MELTF|TGFB1|TNXB|CARMIL2
																									GO:0000278	42/622	586,899,900,991,1018,1111,1164,1876,2672,4603,5080,5536,6491,7508,8900,9400,9475,9837,9960,10636,11021,11065,11107,23175,23194,23265,25978,27229,51065,51499,51529,51547,54921,55512,56155,80124,80152,116224,149371,163859,283807,729440	BCAT1,CCNF,CCNG1,CDC20,CDK3,CHEK1,CKS2,E2F6,GFI1,MYBL1,PAX6,PPP5C,STIL,XPC,CCNA1,RECQL5,ROCK2,GINS1,USP3,RGS14,RAB35,UBE2C,PRDM5,LPIN1,FBXL7,EXOC7,CHMP2B,TUBGCP4,RPS27L,TRIAP1,ANAPC11,SIRT7,CHTF8,SMPD3,TEX14,VCPIP1,CENPT,PABIR1,EXOC8,SDE2,FBXL22,CCDC61						GO:0000278	586|899|900|991|1018|1111|1164|1876|2672|4603|5080|5536|6491|7508|8900|9400|9475|9837|9960|10636|11021|11065|11107|23175|23194|23265|25978|27229|51065|51499|51529|51547|54921|55512|56155|80124|80152|116224|149371|163859|283807|729440	BCAT1|CCNF|CCNG1|CDC20|CDK3|CHEK1|CKS2|E2F6|GFI1|MYBL1|PAX6|PPP5C|STIL|XPC|CCNA1|RECQL5|ROCK2|GINS1|USP3|RGS14|RAB35|UBE2C|PRDM5|LPIN1|FBXL7|EXOC7|CHMP2B|TUBGCP4|RPS27L|TRIAP1|ANAPC11|SIRT7|CHTF8|SMPD3|TEX14|VCPIP1|CENPT|PABIR1|EXOC8|SDE2|FBXL22|CCDC61
																									GO:1903047	32/529	586,899,900,991,1018,1111,1164,1876,2672,5080,6491,7508,8900,9475,9837,11021,11065,23175,23194,23265,25978,51065,51499,51547,54921,55512,56155,116224,149371,163859,283807,729440	BCAT1,CCNF,CCNG1,CDC20,CDK3,CHEK1,CKS2,E2F6,GFI1,PAX6,STIL,XPC,CCNA1,ROCK2,GINS1,RAB35,UBE2C,LPIN1,FBXL7,EXOC7,CHMP2B,RPS27L,TRIAP1,SIRT7,CHTF8,SMPD3,TEX14,PABIR1,EXOC8,SDE2,FBXL22,CCDC61						GO:1903047	586|899|900|991|1018|1111|1164|1876|2672|5080|6491|7508|8900|9475|9837|11021|11065|23175|23194|23265|25978|51065|51499|51547|54921|55512|56155|116224|149371|163859|283807|729440	BCAT1|CCNF|CCNG1|CDC20|CDK3|CHEK1|CKS2|E2F6|GFI1|PAX6|STIL|XPC|CCNA1|ROCK2|GINS1|RAB35|UBE2C|LPIN1|FBXL7|EXOC7|CHMP2B|RPS27L|TRIAP1|SIRT7|CHTF8|SMPD3|TEX14|PABIR1|EXOC8|SDE2|FBXL22|CCDC61
																									GO:0051301	30/509	899,900,991,1018,1164,3993,5414,5885,6660,7476,8900,9400,9475,10636,11021,11065,23194,23265,23354,25978,50855,51529,56155,80152,149371,163859,201254,205564,341019,346288	CCNF,CCNG1,CDC20,CDK3,CKS2,LLGL2,SEPTIN4,RAD21,SOX5,WNT7A,CCNA1,RECQL5,ROCK2,RGS14,RAB35,UBE2C,FBXL7,EXOC7,HAUS5,CHMP2B,PARD6A,ANAPC11,TEX14,CENPT,EXOC8,SDE2,CENPX,SENP5,DCDC1,SEPTIN14						GO:0051301	899|900|991|1018|1164|3993|5414|5885|6660|7476|8900|9400|9475|10636|11021|11065|23194|23265|23354|25978|50855|51529|56155|80152|149371|163859|201254|205564|341019|346288	CCNF|CCNG1|CDC20|CDK3|CKS2|LLGL2|SEPTIN4|RAD21|SOX5|WNT7A|CCNA1|RECQL5|ROCK2|RGS14|RAB35|UBE2C|FBXL7|EXOC7|HAUS5|CHMP2B|PARD6A|ANAPC11|TEX14|CENPT|EXOC8|SDE2|CENPX|SENP5|DCDC1|SEPTIN14
																									GO:0044772	13/172	586,899,900,1018,1111,1164,1876,2672,8900,11065,23194,51547,283807	BCAT1,CCNF,CCNG1,CDK3,CHEK1,CKS2,E2F6,GFI1,CCNA1,UBE2C,FBXL7,SIRT7,FBXL22						GO:0044772	586|899|900|1018|1111|1164|1876|2672|8900|11065|23194|51547|283807	BCAT1|CCNF|CCNG1|CDK3|CHEK1|CKS2|E2F6|GFI1|CCNA1|UBE2C|FBXL7|SIRT7|FBXL22
																									GO:0044770	13/182	586,899,900,1018,1111,1164,1876,2672,8900,11065,23194,51547,283807	BCAT1,CCNF,CCNG1,CDK3,CHEK1,CKS2,E2F6,GFI1,CCNA1,UBE2C,FBXL7,SIRT7,FBXL22						GO:0044770	586|899|900|1018|1111|1164|1876|2672|8900|11065|23194|51547|283807	BCAT1|CCNF|CCNG1|CDK3|CHEK1|CKS2|E2F6|GFI1|CCNA1|UBE2C|FBXL7|SIRT7|FBXL22
																									GO:0006979	29/366	142,199,558,2067,2168,3303,3304,4025,4318,4353,4710,5179,5563,5598,5829,5831,6414,7732,8288,8614,8877,10636,10645,29920,51142,55512,57465,114757,120892	PARP1,AIF1,AXL,ERCC1,FABP1,HSPA1A,HSPA1B,LPO,MMP9,MPO,NDUFB4,PENK,PRKAA2,MAPK7,PXN,PYCR1,SELENOP,RNF112,EPX,STC2,SPHK1,RGS14,CAMKK2,PYCR2,CHCHD2,SMPD3,TBC1D24,CYGB,LRRK2						GO:0006979	142|199|558|2067|2168|3303|3304|4025|4318|4353|4710|5179|5563|5598|5829|5831|6414|7732|8288|8614|8877|10636|10645|29920|51142|55512|57465|114757|120892	PARP1|AIF1|AXL|ERCC1|FABP1|HSPA1A|HSPA1B|LPO|MMP9|MPO|NDUFB4|PENK|PRKAA2|MAPK7|PXN|PYCR1|SELENOP|RNF112|EPX|STC2|SPHK1|RGS14|CAMKK2|PYCR2|CHCHD2|SMPD3|TBC1D24|CYGB|LRRK2
																									GO:0034599	21/222	142,199,558,2168,3303,3304,4318,4353,5179,5563,5598,5829,5831,7732,8877,10645,29920,51142,55512,57465,120892	PARP1,AIF1,AXL,FABP1,HSPA1A,HSPA1B,MMP9,MPO,PENK,PRKAA2,MAPK7,PXN,PYCR1,RNF112,SPHK1,CAMKK2,PYCR2,CHCHD2,SMPD3,TBC1D24,LRRK2						GO:0034599	142|199|558|2168|3303|3304|4318|4353|5179|5563|5598|5829|5831|7732|8877|10645|29920|51142|55512|57465|120892	PARP1|AIF1|AXL|FABP1|HSPA1A|HSPA1B|MMP9|MPO|PENK|PRKAA2|MAPK7|PXN|PYCR1|RNF112|SPHK1|CAMKK2|PYCR2|CHCHD2|SMPD3|TBC1D24|LRRK2
																									GO:0062197	21/272	142,199,558,2168,3303,3304,4318,4353,5179,5563,5598,5829,5831,7732,8877,10645,29920,51142,55512,57465,120892	PARP1,AIF1,AXL,FABP1,HSPA1A,HSPA1B,MMP9,MPO,PENK,PRKAA2,MAPK7,PXN,PYCR1,RNF112,SPHK1,CAMKK2,PYCR2,CHCHD2,SMPD3,TBC1D24,LRRK2						GO:0062197	142|199|558|2168|3303|3304|4318|4353|5179|5563|5598|5829|5831|7732|8877|10645|29920|51142|55512|57465|120892	PARP1|AIF1|AXL|FABP1|HSPA1A|HSPA1B|MMP9|MPO|PENK|PRKAA2|MAPK7|PXN|PYCR1|RNF112|SPHK1|CAMKK2|PYCR2|CHCHD2|SMPD3|TBC1D24|LRRK2
																									GO:0034614	10/118	558,2168,4318,4353,5598,5829,7732,8877,10645,55512	AXL,FABP1,MMP9,MPO,MAPK7,PXN,RNF112,SPHK1,CAMKK2,SMPD3						GO:0034614	558|2168|4318|4353|5598|5829|7732|8877|10645|55512	AXL|FABP1|MMP9|MPO|MAPK7|PXN|RNF112|SPHK1|CAMKK2|SMPD3
																									GO:0090501	17/158	6035,6036,6037,6039,7257,10799,11340,22916,51367,55651,56915,80746,84294,84659,122665,201164,440822	RNASE1,RNASE2,RNASE3,RNASE6,TSNAX,RPP40,EXOSC8,NCBP2,POP5,NHP2,EXOSC5,TSEN2,UTP23,RNASE7,RNASE8,PLD6,PIWIL3						GO:0090501	6035|6036|6037|6039|7257|10799|11340|22916|51367|55651|56915|80746|84294|84659|122665|201164|440822	RNASE1|RNASE2|RNASE3|RNASE6|TSNAX|RPP40|EXOSC8|NCBP2|POP5|NHP2|EXOSC5|TSEN2|UTP23|RNASE7|RNASE8|PLD6|PIWIL3
																									GO:0090305	22/252	1653,1797,2067,6035,6036,6037,6039,7257,10799,11340,22916,23644,51367,55651,56915,80746,84294,84659,122665,201164,348654,440822	DDX1,DXO,ERCC1,RNASE1,RNASE2,RNASE3,RNASE6,TSNAX,RPP40,EXOSC8,NCBP2,EDC4,POP5,NHP2,EXOSC5,TSEN2,UTP23,RNASE7,RNASE8,PLD6,GEN1,PIWIL3						GO:0090305	1653|1797|2067|6035|6036|6037|6039|7257|10799|11340|22916|23644|51367|55651|56915|80746|84294|84659|122665|201164|348654|440822	DDX1|DXO|ERCC1|RNASE1|RNASE2|RNASE3|RNASE6|TSNAX|RPP40|EXOSC8|NCBP2|EDC4|POP5|NHP2|EXOSC5|TSEN2|UTP23|RNASE7|RNASE8|PLD6|GEN1|PIWIL3
																									GO:0090502	10/86	6035,6036,7257,10799,51367,80746,84294,122665,201164,440822	RNASE1,RNASE2,TSNAX,RPP40,POP5,TSEN2,UTP23,RNASE8,PLD6,PIWIL3						GO:0090502	6035|6036|7257|10799|51367|80746|84294|122665|201164|440822	RNASE1|RNASE2|TSNAX|RPP40|POP5|TSEN2|UTP23|RNASE8|PLD6|PIWIL3
																									hsa00280	9/48	35,224,586,593,1738,3157,11112,26275,64902	ACADS,ALDH3A2,BCAT1,BCKDHA,DLD,HMGCS1,HIBADH,HIBCH,AGXT2						hsa00280	35|224|586|593|1738|3157|11112|26275|64902	ACADS|ALDH3A2|BCAT1|BCKDHA|DLD|HMGCS1|HIBADH|HIBCH|AGXT2
																									hsa00640	6/32	35,51,593,1738,26275,84532	ACADS,ACOX1,BCKDHA,DLD,HIBCH,ACSS1						hsa00640	35|51|593|1738|26275|84532	ACADS|ACOX1|BCKDHA|DLD|HIBCH|ACSS1
																									GO:0006573	3/7	586,11112,26275	BCAT1,HIBADH,HIBCH						GO:0006573	586|11112|26275	BCAT1|HIBADH|HIBCH
																									GO:0009081	5/27	586,593,1738,11112,26275	BCAT1,BCKDHA,DLD,HIBADH,HIBCH						GO:0009081	586|593|1738|11112|26275	BCAT1|BCKDHA|DLD|HIBADH|HIBCH
																									hsa00410	5/31	35,51,218,224,26275	ACADS,ACOX1,ALDH3A1,ALDH3A2,HIBCH						hsa00410	35|51|218|224|26275	ACADS|ACOX1|ALDH3A1|ALDH3A2|HIBCH
																																		GO:0009083	593|1738|11112|26275	BCKDHA|DLD|HIBADH|HIBCH
																																		GO:0009991	199|558|2067|2642|2696|3171|3607|4049|4067|4353|5027|5179|5468|5563|5617|5723|6223|6569|7124|7392|8443|8614|9682|9706|10919|10985|23334|56270|56477|57817|79567|120892|167359|201163|389493	AIF1|AXL|ERCC1|GCGR|GIPR|FOXA3|FOXK2|LTA|LYN|MPO|P2RX7|PENK|PPARG|PRKAA2|PRL|PSPH|RPS19|SLC34A1|TNF|USF2|GNPAT|STC2|KDM4A|ULK2|EHMT2|GCN1|SZT2|WDR45B|CCL28|HAMP|RIPOR1|LRRK2|NIM1K|FLCN|NUPR2
																																		GO:0031667	2067|2642|2696|3171|3607|4049|4353|5179|5468|5563|5617|5723|6569|7124|7392|8443|8614|9682|9706|10919|10985|23334|56270|56477|57817|79567|120892|167359|201163|389493	ERCC1|GCGR|GIPR|FOXA3|FOXK2|LTA|MPO|PENK|PPARG|PRKAA2|PRL|PSPH|SLC34A1|TNF|USF2|GNPAT|STC2|KDM4A|ULK2|EHMT2|GCN1|SZT2|WDR45B|CCL28|HAMP|RIPOR1|LRRK2|NIM1K|FLCN|NUPR2
																																		GO:0071496	183|199|558|958|1111|2642|3171|4067|4099|5027|5179|5563|6569|7392|10919|10985|23334|56270|79567|120892|167359|201163|389493	AGT|AIF1|AXL|CD40|CHEK1|GCGR|FOXA3|LYN|MAG|P2RX7|PENK|PRKAA2|SLC34A1|USF2|EHMT2|GCN1|SZT2|WDR45B|RIPOR1|LRRK2|NIM1K|FLCN|NUPR2
																																		GO:0042594	2642|3171|3607|5563|6569|8443|9706|10919|10985|23334|56270|57817|79567|120892|167359|201163|389493	GCGR|FOXA3|FOXK2|PRKAA2|SLC34A1|GNPAT|ULK2|EHMT2|GCN1|SZT2|WDR45B|HAMP|RIPOR1|LRRK2|NIM1K|FLCN|NUPR2
																																		GO:0031668	199|558|2642|3171|4067|5027|5179|5563|6569|7392|10919|10985|23334|56270|79567|120892|167359|201163|389493	AIF1|AXL|GCGR|FOXA3|LYN|P2RX7|PENK|PRKAA2|SLC34A1|USF2|EHMT2|GCN1|SZT2|WDR45B|RIPOR1|LRRK2|NIM1K|FLCN|NUPR2
																																		GO:0007584	2067|2642|2696|4049|5179|5468|6569|7392|8443|8614|56477|57817	ERCC1|GCGR|GIPR|LTA|PENK|PPARG|SLC34A1|USF2|GNPAT|STC2|CCL28|HAMP
																																		GO:0009267	2642|3171|5563|6569|10919|10985|23334|56270|79567|120892|167359|201163|389493	GCGR|FOXA3|PRKAA2|SLC34A1|EHMT2|GCN1|SZT2|WDR45B|RIPOR1|LRRK2|NIM1K|FLCN|NUPR2
																																		GO:0031669	2642|3171|5179|5563|6569|7392|10919|10985|23334|56270|79567|120892|167359|201163|389493	GCGR|FOXA3|PENK|PRKAA2|SLC34A1|USF2|EHMT2|GCN1|SZT2|WDR45B|RIPOR1|LRRK2|NIM1K|FLCN|NUPR2
																																		GO:0040029	1111|3020|3021|7141|8545|9425|9759|10664|11146|23558|54496|55183|56339|63925|140690	CHEK1|H3-3A|H3-3B|TNP1|CGGBP1|CDYL|HDAC4|CTCF|GLMN|WBP2|PRMT7|RIF1|METTL3|ZNF335|CTCFL
																																		GO:0006325	1111|3020|3021|3171|3183|4342|5080|5563|6827|7141|7917|8545|9425|9682|9759|9760|9960|10664|10919|11107|11146|11198|23210|23558|51547|54496|54790|55183|56339|57680|63925|64324|124512|140690|146059|150572|646817	CHEK1|H3-3A|H3-3B|FOXA3|HNRNPC|MOS|PAX6|PRKAA2|SUPT4H1|TNP1|BAG6|CGGBP1|CDYL|KDM4A|HDAC4|TOX|USP3|CTCF|EHMT2|PRDM5|GLMN|SUPT16H|JMJD6|WBP2|SIRT7|PRMT7|TET2|RIF1|METTL3|CHD8|ZNF335|NSD1|METTL23|CTCFL|CDAN1|SMYD1|SETSIP
																																		GO:0060393	1460|2658|2660|2662|5468|7040|7044|10637|26585|56937	CSNK2B|GDF2|MSTN|GDF10|PPARG|TGFB1|LEFTY2|LEFTY1|GREM1|PMEPA1
																																		GO:0071559	142|2660|2662|4093|5062|5179|5598|5829|6660|7040|7476|9110|9475|10637|201163|375387	PARP1|MSTN|GDF10|SMAD9|PAK2|PENK|MAPK7|PXN|SOX5|TGFB1|WNT7A|MTMR4|ROCK2|LEFTY1|FLCN|NRROS
																																		GO:0010862	1460|2658|2660|2662|5468|7040|7044|10637	CSNK2B|GDF2|MSTN|GDF10|PPARG|TGFB1|LEFTY2|LEFTY1
																																		GO:0071560	142|2660|2662|4093|5062|5179|5598|5829|6660|7040|7476|9110|10637|201163|375387	PARP1|MSTN|GDF10|SMAD9|PAK2|PENK|MAPK7|PXN|SOX5|TGFB1|WNT7A|MTMR4|LEFTY1|FLCN|NRROS
																																		GO:0090100	142|1460|2658|2660|2662|5468|7040|7044|9856|10637|63893|201163	PARP1|CSNK2B|GDF2|MSTN|GDF10|PPARG|TGFB1|LEFTY2|KIAA0319|LEFTY1|UBE2O|FLCN
																																		GO:0070848	142|1453|2264|2658|2660|2662|2674|2885|3747|4093|5062|5170|5179|5468|5598|5829|6660|7040|7044|7291|7476|8877|9110|9475|9638|10637|11021|55512|79625|201163|375387	PARP1|CSNK1D|FGFR4|GDF2|MSTN|GDF10|GFRA1|GRB2|KCNC2|SMAD9|PAK2|PDPK1|PENK|PPARG|MAPK7|PXN|SOX5|TGFB1|LEFTY2|TWIST1|WNT7A|SPHK1|MTMR4|ROCK2|FEZ1|LEFTY1|RAB35|SMPD3|NDNF|FLCN|NRROS
																																		GO:0007179	142|2660|2662|4093|5829|7040|9110|10637|201163|375387	PARP1|MSTN|GDF10|SMAD9|PXN|TGFB1|MTMR4|LEFTY1|FLCN|NRROS
																																		GO:0090092	142|1460|2658|2660|2662|3303|5170|5468|7040|7044|7130|9110|9856|10637|11167|26585|56937|63893|201163|375387	PARP1|CSNK2B|GDF2|MSTN|GDF10|HSPA1A|PDPK1|PPARG|TGFB1|LEFTY2|TNFAIP6|MTMR4|KIAA0319|LEFTY1|FSTL1|GREM1|PMEPA1|UBE2O|FLCN|NRROS
																																		GO:0071363	142|1453|2264|2658|2660|2662|2674|2885|4093|5062|5170|5179|5468|5598|5829|6660|7040|7044|7291|7476|8877|9110|9638|10637|11021|55512|79625|201163|375387	PARP1|CSNK1D|FGFR4|GDF2|MSTN|GDF10|GFRA1|GRB2|SMAD9|PAK2|PDPK1|PENK|PPARG|MAPK7|PXN|SOX5|TGFB1|LEFTY2|TWIST1|WNT7A|SPHK1|MTMR4|FEZ1|LEFTY1|RAB35|SMPD3|NDNF|FLCN|NRROS
																																		GO:0007167	142|558|924|2045|2264|2658|2660|2662|2674|2822|2885|2932|4067|4093|4318|5062|5170|5468|5618|5792|5829|7040|7044|7075|9110|10636|10637|26585|53358|55512|57727|79930|84959|201163|375387	PARP1|AXL|CD7|EPHA7|FGFR4|GDF2|MSTN|GDF10|GFRA1|GPLD1|GRB2|GSK3B|LYN|SMAD9|MMP9|PAK2|PDPK1|PPARG|PRLR|PTPRF|PXN|TGFB1|LEFTY2|TIE1|MTMR4|RGS14|LEFTY1|GREM1|SHC3|SMPD3|NCOA5|DOK3|UBASH3B|FLCN|NRROS
																																		GO:0060395	2658|2660|2662|4093|7040|7044|10637	GDF2|MSTN|GDF10|SMAD9|TGFB1|LEFTY2|LEFTY1
																																		GO:0051321	1164|2067|4342|4439|4603|5885|5889|7917|8900|10919|27127|27229|51547|56155|63946|157777|201164|201254|388553|388649|400629|440822	CKS2|ERCC1|MOS|MSH5|MYBL1|RAD21|RAD51C|BAG6|CCNA1|EHMT2|SMC1B|TUBGCP4|SIRT7|TEX14|DMRTC2|MCMDC2|PLD6|CENPX|MEIOSIN|C1orf146|TEX19|PIWIL3
																																		GO:0061982	1164|2067|4439|4603|5885|5889|7917|8900|10919|51547|63946|201254|388649|400629	CKS2|ERCC1|MSH5|MYBL1|RAD21|RAD51C|BAG6|CCNA1|EHMT2|SIRT7|DMRTC2|CENPX|C1orf146|TEX19
																																		GO:0007127	1164|4439|4603|5885|5889|7917|8900|10919|51547|63946|201254|388649|400629	CKS2|MSH5|MYBL1|RAD21|RAD51C|BAG6|CCNA1|EHMT2|SIRT7|DMRTC2|CENPX|C1orf146|TEX19
																																		GO:1903046	1164|2067|4342|4439|4603|5885|5889|7917|8900|10919|51547|56155|63946|201254|388649|400629	CKS2|ERCC1|MOS|MSH5|MYBL1|RAD21|RAD51C|BAG6|CCNA1|EHMT2|SIRT7|TEX14|DMRTC2|CENPX|C1orf146|TEX19
																																		GO:0140013	1164|4439|4603|5885|5889|7917|8900|10919|51547|56155|63946|201254|388649|400629	CKS2|MSH5|MYBL1|RAD21|RAD51C|BAG6|CCNA1|EHMT2|SIRT7|TEX14|DMRTC2|CENPX|C1orf146|TEX19
																																		GO:0000280	991|1164|4439|4603|5885|5889|7917|8900|10919|11065|25978|51547|54921|55512|56155|63946|201254|388649|400629|729440	CDC20|CKS2|MSH5|MYBL1|RAD21|RAD51C|BAG6|CCNA1|EHMT2|UBE2C|CHMP2B|SIRT7|CHTF8|SMPD3|TEX14|DMRTC2|CENPX|C1orf146|TEX19|CCDC61
																																		GO:0048285	991|1164|4439|4603|5885|5889|7917|8900|10005|10919|11065|25978|51547|54921|55512|56155|63946|201254|388649|400629|729440	CDC20|CKS2|MSH5|MYBL1|RAD21|RAD51C|BAG6|CCNA1|ACOT8|EHMT2|UBE2C|CHMP2B|SIRT7|CHTF8|SMPD3|TEX14|DMRTC2|CENPX|C1orf146|TEX19|CCDC61
																																		GO:0007140	4603|5889|8900|56155|63946|400629	MYBL1|RAD51C|CCNA1|TEX14|DMRTC2|TEX19
																																		GO:0048872	558|2038|2821|3171|3575|3707|3845|4067|4352|5027|5414|5881|6223|6886|11167|23210|23376|23495|55808|57817|80739|84433	AXL|EPB42|GPI|FOXA3|IL7R|ITPKB|KRAS|LYN|MPL|P2RX7|SEPTIN4|RAC3|RPS19|TAL1|FSTL1|JMJD6|UFL1|TNFRSF13B|ST6GALNAC1|HAMP|MPIG6B|CARD11
																																		GO:0002520	142|558|868|947|973|1380|1482|2038|2067|2194|2302|2672|3123|3575|3707|3930|4049|4050|4067|4318|4352|4855|5468|6223|6886|7040|7124|9048|9759|9760|23210|23376|23495|54790|55512|80739|80758|83881|84138|84433|169200|201163|375387|641649|730249	PARP1|AXL|CBLB|CD34|CD79A|CR2|NKX2-5|EPB42|ERCC1|FASN|FOXJ1|GFI1|HLA-DRB1|IL7R|ITPKB|LBR|LTA|LTB|LYN|MMP9|MPL|NOTCH4|PPARG|RPS19|TAL1|TGFB1|TNF|ARTN|HDAC4|TOX|JMJD6|UFL1|TNFRSF13B|TET2|SMPD3|MPIG6B|PRR7|MIXL1|SLC7A6OS|CARD11|TMEM64|FLCN|NRROS|TMEM91|ACOD1
																																		GO:0048534	142|558|947|973|1380|1482|2038|2067|2194|2672|3123|3575|3707|3930|4049|4050|4067|4318|4352|4855|5468|6223|6886|7040|7124|9048|9759|9760|23210|23376|23495|54790|55512|80739|80758|83881|84138|84433|169200|201163|375387|641649	PARP1|AXL|CD34|CD79A|CR2|NKX2-5|EPB42|ERCC1|FASN|GFI1|HLA-DRB1|IL7R|ITPKB|LBR|LTA|LTB|LYN|MMP9|MPL|NOTCH4|PPARG|RPS19|TAL1|TGFB1|TNF|ARTN|HDAC4|TOX|JMJD6|UFL1|TNFRSF13B|TET2|SMPD3|MPIG6B|PRR7|MIXL1|SLC7A6OS|CARD11|TMEM64|FLCN|NRROS|TMEM91
																																		GO:0030097	142|558|947|973|1380|1482|2038|2067|2194|2672|3123|3575|3707|3930|4067|4318|4352|4855|5468|6223|6886|7040|7124|9759|9760|23210|23376|23495|54790|55512|80739|80758|83881|84138|84433|169200|201163|375387|641649	PARP1|AXL|CD34|CD79A|CR2|NKX2-5|EPB42|ERCC1|FASN|GFI1|HLA-DRB1|IL7R|ITPKB|LBR|LYN|MMP9|MPL|NOTCH4|PPARG|RPS19|TAL1|TGFB1|TNF|HDAC4|TOX|JMJD6|UFL1|TNFRSF13B|TET2|SMPD3|MPIG6B|PRR7|MIXL1|SLC7A6OS|CARD11|TMEM64|FLCN|NRROS|TMEM91
																																		GO:0002262	558|2038|2821|3707|4067|4352|6223|6886|23210|23376|57817|80739	AXL|EPB42|GPI|ITPKB|LYN|MPL|RPS19|TAL1|JMJD6|UFL1|HAMP|MPIG6B
																																		GO:0030099	142|2038|2194|3123|3930|4067|4318|5468|6223|6886|7124|23210|23376|54790|80739|169200|375387	PARP1|EPB42|FASN|HLA-DRB1|LBR|LYN|MMP9|PPARG|RPS19|TAL1|TNF|JMJD6|UFL1|TET2|MPIG6B|TMEM64|NRROS
																																		GO:0034101	558|2038|2821|4067|6223|6886|23210|23376|80739	AXL|EPB42|GPI|LYN|RPS19|TAL1|JMJD6|UFL1|MPIG6B
																																		GO:0016071	105|1653|1797|2301|3183|3303|3304|4858|5468|6427|6499|6633|6827|7919|8189|8683|10189|10921|11340|22916|23210|23524|23644|27258|27288|51428|51594|54496|56339|56915|57819|63935|79171|79872|80004|80746|83480|84881|96764|283989|339345	ADARB2|DDX1|DXO|FOXE3|HNRNPC|HSPA1A|HSPA1B|NOVA2|PPARG|SRSF2|SKIC2|SNRPD2|SUPT4H1|DDX39B|SYMPK|SRSF9|ALYREF|RNPS1|EXOSC8|NCBP2|JMJD6|SRRM2|EDC4|LSM3|RBMXL2|DDX41|NBAS|PRMT7|METTL3|EXOSC5|LSM2|PCIF1|RBM42|CBLL1|ESRP2|TSEN2|PUS3|RPUSD4|TGS1|TSEN54|NANOS2
																																		GO:0000377	1653|3183|4858|6427|6633|7919|8683|10189|10921|22916|23524|27258|27288|51428|54496|56339|57819|79171|80004|96764	DDX1|HNRNPC|NOVA2|SRSF2|SNRPD2|DDX39B|SRSF9|ALYREF|RNPS1|NCBP2|SRRM2|LSM3|RBMXL2|DDX41|PRMT7|METTL3|LSM2|RBM42|ESRP2|TGS1
																																		GO:0000398	1653|3183|4858|6427|6633|7919|8683|10189|10921|22916|23524|27258|27288|51428|54496|56339|57819|79171|80004|96764	DDX1|HNRNPC|NOVA2|SRSF2|SNRPD2|DDX39B|SRSF9|ALYREF|RNPS1|NCBP2|SRRM2|LSM3|RBMXL2|DDX41|PRMT7|METTL3|LSM2|RBM42|ESRP2|TGS1
																																		GO:0000375	1653|3183|4858|6427|6633|7919|8683|10189|10921|22916|23524|27258|27288|51428|54496|56339|57819|79171|80004|96764	DDX1|HNRNPC|NOVA2|SRSF2|SNRPD2|DDX39B|SRSF9|ALYREF|RNPS1|NCBP2|SRRM2|LSM3|RBMXL2|DDX41|PRMT7|METTL3|LSM2|RBM42|ESRP2|TGS1
																																		hsa03040	3183|3303|3304|3305|6427|6633|7919|8683|10189|22916|27258|57819	HNRNPC|HSPA1A|HSPA1B|HSPA1L|SRSF2|SNRPD2|DDX39B|SRSF9|ALYREF|NCBP2|LSM3|LSM2
																																		GO:0008380	1653|3183|4858|6427|6633|7919|8683|10189|10921|22916|23210|23524|27258|27288|51428|54496|56339|57819|79171|80004|80746|84881|96764|283989	DDX1|HNRNPC|NOVA2|SRSF2|SNRPD2|DDX39B|SRSF9|ALYREF|RNPS1|NCBP2|JMJD6|SRRM2|LSM3|RBMXL2|DDX41|PRMT7|METTL3|LSM2|RBM42|ESRP2|TSEN2|RPUSD4|TGS1|TSEN54
																																		GO:0006397	105|1653|3183|4858|6427|6633|6827|7919|8189|8683|10189|10921|22916|23210|23524|27258|27288|51428|54496|56339|57819|79171|80004|80746|84881|96764|283989	ADARB2|DDX1|HNRNPC|NOVA2|SRSF2|SNRPD2|SUPT4H1|DDX39B|SYMPK|SRSF9|ALYREF|RNPS1|NCBP2|JMJD6|SRRM2|LSM3|RBMXL2|DDX41|PRMT7|METTL3|LSM2|RBM42|ESRP2|TSEN2|RPUSD4|TGS1|TSEN54
																																		GO:0009611	177|199|558|725|947|958|1001|1192|1816|2125|2161|2192|2696|2828|2903|3691|4067|4099|4352|4855|5025|5080|7040|7476|8613|25978|79567|79625|80739|84959|146206|653145	AGER|AIF1|AXL|C4BPB|CD34|CD40|CDH3|CLIC1|DRD5|EVPL|F12|FBLN1|GIPR|GPR4|GRIN2A|ITGB4|LYN|MAG|MPL|NOTCH4|P2RX4|PAX6|TGFB1|WNT7A|PLPP3|CHMP2B|RIPOR1|NDNF|MPIG6B|UBASH3B|CARMIL2|ANXA8
																																		GO:0042060	558|725|947|958|1001|1192|1816|2125|2161|2192|2828|4352|4855|7040|7476|8613|25978|79625|80739|84959|146206|653145	AXL|C4BPB|CD34|CD40|CDH3|CLIC1|DRD5|EVPL|F12|FBLN1|GPR4|MPL|NOTCH4|TGFB1|WNT7A|PLPP3|CHMP2B|NDNF|MPIG6B|UBASH3B|CARMIL2|ANXA8
																																		GO:0002028	1272|1482|1739|1760|5025|5027|5348|5349|6324|53822|53827|55800	CNTN1|NKX2-5|DLG1|DMPK|P2RX4|P2RX7|FXYD1|FXYD3|SCN1B|FXYD7|FXYD5|SCN3B
																																		GO:0034765	183|1192|1739|2631|2903|3747|3790|4067|4318|5025|5027|5170|5319|5348|5349|5664|6323|6324|6332|6335|6536|6569|7124|7291|8811|9478|27012|53822|53827|55799|55800|57817|80863|84959	AGT|CLIC1|DLG1|NIPSNAP2|GRIN2A|KCNC2|KCNS3|LYN|MMP9|P2RX4|P2RX7|PDPK1|PLA2G1B|FXYD1|FXYD3|PSEN2|SCN1A|SCN1B|SCN7A|SCN9A|SLC6A9|SLC34A1|TNF|TWIST1|GALR2|CABP1|KCNV1|FXYD7|FXYD5|CACNA2D3|SCN3B|HAMP|PRRT1|UBASH3B
																																		GO:0043269	183|1192|1272|1482|1739|1760|2631|2864|2865|2903|3747|3790|4067|4318|5025|5027|5170|5319|5348|5349|5664|6323|6324|6332|6335|6536|6569|7124|7291|8614|8811|9478|27012|53822|53827|55799|55800|57817|80863|83849|84959|127833|143425	AGT|CLIC1|CNTN1|NKX2-5|DLG1|DMPK|NIPSNAP2|FFAR1|FFAR3|GRIN2A|KCNC2|KCNS3|LYN|MMP9|P2RX4|P2RX7|PDPK1|PLA2G1B|FXYD1|FXYD3|PSEN2|SCN1A|SCN1B|SCN7A|SCN9A|SLC6A9|SLC34A1|TNF|TWIST1|STC2|GALR2|CABP1|KCNV1|FXYD7|FXYD5|CACNA2D3|SCN3B|HAMP|PRRT1|SYT15|UBASH3B|SYT2|SYT9
																																		GO:0034762	183|1192|1739|2631|2903|3747|3790|4067|4318|5025|5027|5170|5319|5348|5349|5664|6253|6323|6324|6332|6335|6536|6569|7124|7291|8811|9478|27012|53822|53827|55799|55800|57817|79058|80863|84959	AGT|CLIC1|DLG1|NIPSNAP2|GRIN2A|KCNC2|KCNS3|LYN|MMP9|P2RX4|P2RX7|PDPK1|PLA2G1B|FXYD1|FXYD3|PSEN2|RTN2|SCN1A|SCN1B|SCN7A|SCN9A|SLC6A9|SLC34A1|TNF|TWIST1|GALR2|CABP1|KCNV1|FXYD7|FXYD5|CACNA2D3|SCN3B|HAMP|ASPSCR1|PRRT1|UBASH3B
																																		GO:1904062	183|1739|2631|2903|3747|4067|4318|5025|5027|5170|5319|5348|5349|5664|6324|6536|7291|8811|9478|53822|53827|55800|57817|80863|84959	AGT|DLG1|NIPSNAP2|GRIN2A|KCNC2|LYN|MMP9|P2RX4|P2RX7|PDPK1|PLA2G1B|FXYD1|FXYD3|PSEN2|SCN1B|SLC6A9|TWIST1|GALR2|CABP1|FXYD7|FXYD5|SCN3B|HAMP|PRRT1|UBASH3B
																																		GO:0003012	183|1482|1739|1760|2660|3281|5025|5062|5348|6323|6324|6332|7124|7125|8811|9475|9682|9759|55800	AGT|NKX2-5|DLG1|DMPK|MSTN|HSBP1|P2RX4|PAK2|FXYD1|SCN1A|SCN1B|SCN7A|TNF|TNNC2|GALR2|ROCK2|KDM4A|HDAC4|SCN3B
																																		GO:0010765	1272|1482|5348|6324|55800	CNTN1|NKX2-5|FXYD1|SCN1B|SCN3B
																																		GO:0010959	183|1272|1482|1739|1760|2631|2864|3747|4067|5025|5027|5170|5319|5348|5349|5664|6324|8614|8811|9478|53822|53827|55800|57817|84959	AGT|CNTN1|NKX2-5|DLG1|DMPK|NIPSNAP2|FFAR1|KCNC2|LYN|P2RX4|P2RX7|PDPK1|PLA2G1B|FXYD1|FXYD3|PSEN2|SCN1B|STC2|GALR2|CABP1|FXYD7|FXYD5|SCN3B|HAMP|UBASH3B
																																		GO:1902305	1739|5348|5349|6324|53822|53827|55800	DLG1|FXYD1|FXYD3|SCN1B|FXYD7|FXYD5|SCN3B
																																		GO:0098661	1192|1468|1811|2554|2559|2561|2566|5172|5348|5349|6560|6569|57468|115111	CLIC1|SLC25A10|SLC26A3|GABRA1|GABRA6|GABRB2|GABRG2|SLC26A4|FXYD1|FXYD3|SLC12A4|SLC34A1|SLC12A5|SLC26A7
																																		GO:1902476	1192|1811|2554|2559|2561|2566|5172|5348|5349|6560|57468|115111	CLIC1|SLC26A3|GABRA1|GABRA6|GABRB2|GABRG2|SLC26A4|FXYD1|FXYD3|SLC12A4|SLC12A5|SLC26A7
																																		GO:0006821	1192|1811|2554|2559|2561|2566|5172|5348|5349|6560|57468|115111	CLIC1|SLC26A3|GABRA1|GABRA6|GABRB2|GABRG2|SLC26A4|FXYD1|FXYD3|SLC12A4|SLC12A5|SLC26A7
																																		GO:0098656	1192|1468|1811|2554|2559|2561|2566|5172|5348|5349|6536|6560|6569|51006|55244|57468|60386|80736|115111	CLIC1|SLC25A10|SLC26A3|GABRA1|GABRA6|GABRB2|GABRG2|SLC26A4|FXYD1|FXYD3|SLC6A9|SLC12A4|SLC34A1|SLC35C2|SLC47A1|SLC12A5|SLC25A19|SLC44A4|SLC26A7
																																		GO:1902358	1468|1811|5172|115111	SLC25A10|SLC26A3|SLC26A4|SLC26A7
																																		GO:0015698	1192|1468|1811|2554|2559|2561|2566|5172|5348|5349|6560|6569|57468|115111	CLIC1|SLC25A10|SLC26A3|GABRA1|GABRA6|GABRB2|GABRG2|SLC26A4|FXYD1|FXYD3|SLC12A4|SLC34A1|SLC12A5|SLC26A7
																																		GO:0008272	1468|1811|5172|115111	SLC25A10|SLC26A3|SLC26A4|SLC26A7
																																		GO:0072348	1468|1811|5172|60386|80736|115111|148641	SLC25A10|SLC26A3|SLC26A4|SLC25A19|SLC44A4|SLC26A7|SLC35F3
																																		GO:0019532	1811|5172|115111	SLC26A3|SLC26A4|SLC26A7
																																		GO:0006820	1192|1378|1468|1811|2554|2559|2561|2566|5027|5172|5319|5348|5349|6536|6560|6569|9057|51006|51700|55244|56606|57468|60386|80736|115111	CLIC1|CR1|SLC25A10|SLC26A3|GABRA1|GABRA6|GABRB2|GABRG2|P2RX7|SLC26A4|PLA2G1B|FXYD1|FXYD3|SLC6A9|SLC12A4|SLC34A1|SLC7A6|SLC35C2|CYB5R2|SLC47A1|SLC2A9|SLC12A5|SLC25A19|SLC44A4|SLC26A7
																																		GO:0022407	177|199|868|999|1378|1604|1739|2045|2302|3117|3118|3119|3120|3122|3123|3127|3575|3707|4067|4179|4680|4855|5598|7040|7124|8613|10690|11146|53827|56253|56339|56477|84433|84959	AGER|AIF1|CBLB|CDH1|CR1|CD55|DLG1|EPHA7|FOXJ1|HLA-DQA1|HLA-DQA2|HLA-DQB1|HLA-DQB2|HLA-DRA|HLA-DRB1|HLA-DRB5|IL7R|ITPKB|LYN|CD46|CEACAM6|NOTCH4|MAPK7|TGFB1|TNF|PLPP3|FUT9|GLMN|FXYD5|CRTAM|METTL3|CCL28|CARD11|UBASH3B
																																		GO:0007162	396|868|999|1012|1378|1739|2192|2302|3123|4241|4855|5361|5362|5598|7040|10507|11146|53827|56253|56339|56477|79872|81848|84959	ARHGDIA|CBLB|CDH1|CDH13|CR1|DLG1|FBLN1|FOXJ1|HLA-DRB1|MELTF|NOTCH4|PLXNA1|PLXNA2|MAPK7|TGFB1|SEMA4D|GLMN|FXYD5|CRTAM|METTL3|CCL28|CBLL1|SPRY4|UBASH3B
																																		GO:0050670	177|199|868|933|958|1378|1604|1739|2302|3123|4067|4179|4352|5618|7940|11146|23495|56253|63925|84433	AGER|AIF1|CBLB|CD22|CD40|CR1|CD55|DLG1|FOXJ1|HLA-DRB1|LYN|CD46|MPL|PRLR|LST1|GLMN|TNFRSF13B|CRTAM|ZNF335|CARD11
																																		GO:0002694	177|199|558|868|933|958|1378|1604|1739|2302|3117|3118|3119|3120|3122|3123|3127|3575|3707|4067|4179|4352|5170|5618|7040|7124|7940|8877|8993|9760|11146|23495|27166|55183|56253|56339|57817|63925|84433|120892|201294	AGER|AIF1|AXL|CBLB|CD22|CD40|CR1|CD55|DLG1|FOXJ1|HLA-DQA1|HLA-DQA2|HLA-DQB1|HLA-DQB2|HLA-DRA|HLA-DRB1|HLA-DRB5|IL7R|ITPKB|LYN|CD46|MPL|PDPK1|PRLR|TGFB1|TNF|LST1|SPHK1|PGLYRP1|TOX|GLMN|TNFRSF13B|PRELID1|RIF1|CRTAM|METTL3|HAMP|ZNF335|CARD11|LRRK2|UNC13D
																																		GO:0032944	177|199|868|933|958|1378|1604|1739|2302|3123|4067|4179|4352|5618|7940|11146|23495|56253|63925|84433	AGER|AIF1|CBLB|CD22|CD40|CR1|CD55|DLG1|FOXJ1|HLA-DRB1|LYN|CD46|MPL|PRLR|LST1|GLMN|TNFRSF13B|CRTAM|ZNF335|CARD11
																																		GO:0050865	177|199|558|868|933|958|1378|1604|1739|2302|3117|3118|3119|3120|3122|3123|3127|3575|3707|4067|4179|4352|5170|5618|7040|7124|7940|8877|8993|9760|11146|23495|27166|55183|56253|56339|57817|63925|84433|84959|114757|120892|201294	AGER|AIF1|AXL|CBLB|CD22|CD40|CR1|CD55|DLG1|FOXJ1|HLA-DQA1|HLA-DQA2|HLA-DQB1|HLA-DQB2|HLA-DRA|HLA-DRB1|HLA-DRB5|IL7R|ITPKB|LYN|CD46|MPL|PDPK1|PRLR|TGFB1|TNF|LST1|SPHK1|PGLYRP1|TOX|GLMN|TNFRSF13B|PRELID1|RIF1|CRTAM|METTL3|HAMP|ZNF335|CARD11|UBASH3B|CYGB|LRRK2|UNC13D
																																		GO:0070663	177|199|868|933|958|1378|1604|1739|2302|3123|4067|4179|4352|5618|7940|11146|23495|26585|56253|63925|84433	AGER|AIF1|CBLB|CD22|CD40|CR1|CD55|DLG1|FOXJ1|HLA-DRB1|LYN|CD46|MPL|PRLR|LST1|GLMN|TNFRSF13B|GREM1|CRTAM|ZNF335|CARD11
																																		GO:0070664	868|1378|1739|2302|3123|4067|7940|11146|23495|26585|56253	CBLB|CR1|DLG1|FOXJ1|HLA-DRB1|LYN|LST1|GLMN|TNFRSF13B|GREM1|CRTAM
																																		GO:0045785	177|199|1012|1378|1604|2199|2932|3117|3118|3119|3120|3122|3123|3127|3575|3707|3912|4067|4179|4680|5034|5881|7124|8613|27185|56477|79625|84433|201163|201294|342184	AGER|AIF1|CDH13|CR1|CD55|FBLN2|GSK3B|HLA-DQA1|HLA-DQA2|HLA-DQB1|HLA-DQB2|HLA-DRA|HLA-DRB1|HLA-DRB5|IL7R|ITPKB|LAMB1|LYN|CD46|CEACAM6|P4HB|RAC3|TNF|PLPP3|DISC1|CCL28|NDNF|CARD11|FLCN|UNC13D|FMN1
																																		GO:0051249	177|199|558|868|933|958|1378|1604|1739|2302|3117|3118|3119|3120|3122|3123|3127|3575|3707|4067|4179|4352|5618|7040|7940|8993|9760|11146|23495|27166|55183|56253|56339|63925|84433	AGER|AIF1|AXL|CBLB|CD22|CD40|CR1|CD55|DLG1|FOXJ1|HLA-DQA1|HLA-DQA2|HLA-DQB1|HLA-DQB2|HLA-DRA|HLA-DRB1|HLA-DRB5|IL7R|ITPKB|LYN|CD46|MPL|PRLR|TGFB1|LST1|PGLYRP1|TOX|GLMN|TNFRSF13B|PRELID1|RIF1|CRTAM|METTL3|ZNF335|CARD11
																																		GO:0050672	868|1378|1739|2302|3123|4067|7940|11146|23495|56253	CBLB|CR1|DLG1|FOXJ1|HLA-DRB1|LYN|LST1|GLMN|TNFRSF13B|CRTAM
																																		GO:0032945	868|1378|1739|2302|3123|4067|7940|11146|23495|56253	CBLB|CR1|DLG1|FOXJ1|HLA-DRB1|LYN|LST1|GLMN|TNFRSF13B|CRTAM
																																		GO:1903706	177|558|1378|2302|3122|3123|3303|3304|3575|3707|4067|4179|4352|6886|7040|7124|7130|8993|9760|27166|29909|56253|56339|84433|84959|169200	AGER|AXL|CR1|FOXJ1|HLA-DRA|HLA-DRB1|HSPA1A|HSPA1B|IL7R|ITPKB|LYN|CD46|MPL|TAL1|TGFB1|TNF|TNFAIP6|PGLYRP1|TOX|PRELID1|GPR171|CRTAM|METTL3|CARD11|UBASH3B|TMEM64
																																		GO:0050863	177|199|868|1378|1604|1739|2302|3117|3118|3119|3120|3122|3123|3127|3575|3707|4067|4179|9760|11146|27166|56253|56339|84433	AGER|AIF1|CBLB|CR1|CD55|DLG1|FOXJ1|HLA-DQA1|HLA-DQA2|HLA-DQB1|HLA-DQB2|HLA-DRA|HLA-DRB1|HLA-DRB5|IL7R|ITPKB|LYN|CD46|TOX|GLMN|PRELID1|CRTAM|METTL3|CARD11
																																		GO:1903037	177|199|868|1378|1604|1739|2302|3117|3118|3119|3120|3122|3123|3127|3575|3707|4067|4179|7124|10690|11146|56253|56477|84433	AGER|AIF1|CBLB|CR1|CD55|DLG1|FOXJ1|HLA-DQA1|HLA-DQA2|HLA-DQB1|HLA-DQB2|HLA-DRA|HLA-DRB1|HLA-DRB5|IL7R|ITPKB|LYN|CD46|TNF|FUT9|GLMN|CRTAM|CCL28|CARD11
																																		GO:1902105	177|558|1378|2302|3122|3123|3575|3707|4067|4179|7040|7124|7130|8993|9760|27166|56253|56339|84433|84959|169200	AGER|AXL|CR1|FOXJ1|HLA-DRA|HLA-DRB1|IL7R|ITPKB|LYN|CD46|TGFB1|TNF|TNFAIP6|PGLYRP1|TOX|PRELID1|CRTAM|METTL3|CARD11|UBASH3B|TMEM64
																																		GO:0002696	177|199|558|958|1378|1604|3117|3118|3119|3120|3122|3123|3127|3575|3707|4067|4179|4352|5618|7040|7124|9760|55183|57817|63925|84433|120892	AGER|AIF1|AXL|CD40|CR1|CD55|HLA-DQA1|HLA-DQA2|HLA-DQB1|HLA-DQB2|HLA-DRA|HLA-DRB1|HLA-DRB5|IL7R|ITPKB|LYN|CD46|MPL|PRLR|TGFB1|TNF|TOX|RIF1|HAMP|ZNF335|CARD11|LRRK2
																																		GO:0022408	868|999|1378|1739|2302|3123|4855|5598|7040|11146|53827|56253|56339|56477|84959	CBLB|CDH1|CR1|DLG1|FOXJ1|HLA-DRB1|NOTCH4|MAPK7|TGFB1|GLMN|FXYD5|CRTAM|METTL3|CCL28|UBASH3B
																																		GO:0051251	177|199|558|958|1378|1604|3117|3118|3119|3120|3122|3123|3127|3575|3707|4067|4179|4352|5618|7040|9760|55183|63925|84433	AGER|AIF1|AXL|CD40|CR1|CD55|HLA-DQA1|HLA-DQA2|HLA-DQB1|HLA-DQB2|HLA-DRA|HLA-DRB1|HLA-DRB5|IL7R|ITPKB|LYN|CD46|MPL|PRLR|TGFB1|TOX|RIF1|ZNF335|CARD11
																																		GO:0050867	177|199|558|958|1378|1604|3117|3118|3119|3120|3122|3123|3127|3575|3707|4067|4179|4352|5618|7040|7124|9760|55183|57817|63925|84433|120892	AGER|AIF1|AXL|CD40|CR1|CD55|HLA-DQA1|HLA-DQA2|HLA-DQB1|HLA-DQB2|HLA-DRA|HLA-DRB1|HLA-DRB5|IL7R|ITPKB|LYN|CD46|MPL|PRLR|TGFB1|TNF|TOX|RIF1|HAMP|ZNF335|CARD11|LRRK2
																																		GO:0042130	868|1378|1739|2302|3123|11146|56253	CBLB|CR1|DLG1|FOXJ1|HLA-DRB1|GLMN|CRTAM
																																		GO:0007566	2192|3020|3021|3691|4318|5618|8614|730249	FBLN1|H3-3A|H3-3B|ITGB4|MMP9|PRLR|STC2|ACOD1
																																		GO:0031509	3020|3021|55183	H3-3A|H3-3B|RIF1
																																		GO:0140719	3020|3021|55183	H3-3A|H3-3B|RIF1
																																		GO:0008610	1589|2194|3157|3628|3707|3930|3931|5027|5319|5563|5618|5833|6487|8395|8443|8613|8708|8877|9110|9374|10005|10351|10554|10690|23175|23659|51700|54928|54965|55258|64746|64801|64834|80235|80736|84532|92086|94101|130367	CYP21A2|FASN|HMGCS1|INPP1|ITPKB|LBR|LCAT|P2RX7|PLA2G1B|PRKAA2|PRLR|PCYT2|ST3GAL3|PIP5K1B|GNPAT|PLPP3|B3GALT1|SPHK1|MTMR4|PPT2|ACOT8|ABCA8|AGPAT1|FUT9|LPIN1|PLA2G15|CYB5R2|BPNT2|PIGX|THNSL2|ACBD3|ARV1|ELOVL1|PIGZ|SLC44A4|ACSS1|GGTLC1|ORMDL1|SGPP2
																																		GO:0006644	21|2822|3157|3628|3707|3931|5319|5833|7920|8395|8443|8613|8811|9110|10351|10554|23175|23659|26090|54928|54965|55512|55529|80235|80736|94101	ABCA3|GPLD1|HMGCS1|INPP1|ITPKB|LCAT|PLA2G1B|PCYT2|ABHD16A|PIP5K1B|GNPAT|PLPP3|GALR2|MTMR4|ABCA8|AGPAT1|LPIN1|PLA2G15|ABHD12|BPNT2|PIGX|SMPD3|PIP4P2|PIGZ|SLC44A4|ORMDL1
																																		GO:0006650	21|2822|3628|3707|3931|5319|5833|7920|8395|8443|8811|9110|10554|23175|23659|26090|54928|54965|55529|80235|80736	ABCA3|GPLD1|INPP1|ITPKB|LCAT|PLA2G1B|PCYT2|ABHD16A|PIP5K1B|GNPAT|GALR2|MTMR4|AGPAT1|LPIN1|PLA2G15|ABHD12|BPNT2|PIGX|PIP4P2|PIGZ|SLC44A4
																																		GO:0046486	21|2822|3628|3707|3931|5319|5833|7148|7920|8395|8443|8811|9110|10554|23175|23659|26090|54928|54965|55529|80235|80736	ABCA3|GPLD1|INPP1|ITPKB|LCAT|PLA2G1B|PCYT2|TNXB|ABHD16A|PIP5K1B|GNPAT|GALR2|MTMR4|AGPAT1|LPIN1|PLA2G15|ABHD12|BPNT2|PIGX|PIP4P2|PIGZ|SLC44A4
																																		GO:0008654	3157|3628|3707|3931|5833|8395|8443|9110|10351|10554|23175|54928|54965|80235|80736|94101	HMGCS1|INPP1|ITPKB|LCAT|PCYT2|PIP5K1B|GNPAT|MTMR4|ABCA8|AGPAT1|LPIN1|BPNT2|PIGX|PIGZ|SLC44A4|ORMDL1
																																		GO:1905114	1001|1453|1460|2554|2559|2561|2566|2870|2903|2932|5025|5027|5563|5881|7476|8613|27130|27185|54894|57447|57680|59352|64897|79412|80319|120892|147111|353174	CDH3|CSNK1D|CSNK2B|GABRA1|GABRA6|GABRB2|GABRG2|GRK6|GRIN2A|GSK3B|P2RX4|P2RX7|PRKAA2|RAC3|WNT7A|PLPP3|INVS|DISC1|RNF43|NDRG2|CHD8|LGR6|C12orf43|KREMEN2|CXXC4|LRRK2|NOTUM|ZACN
																																		GO:0016055	1001|1453|1460|2870|2932|5563|5881|7476|8613|27130|27185|54894|57447|57680|59352|64897|79412|80319|120892|147111	CDH3|CSNK1D|CSNK2B|GRK6|GSK3B|PRKAA2|RAC3|WNT7A|PLPP3|INVS|DISC1|RNF43|NDRG2|CHD8|LGR6|C12orf43|KREMEN2|CXXC4|LRRK2|NOTUM
																																		GO:0198738	1001|1453|1460|2870|2932|5563|5881|7476|8613|27130|27185|54894|57447|57680|59352|64897|79412|80319|120892|147111	CDH3|CSNK1D|CSNK2B|GRK6|GSK3B|PRKAA2|RAC3|WNT7A|PLPP3|INVS|DISC1|RNF43|NDRG2|CHD8|LGR6|C12orf43|KREMEN2|CXXC4|LRRK2|NOTUM
																																		hsa04310	1460|2932|4775|5568|5881|7476|9475|27130|54894|57680|59352|80319|147111	CSNK2B|GSK3B|NFATC3|PRKACG|RAC3|WNT7A|ROCK2|INVS|RNF43|CHD8|LGR6|CXXC4|NOTUM
																																		GO:0030111	527|1001|1453|1482|2932|7040|8613|26585|27130|27185|51473|54894|54903|57680|59352|64897|80319|120892|147111|147699|169200	ATP6V0C|CDH3|CSNK1D|NKX2-5|GSK3B|TGFB1|PLPP3|GREM1|INVS|DISC1|DCDC2|RNF43|MKS1|CHD8|LGR6|C12orf43|CXXC4|LRRK2|NOTUM|PPM1N|TMEM64
																																		GO:0006957	629|731|732|1378|1380	CFB|C8A|C8B|CR1|CR2
																																		GO:0002430	1378|1380|2822	CR1|CR2|GPLD1
																																		GO:0031056	1111|2672|7291|7936|9682|10664|10919|23558|29115|55183|63925|63946|64324|120892|140690|195814|201163	CHEK1|GFI1|TWIST1|NELFE|KDM4A|CTCF|EHMT2|WBP2|SAP30BP|RIF1|ZNF335|DMRTC2|NSD1|LRRK2|CTCFL|SDR16C5|FLCN
																																		GO:0031060	2672|7936|9682|10664|10919|55183|63925|63946|64324|140690	GFI1|NELFE|KDM4A|CTCF|EHMT2|RIF1|ZNF335|DMRTC2|NSD1|CTCFL
																																		GO:0043414	5080|6633|9836|10664|10919|11107|51547|54496|54790|56339|63925|63935|63946|64324|79872|96764|124512|131965|140690|150572|201164	PAX6|SNRPD2|LCMT2|CTCF|EHMT2|PRDM5|SIRT7|PRMT7|TET2|METTL3|ZNF335|PCIF1|DMRTC2|NSD1|CBLL1|TGS1|METTL23|METTL6|CTCFL|SMYD1|PLD6
																																		GO:0032259	5080|6633|9836|10664|10919|11107|51547|54496|54790|56339|63925|63935|63946|64324|64745|79872|84274|96764|124512|131965|140690|150572|201164	PAX6|SNRPD2|LCMT2|CTCF|EHMT2|PRDM5|SIRT7|PRMT7|TET2|METTL3|ZNF335|PCIF1|DMRTC2|NSD1|METTL17|CBLL1|COQ5|TGS1|METTL23|METTL6|CTCFL|SMYD1|PLD6
																																		GO:0016571	10919|11107|51547|54496|54790|63925|63946|64324|124512|140690|150572	EHMT2|PRDM5|SIRT7|PRMT7|TET2|ZNF335|DMRTC2|NSD1|METTL23|CTCFL|SMYD1
																																		GO:0006304	142|5080|10664|10919|54496|54790|56915|124512|140690|201164	PARP1|PAX6|CTCF|EHMT2|PRMT7|TET2|EXOSC5|METTL23|CTCFL|PLD6
																																		GO:0006305	5080|10664|10919|54496|124512|140690|201164	PAX6|CTCF|EHMT2|PRMT7|METTL23|CTCFL|PLD6
																																		GO:0006306	5080|10664|10919|54496|124512|140690|201164	PAX6|CTCF|EHMT2|PRMT7|METTL23|CTCFL|PLD6
																																		GO:0044728	5080|10664|10919|54496|54790|124512|140690|201164	PAX6|CTCF|EHMT2|PRMT7|TET2|METTL23|CTCFL|PLD6
																																		GO:0051569	2672|7936|10919|63925|140690	GFI1|NELFE|EHMT2|ZNF335|CTCFL
																																		GO:0009451	105|6633|9836|11062|23210|26610|54920|55651|56339|63935|64118|64172|79872|83480|84881|96764|131965	ADARB2|SNRPD2|LCMT2|DUS4L|JMJD6|ELP4|DUS2|NHP2|METTL3|PCIF1|DUS1L|OSGEPL1|CBLL1|PUS3|RPUSD4|TGS1|METTL6
																																		GO:0002943	11062|54920|64118	DUS4L|DUS2|DUS1L
																																		GO:0008033	1653|9836|10799|11062|26610|51367|54920|64118|64172|80746|83480|84881|131965|283989	DDX1|LCMT2|RPP40|DUS4L|ELP4|POP5|DUS2|DUS1L|OSGEPL1|TSEN2|PUS3|RPUSD4|METTL6|TSEN54
																																		GO:0006399	1653|7407|9836|10799|11062|11340|26610|51367|54920|64118|64172|80746|83480|84881|131965|283459|283989	DDX1|VARS1|LCMT2|RPP40|DUS4L|EXOSC8|ELP4|POP5|DUS2|DUS1L|OSGEPL1|TSEN2|PUS3|RPUSD4|METTL6|GATC|TSEN54
																																		GO:0006400	9836|11062|26610|54920|64118|64172|83480|84881|131965	LCMT2|DUS4L|ELP4|DUS2|DUS1L|OSGEPL1|PUS3|RPUSD4|METTL6
																																		GO:0034660	1653|4603|6223|7257|7407|9836|10799|10969|11062|11340|22916|26610|51367|51547|54920|55651|56339|56915|64118|64172|79871|80746|83480|84294|84881|84916|131965|201164|283459|283989	DDX1|MYBL1|RPS19|TSNAX|VARS1|LCMT2|RPP40|EBNA1BP2|DUS4L|EXOSC8|NCBP2|ELP4|POP5|SIRT7|DUS2|NHP2|METTL3|EXOSC5|DUS1L|OSGEPL1|RPAP2|TSEN2|PUS3|UTP23|RPUSD4|UTP4|METTL6|PLD6|GATC|TSEN54
																																		GO:0034470	1653|6223|7257|9836|10799|10969|11062|11340|22916|26610|51367|54920|55651|56339|56915|64118|64172|80746|83480|84294|84881|84916|131965|283989	DDX1|RPS19|TSNAX|LCMT2|RPP40|EBNA1BP2|DUS4L|EXOSC8|NCBP2|ELP4|POP5|DUS2|NHP2|METTL3|EXOSC5|DUS1L|OSGEPL1|TSEN2|PUS3|UTP23|RPUSD4|UTP4|METTL6|TSEN54
																																		GO:0085029	3038|3912|4239|7040|7148|22798|55512	HAS3|LAMB1|MFAP4|TGFB1|TNXB|LAMB4|SMPD3
																																		GO:0043062	2192|2199|3038|3249|3912|4239|4318|7040|7124|7148|8292|22798|26585|55512|56155|79625|81577|149371	FBLN1|FBLN2|HAS3|HPN|LAMB1|MFAP4|MMP9|TGFB1|TNF|TNXB|COLQ|LAMB4|GREM1|SMPD3|TEX14|NDNF|GFOD2|EXOC8
																																		hsa04080	183|1816|2554|2559|2561|2566|2642|2696|2837|2903|3355|5025|5027|5179|5540|5617|5618|8811|9934|23620|160065|165829|256933|399967|399968|100169851|100996758	AGT|DRD5|GABRA1|GABRA6|GABRB2|GABRG2|GCGR|GIPR|UTS2R|GRIN2A|HTR1F|P2RX4|P2RX7|PENK|NPY4R|PRL|PRLR|GALR2|P2RY14|NTSR2|PATE1|GPR156|NPB|PATE2|PATE4|PATE3|NPY4R2
																																		GO:0060079	2554|2559|2561|2566|2903|2932|5025|5027|120892|353174	GABRA1|GABRA6|GABRB2|GABRG2|GRIN2A|GSK3B|P2RX4|P2RX7|LRRK2|ZACN
																																		GO:0051932	2554|2559|2561|2566|5881	GABRA1|GABRA6|GABRB2|GABRG2|RAC3
																																		GO:0099565	2554|2559|2561|2566|2903|2932|5025|5027|120892|353174	GABRA1|GABRA6|GABRB2|GABRG2|GRIN2A|GSK3B|P2RX4|P2RX7|LRRK2|ZACN
																																		GO:1904862	2554|2561|2566|653464	GABRA1|GABRB2|GABRG2|SRGAP2C
																																		GO:0007214	2554|2559|2561|2566|165829	GABRA1|GABRA6|GABRB2|GABRG2|GPR156
																																		GO:0060078	2554|2559|2561|2566|2903|2932|5025|5027|120892|353174	GABRA1|GABRA6|GABRB2|GABRG2|GRIN2A|GSK3B|P2RX4|P2RX7|LRRK2|ZACN
																																		GO:0043279	199|1111|1816|2354|2821|5179|5536|6569|8683|9400|10919|221935	AIF1|CHEK1|DRD5|FOSB|GPI|PENK|PPP5C|SLC34A1|SRSF9|RECQL5|EHMT2|SDK1
																																		GO:0014072	199|2354|2821|5179|5536	AIF1|FOSB|GPI|PENK|PPP5C
																																		GO:0043278	199|2354|2821|5179|5536	AIF1|FOSB|GPI|PENK|PPP5C
																																		GO:0071312	199|1111|6569|9400|10919	AIF1|CHEK1|SLC34A1|RECQL5|EHMT2
																																		GO:0006401	1797|3303|3304|6036|6037|6039|6499|10921|11340|22916|23644|51594|56339|56915|57819|339345	DXO|HSPA1A|HSPA1B|RNASE2|RNASE3|RNASE6|SKIC2|RNPS1|EXOSC8|NCBP2|EDC4|NBAS|METTL3|EXOSC5|LSM2|NANOS2
																																		GO:0006402	1797|3303|3304|6499|10921|11340|22916|23644|51594|56339|56915|57819|339345	DXO|HSPA1A|HSPA1B|SKIC2|RNPS1|EXOSC8|NCBP2|EDC4|NBAS|METTL3|EXOSC5|LSM2|NANOS2
																																		hsa03018	5214|6499|11340|23644|27258|56915|57819|132430|387712	PFKP|SKIC2|EXOSC8|EDC4|LSM3|EXOSC5|LSM2|PABPC4L|ENO4
																																		GO:0071028	1797|11340|56915	DXO|EXOSC8|EXOSC5
																																		GO:0034427	6499|11340|56915	SKIC2|EXOSC8|EXOSC5
																																		GO:0034655	955|1797|3303|3304|6036|6037|6039|6499|10921|11340|22916|23644|51594|56339|56915|57819|161823|339345	ENTPD6|DXO|HSPA1A|HSPA1B|RNASE2|RNASE3|RNASE6|SKIC2|RNPS1|EXOSC8|NCBP2|EDC4|NBAS|METTL3|EXOSC5|LSM2|ADAL|NANOS2
																																		GO:1903320	868|991|2873|3303|3304|5414|6224|8533|8877|9111|9759|10054|11065|11146|23376|51547|80758|83932|120892|150678|201254	CBLB|CDC20|GPS1|HSPA1A|HSPA1B|SEPTIN4|RPS20|COPS3|SPHK1|NMI|HDAC4|UBA2|UBE2C|GLMN|UFL1|SIRT7|PRR7|SPRTN|LRRK2|COPS9|CENPX
																																		GO:0031396	868|991|3303|3304|5414|6224|8877|9111|11065|11146|23376|51547|80758|83932|120892|201254	CBLB|CDC20|HSPA1A|HSPA1B|SEPTIN4|RPS20|SPHK1|NMI|UBE2C|GLMN|UFL1|SIRT7|PRR7|SPRTN|LRRK2|CENPX
																																		GO:1903321	991|3303|3304|6224|11146|23376|51547|80758|150678	CDC20|HSPA1A|HSPA1B|RPS20|GLMN|UFL1|SIRT7|PRR7|COPS9
																																		GO:1903322	868|991|5414|8877|9111|9759|10054|11065|83932|120892|201254	CBLB|CDC20|SEPTIN4|SPHK1|NMI|HDAC4|UBA2|UBE2C|SPRTN|LRRK2|CENPX
																																		GO:0031397	991|3303|3304|6224|11146|23376|51547|80758	CDC20|HSPA1A|HSPA1B|RPS20|GLMN|UFL1|SIRT7|PRR7
																																		GO:0070085	1203|3703|6487|7991|8704|8708|9761|10466|10610|10690|11285|22796|29880|51006|54790|55808|80235|85365|117248|374907	CLN5|STT3A|ST3GAL3|TUSC3|B4GALT2|B3GALT1|MLEC|COG5|ST6GALNAC2|FUT9|B4GALT7|COG2|ALG5|SLC35C2|TET2|ST6GALNAC1|PIGZ|ALG2|GALNT15|B3GNT8
																																		hsa00513	3703|6487|7991|8704|85365|284004	STT3A|ST3GAL3|TUSC3|B4GALT2|ALG2|HEXD
																																		GO:0005975	1468|2584|2821|2932|3038|3607|3628|4758|5214|5239|5260|5834|6487|7124|8704|8708|9761|10690|11285|26330|51005|51181|54928|55808|140838|284004|374907|387712	SLC25A10|GALK1|GPI|GSK3B|HAS3|FOXK2|INPP1|NEU1|PFKP|PGM5|PHKG1|PYGB|ST3GAL3|TNF|B4GALT2|B3GALT1|MLEC|FUT9|B4GALT7|GAPDHS|AMDHD2|DCXR|BPNT2|ST6GALNAC1|NANP|HEXD|B3GNT8|ENO4
																																		GO:0009100	2817|3703|6048|6487|6569|7991|8704|8708|9761|10610|10690|11285|23071|29880|51006|54790|54928|55808|79625|85365|117248|374907	GPC1|STT3A|RNF5|ST3GAL3|SLC34A1|TUSC3|B4GALT2|B3GALT1|MLEC|ST6GALNAC2|FUT9|B4GALT7|ERP44|ALG5|SLC35C2|TET2|BPNT2|ST6GALNAC1|NDNF|ALG2|GALNT15|B3GNT8
																																		GO:0006486	3703|6487|7991|8704|8708|9761|10610|10690|11285|29880|51006|54790|55808|85365|117248|374907	STT3A|ST3GAL3|TUSC3|B4GALT2|B3GALT1|MLEC|ST6GALNAC2|FUT9|B4GALT7|ALG5|SLC35C2|TET2|ST6GALNAC1|ALG2|GALNT15|B3GNT8
																																		GO:0043413	3703|6487|7991|8704|8708|9761|10610|10690|11285|29880|51006|54790|55808|85365|117248|374907	STT3A|ST3GAL3|TUSC3|B4GALT2|B3GALT1|MLEC|ST6GALNAC2|FUT9|B4GALT7|ALG5|SLC35C2|TET2|ST6GALNAC1|ALG2|GALNT15|B3GNT8
																																		GO:1901137	527|1738|3038|3703|4705|4710|5635|6487|7040|7991|8704|8708|9374|9761|9836|10610|10690|11285|29880|51005|51006|51181|54790|54965|55808|64834|80235|84532|85365|117248|140838|161823|374907	ATP6V0C|DLD|HAS3|STT3A|NDUFA10|NDUFB4|PRPSAP1|ST3GAL3|TGFB1|TUSC3|B4GALT2|B3GALT1|PPT2|MLEC|LCMT2|ST6GALNAC2|FUT9|B4GALT7|ALG5|AMDHD2|SLC35C2|DCXR|TET2|PIGX|ST6GALNAC1|ELOVL1|PIGZ|ACSS1|ALG2|GALNT15|NANP|ADAL|B3GNT8
																																		GO:0042063	177|1272|2817|3691|3845|3912|4067|4099|4664|5080|5179|7124|8613|11023|27185|56339|118738|163175|375387|653464	AGER|CNTN1|GPC1|ITGB4|KRAS|LAMB1|LYN|MAG|NAB1|PAX6|PENK|TNF|PLPP3|VAX1|DISC1|METTL3|ZNF488|LGI4|NRROS|SRGAP2C
																																		GO:0010001	177|1272|2817|3691|3845|4067|4099|4664|5080|7124|8613|11023|56339|118738|163175|375387	AGER|CNTN1|GPC1|ITGB4|KRAS|LYN|MAG|NAB1|PAX6|TNF|PLPP3|VAX1|METTL3|ZNF488|LGI4|NRROS
																																		GO:0032288	1272|2817|3691|4099|8443	CNTN1|GPC1|ITGB4|MAG|GNPAT
																																		GO:0021782	177|1272|3691|3845|4067|4099|7124|118738|163175|375387	AGER|CNTN1|ITGB4|KRAS|LYN|MAG|TNF|ZNF488|LGI4|NRROS
																																		GO:0006259	142|1111|1653|2067|4439|5080|5378|5536|5885|5889|7141|7508|8877|9400|9837|9960|10189|10664|10919|11198|23376|29089|51547|54496|54790|54921|55183|55512|55651|56915|65057|79677|80124|83932|124512|140690|157777|163859|201164|201254|286826|348654|388649|400629|729475|100134934	PARP1|CHEK1|DDX1|ERCC1|MSH5|PAX6|PMS1|PPP5C|RAD21|RAD51C|TNP1|XPC|SPHK1|RECQL5|GINS1|USP3|ALYREF|CTCF|EHMT2|SUPT16H|UFL1|UBE2T|SIRT7|PRMT7|TET2|CHTF8|RIF1|SMPD3|NHP2|EXOSC5|ACD|SMC6|VCPIP1|SPRTN|METTL23|CTCFL|MCMDC2|SDE2|PLD6|CENPX|LIN9|GEN1|C1orf146|TEX19|RAD51AP2|TEN1
																																		GO:0051276	142|991|1653|2067|3020|3021|4439|5885|5889|7917|9400|9837|10919|25978|27127|51547|54921|55183|55651|56155|57680|65057|79677|80152|157777|201254|388649|100134934	PARP1|CDC20|DDX1|ERCC1|H3-3A|H3-3B|MSH5|RAD21|RAD51C|BAG6|RECQL5|GINS1|EHMT2|CHMP2B|SMC1B|SIRT7|CHTF8|RIF1|NHP2|TEX14|CHD8|ACD|SMC6|CENPT|MCMDC2|CENPX|C1orf146|TEN1
																																		GO:0006974	142|900|1018|1111|1653|2067|2885|4067|4439|5378|5536|5885|5889|7124|7141|7508|7917|9400|9960|11198|23376|23409|29089|51065|51499|51547|55183|56339|65057|79677|80124|83932|84303|157777|163859|201254|348654|389493|729475	PARP1|CCNG1|CDK3|CHEK1|DDX1|ERCC1|GRB2|LYN|MSH5|PMS1|PPP5C|RAD21|RAD51C|TNF|TNP1|XPC|BAG6|RECQL5|USP3|SUPT16H|UFL1|SIRT4|UBE2T|RPS27L|TRIAP1|SIRT7|RIF1|METTL3|ACD|SMC6|VCPIP1|SPRTN|CHCHD6|MCMDC2|SDE2|CENPX|GEN1|NUPR2|RAD51AP2
																																		GO:0048535	3575|4049|4050|7040|9760	IL7R|LTA|LTB|TGFB1|TOX
																																		GO:0032787	35|51|224|686|1738|2052|2194|2584|2821|3607|5214|5319|5468|5563|7148|7915|8443|10005|23175|23659|26061|26090|26330|29785|51181|55258|64801|64834|64902|81888|84532|114757|387712	ACADS|ACOX1|ALDH3A2|BTD|DLD|EPHX1|FASN|GALK1|GPI|FOXK2|PFKP|PLA2G1B|PPARG|PRKAA2|TNXB|ALDH5A1|GNPAT|ACOT8|LPIN1|PLA2G15|HACL1|ABHD12|GAPDHS|CYP2S1|DCXR|THNSL2|ARV1|ELOVL1|AGXT2|HYI|ACSS1|CYGB|ENO4
																																		GO:0044282	35|51|593|1738|2584|3607|3628|5214|7915|10005|10690|11112|23175|23564|23659|26061|26275|51005|51181|54928|55258|64174|64902|161823	ACADS|ACOX1|BCKDHA|DLD|GALK1|FOXK2|INPP1|PFKP|ALDH5A1|ACOT8|FUT9|HIBADH|LPIN1|DDAH2|PLA2G15|HACL1|HIBCH|AMDHD2|DCXR|BPNT2|THNSL2|DPEP2|AGXT2|ADAL
																																		GO:0016054	35|51|593|1738|7915|10005|11112|23175|23564|23659|26061|26275|51005|51181|55258|64174|64902	ACADS|ACOX1|BCKDHA|DLD|ALDH5A1|ACOT8|HIBADH|LPIN1|DDAH2|PLA2G15|HACL1|HIBCH|AMDHD2|DCXR|THNSL2|DPEP2|AGXT2
																																		GO:0046395	35|51|593|1738|7915|10005|11112|23175|23564|23659|26061|26275|51005|51181|64174|64902	ACADS|ACOX1|BCKDHA|DLD|ALDH5A1|ACOT8|HIBADH|LPIN1|DDAH2|PLA2G15|HACL1|HIBCH|AMDHD2|DCXR|DPEP2|AGXT2
																																		GO:0006631	35|51|224|2052|2194|5319|5468|5563|7148|8443|10005|23175|23659|26061|26090|29785|55258|64834|84532|114757	ACADS|ACOX1|ALDH3A2|EPHX1|FASN|PLA2G1B|PPARG|PRKAA2|TNXB|GNPAT|ACOT8|LPIN1|PLA2G15|HACL1|ABHD12|CYP2S1|THNSL2|ELOVL1|ACSS1|CYGB
																																		GO:0001558	183|999|1627|2045|2658|2932|3020|3021|3249|3303|3304|4099|7040|8877|9538|9706|9856|10507|23678|26585|27185|57698|57817|80736|114804|116224|127833|201163|100533105	AGT|CDH1|DBN1|EPHA7|GDF2|GSK3B|H3-3A|H3-3B|HPN|HSPA1A|HSPA1B|MAG|TGFB1|SPHK1|EI24|ULK2|KIAA0319|SEMA4D|SGK3|GREM1|DISC1|SHTN1|HAMP|SLC44A4|RNF157|PABIR1|SYT2|FLCN|C8orf44-SGK3
																																		GO:0045596	999|1048|1378|1482|2045|2192|2301|2302|2660|2662|2932|3249|3707|3845|4067|4099|4241|4318|4775|4855|5080|5468|7040|7124|7130|7291|7476|8993|9682|9706|9759|9856|9921|10507|11023|26585|29909|81848|83881|84959|169200|201163	CDH1|CEACAM5|CR1|NKX2-5|EPHA7|FBLN1|FOXE3|FOXJ1|MSTN|GDF10|GSK3B|HPN|ITPKB|KRAS|LYN|MAG|MELTF|MMP9|NFATC3|NOTCH4|PAX6|PPARG|TGFB1|TNF|TNFAIP6|TWIST1|WNT7A|PGLYRP1|KDM4A|ULK2|HDAC4|KIAA0319|RNF10|SEMA4D|VAX1|GREM1|GPR171|SPRY4|MIXL1|UBASH3B|TMEM64|FLCN
																																		GO:0010721	999|2045|2192|2932|4099|4241|5080|7124|7476|9682|9706|9856|9921|10507|11023|81848	CDH1|EPHA7|FBLN1|GSK3B|MAG|MELTF|PAX6|TNF|WNT7A|KDM4A|ULK2|KIAA0319|RNF10|SEMA4D|VAX1|SPRY4
																																		GO:0050770	999|1627|2045|2932|4099|5062|5361|5362|7476|9706|9856|10507|27185|57698	CDH1|DBN1|EPHA7|GSK3B|MAG|PAK2|PLXNA1|PLXNA2|WNT7A|ULK2|KIAA0319|SEMA4D|DISC1|SHTN1
																																		GO:0040008	183|999|1482|1627|2045|2658|2660|2932|3020|3021|3249|3303|3304|4099|5617|6414|7040|8292|8614|8877|9538|9706|9856|10507|23678|26585|27185|57698|57817|80736|114804|116224|127833|201163|100533105	AGT|CDH1|NKX2-5|DBN1|EPHA7|GDF2|MSTN|GSK3B|H3-3A|H3-3B|HPN|HSPA1A|HSPA1B|MAG|PRL|SELENOP|TGFB1|COLQ|STC2|SPHK1|EI24|ULK2|KIAA0319|SEMA4D|SGK3|GREM1|DISC1|SHTN1|HAMP|SLC44A4|RNF157|PABIR1|SYT2|FLCN|C8orf44-SGK3
																																		GO:0061387	999|1627|2045|2932|4099|9706|9856|10507|27185|57698	CDH1|DBN1|EPHA7|GSK3B|MAG|ULK2|KIAA0319|SEMA4D|DISC1|SHTN1
																																		GO:0008361	999|1627|2045|2932|3575|4099|5027|6560|9706|9856|10507|27185|57468|57698	CDH1|DBN1|EPHA7|GSK3B|IL7R|MAG|P2RX7|SLC12A4|ULK2|KIAA0319|SEMA4D|DISC1|SLC12A5|SHTN1
																																		GO:0050768	999|2045|4099|5080|7124|7476|9682|9706|9856|9921|10507|11023	CDH1|EPHA7|MAG|PAX6|TNF|WNT7A|KDM4A|ULK2|KIAA0319|RNF10|SEMA4D|VAX1
																																		GO:0030307	1627|3020|3021|3249|8877|10507|27185|57698|57817|80736|114804|116224|127833	DBN1|H3-3A|H3-3B|HPN|SPHK1|SEMA4D|DISC1|SHTN1|HAMP|SLC44A4|RNF157|PABIR1|SYT2
																																		GO:0030308	183|999|2045|2658|3303|3304|4099|7040|9538|9706|9856|10507|26585|201163	AGT|CDH1|EPHA7|GDF2|HSPA1A|HSPA1B|MAG|TGFB1|EI24|ULK2|KIAA0319|SEMA4D|GREM1|FLCN
																																		GO:0051961	999|2045|4099|5080|7124|7476|9682|9706|9856|9921|10507|11023	CDH1|EPHA7|MAG|PAX6|TNF|WNT7A|KDM4A|ULK2|KIAA0319|RNF10|SEMA4D|VAX1
																																		GO:0051129	142|899|991|999|1111|1471|2045|2067|2672|2932|3020|3021|3183|3303|3304|4099|4591|5062|5468|5885|7040|7124|9475|9638|9706|9856|10507|10919|24139|27166|51499|55937|56155|56937|65057|120892|146057|146206|201163|339345|653464|100134934	PARP1|CCNF|CDC20|CDH1|CHEK1|CST3|EPHA7|ERCC1|GFI1|GSK3B|H3-3A|H3-3B|HNRNPC|HSPA1A|HSPA1B|MAG|TRIM37|PAK2|PPARG|RAD21|TGFB1|TNF|ROCK2|FEZ1|ULK2|KIAA0319|SEMA4D|EHMT2|EML2|PRELID1|TRIAP1|APOM|TEX14|PMEPA1|ACD|LRRK2|TTBK2|CARMIL2|FLCN|NANOS2|SRGAP2C|TEN1
																																		GO:0010639	142|899|991|1111|2067|3020|3021|3183|3303|4591|5062|5468|5885|9638|10919|24139|27166|51499|56155|65057|120892|146057|201163|339345|100134934	PARP1|CCNF|CDC20|CHEK1|ERCC1|H3-3A|H3-3B|HNRNPC|HSPA1A|TRIM37|PAK2|PPARG|RAD21|FEZ1|EHMT2|EML2|PRELID1|TRIAP1|TEX14|ACD|LRRK2|TTBK2|FLCN|NANOS2|TEN1
																																		GO:2001251	142|991|2067|3020|3021|3183|5885|56155|65057|100134934	PARP1|CDC20|ERCC1|H3-3A|H3-3B|HNRNPC|RAD21|TEX14|ACD|TEN1
																																		GO:0033044	142|908|991|2067|3020|3021|3183|4342|5885|6886|10664|11065|51529|56155|65057|79677|348654|100134934	PARP1|CCT6A|CDC20|ERCC1|H3-3A|H3-3B|HNRNPC|MOS|RAD21|TAL1|CTCF|UBE2C|ANAPC11|TEX14|ACD|SMC6|GEN1|TEN1
																																		GO:2000278	908|1111|2264|2658|3183|7124|9837|26585|54921|65057|100134934	CCT6A|CHEK1|FGFR4|GDF2|HNRNPC|TNF|GINS1|GREM1|CHTF8|ACD|TEN1
																																		GO:0051053	142|1111|2067|2658|3183|7291|9400|55183|65057|146059|201163|100134934	PARP1|CHEK1|ERCC1|GDF2|HNRNPC|TWIST1|RECQL5|RIF1|ACD|CDAN1|FLCN|TEN1
																																		GO:0032205	142|2067|3183|65057|100134934	PARP1|ERCC1|HNRNPC|ACD|TEN1
																																		GO:2000279	1111|2658|3183|65057|100134934	CHEK1|GDF2|HNRNPC|ACD|TEN1
																																		GO:0010043	15|142|5025|5027|26149|57817|169026|353174	AANAT|PARP1|P2RX4|P2RX7|ZNF658|HAMP|SLC30A8|ZACN
																																		GO:0010524	5025|5027|5319	P2RX4|P2RX7|PLA2G1B
																																		GO:0010286	3281|3303|3304	HSBP1|HSPA1A|HSPA1B
																																		GO:0070370	3281|3303|3304	HSBP1|HSPA1A|HSPA1B
																																		GO:1901099	3303|3304|5598|7124|23678|100533105	HSPA1A|HSPA1B|MAPK7|TNF|SGK3|C8orf44-SGK3
																																		GO:2001240	3303|3304|5598|7124|23678|100533105	HSPA1A|HSPA1B|MAPK7|TNF|SGK3|C8orf44-SGK3
																																		GO:2001239	3303|3304|5598|7124|23678|100533105	HSPA1A|HSPA1B|MAPK7|TNF|SGK3|C8orf44-SGK3
																																		GO:0010968	3303|3304|24139	HSPA1A|HSPA1B|EML2
																																		GO:0015888	60386|80736|148641	SLC25A19|SLC44A4|SLC35F3
																																		hsa04662	933|973|1380|2885|2932|3845|4067|4775|5881|84433	CD22|CD79A|CR2|GRB2|GSK3B|KRAS|LYN|NFATC3|RAC3|CARD11
																																		hsa04660	868|1739|2885|2932|3845|4775|5062|5170|7124|84433	CBLB|DLG1|GRB2|GSK3B|KRAS|NFATC3|PAK2|PDPK1|TNF|CARD11
																																		hsa04360	2045|2932|3845|4775|4917|5062|5170|5361|5362|5881|9475|10507|50855|55740	EPHA7|GSK3B|KRAS|NFATC3|NTN3|PAK2|PDPK1|PLXNA1|PLXNA2|RAC3|ROCK2|SEMA4D|PARD6A|ENAH
																																		hsa05417	177|958|2932|3303|3304|3305|3845|4067|4318|4775|5170|5468|7124|9138|9475	AGER|CD40|GSK3B|HSPA1A|HSPA1B|HSPA1L|KRAS|LYN|MMP9|NFATC3|PDPK1|PPARG|TNF|ARHGEF1|ROCK2
																																		GO:0051098	142|177|868|1203|1460|2932|4318|5080|5468|5792|5986|7040|7291|8189|9759|27185|50937|54496|56155|64324|65057|84959|120892|121665|146057|146198	PARP1|AGER|CBLB|CLN5|CSNK2B|GSK3B|MMP9|PAX6|PPARG|PTPRF|RFNG|TGFB1|TWIST1|SYMPK|HDAC4|DISC1|CDON|PRMT7|TEX14|NSD1|ACD|UBASH3B|LRRK2|SPPL3|TTBK2|ZFP90
																																		GO:0043393	868|2932|4318|5792|5986|8189|9759|27185|50937|54496|56155|84959|120892|121665|146057	CBLB|GSK3B|MMP9|PTPRF|RFNG|SYMPK|HDAC4|DISC1|CDON|PRMT7|TEX14|UBASH3B|LRRK2|SPPL3|TTBK2
																																		GO:0045668	2662|5468|7124|7130|7291|10507|26585|169200	GDF10|PPARG|TNF|TNFAIP6|TWIST1|SEMA4D|GREM1|TMEM64
																																		GO:0060394	5468|26585|56937	PPARG|GREM1|PMEPA1
																																		GO:0010936	558|7040|7291|8288	AXL|TGFB1|TWIST1|EPX
																																		GO:0002701	558|933|1378|7040|7124|7291|8288	AXL|CD22|CR1|TGFB1|TNF|TWIST1|EPX
																																		GO:0043491	558|958|1739|7040|7124|55512|201163	AXL|CD40|DLG1|TGFB1|TNF|SMPD3|FLCN
																																		GO:0002700	558|933|958|1378|1604|1653|2821|2865|2867|5027|7040|7124|7291|8288|55183	AXL|CD22|CD40|CR1|CD55|DDX1|GPI|FFAR3|FFAR2|P2RX7|TGFB1|TNF|TWIST1|EPX|RIF1
																																		GO:0002719	558|7040|7124|7291|8288	AXL|TGFB1|TNF|TWIST1|EPX
																																		GO:0002718	558|1604|1653|2865|2867|5027|7040|7124|7291|8288	AXL|CD55|DDX1|FFAR3|FFAR2|P2RX7|TGFB1|TNF|TWIST1|EPX
																																		GO:0010935	558|5027|7040|7291|8288	AXL|P2RX7|TGFB1|TWIST1|EPX
																																		GO:1903530	183|2696|2822|2864|2865|2867|2932|3123|3993|4067|5025|5027|5170|5319|5414|5468|6447|7040|7124|7447|7476|9146|23409|50855|51762|55512|55784|79651|83849|84932|120892|127833|143425|169026|201294	AGT|GIPR|GPLD1|FFAR1|FFAR3|FFAR2|GSK3B|HLA-DRB1|LLGL2|LYN|P2RX4|P2RX7|PDPK1|PLA2G1B|SEPTIN4|PPARG|SCG5|TGFB1|TNF|VSNL1|WNT7A|HGS|SIRT4|PARD6A|RAB8B|SMPD3|MCTP2|RHBDF2|SYT15|RAB2B|LRRK2|SYT2|SYT9|SLC30A8|UNC13D
																																		GO:0051046	183|2696|2822|2864|2865|2867|2932|3123|3993|4067|5025|5027|5170|5319|5414|5468|5617|6447|7040|7124|7447|7476|9146|23409|50855|51762|55512|55784|79651|83849|84932|120892|127833|143425|169026|201294	AGT|GIPR|GPLD1|FFAR1|FFAR3|FFAR2|GSK3B|HLA-DRB1|LLGL2|LYN|P2RX4|P2RX7|PDPK1|PLA2G1B|SEPTIN4|PPARG|PRL|SCG5|TGFB1|TNF|VSNL1|WNT7A|HGS|SIRT4|PARD6A|RAB8B|SMPD3|MCTP2|RHBDF2|SYT15|RAB2B|LRRK2|SYT2|SYT9|SLC30A8|UNC13D
																																		GO:1903532	183|2696|2822|2864|3123|5025|5027|5319|5468|7040|7447|9146|50855|51762|55512|84932|143425|169026|201294	AGT|GIPR|GPLD1|FFAR1|HLA-DRB1|P2RX4|P2RX7|PLA2G1B|PPARG|TGFB1|VSNL1|HGS|PARD6A|RAB8B|SMPD3|RAB2B|SYT9|SLC30A8|UNC13D
																																		GO:0051047	183|2696|2822|2864|3123|5025|5027|5319|5468|5617|7040|7447|9146|50855|51762|55512|84932|143425|169026|201294	AGT|GIPR|GPLD1|FFAR1|HLA-DRB1|P2RX4|P2RX7|PLA2G1B|PPARG|PRL|TGFB1|VSNL1|HGS|PARD6A|RAB8B|SMPD3|RAB2B|SYT9|SLC30A8|UNC13D
																																		GO:0050714	2696|2822|2864|3123|5027|5319|5468|7040|7447|50855|169026	GIPR|GPLD1|FFAR1|HLA-DRB1|P2RX7|PLA2G1B|PPARG|TGFB1|VSNL1|PARD6A|SLC30A8
																																		GO:0017157	2932|4067|5170|5414|7447|7476|9146|51762|55512|83849|84932|120892|127833|143425|201294	GSK3B|LYN|PDPK1|SEPTIN4|VSNL1|WNT7A|HGS|RAB8B|SMPD3|SYT15|RAB2B|LRRK2|SYT2|SYT9|UNC13D
																																		GO:0055067	183|478|495|527|533|1203|1811|4097|5172|6332|6560|7380|57468|120892	AGT|ATP1A3|ATP4A|ATP6V0C|ATP6V0B|CLN5|SLC26A3|MAFG|SLC26A4|SCN7A|SLC12A4|UPK3A|SLC12A5|LRRK2
																																		GO:0019725	177|183|478|495|527|533|958|1203|1738|1760|1811|1816|2658|2660|3171|3607|4097|5027|5563|6332|6560|6569|8031|8614|9256|11065|23071|25978|27185|54583|57468|57817|94101|114112|120892|137868|169026|169200	AGER|AGT|ATP1A3|ATP4A|ATP6V0C|ATP6V0B|CD40|CLN5|DLD|DMPK|SLC26A3|DRD5|GDF2|MSTN|FOXA3|FOXK2|MAFG|P2RX7|PRKAA2|SCN7A|SLC12A4|SLC34A1|NCOA4|STC2|TSPOAP1|UBE2C|ERP44|CHMP2B|DISC1|EGLN1|SLC12A5|HAMP|ORMDL1|TXNRD3|LRRK2|SGCZ|SLC30A8|TMEM64
																																		GO:0098771	183|478|495|527|533|771|958|1203|1760|1811|1816|2038|2264|2658|4097|4241|5172|6332|6560|6569|7380|8031|8614|9256|27185|54583|54757|57468|57817|120892|169026|169200	AGT|ATP1A3|ATP4A|ATP6V0C|ATP6V0B|CA12|CD40|CLN5|DMPK|SLC26A3|DRD5|EPB42|FGFR4|GDF2|MAFG|MELTF|SLC26A4|SCN7A|SLC12A4|SLC34A1|UPK3A|NCOA4|STC2|TSPOAP1|DISC1|EGLN1|FAM20A|SLC12A5|HAMP|LRRK2|SLC30A8|TMEM64
																																		GO:0050801	183|478|495|527|533|771|958|1203|1760|1811|1816|2038|2264|2658|4097|4241|5172|6332|6560|6569|7380|8031|8614|9256|27185|54583|54757|57468|57817|120892|169026|169200	AGT|ATP1A3|ATP4A|ATP6V0C|ATP6V0B|CA12|CD40|CLN5|DMPK|SLC26A3|DRD5|EPB42|FGFR4|GDF2|MAFG|MELTF|SLC26A4|SCN7A|SLC12A4|SLC34A1|UPK3A|NCOA4|STC2|TSPOAP1|DISC1|EGLN1|FAM20A|SLC12A5|HAMP|LRRK2|SLC30A8|TMEM64
																																		GO:0055080	183|478|495|527|533|958|1203|1760|1811|1816|2038|2658|4097|4241|5172|6332|6560|7380|8031|8614|9256|27185|54583|54757|57468|57817|120892|169026|169200	AGT|ATP1A3|ATP4A|ATP6V0C|ATP6V0B|CD40|CLN5|DMPK|SLC26A3|DRD5|EPB42|GDF2|MAFG|MELTF|SLC26A4|SCN7A|SLC12A4|UPK3A|NCOA4|STC2|TSPOAP1|DISC1|EGLN1|FAM20A|SLC12A5|HAMP|LRRK2|SLC30A8|TMEM64
																																		GO:0030004	183|478|495|527|533|1203|1811|4097|57468|120892	AGT|ATP1A3|ATP4A|ATP6V0C|ATP6V0B|CLN5|SLC26A3|MAFG|SLC12A5|LRRK2
																																		GO:0055075	478|495|6560|7380|57468	ATP1A3|ATP4A|SLC12A4|UPK3A|SLC12A5
																																		GO:0055078	183|478|495|6332|7380	AGT|ATP1A3|ATP4A|SCN7A|UPK3A
																																		GO:0006643	2822|4758|5027|6487|8613|8708|8877|10351|10690|23659|54965|55512|64801|64834|80235|94101|130367	GPLD1|NEU1|P2RX7|ST3GAL3|PLPP3|B3GALT1|SPHK1|ABCA8|FUT9|PLA2G15|PIGX|SMPD3|ARV1|ELOVL1|PIGZ|ORMDL1|SGPP2
																																		GO:0006665	4758|5027|6487|8613|8708|8877|10351|10690|23659|55512|64801|64834|94101|130367	NEU1|P2RX7|ST3GAL3|PLPP3|B3GALT1|SPHK1|ABCA8|FUT9|PLA2G15|SMPD3|ARV1|ELOVL1|ORMDL1|SGPP2
																																		GO:0030148	5027|6487|8613|8708|8877|10351|10690|64834|94101|130367	P2RX7|ST3GAL3|PLPP3|B3GALT1|SPHK1|ABCA8|FUT9|ELOVL1|ORMDL1|SGPP2
																																		GO:0046467	5027|6487|8613|8708|8877|10351|10690|54965|64834|80235|94101|130367	P2RX7|ST3GAL3|PLPP3|B3GALT1|SPHK1|ABCA8|FUT9|PIGX|ELOVL1|PIGZ|ORMDL1|SGPP2
																																		GO:0006672	4758|5027|6487|8613|8708|23659|55512|64834|94101	NEU1|P2RX7|ST3GAL3|PLPP3|B3GALT1|PLA2G15|SMPD3|ELOVL1|ORMDL1
																																		GO:0050830	3575|4049|5027|5319|6035|6037|6039|7124|8993|84659|122665|440163	IL7R|LTA|P2RX7|PLA2G1B|RNASE1|RNASE3|RNASE6|TNF|PGLYRP1|RNASE7|RNASE8|RNASE13
																																		GO:0001503	2194|2658|2662|2822|3020|3021|3183|4318|4664|5179|6569|7040|7291|9260|10189|10507|23376|51547|54928|55512|55973	FASN|GDF2|GDF10|GPLD1|H3-3A|H3-3B|HNRNPC|MMP9|NAB1|PENK|SLC34A1|TGFB1|TWIST1|PDLIM7|ALYREF|SEMA4D|UFL1|SIRT7|BPNT2|SMPD3|BCAP29
																																		GO:0001649	2194|2658|2662|3020|3021|3183|5179|7291|10189|23376|51547|55973	FASN|GDF2|GDF10|H3-3A|H3-3B|HNRNPC|PENK|TWIST1|ALYREF|UFL1|SIRT7|BCAP29
																																		hsa04910	868|2194|2885|2932|3845|5170|5260|5563|5568|5792|5834|23265|53358	CBLB|FASN|GRB2|GSK3B|KRAS|PDPK1|PHKG1|PRKAA2|PRKACG|PTPRF|PYGB|EXOC7|SHC3
																																		GO:0009636	999|2052|2168|3747|4025|4067|4353|5179|6335|7124|8288|8683|10919|55244|55937|114112|114757|146802	CDH1|EPHX1|FABP1|KCNC2|LPO|LYN|MPO|PENK|SCN9A|TNF|EPX|SRSF9|EHMT2|SLC47A1|APOM|TXNRD3|CYGB|SLC47A2
																																		GO:0034644	142|1111|2067|4239|4318|7508|51499|56339|150678|163859	PARP1|CHEK1|ERCC1|MFAP4|MMP9|XPC|TRIAP1|METTL3|COPS9|SDE2
																																		GO:0071482	142|1111|2067|4239|4318|7508|51499|56339|150678|163859	PARP1|CHEK1|ERCC1|MFAP4|MMP9|XPC|TRIAP1|METTL3|COPS9|SDE2
																																		hsa05165	527|533|534|1739|2885|2932|3691|3845|3912|3993|4855|5568|5829|5986|7124|7148|7476|8638|8900|9586|10207|22798|50855	ATP6V0C|ATP6V0B|ATP6V1G2|DLG1|GRB2|GSK3B|ITGB4|KRAS|LAMB1|LLGL2|NOTCH4|PRKACG|PXN|RFNG|TNF|TNXB|WNT7A|OASL|CCNA1|CREB5|PATJ|LAMB4|PARD6A
																																		hsa04510	2885|2932|3691|3912|4660|5062|5170|5829|5881|7148|7408|8395|9475|22798|53358	GRB2|GSK3B|ITGB4|LAMB1|PPP1R12B|PAK2|PDPK1|PXN|RAC3|TNXB|VASP|PIP5K1B|ROCK2|LAMB4|SHC3
																																		GO:0050727	177|183|2161|2828|2865|2867|3123|4049|4067|4318|5468|5598|6223|7124|7130|8877|8993|9111|23376|26090|57817|63940|79651|81030|120892|338323|730249	AGER|AGT|F12|GPR4|FFAR3|FFAR2|HLA-DRB1|LTA|LYN|MMP9|PPARG|MAPK7|RPS19|TNF|TNFAIP6|SPHK1|PGLYRP1|NMI|UFL1|ABHD12|HAMP|GPSM3|RHBDF2|ZBP1|LRRK2|NLRP14|ACOD1
																																		GO:0006468	157|558|1018|1111|1453|1460|1760|2045|2264|2658|2870|2932|4067|4342|5027|5062|5080|5170|5260|5563|5568|5598|5618|5681|7040|7075|8859|9475|9706|10645|23604|23678|50937|56155|80863|84451|120892|146057|167359|100533105	GRK3|AXL|CDK3|CHEK1|CSNK1D|CSNK2B|DMPK|EPHA7|FGFR4|GDF2|GRK6|GSK3B|LYN|MOS|P2RX7|PAK2|PAX6|PDPK1|PHKG1|PRKAA2|PRKACG|MAPK7|PRLR|PSKH1|TGFB1|TIE1|STK19|ROCK2|ULK2|CAMKK2|DAPK2|SGK3|CDON|TEX14|PRRT1|MAP3K21|LRRK2|TTBK2|NIM1K|C8orf44-SGK3
																																		GO:0031641	1739|4099|7124|9921|23175|118738|163175	DLG1|MAG|TNF|RNF10|LPIN1|ZNF488|LGI4
																																		GO:0031644	183|1760|2903|4099|7124|7476|9475|9921|23175|29909|57465|118738|120892	AGT|DMPK|GRIN2A|MAG|TNF|WNT7A|ROCK2|RNF10|LPIN1|GPR171|TBC1D24|ZNF488|LRRK2
																																		hsa00561	224|5406|5407|7920|8613|10554|23175|119548	ALDH3A2|PNLIP|PNLIPRP1|ABHD16A|PLPP3|AGPAT1|LPIN1|PNLIPRP3
																																		hsa04975	2168|5319|5406|5407|8613|10554	FABP1|PLA2G1B|PNLIP|PNLIPRP1|PLPP3|AGPAT1
																																		GO:0009135	1739|2584|2821|3607|5214|26330|84433|387712	DLG1|GALK1|GPI|FOXK2|PFKP|GAPDHS|CARD11|ENO4
																																		GO:0009179	1739|2584|2821|3607|5214|26330|84433|387712	DLG1|GALK1|GPI|FOXK2|PFKP|GAPDHS|CARD11|ENO4
																																		hsa00010	218|224|1738|2821|5214|26330|84532|387712	ALDH3A1|ALDH3A2|DLD|GPI|PFKP|GAPDHS|ACSS1|ENO4
																																		GO:0006096	2584|2821|3607|5214|26330|387712	GALK1|GPI|FOXK2|PFKP|GAPDHS|ENO4
																																		GO:0046034	142|527|2584|2821|3303|3304|3607|4705|4710|5214|7040|26330|387712	PARP1|ATP6V0C|GALK1|GPI|HSPA1A|HSPA1B|FOXK2|NDUFA10|NDUFB4|PFKP|TGFB1|GAPDHS|ENO4
																																		GO:0006757	2584|2821|3607|5214|26330|387712	GALK1|GPI|FOXK2|PFKP|GAPDHS|ENO4
																																		GO:0009185	1739|2584|2821|3607|5214|26330|84433|387712	DLG1|GALK1|GPI|FOXK2|PFKP|GAPDHS|CARD11|ENO4
																																		GO:0009132	955|1739|2584|2821|3607|5214|26330|84433|387712	ENTPD6|DLG1|GALK1|GPI|FOXK2|PFKP|GAPDHS|CARD11|ENO4
																																		GO:0009205	142|527|2584|2821|3303|3304|3607|4705|4710|5214|7040|26330|120892|387712	PARP1|ATP6V0C|GALK1|GPI|HSPA1A|HSPA1B|FOXK2|NDUFA10|NDUFB4|PFKP|TGFB1|GAPDHS|LRRK2|ENO4
																																		GO:0009144	142|527|2584|2821|3303|3304|3607|4705|4710|5214|7040|26330|120892|387712	PARP1|ATP6V0C|GALK1|GPI|HSPA1A|HSPA1B|FOXK2|NDUFA10|NDUFB4|PFKP|TGFB1|GAPDHS|LRRK2|ENO4
																																		GO:0006090	1738|2584|2821|3607|5214|26330|387712	DLD|GALK1|GPI|FOXK2|PFKP|GAPDHS|ENO4
																																		GO:0009199	142|527|2584|2821|3303|3304|3607|4705|4710|5214|7040|26330|120892|387712	PARP1|ATP6V0C|GALK1|GPI|HSPA1A|HSPA1B|FOXK2|NDUFA10|NDUFB4|PFKP|TGFB1|GAPDHS|LRRK2|ENO4
																																		GO:0072521	142|527|1738|1739|2584|2821|3157|3303|3304|3607|4705|4710|5214|5635|7040|9374|10005|26330|56606|64834|84433|84532|120892|161823|387712	PARP1|ATP6V0C|DLD|DLG1|GALK1|GPI|HMGCS1|HSPA1A|HSPA1B|FOXK2|NDUFA10|NDUFB4|PFKP|PRPSAP1|TGFB1|PPT2|ACOT8|GAPDHS|SLC2A9|ELOVL1|CARD11|ACSS1|LRRK2|ADAL|ENO4
																																		GO:0046031	2584|2821|3607|5214|26330|387712	GALK1|GPI|FOXK2|PFKP|GAPDHS|ENO4
																																		GO:0006163	142|527|1738|1739|2584|2821|3157|3303|3304|3607|4705|4710|5214|5635|7040|9374|10005|26330|64834|84433|84532|120892|387712	PARP1|ATP6V0C|DLD|DLG1|GALK1|GPI|HMGCS1|HSPA1A|HSPA1B|FOXK2|NDUFA10|NDUFB4|PFKP|PRPSAP1|TGFB1|PPT2|ACOT8|GAPDHS|ELOVL1|CARD11|ACSS1|LRRK2|ENO4
																																		GO:0045428	183|199|947|5025|7124|9475|23564|64902	AGT|AIF1|CD34|P2RX4|TNF|ROCK2|DDAH2|AGXT2
																																		GO:0080164	183|199|947|5025|7124|9475|23564|64902	AGT|AIF1|CD34|P2RX4|TNF|ROCK2|DDAH2|AGXT2
																																		GO:0045429	183|199|5025|7124|23564|64902	AGT|AIF1|P2RX4|TNF|DDAH2|AGXT2
																																		GO:1904407	183|199|5025|7124|23564|64902	AGT|AIF1|P2RX4|TNF|DDAH2|AGXT2
																																		GO:0007263	183|3747|23564|79625	AGT|KCNC2|DDAH2|NDNF
																																		GO:1902961	177|4067|9475	AGER|LYN|ROCK2
																																		GO:1902993	177|4067|7124|9475|114134	AGER|LYN|TNF|ROCK2|SLC2A13
																																		GO:1905247	177|4067|9475	AGER|LYN|ROCK2
																																		GO:1902959	177|4067|9475	AGER|LYN|ROCK2
																																		GO:1905245	177|4067|9475	AGER|LYN|ROCK2
																																		GO:0034114	177|4680|5598|7124	AGER|CEACAM6|MAPK7|TNF
																																		GO:0051899	5025|5027|6323|6324|6332|6335|55800	P2RX4|P2RX7|SCN1A|SCN1B|SCN7A|SCN9A|SCN3B
																																		GO:0086010	6323|6324|6332|6335|55800	SCN1A|SCN1B|SCN7A|SCN9A|SCN3B
																																		GO:0019233	2903|5025|5027|5179|6323|6335|7124|55800	GRIN2A|P2RX4|P2RX7|PENK|SCN1A|SCN9A|TNF|SCN3B
																																		GO:0019226	1816|4099|5025|6323|6324|6332|6335	DRD5|MAG|P2RX4|SCN1A|SCN1B|SCN7A|SCN9A
																																		GO:0001819	177|183|199|947|958|1604|1653|2658|2865|2867|3303|3304|4049|4050|4179|5027|5319|7040|7124|7291|8288|8877|9475|10554|11146|56253|63940|84433|84932|120892	AGER|AGT|AIF1|CD34|CD40|CD55|DDX1|GDF2|FFAR3|FFAR2|HSPA1A|HSPA1B|LTA|LTB|CD46|P2RX7|PLA2G1B|TGFB1|TNF|TWIST1|EPX|SPHK1|ROCK2|AGPAT1|GLMN|CRTAM|GPSM3|CARD11|RAB2B|LRRK2
																																		GO:0051783	991|1111|4342|5885|7124|8877|51529|55512|56155|83987|339345|348654|388553	CDC20|CHEK1|MOS|RAD21|TNF|SPHK1|ANAPC11|SMPD3|TEX14|CCDC8|NANOS2|GEN1|MEIOSIN
																																		GO:0007088	991|1111|5885|7124|8877|51529|55512|56155|83987|348654	CDC20|CHEK1|RAD21|TNF|SPHK1|ANAPC11|SMPD3|TEX14|CCDC8|GEN1
																																		GO:0015918	3931|4481|5360|5406|10351|55937|57476|57655|64801	LCAT|MSR1|PLTP|PNLIP|ABCA8|APOM|GRAMD1B|GRAMD1A|ARV1
																																		GO:0120009	21|5360|27166|51499|57476|57655	ABCA3|PLTP|PRELID1|TRIAP1|GRAMD1B|GRAMD1A
																																		GO:0010876	21|2168|2867|3931|4481|5027|5319|5360|5406|5468|7124|10349|10350|10351|23120|23460|27166|51499|55937|57476|57655|64801	ABCA3|FABP1|FFAR2|LCAT|MSR1|P2RX7|PLA2G1B|PLTP|PNLIP|PPARG|TNF|ABCA10|ABCA9|ABCA8|ATP10B|ABCA6|PRELID1|TRIAP1|APOM|GRAMD1B|GRAMD1A|ARV1
																																		GO:0006869	21|2168|3931|4481|5027|5319|5360|5406|5468|10349|10350|10351|23120|23460|27166|51499|55937|57476|57655|64801	ABCA3|FABP1|LCAT|MSR1|P2RX7|PLA2G1B|PLTP|PNLIP|PPARG|ABCA10|ABCA9|ABCA8|ATP10B|ABCA6|PRELID1|TRIAP1|APOM|GRAMD1B|GRAMD1A|ARV1
																																		GO:0031330	1471|2822|3183|3607|5476|6048|7079|7917|8667|8925|9638|9682|10605|10919|51594|79048|84074|120892	CST3|GPLD1|HNRNPC|FOXK2|CTSA|RNF5|TIMP4|BAG6|EIF3H|HERC1|FEZ1|KDM4A|PAIP1|EHMT2|NBAS|SECISBP2|QRICH2|LRRK2
																																		GO:0009895	1471|2822|2903|3183|3607|5476|6048|7079|7124|7917|8667|8925|9638|9682|9759|10605|10919|51594|79048|84074|120892|201163	CST3|GPLD1|GRIN2A|HNRNPC|FOXK2|CTSA|RNF5|TIMP4|TNF|BAG6|EIF3H|HERC1|FEZ1|KDM4A|HDAC4|PAIP1|EHMT2|NBAS|SECISBP2|QRICH2|LRRK2|FLCN
																																		GO:0010506	527|533|534|2932|3607|5476|5563|6048|8925|9110|9638|9682|9706|10645|10919|23265|23376|23604|120892|149371|201163|201292	ATP6V0C|ATP6V0B|ATP6V1G2|GSK3B|FOXK2|CTSA|PRKAA2|RNF5|HERC1|MTMR4|FEZ1|KDM4A|ULK2|CAMKK2|EHMT2|EXOC7|UFL1|DAPK2|LRRK2|EXOC8|FLCN|TRIM65
																																		GO:0010507	3607|5476|6048|8925|9638|9682|10919|120892	FOXK2|CTSA|RNF5|HERC1|FEZ1|KDM4A|EHMT2|LRRK2
																																		GO:0010756	2161|3249|4241	F12|HPN|MELTF
																																		GO:1900004	1378|653145|728113	CR1|ANXA8|ANXA8L1
																																		GO:1902572	1378|653145|728113	CR1|ANXA8|ANXA8L1
																																		GO:1900003	1378|653145|728113	CR1|ANXA8|ANXA8L1
																																		GO:1902571	1378|653145|728113	CR1|ANXA8|ANXA8L1
																																		GO:0032429	5319|653145|728113	PLA2G1B|ANXA8|ANXA8L1
																																		GO:2000427	717|720|721	C2|C4A|C4B
																																		hsa04936	51|224|717|720|721|2168|2194|2932|5563|7124|10645|23175	ACOX1|ALDH3A2|C2|C4A|C4B|FABP1|FASN|GSK3B|PRKAA2|TNF|CAMKK2|LPIN1
																																		GO:2000425	717|720|721	C2|C4A|C4B
																																		GO:0007435	5080|5361|7040|7124|80004	PAX6|PLXNA1|TGFB1|TNF|ESRP2
																																		GO:0007431	5080|5361|7040|7124|80004	PAX6|PLXNA1|TGFB1|TNF|ESRP2
																																		GO:0060391	142|5468|7040|9856	PARP1|PPARG|TGFB1|KIAA0319
																																		GO:0051101	142|177|1460|4318|5080|5468|7040|7291|64324|65057|146198	PARP1|AGER|CSNK2B|MMP9|PAX6|PPARG|TGFB1|TWIST1|NSD1|ACD|ZFP90
																																		GO:0043388	142|4318|5080|5468|7040|7291|65057	PARP1|MMP9|PAX6|PPARG|TGFB1|TWIST1|ACD
																																		GO:2000679	142|5080|7040|7291	PARP1|PAX6|TGFB1|TWIST1
																																		GO:0035303	1460|2822|2932|7040|7124|8189|9110|9475|10507|23175|121665|286187	CSNK2B|GPLD1|GSK3B|TGFB1|TNF|SYMPK|MTMR4|ROCK2|SEMA4D|LPIN1|SPPL3|PPP1R42
																																		GO:0010692	2822|7124|10507	GPLD1|TNF|SEMA4D
																																		GO:0010923	2932|7124|9475|10507|23175	GSK3B|TNF|ROCK2|SEMA4D|LPIN1
																																		GO:0043603	15|686|1203|1738|3157|4758|5027|5664|6175|6182|6223|6224|6447|6487|7407|8613|8667|8708|9374|10005|10351|10605|10985|22916|23659|51005|51065|51373|55512|64174|64745|64834|64978|79048|83464|84532|92086|94101|121665|140838|169026|196294|283459	AANAT|BTD|CLN5|DLD|HMGCS1|NEU1|P2RX7|PSEN2|RPLP0|MRPL12|RPS19|RPS20|SCG5|ST3GAL3|VARS1|PLPP3|EIF3H|B3GALT1|PPT2|ACOT8|ABCA8|PAIP1|GCN1|NCBP2|PLA2G15|AMDHD2|RPS27L|MRPS17|SMPD3|DPEP2|METTL17|ELOVL1|MRPL38|SECISBP2|APH1B|ACSS1|GGTLC1|ORMDL1|SPPL3|NANP|SLC30A8|IMMP1L|GATC
																																		GO:0006351	142|1482|1653|2301|2354|2658|3171|4664|5080|5324|5468|5536|5829|6182|6660|6827|6923|8538|9111|9457|10921|11198|22916|26610|51547|55578|57817|64324|64344|79871|85403|112950|154150|286826	PARP1|NKX2-5|DDX1|FOXE3|FOSB|GDF2|FOXA3|NAB1|PAX6|PLAG1|PPARG|PPP5C|PXN|MRPL12|SOX5|SUPT4H1|ELOB|BARX2|NMI|FHL5|RNPS1|SUPT16H|NCBP2|ELP4|SIRT7|SUPT20H|HAMP|NSD1|HIF3A|RPAP2|EAF1|MED8|HDGFL1|LIN9
																																		GO:0097659	142|1482|1653|2301|2354|2658|3171|4664|5080|5324|5468|5536|5829|6182|6660|6827|6923|8538|9111|9457|10921|11198|22916|26610|51547|55578|57817|64324|64344|79871|85403|112950|154150|286826	PARP1|NKX2-5|DDX1|FOXE3|FOSB|GDF2|FOXA3|NAB1|PAX6|PLAG1|PPARG|PPP5C|PXN|MRPL12|SOX5|SUPT4H1|ELOB|BARX2|NMI|FHL5|RNPS1|SUPT16H|NCBP2|ELP4|SIRT7|SUPT20H|HAMP|NSD1|HIF3A|RPAP2|EAF1|MED8|HDGFL1|LIN9
																																		GO:0032774	142|1482|1653|2301|2354|2658|3171|4664|5080|5324|5468|5536|5829|6182|6660|6827|6923|8538|9111|9457|10921|11198|22916|26610|51547|55578|57817|64324|64344|79871|85403|112950|154150|286826	PARP1|NKX2-5|DDX1|FOXE3|FOSB|GDF2|FOXA3|NAB1|PAX6|PLAG1|PPARG|PPP5C|PXN|MRPL12|SOX5|SUPT4H1|ELOB|BARX2|NMI|FHL5|RNPS1|SUPT16H|NCBP2|ELP4|SIRT7|SUPT20H|HAMP|NSD1|HIF3A|RPAP2|EAF1|MED8|HDGFL1|LIN9
																																		GO:0006354	1653|4664|5829|6827|6923|9111|9457|11198|26610|55578|64324|85403|112950|154150	DDX1|NAB1|PXN|SUPT4H1|ELOB|NMI|FHL5|SUPT16H|ELP4|SUPT20H|NSD1|EAF1|MED8|HDGFL1
																																		GO:0097006	183|3931|4353|4481|5360|5568|55937	AGT|LCAT|MPO|MSR1|PLTP|PRKACG|APOM
																																		GO:0034368	183|3931|4353|5360|55937	AGT|LCAT|MPO|PLTP|APOM
																																		GO:0034369	183|3931|4353|5360|55937	AGT|LCAT|MPO|PLTP|APOM
																																		GO:0071827	183|3931|4353|5360|5568|55937	AGT|LCAT|MPO|PLTP|PRKACG|APOM
																																		GO:0034367	183|3931|4353|5360|55937	AGT|LCAT|MPO|PLTP|APOM
																																		GO:0071825	183|3931|4353|5360|5568|55937	AGT|LCAT|MPO|PLTP|PRKACG|APOM
																																		GO:0006997	1111|1760|3020|3021|4033|6223|7141|23175|25978|63946|79188|79607	CHEK1|DMPK|H3-3A|H3-3B|IRAG2|RPS19|TNP1|LPIN1|CHMP2B|DMRTC2|TMEM43|FAM118B
																																		GO:0097305	15|142|999|2354|2660|2822|2903|3747|5179|5563|6175|7040|7124|9400|10919|57476|57655|57817	AANAT|PARP1|CDH1|FOSB|MSTN|GPLD1|GRIN2A|KCNC2|PENK|PRKAA2|RPLP0|TGFB1|TNF|RECQL5|EHMT2|GRAMD1B|GRAMD1A|HAMP
																																		GO:0009410	21|218|999|1001|2052|2354|2822|2903|4025|4049|4067|5027|5378|5563|6569|6730|7079|7124|7508|8443|9400|10919|22843|29785|57468	ABCA3|ALDH3A1|CDH1|CDH3|EPHX1|FOSB|GPLD1|GRIN2A|LPO|LTA|LYN|P2RX7|PMS1|PRKAA2|SLC34A1|SRP68|TIMP4|TNF|XPC|GNPAT|RECQL5|EHMT2|PPM1E|CYP2S1|SLC12A5
																																		GO:0001764	558|5080|5361|5414|7291|9856|11023|27185|51473|79625|85451|346288	AXL|PAX6|PLXNA1|SEPTIN4|TWIST1|KIAA0319|VAX1|DISC1|DCDC2|NDNF|UNK|SEPTIN14
																																		GO:0021953	4858|5080|5361|5881|6324|7476|8925|9760|23334|27185|63925|79048|79625	NOVA2|PAX6|PLXNA1|RAC3|SCN1B|WNT7A|HERC1|TOX|SZT2|DISC1|ZNF335|SECISBP2|NDNF
																																		GO:0021872	5080|5361|27185|56339|79048|79625	PAX6|PLXNA1|DISC1|METTL3|SECISBP2|NDNF
																																		GO:0021979	5361|5626|79625	PLXNA1|PROP1|NDNF
																																		GO:0021884	5361|27185|79048|79625	PLXNA1|DISC1|SECISBP2|NDNF
																																		GO:0021954	4858|5361|5881|6324|23334|27185|79048|79625	NOVA2|PLXNA1|RAC3|SCN1B|SZT2|DISC1|SECISBP2|NDNF
																																		GO:0021879	5080|5361|27185|79048|79625	PAX6|PLXNA1|DISC1|SECISBP2|NDNF
																																		GO:0016556	56339|63935|79872|83480|84881	METTL3|PCIF1|CBLL1|PUS3|RPUSD4
																																		GO:0016311	3628|5536|5723|5792|8613|9110|22843|26095|54928|55258|55529|57460|79871|84959|130367|140838|147699	INPP1|PPP5C|PSPH|PTPRF|PLPP3|MTMR4|PPM1E|PTPN20|BPNT2|THNSL2|PIP4P2|PPM1H|RPAP2|UBASH3B|SGPP2|NANP|PPM1N
																																		GO:0040017	177|183|199|958|1012|2660|2821|2822|3912|4067|4318|4680|5025|5170|7040|7124|7130|7291|7476|8613|8877|9048|9475|10507|23473|23604|57465|57698|59352|63940|79567|79872|146206|653464	AGER|AGT|AIF1|CD40|CDH13|MSTN|GPI|GPLD1|LAMB1|LYN|MMP9|CEACAM6|P2RX4|PDPK1|TGFB1|TNF|TNFAIP6|TWIST1|WNT7A|PLPP3|SPHK1|ARTN|ROCK2|SEMA4D|CAPN7|DAPK2|TBC1D24|SHTN1|LGR6|GPSM3|RIPOR1|CBLL1|CARMIL2|SRGAP2C
																																		GO:0030335	177|183|199|958|1012|2660|2821|2822|3912|4067|4318|4680|5025|5170|7040|7124|7130|7476|8613|8877|9475|10507|23473|23604|57465|57698|59352|63940|79567|79872|146206|653464	AGER|AGT|AIF1|CD40|CDH13|MSTN|GPI|GPLD1|LAMB1|LYN|MMP9|CEACAM6|P2RX4|PDPK1|TGFB1|TNF|TNFAIP6|WNT7A|PLPP3|SPHK1|ROCK2|SEMA4D|CAPN7|DAPK2|TBC1D24|SHTN1|LGR6|GPSM3|RIPOR1|CBLL1|CARMIL2|SRGAP2C
																																		GO:2000147	177|183|199|958|1012|2660|2821|2822|3912|4067|4318|4680|5025|5170|7040|7124|7130|7291|7476|8613|8877|9475|10507|23473|23604|57465|57698|59352|63940|79567|79872|146206|653464	AGER|AGT|AIF1|CD40|CDH13|MSTN|GPI|GPLD1|LAMB1|LYN|MMP9|CEACAM6|P2RX4|PDPK1|TGFB1|TNF|TNFAIP6|TWIST1|WNT7A|PLPP3|SPHK1|ROCK2|SEMA4D|CAPN7|DAPK2|TBC1D24|SHTN1|LGR6|GPSM3|RIPOR1|CBLL1|CARMIL2|SRGAP2C
																																		GO:0032026	955|3747|6569|55512	ENTPD6|KCNC2|SLC34A1|SMPD3
																																		GO:0002507	868|2302|4067|730249	CBLB|FOXJ1|LYN|ACOD1
																																		GO:0010811	1012|2199|2932|4680|5034|5881|27185|56477|79625|201294|342184	CDH13|FBLN2|GSK3B|CEACAM6|P4HB|RAC3|DISC1|CCL28|NDNF|UNC13D|FMN1
																																		GO:0010810	1012|2192|2199|2932|4241|4680|5034|5881|9475|26585|27185|56477|79625|81848|201294|342184	CDH13|FBLN1|FBLN2|GSK3B|MELTF|CEACAM6|P4HB|RAC3|ROCK2|GREM1|DISC1|CCL28|NDNF|SPRY4|UNC13D|FMN1
																																		GO:0044089	21|183|1739|2067|2660|2885|2932|3038|3303|3304|5027|5829|6491|6886|7040|7124|7408|7476|9146|9475|10507|22843|55512|57451|79953|122664|146206|342184|345456	ABCA3|AGT|DLG1|ERCC1|MSTN|GRB2|GSK3B|HAS3|HSPA1A|HSPA1B|P2RX7|PXN|STIL|TAL1|TGFB1|TNF|VASP|WNT7A|HGS|ROCK2|SEMA4D|PPM1E|SMPD3|TENM2|SYNDIG1|TPPP2|CARMIL2|FMN1|PFN3
																																		GO:0010638	908|1739|2067|2885|2932|3303|3304|4318|5027|5829|5885|6491|6886|7124|7408|8877|9475|10645|22843|51529|54732|55512|65057|143425|146206|201164|342184|345456|388553	CCT6A|DLG1|ERCC1|GRB2|GSK3B|HSPA1A|HSPA1B|MMP9|P2RX7|PXN|RAD21|STIL|TAL1|TNF|VASP|SPHK1|ROCK2|CAMKK2|PPM1E|ANAPC11|TMED9|SMPD3|ACD|SYT9|CARMIL2|PLD6|FMN1|PFN3|MEIOSIN
																																		GO:0006312	2067|5889|79677|348654	ERCC1|RAD51C|SMC6|GEN1
																																		GO:0003180	1482|7040|7075|7291|9475	NKX2-5|TGFB1|TIE1|TWIST1|ROCK2
																																		GO:0003176	1482|7040|7075|7291|9475	NKX2-5|TGFB1|TIE1|TWIST1|ROCK2
																																		GO:1901862	7040|7291|201163	TGFB1|TWIST1|FLCN
																																		GO:0001570	1482|2658|7040|7075|7476|11146|84700	NKX2-5|GDF2|TGFB1|TIE1|WNT7A|GLMN|MYO18B
																																		GO:1901654	15|142|2354|2660|2821|5563|5723|6175|7040|8031|9400|9475|23558|167127|730249	AANAT|PARP1|FOSB|MSTN|GPI|PRKAA2|PSPH|RPLP0|TGFB1|NCOA4|RECQL5|ROCK2|WBP2|UGT3A2|ACOD1
																																		GO:0032570	2354|2821|7040|23558|730249	FOSB|GPI|TGFB1|WBP2|ACOD1
																																		GO:0010256	527|533|662|1378|1453|1760|5027|7075|7732|7917|9146|10466|10960|22796|23175|25978|54732|55014|57698|64801|79188|80124|84932|93099|120892|149371|643699|653125|653145|728047|728113	ATP6V0C|ATP6V0B|BNIP1|CR1|CSNK1D|DMPK|P2RX7|TIE1|RNF112|BAG6|HGS|COG5|LMAN2|COG2|LPIN1|CHMP2B|TMED9|STX17|SHTN1|ARV1|TMEM43|VCPIP1|RAB2B|DMKN|LRRK2|EXOC8|GOLGA8N|GOLGA8K|ANXA8|GOLGA8O|ANXA8L1
																																		GO:0007030	1453|10466|10960|22796|54732|55014|80124|84932|120892|643699|653125|728047	CSNK1D|COG5|LMAN2|COG2|TMED9|STX17|VCPIP1|RAB2B|LRRK2|GOLGA8N|GOLGA8K|GOLGA8O
																																		GO:0010824	899|4591|6491|9475|25978|348654	CCNF|TRIM37|STIL|ROCK2|CHMP2B|GEN1
																																		GO:0046605	899|4591|6491|9475|25978|348654	CCNF|TRIM37|STIL|ROCK2|CHMP2B|GEN1
																																		GO:0019932	183|1760|2903|3747|4775|5025|5027|5170|5598|7124|8877|10645|23564|55784|79625|120892	AGT|DMPK|GRIN2A|KCNC2|NFATC3|P2RX4|P2RX7|PDPK1|MAPK7|TNF|SPHK1|CAMKK2|DDAH2|MCTP2|NDNF|LRRK2
																																		GO:0019722	1760|2903|4775|5025|5027|5170|5598|7124|8877|10645|55784|120892	DMPK|GRIN2A|NFATC3|P2RX4|P2RX7|PDPK1|MAPK7|TNF|SPHK1|CAMKK2|MCTP2|LRRK2
																																		GO:0050848	933|1012|2932|5025|5598|7124|120892|121665	CD22|CDH13|GSK3B|P2RX4|MAPK7|TNF|LRRK2|SPPL3
																																		GO:0035581	4179|26585|375387	CD46|GREM1|NRROS
																																		GO:1900115	4179|26585|375387	CD46|GREM1|NRROS
																																		GO:1900116	4179|26585|375387	CD46|GREM1|NRROS
																																		GO:0022604	390|1627|1739|2038|2192|3249|4241|4352|5034|5361|5362|5881|7940|10507|57465|81848|114804|126374|127833|201294	RND3|DBN1|DLG1|EPB42|FBLN1|HPN|MELTF|MPL|P4HB|PLXNA1|PLXNA2|RAC3|LST1|SEMA4D|TBC1D24|SPRY4|RNF157|WTIP|SYT2|UNC13D
																																		GO:0010769	1627|2192|4241|4352|5034|5881|57465|81848|201294	DBN1|FBLN1|MELTF|MPL|P4HB|RAC3|TBC1D24|SPRY4|UNC13D
																																		GO:0010771	2192|4241|81848	FBLN1|MELTF|SPRY4
																																		GO:1900025	2192|4241|81848	FBLN1|MELTF|SPRY4
																																		GO:0002088	1415|1417|1739|2301|5080|7476|50937|147912	CRYBB2|CRYBB3|DLG1|FOXE3|PAX6|WNT7A|CDON|SIX5
																																		GO:0061351	1627|5080|6660|7476|9048|11023|27185|50937|57096	DBN1|PAX6|SOX5|WNT7A|ARTN|VAX1|DISC1|CDON|RPGRIP1
																																		GO:0098732	7920|9374|9759|11107|23409|26090|51547|147111	ABHD16A|PPT2|HDAC4|PRDM5|SIRT4|ABHD12|SIRT7|NOTUM
																																		GO:0007163	390|1739|2302|2932|3993|4342|5080|5881|7476|9638|10207|50855|56253|85302|146206	RND3|DLG1|FOXJ1|GSK3B|LLGL2|MOS|PAX6|RAC3|WNT7A|FEZ1|PATJ|PARD6A|CRTAM|FBF1|CARMIL2
																																		GO:0009612	183|958|1111|2354|2821|3249|4099|4353|5027|5723|6323|7124|7508|9856|26090	AGT|CD40|CHEK1|FOSB|GPI|HPN|MAG|MPO|P2RX7|PSPH|SCN1A|TNF|XPC|KIAA0319|ABHD12
																																		GO:0030031	199|1012|1453|2302|3691|5027|5881|8655|27077|27185|51473|53827|54903|57096|57698|79864|79925|80776|81492|84074|84747|84984|85302|146057|653464	AIF1|CDH13|CSNK1D|FOXJ1|ITGB4|P2RX7|RAC3|DYNLL1|B9D1|DISC1|DCDC2|FXYD5|MKS1|RPGRIP1|SHTN1|JHY|SPEF2|B9D2|RSPH6A|QRICH2|UNC119B|CEP19|FBF1|TTBK2|SRGAP2C
																																		GO:0098609	947|999|1001|1012|1048|1192|1272|1739|3912|4099|4352|4680|5101|5792|7124|7148|8613|10507|50937|56253|57451|57575|63916|64405|79633|79872|84959|221935|253559|338667	CD34|CDH1|CDH3|CDH13|CEACAM5|CLIC1|CNTN1|DLG1|LAMB1|MAG|MPL|CEACAM6|PCDH9|PTPRF|TNF|TNXB|PLPP3|SEMA4D|CDON|CRTAM|TENM2|PCDH10|ELMO2|CDH22|FAT4|CBLL1|UBASH3B|SDK1|CADM2|VSIG10L2
																																		hsa03060	6726|6730|10952|196294	SRP9|SRP68|SEC61B|IMMP1L
																																		GO:0018149	2038|2125|9333|79625|116179	EPB42|EVPL|TGM5|NDNF|TGM7
																																		GO:0002385	2865|2867|5319|6036|6037	FFAR3|FFAR2|PLA2G1B|RNASE2|RNASE3
																																		GO:0048736	3691|5089|5362|7291|7476|26585|27077|51222|54903|54928|65057|79412|342184	ITGB4|PBX2|PLXNA2|TWIST1|WNT7A|GREM1|B9D1|ZNF219|MKS1|BPNT2|ACD|KREMEN2|FMN1
																																		GO:0060173	3691|5089|5362|7291|7476|26585|27077|51222|54903|54928|65057|79412|342184	ITGB4|PBX2|PLXNA2|TWIST1|WNT7A|GREM1|B9D1|ZNF219|MKS1|BPNT2|ACD|KREMEN2|FMN1
																																		GO:0035107	5089|5362|7291|7476|26585|27077|51222|54903|54928|65057|342184	PBX2|PLXNA2|TWIST1|WNT7A|GREM1|B9D1|ZNF219|MKS1|BPNT2|ACD|FMN1
																																		GO:0035108	5089|5362|7291|7476|26585|27077|51222|54903|54928|65057|342184	PBX2|PLXNA2|TWIST1|WNT7A|GREM1|B9D1|ZNF219|MKS1|BPNT2|ACD|FMN1
																																		GO:0002922	1378|4049|7124|730249	CR1|LTA|TNF|ACOD1
																																		GO:0045730	1604|4353|5881|79415	CD55|MPO|RAC3|CYBC1
																																		GO:0044403	558|1378|1380|1604|2194|3249|3303|3304|4179|7919|8993|9475|10189|10605|25978|29115|55808	AXL|CR1|CR2|CD55|FASN|HPN|HSPA1A|HSPA1B|CD46|DDX39B|PGLYRP1|ROCK2|ALYREF|PAIP1|CHMP2B|SAP30BP|ST6GALNAC1
																																		GO:0032823	558|8993|9760	AXL|PGLYRP1|TOX
																																		GO:0006388	1653|80746|283989	DDX1|TSEN2|TSEN54
																																		GO:0051567	10919|11107|63946	EHMT2|PRDM5|DMRTC2
																																		hsa05211	2885|3845|5062|6923|7040|54583|201163	GRB2|KRAS|PAK2|ELOB|TGFB1|EGLN1|FLCN
																																		hsa05340	958|973|3575|5994|23495	CD40|CD79A|IL7R|RFXAP|TNFRSF13B
																																		GO:0019751	2584|3628|3707|6569|8613|8811|8877|54928|130367	GALK1|INPP1|ITPKB|SLC34A1|PLPP3|GALR2|SPHK1|BPNT2|SGPP2
																																		GO:0072593	51|1816|4025|4353|5027|8288|23530|120892|375387	ACOX1|DRD5|LPO|MPO|P2RX7|EPX|NNT|LRRK2|NRROS
																																		GO:0032784	6827|7919|7936|9400|10189|11198|22916|85403|112950	SUPT4H1|DDX39B|NELFE|RECQL5|ALYREF|SUPT16H|NCBP2|EAF1|MED8
																																		GO:0016601	199|1012|3845|9710	AIF1|CDH13|KRAS|GARRE1
																																		GO:0051881	142|1192|5027|5831|27068|27166|120892	PARP1|CLIC1|P2RX7|PYCR1|PPA2|PRELID1|LRRK2
