# Supplementary material for: Comparative three-dimensional genome architectures of adipose tissues provide insight into human-specific regulation of metabolic homeostasis
Source: J Biol Chem. 2023 Apr 27;299(6):104757. doi: 10.1016/j.jbc.2023.104757 (PMC10245122; doi:10.1016/j.jbc.2023.104757)
Supplement: Supplementary Table 16 [file mmc16.xlsx]

## Sheet: SAT-specific HS PEIs
Table S16. Functional enrichment for genes regulated by AT-specific HS PEIs
Term	Description	LogP	InTerm_InList	Symbols																					Term	InTerm_InList	Genes	Symbols
hsa04659	Th17 cell differentiation	-2.68139	9/108	CD247,CHUK,IFNGR1,IL1RAP,IL6R,MAPK11,RXRA,RXRG,ZAP70																					hsa03320	10/75	336,2167,2168,5465,5467,6256,6258,7316,10999,51703	APOA2,FABP4,FABP1,PPARA,PPARD,RXRA,RXRG,UBC,SLC27A4,ACSL5
hsa03320	PPAR signaling pathway	-5.78532	10/75	APOA2,FABP4,FABP1,PPARA,PPARD,RXRA,RXRG,UBC,SLC27A4,ACSL5																					hsa04920	5/69	1147,5465,6256,6258,51703	CHUK,PPARA,RXRA,RXRG,ACSL5
GO:0072655	establishment of protein localization to mitochondrion	-2.65705	7/74	MTX1,PITRM1,AGK,PINK1,TOMM40L,TIMM50,GRPEL2																					hsa04928	10/106	107,114,4209,5331,6256,6258,6667,9247,56302,148327	ADCY1,ADCY8,MEF2D,PLCB3,RXRA,RXRG,SP1,GCM2,TRPV5,CREB3L4
hsa04928	Parathyroid hormone synthesis, secretion and action	-2.8349	10/106	ADCY1,ADCY8,MEF2D,PLCB3,RXRA,RXRG,SP1,GCM2,TRPV5,CREB3L4																					GO:0007616	5/36	107,114,1497,5621,50944	ADCY1,ADCY8,CTNS,PRNP,SHANK1
GO:0015849	organic acid transport	-2.08031	14/269	CTNS,FABP4,FABP1,KCNJ10,PPARD,SLC23A2,SLC27A4,SLC38A7,SLC25A21,SLC26A8,SLC10A4,SLC29A4,SLC6A18,SLC26A5																					hsa04750	7/98	107,114,3356,3556,5331,5501,5600	ADCY1,ADCY8,HTR2A,IL1RAP,PLCB3,PPP1CC,MAPK11
GO:0035601	protein deacylation	-2.55882	7/75	ELK4,MORF4L1,PRDM5,SIRT4,ZNF541,HOPX,ABHD13																					GO:1904321	3/14	107,114,1946	ADCY1,ADCY8,EFNA5
GO:0003309	type B pancreatic cell differentiation	-2.48967	4/24	CDK6,GATA6,NKX6-1,SMO																					GO:1904322	3/14	107,114,1946	ADCY1,ADCY8,EFNA5
GO:0070213	protein auto-ADP-ribosylation	-2.91893	4/12	TNKS,PARP3,PARP11,PARP8																					hsa04261	8/150	107,114,5331,5501,5600,6547,7170,148327	ADCY1,ADCY8,PLCB3,PPP1CC,MAPK11,SLC8A3,TPM3,CREB3L4
hsa03018	RNA degradation	-2.24452	6/79	SKIC3|LSM6|LSM8|XRN1|LSM2|PAN3																					hsa05163	10/225	107,114,1021,1147,1234,3570,5331,5600,6667,148327	ADCY1,ADCY8,CDK6,CHUK,CCR5,IL6R,PLCB3,MAPK11,SP1,CREB3L4
hsa00513	Various types of N-glycan biosynthesis	-2.34458	5/39	MAN2A2,MGAT1,MGAT2,TUSC3,ALG2																					hsa04611	7/124	107,114,1277,2147,5331,5501,5600	ADCY1,ADCY8,COL1A1,F2,PLCB3,PPP1CC,MAPK11
GO:0034505	tooth mineralization	-2.48967	4/20	COL1A1,PPARA,FAM20A,FAM20C																					hsa04927	5/65	107,114,5331,6667,148327	ADCY1,ADCY8,PLCB3,SP1,CREB3L4
GO:0007616	long-term memory	-2.60915	5/36	ADCY1,ADCY8,CTNS,PRNP,SHANK1																					GO:1900271	4/46	107,114,5575,5621	ADCY1,ADCY8,PRKAR1B,PRNP
GO:0036159	inner dynein arm assembly	-2.04548	3/17	DNAAF5|CFAP100|CFAP73																					GO:1900273	3/23	107,114,5575	ADCY1,ADCY8,PRKAR1B
GO:0050890	cognition	-2.17576	16/314	ADCY1,ADCY8,CTNS,ADAM2,HTR2A,MAPT,PRKAR1B,PRNP,ST3GAL4,SLC8A3,VLDLR,TUSC3,SYNGAP1,SYNJ1,SHANK1,NPS																					hsa04918	5/75	107,114,5331,7270,148327	ADCY1,ADCY8,PLCB3,TTF1,CREB3L4
																									hsa04024	9/221	107,114,1262,1395,3354,5465,5501,122876,148327	ADCY1,ADCY8,CNGA4,CRHR2,HTR1E,PPARA,PPP1CC,GPHB5,CREB3L4
																									hsa04072	7/148	107,114,2147,5331,8395,9265,55326	ADCY1,ADCY8,F2,PLCB3,PIP5K1B,CYTH3,AGPAT5
																									hsa04714	9/232	107,114,1352,4723,5600,6391,51287,51703,148327	ADCY1,ADCY8,COX10,NDUFV1,MAPK11,SDHC,COA4,ACSL5,CREB3L4
																									hsa04934	7/155	107,114,1021,1395,5331,6667,148327	ADCY1,ADCY8,CDK6,CRHR2,PLCB3,SP1,CREB3L4
																									hsa04911	5/86	107,114,5331,6804,148327	ADCY1,ADCY8,PLCB3,STX1A,CREB3L4
																									hsa04022	7/167	107,114,4209,5331,5501,6547,148327	ADCY1,ADCY8,MEF2D,PLCB3,PPP1CC,SLC8A3,CREB3L4
																									GO:0050804	20/448	107,114,136,1138,1395,3356,3766,4137,5575,5621,6547,6804,8831,10814,50944,64854,65018,91683,253980,594857	ADCY1,ADCY8,ADORA2B,CHRNA5,CRHR2,HTR2A,KCNJ10,MAPT,PRKAR1B,PRNP,SLC8A3,STX1A,SYNGAP1,CPLX2,SHANK1,USP46,PINK1,SYT12,KCTD13,NPS
																									GO:0099177	20/449	107,114,136,1138,1395,3356,3766,4137,5575,5621,6547,6804,8831,10814,50944,64854,65018,91683,253980,594857	ADCY1,ADCY8,ADORA2B,CHRNA5,CRHR2,HTR2A,KCNJ10,MAPT,PRKAR1B,PRNP,SLC8A3,STX1A,SYNGAP1,CPLX2,SHANK1,USP46,PINK1,SYT12,KCTD13,NPS
																									GO:0050890	16/314	107,114,1497,2515,3356,4137,5575,5621,6484,6547,7436,7991,8831,8867,50944,594857	ADCY1,ADCY8,CTNS,ADAM2,HTR2A,MAPT,PRKAR1B,PRNP,ST3GAL4,SLC8A3,VLDLR,TUSC3,SYNGAP1,SYNJ1,SHANK1,NPS
																									GO:0007610	23/594	107,114,1138,1497,2515,3356,3766,4137,5457,5465,5575,5621,6547,7436,8831,8867,26050,27306,50944,55283,64854,221935,594857	ADCY1,ADCY8,CHRNA5,CTNS,ADAM2,HTR2A,KCNJ10,MAPT,POU4F1,PPARA,PRKAR1B,PRNP,SLC8A3,VLDLR,SYNGAP1,SYNJ1,SLITRK5,HPGDS,SHANK1,MCOLN3,USP46,SDK1,NPS
																									GO:0007611	14/273	107,114,1497,2515,3356,4137,5575,5621,6547,7436,8831,8867,50944,594857	ADCY1,ADCY8,CTNS,ADAM2,HTR2A,MAPT,PRKAR1B,PRNP,SLC8A3,VLDLR,SYNGAP1,SYNJ1,SHANK1,NPS
																									GO:0007613	9/120	107,114,1497,3356,4137,5621,6547,7436,50944	ADCY1,ADCY8,CTNS,HTR2A,MAPT,PRNP,SLC8A3,VLDLR,SHANK1
																									GO:0050806	10/150	107,114,1395,5575,6547,6804,65018,91683,253980,594857	ADCY1,ADCY8,CRHR2,PRKAR1B,SLC8A3,STX1A,PINK1,SYT12,KCTD13,NPS
																									GO:0048167	11/207	107,114,1395,3766,4137,5575,5621,6547,8831,10814,91683	ADCY1,ADCY8,CRHR2,KCNJ10,MAPT,PRKAR1B,PRNP,SLC8A3,SYNGAP1,CPLX2,SYT12
																									GO:0042391	13/431	287,1138,1497,3766,4137,5575,6547,6804,27133,50944,65018,375611,594857	ANK2,CHRNA5,CTNS,KCNJ10,MAPT,PRKAR1B,SLC8A3,STX1A,KCNH5,SHANK1,PINK1,SLC26A5,NPS
																									GO:0070213	4/12	8658,10039,57097,79668	TNKS,PARP3,PARP11,PARP8
																									GO:0006471	5/27	8658,10039,23409,57097,79668	TNKS,PARP3,SIRT4,PARP11,PARP8
																									GO:0140289	3/12	10039,57097,79668	PARP3,PARP11,PARP8
																									hsa04659	9/108	919,1147,3459,3556,3570,5600,6256,6258,7535	CD247,CHUK,IFNGR1,IL1RAP,IL6R,MAPK11,RXRA,RXRG,ZAP70
																									hsa05142	6/102	107,919,1147,3459,5331,5600	ADCY1,CD247,CHUK,IFNGR1,PLCB3,MAPK11
																									hsa05417	9/215	1147,3929,5331,5451,5600,6256,6258,6403,7436	CHUK,LBP,PLCB3,POU2F1,MAPK11,RXRA,RXRG,SELP,VLDLR
																									hsa05235	5/89	919,1147,3459,5600,7535	CD247,CHUK,IFNGR1,MAPK11,ZAP70
																									hsa04658	5/92	919,1147,3459,5600,7535	CD247,CHUK,IFNGR1,MAPK11,ZAP70
																									GO:0015849	14/269	1497,2167,2168,3766,5467,9962,10999,55238,89874,116369,201780,222962,348932,375611	CTNS,FABP4,FABP1,KCNJ10,PPARD,SLC23A2,SLC27A4,SLC38A7,SLC25A21,SLC26A8,SLC10A4,SLC29A4,SLC6A18,SLC26A5
																									GO:0072348	5/56	1497,55238,116369,148641,375611	CTNS,SLC38A7,SLC26A8,SLC35F3,SLC26A5
																									GO:0046942	10/242	1497,3766,6578,9962,10999,55238,89874,116369,201780,375611	CTNS,KCNJ10,SLCO2A1,SLC23A2,SLC27A4,SLC38A7,SLC25A21,SLC26A8,SLC10A4,SLC26A5
																									GO:0006835	5/69	3766,55238,89874,116369,375611	KCNJ10,SLC38A7,SLC25A21,SLC26A8,SLC26A5
																									GO:0015749	4/44	5467,9962,10999,375611	PPARD,SLC23A2,SLC27A4,SLC26A5
																									GO:0015711	11/324	1497,3766,6578,9962,10999,55238,83697,89874,116369,201780,375611	CTNS,KCNJ10,SLCO2A1,SLC23A2,SLC27A4,SLC38A7,SLC4A9,SLC25A21,SLC26A8,SLC10A4,SLC26A5
																									GO:0008643	5/84	5467,9962,10999,54020,375611	PPARD,SLC23A2,SLC27A4,SLC37A1,SLC26A5
																									GO:0015701	3/29	83697,116369,375611	SLC4A9,SLC26A8,SLC26A5
																									GO:0034219	4/57	5467,9962,10999,375611	PPARD,SLC23A2,SLC27A4,SLC26A5
																									GO:0030534	10/143	1138,1497,2515,3356,3766,5465,26050,50944,64854,221935	CHRNA5,CTNS,ADAM2,HTR2A,KCNJ10,PPARA,SLITRK5,SHANK1,USP46,SDK1
																									GO:0008542	4/47	1497,2515,8831,594857	CTNS,ADAM2,SYNGAP1,NPS
																									GO:0007612	7/150	1497,2515,6547,8831,8867,50944,594857	CTNS,ADAM2,SLC8A3,SYNGAP1,SYNJ1,SHANK1,NPS
																									GO:0007632	4/53	1497,2515,8831,594857	CTNS,ADAM2,SYNGAP1,NPS
																									GO:0008306	5/85	1497,2515,8831,50944,594857	CTNS,ADAM2,SYNGAP1,SHANK1,NPS
																									GO:0034645	26/764	3623,4122,4245,4247,6132,6484,7458,7991,9953,9956,11224,25921,26589,51121,54460,64432,64963,80315,84311,84720,85365,92170,93210,120071,285203,326340	INHA,MAN2A2,MGAT1,MGAT2,RPL8,ST3GAL4,EIF4H,TUSC3,HS3ST3B1,HS3ST2,RPL35,ZDHHC5,MRPL46,RPL26L1,MRPS21,MRPS25,MRPS11,CPEB4,MRPL45,PIGO,ALG2,MTG1,PGAP3,LARGE2,EOGT,ZAR1
																									GO:0043603	26/796	1373,1497,4817,6132,7458,10654,11093,11224,26589,27293,27306,51121,51703,54460,54988,54995,55750,57110,64432,64963,80315,84311,84532,92170,132949,326340	CPS1,CTNS,NIT1,RPL8,EIF4H,PMVK,ADAMTS13,RPL35,MRPL46,SMPDL3B,HPGDS,RPL26L1,ACSL5,MRPS21,ACSM5,OXSM,AGK,PLAAT1,MRPS25,MRPS11,CPEB4,MRPL45,ACSS1,MTG1,AASDH,ZAR1
																									GO:0043604	17/521	1373,6132,7458,11224,26589,51121,51703,54460,55750,64432,64963,80315,84311,84532,92170,132949,326340	CPS1,RPL8,EIF4H,RPL35,MRPL46,RPL26L1,ACSL5,MRPS21,AGK,MRPS25,MRPS11,CPEB4,MRPL45,ACSS1,MTG1,AASDH,ZAR1
																									GO:0006518	16/532	1497,6132,7458,11093,11224,26589,27306,51121,54460,64432,64963,80315,84311,92170,132949,326340	CTNS,RPL8,EIF4H,ADAMTS13,RPL35,MRPL46,HPGDS,RPL26L1,MRPS21,MRPS25,MRPS11,CPEB4,MRPL45,MTG1,AASDH,ZAR1
																									GO:0032543	6/110	26589,54460,64432,64963,84311,92170	MRPL46,MRPS21,MRPS25,MRPS11,MRPL45,MTG1
																									GO:0043043	13/404	6132,7458,11224,26589,51121,54460,64432,64963,80315,84311,92170,132949,326340	RPL8,EIF4H,RPL35,MRPL46,RPL26L1,MRPS21,MRPS25,MRPS11,CPEB4,MRPL45,MTG1,AASDH,ZAR1
																									GO:0006412	12/375	6132,7458,11224,26589,51121,54460,64432,64963,80315,84311,92170,326340	RPL8,EIF4H,RPL35,MRPL46,RPL26L1,MRPS21,MRPS25,MRPS11,CPEB4,MRPL45,MTG1,ZAR1
																									GO:0007005	18/442	1352,1763,4137,4580,10531,23409,51287,55626,55735,55750,55863,65018,79064,84134,92609,134266,219938,401548	COX10,DNA2,MAPT,MTX1,PITRM1,SIRT4,COA4,AMBRA1,DNAJC11,AGK,TMEM126B,PINK1,TMEM223,TOMM40L,TIMM50,GRPEL2,SPATA19,SNX30
																									GO:0072655	7/74	4580,10531,55750,65018,84134,92609,134266	MTX1,PITRM1,AGK,PINK1,TOMM40L,TIMM50,GRPEL2
																									GO:0070585	7/82	4580,10531,55750,65018,84134,92609,134266	MTX1,PITRM1,AGK,PINK1,TOMM40L,TIMM50,GRPEL2
																									GO:0006626	6/60	4580,10531,55750,84134,92609,134266	MTX1,PITRM1,AGK,TOMM40L,TIMM50,GRPEL2
																									GO:0033365	22/709	287,1277,2804,3356,4580,5870,6608,8658,9409,9765,10039,10531,25792,26262,51016,55750,64901,65018,79711,84134,92609,134266	ANK2,COL1A1,GOLGB1,HTR2A,MTX1,RAB6A,SMO,TNKS,PEX16,ZFYVE16,PARP3,PITRM1,CIZ1,TSPAN17,EMC9,AGK,RANBP17,PINK1,IPO4,TOMM40L,TIMM50,GRPEL2
																									GO:0072594	13/341	4580,6608,9409,9765,10531,26262,55750,64901,65018,79711,84134,92609,134266	MTX1,SMO,PEX16,ZFYVE16,PITRM1,TSPAN17,AGK,RANBP17,PINK1,IPO4,TOMM40L,TIMM50,GRPEL2
																									GO:0044743	4/36	9409,84134,92609,134266	PEX16,TOMM40L,TIMM50,GRPEL2
																									GO:0030150	3/20	84134,92609,134266	TOMM40L,TIMM50,GRPEL2
																									GO:0006839	7/150	4580,10531,55750,65018,84134,92609,134266	MTX1,PITRM1,AGK,PINK1,TOMM40L,TIMM50,GRPEL2
																									GO:0065002	4/53	9409,84134,92609,134266	PEX16,TOMM40L,TIMM50,GRPEL2
																									GO:1990542	5/89	6547,84134,89874,92609,134266	SLC8A3,TOMM40L,SLC25A21,TIMM50,GRPEL2
																									GO:0010035	20/533	107,114,1147,1277,1373,2167,2168,3766,4137,4521,5621,7020,11093,51596,65018,79752,80149,85365,91683,375611	ADCY1,ADCY8,CHUK,COL1A1,CPS1,FABP4,FABP1,KCNJ10,MAPT,NUDT1,PRNP,TFAP2A,ADAMTS13,CUTA,PINK1,ZFAND1,ZC3H12A,ALG2,SYT12,SLC26A5
																									GO:0010038	15/360	107,114,1147,1373,2167,3766,4137,4521,5621,7020,11093,51596,85365,91683,375611	ADCY1,ADCY8,CHUK,CPS1,FABP4,KCNJ10,MAPT,NUDT1,PRNP,TFAP2A,ADAMTS13,CUTA,ALG2,SYT12,SLC26A5
																									GO:0006979	12/366	1147,1277,2168,4025,4137,4521,5621,6667,9833,9962,65018,80149	CHUK,COL1A1,FABP1,LPO,MAPT,NUDT1,PRNP,SP1,MELK,SLC23A2,PINK1,ZC3H12A
																									GO:0071248	8/197	107,114,1147,2167,3766,5621,7020,91683	ADCY1,ADCY8,CHUK,FABP4,KCNJ10,PRNP,TFAP2A,SYT12
																									GO:0050808	14/295	1946,2339,3556,4137,5457,5621,6547,8831,8976,50944,94030,221935,345651,392617	EFNA5,FNTA,IL1RAP,MAPT,POU4F1,PRNP,SLC8A3,SYNGAP1,WASL,SHANK1,LRRC4B,SDK1,ACTBL2,ELFN1
																									GO:0099173	6/89	2339,5621,8831,8976,50944,345651	FNTA,PRNP,SYNGAP1,WASL,SHANK1,ACTBL2
																									GO:0034330	16/489	287,1946,2339,3556,4137,5457,5621,6547,8831,8976,50944,79778,94030,221935,345651,392617	ANK2,EFNA5,FNTA,IL1RAP,MAPT,POU4F1,PRNP,SLC8A3,SYNGAP1,WASL,SHANK1,MICALL2,LRRC4B,SDK1,ACTBL2,ELFN1
																									GO:0031175	19/661	107,1946,4137,5457,5870,6608,7436,8831,8941,8976,9024,10129,26050,26227,26257,50944,54903,79778,345651	ADCY1,EFNA5,MAPT,POU4F1,RAB6A,SMO,VLDLR,SYNGAP1,CDK5R2,WASL,BRSK2,FRY,SLITRK5,PHGDH,NKX2-8,SHANK1,MKS1,MICALL2,ACTBL2
																									GO:0048667	14/428	107,1946,5457,6608,7436,8831,8941,8976,9024,26050,26257,50944,57010,345651	ADCY1,EFNA5,POU4F1,SMO,VLDLR,SYNGAP1,CDK5R2,WASL,BRSK2,SLITRK5,NKX2-8,SHANK1,CABP4,ACTBL2
																									GO:0035601	7/75	2005,10933,11107,23409,84215,84525,84945	ELK4,MORF4L1,PRDM5,SIRT4,ZNF541,HOPX,ABHD13
																									GO:0098732	7/79	2005,10933,11107,23409,84215,84525,84945	ELK4,MORF4L1,PRDM5,SIRT4,ZNF541,HOPX,ABHD13
																									GO:0006476	6/64	2005,10933,11107,23409,84215,84525	ELK4,MORF4L1,PRDM5,SIRT4,ZNF541,HOPX
																									GO:0016575	5/60	2005,10933,11107,84215,84525	ELK4,MORF4L1,PRDM5,ZNF541,HOPX
																									GO:0034505	4/20	1277,5465,54757,56975	COL1A1,PPARA,FAM20A,FAM20C
																									GO:0042475	7/82	2249,2627,5465,6608,10117,54757,56975	FGF4,GATA6,PPARA,SMO,ENAM,FAM20A,FAM20C
																									GO:0097186	4/23	5465,10117,54757,56975	PPARA,ENAM,FAM20A,FAM20C
																									GO:0042476	8/124	1277,2249,2627,5465,6608,10117,54757,56975	COL1A1,FGF4,GATA6,PPARA,SMO,ENAM,FAM20A,FAM20C
																									GO:0070166	3/14	5465,54757,56975	PPARA,FAM20A,FAM20C
																									GO:0031214	6/99	1277,4054,5465,10117,54757,56975	COL1A1,LTBP3,PPARA,ENAM,FAM20A,FAM20C
																									GO:0110148	6/104	1277,4054,5465,10117,54757,56975	COL1A1,LTBP3,PPARA,ENAM,FAM20A,FAM20C
																									GO:0070169	4/55	6256,7020,10117,56975	RXRA,TFAP2A,ENAM,FAM20C
																									GO:0110151	4/56	6256,7020,10117,56975	RXRA,TFAP2A,ENAM,FAM20C
																									GO:0042063	12/239	1021,1464,3459,3766,4137,4825,6547,6608,8941,9247,26227,57716	CDK6,CSPG4,IFNGR1,KCNJ10,MAPT,NKX6-1,SLC8A3,SMO,CDK5R2,GCM2,PHGDH,PRX
																									GO:0031018	5/40	1021,2627,3570,4825,6608	CDK6,GATA6,IL6R,NKX6-1,SMO
																									GO:0150076	5/40	107,114,3459,4137,6608	ADCY1,ADCY8,IFNGR1,MAPT,SMO
																									GO:0003309	4/24	1021,2627,4825,6608	CDK6,GATA6,NKX6-1,SMO
																									GO:0031016	6/75	1021,2627,3570,4825,6608,387597	CDK6,GATA6,IL6R,NKX6-1,SMO,ILDR2
																									GO:0035883	4/30	1021,2627,4825,6608	CDK6,GATA6,NKX6-1,SMO
																									GO:0021782	7/110	1021,3459,3766,4137,6608,26227,57716	CDK6,IFNGR1,KCNJ10,MAPT,SMO,PHGDH,PRX
																									GO:0010001	9/184	1021,3459,3766,4137,4825,6547,6608,26227,57716	CDK6,IFNGR1,KCNJ10,MAPT,NKX6-1,SLC8A3,SMO,PHGDH,PRX
																									GO:0048143	3/16	3459,4137,6608	IFNGR1,MAPT,SMO
																									GO:0014002	4/35	1021,3459,4137,6608	CDK6,IFNGR1,MAPT,SMO
																									GO:0003323	3/18	1021,4825,6608	CDK6,NKX6-1,SMO
																									GO:0002065	6/104	1021,2627,4825,6608,10117,56975	CDK6,GATA6,NKX6-1,SMO,ENAM,FAM20C
																									GO:0002068	3/30	1021,4825,6608	CDK6,NKX6-1,SMO
																									GO:0035270	6/127	1021,2627,3570,4825,6608,9247	CDK6,GATA6,IL6R,NKX6-1,SMO,GCM2
																									GO:1903530	20/566	107,114,136,1138,1946,3356,3623,4825,5467,6281,6804,7447,8941,9024,10814,11132,23409,65018,91608,91683	ADCY1,ADCY8,ADORA2B,CHRNA5,EFNA5,HTR2A,INHA,NKX6-1,PPARD,S100A10,STX1A,VSNL1,CDK5R2,BRSK2,CPLX2,CAPN10,SIRT4,PINK1,RASL10B,SYT12
																									GO:0090276	10/179	114,1946,4825,5467,6804,7447,9024,11132,23409,91608	ADCY8,EFNA5,NKX6-1,PPARD,STX1A,VSNL1,BRSK2,CAPN10,SIRT4,RASL10B
																									GO:0002791	10/182	114,1946,4825,5467,6804,7447,9024,11132,23409,91608	ADCY8,EFNA5,NKX6-1,PPARD,STX1A,VSNL1,BRSK2,CAPN10,SIRT4,RASL10B
																									GO:0050796	9/149	114,1946,4825,5467,6804,7447,9024,11132,23409	ADCY8,EFNA5,NKX6-1,PPARD,STX1A,VSNL1,BRSK2,CAPN10,SIRT4
																									GO:0090087	10/184	114,1946,4825,5467,6804,7447,9024,11132,23409,91608	ADCY8,EFNA5,NKX6-1,PPARD,STX1A,VSNL1,BRSK2,CAPN10,SIRT4,RASL10B
																									GO:0046883	11/234	114,1946,3623,4825,5467,6804,7447,9024,11132,23409,91608	ADCY8,EFNA5,INHA,NKX6-1,PPARD,STX1A,VSNL1,BRSK2,CAPN10,SIRT4,RASL10B
																									GO:0051046	20/623	107,114,136,1138,1946,3356,3623,4825,5467,6281,6804,7447,8941,9024,10814,11132,23409,65018,91608,91683	ADCY1,ADCY8,ADORA2B,CHRNA5,EFNA5,HTR2A,INHA,NKX6-1,PPARD,S100A10,STX1A,VSNL1,CDK5R2,BRSK2,CPLX2,CAPN10,SIRT4,PINK1,RASL10B,SYT12
																									GO:0061178	5/49	114,1946,5467,7447,9024	ADCY8,EFNA5,PPARD,VSNL1,BRSK2
																									GO:1903532	12/278	114,136,3623,4825,5467,6281,6804,7447,8941,11132,65018,91608	ADCY8,ADORA2B,INHA,NKX6-1,PPARD,S100A10,STX1A,VSNL1,CDK5R2,CAPN10,PINK1,RASL10B
																									GO:0051047	12/304	114,136,3623,4825,5467,6281,6804,7447,8941,11132,65018,91608	ADCY8,ADORA2B,INHA,NKX6-1,PPARD,S100A10,STX1A,VSNL1,CDK5R2,CAPN10,PINK1,RASL10B
																									GO:0046887	7/123	114,3623,4825,5467,7447,11132,91608	ADCY8,INHA,NKX6-1,PPARD,VSNL1,CAPN10,RASL10B
																									GO:0090277	6/92	114,4825,5467,7447,11132,91608	ADCY8,NKX6-1,PPARD,VSNL1,CAPN10,RASL10B
																									GO:1903829	15/451	114,919,2147,4137,4825,5467,5621,6608,7447,11132,25921,65018,79752,79778,80149	ADCY8,CD247,F2,MAPT,NKX6-1,PPARD,PRNP,SMO,VSNL1,CAPN10,ZDHHC5,PINK1,ZFAND1,MICALL2,ZC3H12A
																									GO:0002793	6/94	114,4825,5467,7447,11132,91608	ADCY8,NKX6-1,PPARD,VSNL1,CAPN10,RASL10B
																									GO:0032024	5/68	114,4825,5467,7447,11132	ADCY8,NKX6-1,PPARD,VSNL1,CAPN10
																									GO:0051222	11/294	114,4825,5467,5621,6608,7447,11132,65018,79752,79778,80149	ADCY8,NKX6-1,PPARD,PRNP,SMO,VSNL1,CAPN10,PINK1,ZFAND1,MICALL2,ZC3H12A
																									GO:0070201	16/526	114,1946,4137,4825,5467,5621,6608,6804,7447,9024,11132,23409,65018,79752,79778,80149	ADCY8,EFNA5,MAPT,NKX6-1,PPARD,PRNP,SMO,STX1A,VSNL1,BRSK2,CAPN10,SIRT4,PINK1,ZFAND1,MICALL2,ZC3H12A
																									GO:1904951	11/310	114,4825,5467,5621,6608,7447,11132,65018,79752,79778,80149	ADCY8,NKX6-1,PPARD,PRNP,SMO,VSNL1,CAPN10,PINK1,ZFAND1,MICALL2,ZC3H12A
																									GO:0051223	15/501	114,1946,4825,5467,5621,6608,6804,7447,9024,11132,23409,65018,79752,79778,80149	ADCY8,EFNA5,NKX6-1,PPARD,PRNP,SMO,STX1A,VSNL1,BRSK2,CAPN10,SIRT4,PINK1,ZFAND1,MICALL2,ZC3H12A
																									GO:0035774	3/27	114,5467,7447	ADCY8,PPARD,VSNL1
																									GO:0032388	8/199	5621,6608,11132,26119,65018,79752,79778,80149	PRNP,SMO,CAPN10,LDLRAP1,PINK1,ZFAND1,MICALL2,ZC3H12A
																									hsa00513	5/39	4122,4245,4247,7991,85365	MAN2A2,MGAT1,MGAT2,TUSC3,ALG2
																									GO:0009100	14/341	4122,4245,4247,5467,6484,7991,9953,9956,11093,11173,23553,85365,120071,285203	MAN2A2,MGAT1,MGAT2,PPARD,ST3GAL4,TUSC3,HS3ST3B1,HS3ST2,ADAMTS13,ADAMTS7,HYAL4,ALG2,LARGE2,EOGT
																									hsa00510	5/50	4122,4245,4247,7991,85365	MAN2A2,MGAT1,MGAT2,TUSC3,ALG2
																									GO:1901137	19/590	107,114,4122,4245,4247,4723,6391,6484,7991,9953,9956,51703,60490,84532,84720,85365,93210,120071,285203	ADCY1,ADCY8,MAN2A2,MGAT1,MGAT2,NDUFV1,SDHC,ST3GAL4,TUSC3,HS3ST3B1,HS3ST2,ACSL5,PPCDC,ACSS1,PIGO,ALG2,PGAP3,LARGE2,EOGT
																									GO:0018279	3/24	4245,4247,7991	MGAT1,MGAT2,TUSC3
																									GO:0018196	3/25	4245,4247,7991	MGAT1,MGAT2,TUSC3
																									GO:0009101	10/273	4122,4245,4247,6484,7991,9953,9956,85365,120071,285203	MAN2A2,MGAT1,MGAT2,ST3GAL4,TUSC3,HS3ST3B1,HS3ST2,ALG2,LARGE2,EOGT
																									GO:0090311	6/61	2339,4137,10129,51043,65018,161742	FNTA,MAPT,FRY,ZBTB7B,PINK1,SPRED1
																									GO:0090043	3/19	2339,4137,10129	FNTA,MAPT,FRY
																									GO:0090312	3/29	2339,51043,65018	FNTA,ZBTB7B,PINK1
																									GO:0006644	15/366	336,2627,5331,5467,5833,8395,8867,9107,10654,27293,55326,55500,57110,84720,93210	APOA2,GATA6,PLCB3,PPARD,PCYT2,PIP5K1B,SYNJ1,MTMR6,PMVK,SMPDL3B,AGPAT5,ETNK1,PLAAT1,PIGO,PGAP3
																									GO:0090407	19/542	107,114,336,1373,4723,5467,5833,6391,8395,8867,9107,10654,51703,55326,55500,60490,84532,84720,93210	ADCY1,ADCY8,APOA2,CPS1,NDUFV1,PPARD,PCYT2,SDHC,PIP5K1B,SYNJ1,MTMR6,PMVK,ACSL5,AGPAT5,ETNK1,PPCDC,ACSS1,PIGO,PGAP3
																									GO:0008654	11/245	336,5467,5833,8395,8867,9107,10654,55326,55500,84720,93210	APOA2,PPARD,PCYT2,PIP5K1B,SYNJ1,MTMR6,PMVK,AGPAT5,ETNK1,PIGO,PGAP3
																									GO:0008610	19/597	336,5467,5833,6484,8395,8867,9107,10654,27306,51703,53630,54988,54995,55326,55500,55750,84532,84720,93210	APOA2,PPARD,PCYT2,ST3GAL4,PIP5K1B,SYNJ1,MTMR6,PMVK,HPGDS,ACSL5,BCO1,ACSM5,OXSM,AGPAT5,ETNK1,AGK,ACSS1,PIGO,PGAP3
																									GO:0046486	13/359	336,1373,5331,5833,8395,8867,9107,55326,55500,55750,57110,84720,93210	APOA2,CPS1,PLCB3,PCYT2,PIP5K1B,SYNJ1,MTMR6,AGPAT5,ETNK1,AGK,PLAAT1,PIGO,PGAP3
																									GO:0046474	9/204	336,5833,8395,8867,9107,55326,55500,84720,93210	APOA2,PCYT2,PIP5K1B,SYNJ1,MTMR6,AGPAT5,ETNK1,PIGO,PGAP3
																									GO:0006650	11/294	336,5331,5833,8395,8867,9107,55326,55500,57110,84720,93210	APOA2,PLCB3,PCYT2,PIP5K1B,SYNJ1,MTMR6,AGPAT5,ETNK1,PLAAT1,PIGO,PGAP3
																									GO:0045017	9/224	336,5833,8395,8867,9107,55326,55500,84720,93210	APOA2,PCYT2,PIP5K1B,SYNJ1,MTMR6,AGPAT5,ETNK1,PIGO,PGAP3
																									GO:0042157	6/122	336,5465,25921,84720,84945,93210	APOA2,PPARA,ZDHHC5,PIGO,ABHD13,PGAP3
																									GO:0030001	21/628	287,479,1234,3273,3356,3765,3766,6547,7991,9962,27133,27173,51310,55238,55283,56302,83697,152519,201780,348932,440699	ANK2,ATP12A,CCR5,HRG,HTR2A,KCNJ9,KCNJ10,SLC8A3,TUSC3,SLC23A2,KCNH5,SLC39A1,SLC22A17,SLC38A7,MCOLN3,TRPV5,SLC4A9,NIPAL1,SLC10A4,SLC6A18,LRRC52
																									GO:0098655	20/672	479,529,1234,1262,1497,3356,3765,3766,6547,7991,27133,27173,55238,55283,56302,83697,152519,222962,348932,440699	ATP12A,ATP6V1E1,CCR5,CNGA4,CTNS,HTR2A,KCNJ9,KCNJ10,SLC8A3,TUSC3,KCNH5,SLC39A1,SLC38A7,MCOLN3,TRPV5,SLC4A9,NIPAL1,SLC29A4,SLC6A18,LRRC52
																									GO:0098660	20/697	479,529,1234,1497,3356,3765,3766,6547,7991,27133,27173,54020,55283,56302,83697,116369,152519,348932,375611,440699	ATP12A,ATP6V1E1,CCR5,CTNS,HTR2A,KCNJ9,KCNJ10,SLC8A3,TUSC3,KCNH5,SLC39A1,SLC37A1,MCOLN3,TRPV5,SLC4A9,SLC26A8,NIPAL1,SLC6A18,SLC26A5,LRRC52
																									GO:0098662	17/603	479,529,1234,1497,3356,3765,3766,6547,7991,27133,27173,55283,56302,83697,152519,348932,440699	ATP12A,ATP6V1E1,CCR5,CTNS,HTR2A,KCNJ9,KCNJ10,SLC8A3,TUSC3,KCNH5,SLC39A1,MCOLN3,TRPV5,SLC4A9,NIPAL1,SLC6A18,LRRC52
																									GO:0046928	7/91	107,136,1138,3356,6804,10814,91683	ADCY1,ADORA2B,CHRNA5,HTR2A,STX1A,CPLX2,SYT12
																									GO:0051588	7/105	107,136,1138,3356,6804,10814,91683	ADCY1,ADORA2B,CHRNA5,HTR2A,STX1A,CPLX2,SYT12
																									GO:0060627	18/544	107,136,336,1138,3356,4240,5575,6281,6804,7447,8867,8941,8976,9765,10814,26119,91683,338692	ADCY1,ADORA2B,APOA2,CHRNA5,HTR2A,MFGE8,PRKAR1B,S100A10,STX1A,VSNL1,SYNJ1,CDK5R2,WASL,ZFYVE16,CPLX2,LDLRAP1,SYT12,ANKRD13D
																									GO:0017157	10/213	107,136,1138,3356,6281,6804,7447,8941,10814,91683	ADCY1,ADORA2B,CHRNA5,HTR2A,S100A10,STX1A,VSNL1,CDK5R2,CPLX2,SYT12
																									GO:0001505	10/217	107,136,1138,3356,3766,6804,8867,10814,91683,222962	ADCY1,ADORA2B,CHRNA5,HTR2A,KCNJ10,STX1A,SYNJ1,CPLX2,SYT12,SLC29A4
																									GO:0006887	10/235	136,286,6284,6804,8867,9024,10814,60684,91683,149371	ADORA2B,ANK1,S100A13,STX1A,SYNJ1,BRSK2,CPLX2,TRAPPC11,SYT12,EXOC8
																									GO:0006836	7/136	3766,6804,8867,10814,91683,222962,348932	KCNJ10,STX1A,SYNJ1,CPLX2,SYT12,SLC29A4,SLC6A18
																									GO:1903305	7/145	107,136,1138,3356,6804,8941,91683	ADCY1,ADORA2B,CHRNA5,HTR2A,STX1A,CDK5R2,SYT12
																									GO:0140352	14/460	136,286,479,6284,6804,8867,9024,10814,60684,65018,91683,149371,222962,387597	ADORA2B,ANK1,ATP12A,S100A13,STX1A,SYNJ1,BRSK2,CPLX2,TRAPPC11,PINK1,SYT12,EXOC8,SLC29A4,ILDR2
																									GO:0045921	5/86	136,6281,6804,7447,8941	ADORA2B,S100A10,STX1A,VSNL1,CDK5R2
																									GO:0050433	4/57	3356,6804,65018,91683	HTR2A,STX1A,PINK1,SYT12

## Sheet: GOM-specific HS PEIs
Table S16. Functional enrichment for genes regulated by AT-specific HS PEIs
Term	Description	LogP	InTerm_InList	Symbols																					Term	InTerm_InList	Genes	Symbols
GO:1902043	positive regulation of extrinsic apoptotic signaling pathway via death domain receptors	-2.08846	3/14	BMPR1B|TIMP3|FAF1																					GO:0048511	16/270	658,1081,1387,3192,4313,4843,5499,5608,6532,6928,7226,7301,22992,51548,91603,124626	BMPR1B,CGA,CREBBP,HNRNPU,MMP2,NOS2,PPP1CA,MAP2K6,SLC6A4,HNF1B,TRPM2,TYRO3,KDM2A,SIRT6,ZNF830,ZPBP2
GO:0010826	negative regulation of centrosome duplication	-2.36337	3/12	KAT2A,RBM14,CENATAC																					GO:0032922	6/71	3192,5499,6928,22992,51548,124626	HNRNPU,PPP1CA,HNF1B,KDM2A,SIRT6,ZPBP2
GO:1902600	proton transmembrane transport	-2.98937	10/138	ATP5F1D,COX7A1,SLC9A1,SLC9A5,NNT,ATP6V0A4,SLC25A22,HVCN1,NDUFS7,SLC9A4																					GO:0007623	8/136	3192,4843,5499,6532,6928,22992,51548,124626	HNRNPU,NOS2,PPP1CA,SLC6A4,HNF1B,KDM2A,SIRT6,ZPBP2
GO:2001021	negative regulation of response to DNA damage stimulus	-2.29956	7/82	MIF,SNAI2,XRCC1,DDX39B,CHEK2,SMCHD1,NUDT16L1																					GO:0030641	9/90	1080,5594,6548,6553,9777,50617,84329,252839,389015	CFTR,MAPK1,SLC9A1,SLC9A5,TM9SF4,ATP6V0A4,HVCN1,TMEM9,SLC9A4
GO:0070849	response to epidermal growth factor	-2.20041	5/47	ERBB2,MED1,MAPK1,SNAI2,TPR																					GO:0030004	10/114	1080,5594,6548,6553,7369,9777,50617,84329,252839,389015	CFTR,MAPK1,SLC9A1,SLC9A5,UMOD,TM9SF4,ATP6V0A4,HVCN1,TMEM9,SLC9A4
GO:0033866	nucleoside bisphosphate biosynthetic process	-2.45741	6/55	ACLY,GCDH,PDHB,ELOVL6,DCAKD,COASY																					GO:0006885	9/99	1080,5594,6548,6553,9777,50617,84329,252839,389015	CFTR,MAPK1,SLC9A1,SLC9A5,TM9SF4,ATP6V0A4,HVCN1,TMEM9,SLC9A4
hsa04066	HIF-1 signaling pathway	-2.00658	8/109	CREBBP,ERBB2,IFNG,NOS2,PDHB,PGK2,MAPK1,RPS6KB2																					GO:0098662	24/603	513,782,783,786,1346,2149,3770,6532,6548,6553,7226,8514,23530,27092,50617,57030,57380,79085,79751,84329,93107,221074,374291,389015	ATP5F1D,CACNB1,CACNB2,CACNG1,COX7A1,F2R,KCNJ14,SLC6A4,SLC9A1,SLC9A5,TRPM2,KCNAB2,NNT,CACNG4,ATP6V0A4,SLC17A7,MRS2,SLC25A23,SLC25A22,HVCN1,KCNG4,SLC39A12,NDUFS7,SLC9A4
GO:0010458	exit from mitosis	-2.08846	3/14	RPL24|SPAST|CLASP2																					GO:0051453	8/85	1080,6548,6553,9777,50617,84329,252839,389015	CFTR,SLC9A1,SLC9A5,TM9SF4,ATP6V0A4,HVCN1,TMEM9,SLC9A4
GO:2000001	regulation of DNA damage checkpoint	-2.26125	4/26	RPA2,DDX39B,CHEK2,FBXO4																					GO:1902600	10/138	513,1346,6548,6553,23530,50617,79751,84329,374291,389015	ATP5F1D,COX7A1,SLC9A1,SLC9A5,NNT,ATP6V0A4,SLC25A22,HVCN1,NDUFS7,SLC9A4
GO:1902514	regulation of calcium ion transmembrane transport via high voltage-gated calcium channel	-3.31078	3/17	CACNB1|CACNB2|CACNG1																					GO:0098655	25/672	513,782,783,786,1346,2149,3770,6532,6548,6553,7226,8514,23530,27092,50617,57030,57380,79085,79751,84329,85413,93107,221074,374291,389015	ATP5F1D,CACNB1,CACNB2,CACNG1,COX7A1,F2R,KCNJ14,SLC6A4,SLC9A1,SLC9A5,TRPM2,KCNAB2,NNT,CACNG4,ATP6V0A4,SLC17A7,MRS2,SLC25A23,SLC25A22,HVCN1,SLC22A16,KCNG4,SLC39A12,NDUFS7,SLC9A4
																									GO:0055067	10/150	1080,5594,6548,6553,7369,9777,50617,84329,252839,389015	CFTR,MAPK1,SLC9A1,SLC9A5,UMOD,TM9SF4,ATP6V0A4,HVCN1,TMEM9,SLC9A4
																									GO:0098660	25/697	513,782,783,786,1080,1346,2149,3770,6532,6548,6553,7226,8514,23530,27092,50617,57030,57380,79085,79751,84329,93107,221074,374291,389015	ATP5F1D,CACNB1,CACNB2,CACNG1,CFTR,COX7A1,F2R,KCNJ14,SLC6A4,SLC9A1,SLC9A5,TRPM2,KCNAB2,NNT,CACNG4,ATP6V0A4,SLC17A7,MRS2,SLC25A23,SLC25A22,HVCN1,KCNG4,SLC39A12,NDUFS7,SLC9A4
																									GO:0030001	21/628	782,783,786,931,2149,3770,6532,6548,6553,7226,7369,8514,27092,55652,57030,57380,79085,93107,221074,283229,389015	CACNB1,CACNB2,CACNG1,MS4A1,F2R,KCNJ14,SLC6A4,SLC9A1,SLC9A5,TRPM2,UMOD,KCNAB2,CACNG4,SLC48A1,SLC17A7,MRS2,SLC25A23,KCNG4,SLC39A12,CRACR2B,SLC9A4
																									GO:0098659	6/98	3770,6548,6553,7226,221074,389015	KCNJ14,SLC9A1,SLC9A5,TRPM2,SLC39A12,SLC9A4
																									GO:0099587	6/98	3770,6548,6553,7226,221074,389015	KCNJ14,SLC9A1,SLC9A5,TRPM2,SLC39A12,SLC9A4
																									GO:0098719	3/23	6548,6553,389015	SLC9A1,SLC9A5,SLC9A4
																									GO:0030003	14/403	1080,2835,5594,6548,6553,7369,9777,10539,50617,79085,84329,221074,252839,389015	CFTR,GPR12,MAPK1,SLC9A1,SLC9A5,UMOD,TM9SF4,GLRX3,ATP6V0A4,SLC25A23,HVCN1,SLC39A12,TMEM9,SLC9A4
																									GO:0019725	19/641	1080,2835,3300,4843,5594,6548,6553,7301,7369,9777,10539,26272,50617,55144,79085,84329,221074,252839,389015	CFTR,GPR12,DNAJB2,NOS2,MAPK1,SLC9A1,SLC9A5,TYRO3,UMOD,TM9SF4,GLRX3,FBXO4,ATP6V0A4,LRRC8D,SLC25A23,HVCN1,SLC39A12,TMEM9,SLC9A4
																									GO:0006873	14/420	1080,2835,5594,6548,6553,7369,9777,10539,50617,79085,84329,221074,252839,389015	CFTR,GPR12,MAPK1,SLC9A1,SLC9A5,UMOD,TM9SF4,GLRX3,ATP6V0A4,SLC25A23,HVCN1,SLC39A12,TMEM9,SLC9A4
																									GO:0042176	18/361	975,3300,3458,4843,5720,7078,7110,11124,11200,50613,51377,51548,57095,79888,91304,252839,256471,338657	CD81,DNAJB2,IFNG,NOS2,PSME1,TIMP3,TMF1,FAF1,CHEK2,UBQLN3,UCHL5,SIRT6,PITHD1,LPCAT1,TMEM259,TMEM9,MFSD8,CENATAC
																									GO:1903532	15/278	783,1080,2266,2922,3458,4282,5007,5608,6532,7110,7200,7226,23122,51548,341359	CACNB2,CFTR,FGG,GRP,IFNG,MIF,OSBP,MAP2K6,SLC6A4,TMF1,TRH,TRPM2,CLASP2,SIRT6,SYT10
																									GO:0051047	15/304	783,1080,2266,2922,3458,4282,5007,5608,6532,7110,7200,7226,23122,51548,341359	CACNB2,CFTR,FGG,GRP,IFNG,MIF,OSBP,MAP2K6,SLC6A4,TMF1,TRH,TRPM2,CLASP2,SIRT6,SYT10
																									GO:0051222	14/294	975,1080,2064,2266,3458,5007,7175,7200,7226,8934,9777,10519,51548,59286	CD81,CFTR,ERBB2,FGG,IFNG,OSBP,TPR,TRH,TRPM2,RAB29,TM9SF4,CIB1,SIRT6,UBL5
																									GO:1904951	14/310	975,1080,2064,2266,3458,5007,7175,7200,7226,8934,9777,10519,51548,59286	CD81,CFTR,ERBB2,FGG,IFNG,OSBP,TPR,TRH,TRPM2,RAB29,TM9SF4,CIB1,SIRT6,UBL5
																									GO:0051223	19/501	975,1080,2064,2149,2266,3458,4843,5007,7175,7200,7226,7369,8934,9777,10519,51548,53371,59286,79751	CD81,CFTR,ERBB2,F2R,FGG,IFNG,NOS2,OSBP,TPR,TRH,TRPM2,UMOD,RAB29,TM9SF4,CIB1,SIRT6,NUP54,UBL5,SLC25A22
																									GO:0090276	10/179	1080,2266,2922,3458,4843,5007,7200,7226,51548,79751	CFTR,FGG,GRP,IFNG,NOS2,OSBP,TRH,TRPM2,SIRT6,SLC25A22
																									GO:0090277	7/92	1080,2266,2922,5007,7200,7226,51548	CFTR,FGG,GRP,OSBP,TRH,TRPM2,SIRT6
																									GO:0002791	10/182	1080,2266,2922,3458,4843,5007,7200,7226,51548,79751	CFTR,FGG,GRP,IFNG,NOS2,OSBP,TRH,TRPM2,SIRT6,SLC25A22
																									GO:0002793	7/94	1080,2266,2922,5007,7200,7226,51548	CFTR,FGG,GRP,OSBP,TRH,TRPM2,SIRT6
																									GO:0090087	10/184	1080,2266,2922,3458,4843,5007,7200,7226,51548,79751	CFTR,FGG,GRP,IFNG,NOS2,OSBP,TRH,TRPM2,SIRT6,SLC25A22
																									GO:0046887	8/123	1080,2266,2922,5007,7110,7200,7226,51548	CFTR,FGG,GRP,OSBP,TMF1,TRH,TRPM2,SIRT6
																									GO:1903530	20/566	783,1080,2149,2266,2922,3458,4282,4843,5007,5608,6532,7110,7200,7226,23122,51548,51760,79751,255057,341359	CACNB2,CFTR,F2R,FGG,GRP,IFNG,MIF,NOS2,OSBP,MAP2K6,SLC6A4,TMF1,TRH,TRPM2,CLASP2,SIRT6,SYT17,SLC25A22,CBARP,SYT10
																									GO:0090316	9/157	975,2064,3458,7175,8934,9777,10519,51548,59286	CD81,ERBB2,IFNG,TPR,RAB29,TM9SF4,CIB1,SIRT6,UBL5
																									GO:0070201	19/526	975,1080,2064,2149,2266,3458,4843,5007,7175,7200,7226,7369,8934,9777,10519,51548,53371,59286,79751	CD81,CFTR,ERBB2,F2R,FGG,IFNG,NOS2,OSBP,TPR,TRH,TRPM2,UMOD,RAB29,TM9SF4,CIB1,SIRT6,NUP54,UBL5,SLC25A22
																									GO:0051046	21/623	783,1080,2149,2266,2922,3458,4282,4646,4843,5007,5608,6532,7110,7200,7226,23122,51548,51760,79751,255057,341359	CACNB2,CFTR,F2R,FGG,GRP,IFNG,MIF,MYO6,NOS2,OSBP,MAP2K6,SLC6A4,TMF1,TRH,TRPM2,CLASP2,SIRT6,SYT17,SLC25A22,CBARP,SYT10
																									GO:0046883	11/234	1080,2266,2922,3458,4843,5007,7110,7200,7226,51548,79751	CFTR,FGG,GRP,IFNG,NOS2,OSBP,TMF1,TRH,TRPM2,SIRT6,SLC25A22
																									GO:0045921	6/86	783,1080,2266,3458,23122,341359	CACNB2,CFTR,FGG,IFNG,CLASP2,SYT10
																									GO:0050796	8/149	1080,3458,4843,5007,7200,7226,51548,79751	CFTR,IFNG,NOS2,OSBP,TRH,TRPM2,SIRT6,SLC25A22
																									GO:1903829	16/451	975,1080,2064,2266,3458,5007,7015,7175,7200,7226,8934,9777,10519,51548,59286,81926	CD81,CFTR,ERBB2,FGG,IFNG,OSBP,TERT,TPR,TRH,TRPM2,RAB29,TM9SF4,CIB1,SIRT6,UBL5,ABHD17A
																									GO:0032386	13/336	975,2064,3458,5594,7175,8934,9777,10519,23317,51548,53371,59286,116150	CD81,ERBB2,IFNG,MAPK1,TPR,RAB29,TM9SF4,CIB1,DNAJC13,SIRT6,NUP54,UBL5,NUS1
																									GO:0033157	10/225	975,2064,3458,7175,8934,9777,10519,51548,53371,59286	CD81,ERBB2,IFNG,TPR,RAB29,TM9SF4,CIB1,SIRT6,NUP54,UBL5
																									GO:0032024	5/68	1080,5007,7200,7226,51548	CFTR,OSBP,TRH,TRPM2,SIRT6
																									GO:0032388	9/199	975,2064,3458,7175,8934,9777,10519,51548,59286	CD81,ERBB2,IFNG,TPR,RAB29,TM9SF4,CIB1,SIRT6,UBL5
																									GO:0050708	10/257	1080,2149,2266,3458,4843,5007,7200,7226,51548,79751	CFTR,F2R,FGG,IFNG,NOS2,OSBP,TRH,TRPM2,SIRT6,SLC25A22
																									GO:0009152	12/195	47,513,2639,4522,4726,4830,4882,5162,79071,79877,80347,374291	ACLY,ATP5F1D,GCDH,MTHFD1,NDUFS6,NME1,NPR2,PDHB,ELOVL6,DCAKD,COASY,NDUFS7
																									GO:0009165	14/263	47,513,2639,4522,4726,4830,4882,5162,27231,79071,79877,80347,158067,374291	ACLY,ATP5F1D,GCDH,MTHFD1,NDUFS6,NME1,NPR2,PDHB,NMRK2,ELOVL6,DCAKD,COASY,AK8,NDUFS7
																									GO:1901137	23/590	47,513,658,1650,2639,4522,4726,4830,4882,5162,10905,29906,64711,79071,79877,80146,80347,81849,84620,116150,166012,374291,374907	ACLY,ATP5F1D,BMPR1B,DDOST,GCDH,MTHFD1,NDUFS6,NME1,NPR2,PDHB,MAN1A2,ST8SIA5,HS3ST6,ELOVL6,DCAKD,UXS1,COASY,ST6GALNAC5,ST6GAL2,NUS1,CHST13,NDUFS7,B3GNT8
																									GO:1901293	14/265	47,513,2639,4522,4726,4830,4882,5162,27231,79071,79877,80347,158067,374291	ACLY,ATP5F1D,GCDH,MTHFD1,NDUFS6,NME1,NPR2,PDHB,NMRK2,ELOVL6,DCAKD,COASY,AK8,NDUFS7
																									GO:0006164	12/202	47,513,2639,4522,4726,4830,4882,5162,79071,79877,80347,374291	ACLY,ATP5F1D,GCDH,MTHFD1,NDUFS6,NME1,NPR2,PDHB,ELOVL6,DCAKD,COASY,NDUFS7
																									GO:0009260	12/209	47,513,2639,4522,4726,4830,4882,5162,79071,79877,80347,374291	ACLY,ATP5F1D,GCDH,MTHFD1,NDUFS6,NME1,NPR2,PDHB,ELOVL6,DCAKD,COASY,NDUFS7
																									GO:0072522	12/211	47,513,2639,4522,4726,4830,4882,5162,79071,79877,80347,374291	ACLY,ATP5F1D,GCDH,MTHFD1,NDUFS6,NME1,NPR2,PDHB,ELOVL6,DCAKD,COASY,NDUFS7
																									GO:0046390	12/216	47,513,2639,4522,4726,4830,4882,5162,79071,79877,80347,374291	ACLY,ATP5F1D,GCDH,MTHFD1,NDUFS6,NME1,NPR2,PDHB,ELOVL6,DCAKD,COASY,NDUFS7
																									GO:0033866	6/55	47,2639,5162,79071,79877,80347	ACLY,GCDH,PDHB,ELOVL6,DCAKD,COASY
																									GO:0034030	6/55	47,2639,5162,79071,79877,80347	ACLY,GCDH,PDHB,ELOVL6,DCAKD,COASY
																									GO:0034033	6/55	47,2639,5162,79071,79877,80347	ACLY,GCDH,PDHB,ELOVL6,DCAKD,COASY
																									GO:0090407	20/542	47,513,2639,4522,4726,4830,4882,5007,5162,8651,27231,79071,79143,79877,79888,80347,116150,158067,161247,374291	ACLY,ATP5F1D,GCDH,MTHFD1,NDUFS6,NME1,NPR2,OSBP,PDHB,SOCS1,NMRK2,ELOVL6,MBOAT7,DCAKD,LPCAT1,COASY,NUS1,AK8,FITM1,NDUFS7
																									GO:0055086	21/588	47,513,2639,4522,4726,4830,4882,5162,5232,5594,8514,23530,27231,51268,79071,79877,80146,80347,84618,158067,374291	ACLY,ATP5F1D,GCDH,MTHFD1,NDUFS6,NME1,NPR2,PDHB,PGK2,MAPK1,KCNAB2,NNT,NMRK2,PIPOX,ELOVL6,DCAKD,UXS1,COASY,NT5C1A,AK8,NDUFS7
																									GO:0009117	19/512	47,513,2639,4522,4726,4830,4882,5162,5232,8514,23530,27231,51268,79071,79877,80347,84618,158067,374291	ACLY,ATP5F1D,GCDH,MTHFD1,NDUFS6,NME1,NPR2,PDHB,PGK2,KCNAB2,NNT,NMRK2,PIPOX,ELOVL6,DCAKD,COASY,NT5C1A,AK8,NDUFS7
																									GO:0006753	19/520	47,513,2639,4522,4726,4830,4882,5162,5232,8514,23530,27231,51268,79071,79877,80347,84618,158067,374291	ACLY,ATP5F1D,GCDH,MTHFD1,NDUFS6,NME1,NPR2,PDHB,PGK2,KCNAB2,NNT,NMRK2,PIPOX,ELOVL6,DCAKD,COASY,NT5C1A,AK8,NDUFS7
																									GO:0009150	15/381	47,513,2639,4522,4726,4830,4882,5162,5232,51268,79071,79877,80347,84618,374291	ACLY,ATP5F1D,GCDH,MTHFD1,NDUFS6,NME1,NPR2,PDHB,PGK2,PIPOX,ELOVL6,DCAKD,COASY,NT5C1A,NDUFS7
																									GO:0006163	15/394	47,513,2639,4522,4726,4830,4882,5162,5232,51268,79071,79877,80347,84618,374291	ACLY,ATP5F1D,GCDH,MTHFD1,NDUFS6,NME1,NPR2,PDHB,PGK2,PIPOX,ELOVL6,DCAKD,COASY,NT5C1A,NDUFS7
																									GO:0009259	15/400	47,513,2639,4522,4726,4830,4882,5162,5232,51268,79071,79877,80347,84618,374291	ACLY,ATP5F1D,GCDH,MTHFD1,NDUFS6,NME1,NPR2,PDHB,PGK2,PIPOX,ELOVL6,DCAKD,COASY,NT5C1A,NDUFS7
																									GO:0015936	3/18	47,79877,80347	ACLY,DCAKD,COASY
																									GO:0019693	15/409	47,513,2639,4522,4726,4830,4882,5162,5232,51268,79071,79877,80347,84618,374291	ACLY,ATP5F1D,GCDH,MTHFD1,NDUFS6,NME1,NPR2,PDHB,PGK2,PIPOX,ELOVL6,DCAKD,COASY,NT5C1A,NDUFS7
																									GO:0006790	13/330	47,642,2639,2686,4522,5162,10101,10539,51268,79071,79178,150274,166012	ACLY,BLMH,GCDH,GGT7,MTHFD1,PDHB,NUBP2,GLRX3,PIPOX,ELOVL6,THTPA,HSCB,CHST13
																									GO:0033865	7/121	47,2639,5162,51268,79071,79877,80347	ACLY,GCDH,PDHB,PIPOX,ELOVL6,DCAKD,COASY
																									GO:0033875	7/121	47,2639,5162,51268,79071,79877,80347	ACLY,GCDH,PDHB,PIPOX,ELOVL6,DCAKD,COASY
																									GO:0034032	7/121	47,2639,5162,51268,79071,79877,80347	ACLY,GCDH,PDHB,PIPOX,ELOVL6,DCAKD,COASY
																									GO:0035384	4/40	47,2639,5162,79071	ACLY,GCDH,PDHB,ELOVL6
																									GO:0071616	4/40	47,2639,5162,79071	ACLY,GCDH,PDHB,ELOVL6
																									GO:0072521	15/425	47,513,2639,4522,4726,4830,4882,5162,5232,51268,79071,79877,80347,84618,374291	ACLY,ATP5F1D,GCDH,MTHFD1,NDUFS6,NME1,NPR2,PDHB,PGK2,PIPOX,ELOVL6,DCAKD,COASY,NT5C1A,NDUFS7
																									GO:0044272	7/139	47,2639,2686,4522,5162,79071,166012	ACLY,GCDH,GGT7,MTHFD1,PDHB,ELOVL6,CHST13
																									GO:0042698	7/69	658,1081,4313,5608,7226,7301,91603	BMPR1B,CGA,MMP2,MAP2K6,TRPM2,TYRO3,ZNF830
																									GO:0022602	5/48	658,1081,4313,5608,91603	BMPR1B,CGA,MMP2,MAP2K6,ZNF830
																									GO:0001503	12/283	658,2091,3192,4313,4656,4882,5608,6591,9562,23317,50617,51430	BMPR1B,FBL,HNRNPU,MMP2,MYOG,NPR2,MAP2K6,SNAI2,MINPP1,DNAJC13,ATP6V0A4,SUCO
																									GO:0070848	21/519	658,997,1869,2064,2331,2648,2734,2885,4656,5154,5469,5594,6591,7175,10519,10563,23527,91612,92154,116150,131405	BMPR1B,CDC34,E2F1,ERBB2,FMOD,KAT2A,GLG1,GRB2,MYOG,PDGFA,MED1,MAPK1,SNAI2,TPR,CIB1,CXCL13,ACAP2,CHURC1,MTSS2,NUS1,TRIM71
																									GO:0071363	18/488	658,1869,2064,2331,2648,2734,2885,4656,5154,5469,6591,10519,10563,23527,91612,92154,116150,131405	BMPR1B,E2F1,ERBB2,FMOD,KAT2A,GLG1,GRB2,MYOG,PDGFA,MED1,SNAI2,CIB1,CXCL13,ACAP2,CHURC1,MTSS2,NUS1,TRIM71
																									GO:1990090	4/46	1869,2648,10519,23527	E2F1,KAT2A,CIB1,ACAP2
																									GO:1990089	4/48	1869,2648,10519,23527	E2F1,KAT2A,CIB1,ACAP2
																									GO:0010498	17/376	997,3300,4189,5718,6468,7345,7353,7369,11124,25847,26235,26272,54850,80700,84447,115290,131405	CDC34,DNAJB2,DNAJB9,PSMD12,FBXW4,UCHL1,UFD1,UMOD,FAF1,ANAPC13,FBXL4,FBXO4,FBXL12,UBXN6,SYVN1,FBXO17,TRIM71
																									GO:0043161	16/345	997,3300,4189,5718,6468,7345,7353,7369,11124,25847,26235,26272,54850,84447,115290,131405	CDC34,DNAJB2,DNAJB9,PSMD12,FBXW4,UCHL1,UFD1,UMOD,FAF1,ANAPC13,FBXL4,FBXO4,FBXL12,SYVN1,FBXO17,TRIM71
																									GO:0036503	8/100	3300,4189,7353,7369,11124,80700,84447,115290	DNAJB2,DNAJB9,UFD1,UMOD,FAF1,UBXN6,SYVN1,FBXO17
																									GO:0030163	26/748	997,3300,4189,4313,5718,6468,7345,7353,7369,9361,11124,11200,25847,26090,26235,26272,50613,51377,54850,65264,79888,80700,81926,84447,115290,131405	CDC34,DNAJB2,DNAJB9,MMP2,PSMD12,FBXW4,UCHL1,UFD1,UMOD,LONP1,FAF1,CHEK2,ANAPC13,ABHD12,FBXL4,FBXO4,UBQLN3,UCHL5,FBXL12,UBE2Z,LPCAT1,UBXN6,ABHD17A,SYVN1,FBXO17,TRIM71
																									GO:0030433	7/82	3300,4189,7353,7369,11124,84447,115290	DNAJB2,DNAJB9,UFD1,UMOD,FAF1,SYVN1,FBXO17
																									GO:0031146	5/48	6468,26235,26272,54850,115290	FBXW4,FBXL4,FBXO4,FBXL12,FBXO17
																									GO:0019941	20/581	997,3300,4189,5718,6468,7345,7353,7369,9361,11124,25847,26235,26272,50613,51377,54850,65264,84447,115290,131405	CDC34,DNAJB2,DNAJB9,PSMD12,FBXW4,UCHL1,UFD1,UMOD,LONP1,FAF1,ANAPC13,FBXL4,FBXO4,UBQLN3,UCHL5,FBXL12,UBE2Z,SYVN1,FBXO17,TRIM71
																									GO:0043632	20/593	997,3300,4189,5718,6468,7345,7353,7369,9361,11124,25847,26235,26272,50613,51377,54850,65264,84447,115290,131405	CDC34,DNAJB2,DNAJB9,PSMD12,FBXW4,UCHL1,UFD1,UMOD,LONP1,FAF1,ANAPC13,FBXL4,FBXO4,UBQLN3,UCHL5,FBXL12,UBE2Z,SYVN1,FBXO17,TRIM71
																									GO:0051603	21/642	997,3300,4189,5718,6468,7345,7353,7369,9361,11124,25847,26235,26272,50613,51377,54850,65264,80700,84447,115290,131405	CDC34,DNAJB2,DNAJB9,PSMD12,FBXW4,UCHL1,UFD1,UMOD,LONP1,FAF1,ANAPC13,FBXL4,FBXO4,UBQLN3,UCHL5,FBXL12,UBE2Z,UBXN6,SYVN1,FBXO17,TRIM71
																									GO:0006511	19/571	997,3300,4189,5718,6468,7345,7353,7369,11124,25847,26235,26272,50613,51377,54850,65264,84447,115290,131405	CDC34,DNAJB2,DNAJB9,PSMD12,FBXW4,UCHL1,UFD1,UMOD,FAF1,ANAPC13,FBXL4,FBXO4,UBQLN3,UCHL5,FBXL12,UBE2Z,SYVN1,FBXO17,TRIM71
																									GO:0034976	10/223	1080,3300,4189,7353,7369,11124,80700,84447,91304,115290	CFTR,DNAJB2,DNAJB9,UFD1,UMOD,FAF1,UBXN6,SYVN1,TMEM259,FBXO17
																									GO:0044265	22/779	997,3300,4189,5718,6468,7345,7353,7369,9361,11124,25847,26235,26272,50613,51377,51594,54850,56006,65264,84447,115290,131405	CDC34,DNAJB2,DNAJB9,PSMD12,FBXW4,UCHL1,UFD1,UMOD,LONP1,FAF1,ANAPC13,FBXL4,FBXO4,UBQLN3,UCHL5,NBAS,FBXL12,SMG9,UBE2Z,SYVN1,FBXO17,TRIM71
																									GO:0032204	8/101	3192,5594,7515,25913,26272,51377,51548,80351	HNRNPU,MAPK1,XRCC1,POT1,FBXO4,UCHL5,SIRT6,TNKS2
																									GO:2001252	8/106	5594,7175,22880,25913,26272,51377,51548,80351	MAPK1,TPR,MORC2,POT1,FBXO4,UCHL5,SIRT6,TNKS2
																									GO:0032206	6/67	5594,25913,26272,51377,51548,80351	MAPK1,POT1,FBXO4,UCHL5,SIRT6,TNKS2
																									GO:0070199	3/15	7015,25913,55506	TERT,POT1,MACROH2A2
																									GO:0032210	5/53	3192,5594,25913,26272,80351	HNRNPU,MAPK1,POT1,FBXO4,TNKS2
																									GO:0070198	3/16	7015,25913,80351	TERT,POT1,TNKS2
																									GO:0032212	4/34	5594,25913,26272,80351	MAPK1,POT1,FBXO4,TNKS2
																									GO:0032205	4/35	3192,7515,25913,80351	HNRNPU,XRCC1,POT1,TNKS2
																									GO:0033044	11/252	3192,5594,7175,7515,9274,22880,25913,26272,51377,51548,80351	HNRNPU,MAPK1,TPR,XRCC1,BCL7C,MORC2,POT1,FBXO4,UCHL5,SIRT6,TNKS2
																									GO:1904358	4/37	5594,25913,26272,80351	MAPK1,POT1,FBXO4,TNKS2
																									GO:1904356	5/61	3192,5594,25913,26272,80351	HNRNPU,MAPK1,POT1,FBXO4,TNKS2
																									GO:0032781	4/45	3192,3300,23234,25913	HNRNPU,DNAJB2,DNAJC9,POT1
																									GO:2000573	5/74	5594,25913,26272,64094,80351	MAPK1,POT1,FBXO4,SMOC2,TNKS2
																									GO:1904353	3/26	5594,7515,80351	MAPK1,XRCC1,TNKS2
																									GO:1904357	3/27	3192,25913,80351	HNRNPU,POT1,TNKS2
																									GO:0010638	16/508	2885,5007,5594,6683,7175,7755,22880,25913,26272,51377,51548,57143,80115,80351,122060,400916	GRB2,OSBP,MAPK1,SPAST,TPR,ZNF205,MORC2,POT1,FBXO4,UCHL5,SIRT6,ADCK1,BAIAP2L2,TNKS2,SLAIN1,CHCHD10
																									GO:0032784	8/104	3192,5469,6827,7919,51548,54797,65123,170394	HNRNPU,MED1,SUPT4H1,DDX39B,SIRT6,MED18,INTS3,PWWP2B
																									GO:0034243	7/86	3192,5469,6827,51548,54797,65123,170394	HNRNPU,MED1,SUPT4H1,SIRT6,MED18,INTS3,PWWP2B
																									GO:0032786	5/60	5469,6827,7919,54797,170394	MED1,SUPT4H1,DDX39B,MED18,PWWP2B
																									GO:0034244	3/19	3192,6827,51548	HNRNPU,SUPT4H1,SIRT6
																									GO:0032785	3/22	3192,6827,51548	HNRNPU,SUPT4H1,SIRT6
																									GO:0042770	9/132	1869,2885,4282,4646,6118,11200,80254,91603,340485	E2F1,GRB2,MIF,MYO6,RPA2,CHEK2,CEP63,ZNF830,ACER2
																									GO:0006974	23/742	1869,2885,4282,4646,5594,5608,6118,7515,10293,10519,11200,22880,22992,23347,26574,51377,51548,56949,65123,80254,91603,133746,340485	E2F1,GRB2,MIF,MYO6,MAPK1,MAP2K6,RPA2,XRCC1,TRAIP,CIB1,CHEK2,MORC2,KDM2A,SMCHD1,AATF,UCHL5,SIRT6,XAB2,INTS3,CEP63,ZNF830,JMY,ACER2
																									GO:0072331	6/90	1869,4282,4646,11200,133746,340485	E2F1,MIF,MYO6,CHEK2,JMY,ACER2
																									GO:0030330	4/42	4282,4646,11200,340485	MIF,MYO6,CHEK2,ACER2
																									GO:0008610	22/597	47,1080,1382,2639,2686,4282,5007,5469,8651,29906,50640,55825,79071,79143,79888,81849,116150,126410,161247,283985,340485,401494	ACLY,CFTR,CRABP2,GCDH,GGT7,MIF,OSBP,MED1,SOCS1,ST8SIA5,PNPLA8,PECR,ELOVL6,MBOAT7,LPCAT1,ST6GALNAC5,NUS1,CYP4F22,FITM1,FADS6,ACER2,HACD4
																									GO:0044283	18/446	47,1080,1382,2648,2686,4282,4522,5007,5232,50640,51548,55825,64902,79071,116150,283985,340485,401494	ACLY,CFTR,CRABP2,KAT2A,GGT7,MIF,MTHFD1,OSBP,PGK2,PNPLA8,SIRT6,PECR,AGXT2,ELOVL6,NUS1,FADS6,ACER2,HACD4
																									GO:0006665	9/158	5007,10825,29906,79071,81849,124626,126410,340485,401494	OSBP,NEU3,ST8SIA5,ELOVL6,ST6GALNAC5,ZPBP2,CYP4F22,ACER2,HACD4
																									GO:0072330	9/163	47,1382,4282,5007,50640,55825,79071,283985,401494	ACLY,CRABP2,MIF,OSBP,PNPLA8,PECR,ELOVL6,FADS6,HACD4
																									GO:0030148	7/104	5007,29906,79071,81849,126410,340485,401494	OSBP,ST8SIA5,ELOVL6,ST6GALNAC5,CYP4F22,ACER2,HACD4
																									GO:0046394	12/270	47,1382,2686,4282,4522,5007,50640,55825,64902,79071,283985,401494	ACLY,CRABP2,GGT7,MIF,MTHFD1,OSBP,PNPLA8,PECR,AGXT2,ELOVL6,FADS6,HACD4
																									GO:0016053	12/272	47,1382,2686,4282,4522,5007,50640,55825,64902,79071,283985,401494	ACLY,CRABP2,GGT7,MIF,MTHFD1,OSBP,PNPLA8,PECR,AGXT2,ELOVL6,FADS6,HACD4
																									GO:0006633	7/119	47,4282,50640,55825,79071,283985,401494	ACLY,MIF,PNPLA8,PECR,ELOVL6,FADS6,HACD4
																									GO:0006643	9/204	5007,10825,29906,79071,81849,124626,126410,340485,401494	OSBP,NEU3,ST8SIA5,ELOVL6,ST6GALNAC5,ZPBP2,CYP4F22,ACER2,HACD4
																									GO:0032787	16/502	47,1382,2639,4282,5007,5162,5232,22880,26090,29785,50640,55825,64902,79071,283985,401494	ACLY,CRABP2,GCDH,MIF,OSBP,PDHB,PGK2,MORC2,ABHD12,CYP2S1,PNPLA8,PECR,AGXT2,ELOVL6,FADS6,HACD4
																									GO:0046467	7/142	5007,29906,79071,81849,126410,340485,401494	OSBP,ST8SIA5,ELOVL6,ST6GALNAC5,CYP4F22,ACER2,HACD4
																									GO:2001021	7/82	4282,6591,7515,7919,11200,23347,84309	MIF,SNAI2,XRCC1,DDX39B,CHEK2,SMCHD1,NUDT16L1
																									GO:0051052	20/540	2648,3192,5594,6118,7490,7515,9274,11124,23347,25913,26272,51377,51548,53615,55100,64094,80174,80351,84309,91603	KAT2A,HNRNPU,MAPK1,RPA2,WT1,XRCC1,BCL7C,FAF1,SMCHD1,POT1,FBXO4,UCHL5,SIRT6,MBD3,WDR70,SMOC2,DBF4B,TNKS2,NUDT16L1,ZNF830
																									GO:2001020	14/312	2648,4282,6118,6591,7515,7919,9274,11200,23347,25913,26272,51377,51548,84309	KAT2A,MIF,RPA2,SNAI2,XRCC1,DDX39B,BCL7C,CHEK2,SMCHD1,POT1,FBXO4,UCHL5,SIRT6,NUDT16L1
																									GO:0080135	24/726	1387,2648,4189,4282,4317,5594,6118,6591,7226,7515,7919,9274,9448,11200,23347,25913,26272,50640,51377,51548,79085,84309,84447,91304	CREBBP,KAT2A,DNAJB9,MIF,MMP8,MAPK1,RPA2,SNAI2,TRPM2,XRCC1,DDX39B,BCL7C,MAP4K4,CHEK2,SMCHD1,POT1,FBXO4,PNPLA8,UCHL5,SIRT6,SLC25A23,NUDT16L1,SYVN1,TMEM259
																									GO:0051054	13/301	5594,7490,7515,9274,11124,23347,25913,26272,51377,51548,64094,80174,80351	MAPK1,WT1,XRCC1,BCL7C,FAF1,SMCHD1,POT1,FBXO4,UCHL5,SIRT6,SMOC2,DBF4B,TNKS2
																									GO:0006282	9/212	2648,6118,7515,9274,23347,25913,51377,51548,84309	KAT2A,RPA2,XRCC1,BCL7C,SMCHD1,POT1,UCHL5,SIRT6,NUDT16L1
																									hsa04066	8/109	1387,2064,3458,4843,5162,5232,5594,6199	CREBBP,ERBB2,IFNG,NOS2,PDHB,PGK2,MAPK1,RPS6KB2
																									GO:0070849	5/47	2064,5469,5594,6591,7175	ERBB2,MED1,MAPK1,SNAI2,TPR
																									hsa01522	7/98	1869,2064,2885,4313,5469,5594,6199	E2F1,ERBB2,GRB2,MMP2,MED1,MAPK1,RPS6KB2
																									hsa05226	8/149	1857,1869,2064,2885,5594,6199,7015,23401	DVL3,E2F1,ERBB2,GRB2,MAPK1,RPS6KB2,TERT,FRAT2
																									hsa05219	4/41	1869,2064,4313,5594	E2F1,ERBB2,MMP2,MAPK1
																									hsa04350	6/94	658,1387,2331,3458,5594,6199	BMPR1B,CREBBP,FMOD,IFNG,MAPK1,RPS6KB2
																									hsa05215	6/97	1387,1869,2064,2885,5154,5594	CREBBP,E2F1,ERBB2,GRB2,PDGFA,MAPK1
																									hsa04520	5/71	1387,2064,5594,6591,81607	CREBBP,ERBB2,MAPK1,SNAI2,NECTIN4
																									hsa05205	9/205	2064,2885,4313,5499,5594,6199,6548,7078,84309	ERBB2,GRB2,MMP2,PPP1CA,MAPK1,RPS6KB2,SLC9A1,TIMP3,NUDT16L1
																									hsa05200	17/531	1387,1857,1869,2064,2149,2767,2885,3458,4313,4843,5154,5594,6199,7015,7175,7709,23401	CREBBP,DVL3,E2F1,ERBB2,F2R,GNA11,GRB2,IFNG,MMP2,NOS2,PDGFA,MAPK1,RPS6KB2,TERT,TPR,ZBTB17,FRAT2
																									hsa01521	5/79	2064,2885,5154,5594,6199	ERBB2,GRB2,PDGFA,MAPK1,RPS6KB2
																									GO:0032774	22/607	1387,1820,1869,4094,4335,4784,5075,5435,5469,6617,6738,6827,7015,8148,10379,10849,22992,51087,54797,56949,57106,118672	CREBBP,ARID3A,E2F1,MAF,MNT,NFIX,PAX1,POLR2F,MED1,SNAPC1,RO60,SUPT4H1,TERT,TAF15,IRF9,POLR1G,KDM2A,YBX2,MED18,XAB2,NAT14,PSTK
																									GO:0097659	21/597	1387,1820,1869,4094,4335,4784,5075,5435,5469,6617,6738,6827,7015,8148,10379,10849,22992,51087,54797,56949,57106	CREBBP,ARID3A,E2F1,MAF,MNT,NFIX,PAX1,POLR2F,MED1,SNAPC1,RO60,SUPT4H1,TERT,TAF15,IRF9,POLR1G,KDM2A,YBX2,MED18,XAB2,NAT14
																									GO:0006351	20/595	1387,1820,1869,4094,4335,4784,5075,5435,5469,6617,6738,6827,8148,10379,10849,22992,51087,54797,56949,57106	CREBBP,ARID3A,E2F1,MAF,MNT,NFIX,PAX1,POLR2F,MED1,SNAPC1,RO60,SUPT4H1,TAF15,IRF9,POLR1G,KDM2A,YBX2,MED18,XAB2,NAT14
																									GO:0045786	16/376	1869,2648,4882,6118,7175,7709,9113,10432,11200,65123,80254,84936,91603,115572,168451,338657	E2F1,KAT2A,NPR2,RPA2,TPR,ZBTB17,LATS1,RBM14,CHEK2,INTS3,CEP63,ZFYVE19,ZNF830,TENT5B,THAP5,CENATAC
																									GO:2000001	4/26	6118,7919,11200,26272	RPA2,DDX39B,CHEK2,FBXO4
																									GO:1901976	5/48	6118,7175,7919,11200,26272	RPA2,TPR,DDX39B,CHEK2,FBXO4
																									GO:0000075	8/153	1869,6118,7175,11200,65123,80254,84936,91603	E2F1,RPA2,TPR,CHEK2,INTS3,CEP63,ZFYVE19,ZNF830
																									GO:0010948	11/288	1869,2648,6118,7175,10432,11200,65123,80254,84936,91603,338657	E2F1,KAT2A,RPA2,TPR,RBM14,CHEK2,INTS3,CEP63,ZFYVE19,ZNF830,CENATAC
																									GO:0046717	4/25	3274,7369,85413,389015	HRH2,UMOD,SLC22A16,SLC9A4
																									GO:0046903	19/520	379,1080,1081,2266,2922,3274,4830,4843,5469,6928,7110,7301,7369,50640,51760,63941,85413,341359,389015	ARL4D,CFTR,CGA,FGG,GRP,HRH2,NME1,NOS2,MED1,HNF1B,TMF1,TYRO3,UMOD,PNPLA8,SYT17,NECAB3,SLC22A16,SYT10,SLC9A4
																									GO:0010826	3/12	2648,10432,338657	KAT2A,RBM14,CENATAC
																									GO:0046606	3/12	2648,10432,338657	KAT2A,RBM14,CENATAC
																									GO:0090435	3/12	9631,53371,84823	NUP155,NUP54,LMNB2
																									GO:0032886	12/252	2064,2648,3192,6683,7175,10207,10432,10519,23122,122060,221074,338657	ERBB2,KAT2A,HNRNPU,SPAST,TPR,PATJ,RBM14,CIB1,CLASP2,SLAIN1,SLC39A12,CENATAC
																									GO:0051493	19/539	119,2648,2885,3192,5154,5594,6548,6683,7175,7226,9113,10207,10432,10519,23122,80115,122060,221074,338657	ADD2,KAT2A,GRB2,HNRNPU,PDGFA,MAPK1,SLC9A1,SPAST,TPR,TRPM2,LATS1,PATJ,RBM14,CIB1,CLASP2,BAIAP2L2,SLAIN1,SLC39A12,CENATAC

## Sheet: MAD-specific HS PEIs
Table S16. Functional enrichment for genes regulated by AT-specific HS PEIs
Term	Description	LogP	InTerm_InList	Symbols																				GO	#GeneInGO	#GeneInGOAndHitList	GeneID	Hits
GO:0002888	positive regulation of myeloid leukocyte mediated immunity	-3.83613	5/20	C3|DDX1|F2RL1|SPI1|TICAM1																				GO:0010638	508	27	572|859|1437|1814|2021|2150|3055|3397|3643|5071|5216|5514|5601|5609|6714|7124|8881|10856|11284|54732|55187|55512|56907|148170|163786|201164|202018	BAD|CAV3|CSF2|DRD3|ENDOG|F2RL1|HCK|ID1|INSR|PRKN|PFN1|PPP1R10|MAPK9|MAP2K7|SRC|TNF|CDC16|RUVBL2|PNKP|TMED9|VPS13D|SMPD3|SPIRE1|CDC42EP5|SASS6|PLD6|TAPT1
GO:0051251	positive regulation of lymphocyte activation	-2.64064	17/400	RHOH|AXL|BAD|FGF10|PRKDC|SHH|SRC|ARID1A|AP3B1|TNFSF9|AP3D1|RASGRP1|EBI3|VAV3|BLOC1S6|CD320|TICAM1																				GO:0071801	14	5	1437|3055|5601|6714|7124	CSF2|HCK|MAPK9|SRC|TNF
GO:0002675	positive regulation of acute inflammatory response	-2.0736	3/6	C3|PIK3CG|TNF																				GO:0071803	11	4	1437|5601|6714|7124	CSF2|MAPK9|SRC|TNF
GO:1900017	positive regulation of cytokine production involved in inflammatory response	-2.07388	4/28	TNF|KPNA6|GPSM3|TICAM1																				GO:1902115	207	13	859|1437|3055|5601|6714|7124|7840|8558|23256|27243|115704|163786|202018	CAV3|CSF2|HCK|MAPK9|SRC|TNF|ALMS1|CDK10|SCFD1|CHMP2A|EVI5L|SASS6|TAPT1
hsa05415	Diabetic cardiomyopathy	-2.37899	12/203	COL3A1|GYS1|INSR|NDUFB7|NOS3|PRKCG|MAPK9|REN|TGFB2|COX7A2L|UQCR10|COX6B2																				hsa05167	194	10	718|842|1437|3055|3708|5294|5601|5609|6714|148022	C3|CASP9|CSF2|HCK|ITPR1|PIK3CG|MAPK9|MAP2K7|SRC|TICAM1
GO:1904180	negative regulation of membrane depolarization	-3.29493	3/3	CAV3|SRC|HSH2D																				hsa05161	162	9	572|842|5582|5601|5609|6714|7042|7124|148022	BAD|CASP9|PRKCG|MAPK9|MAP2K7|SRC|TGFB2|TNF|TICAM1
GO:0048511	rhythmic process	-3.06804	19/270	ARRB2|ASS1|AXL|DRD3|GABRB1|ID1|MTNR1A|NFYA|NOS3|PRKCG|PRKDC|MAPK9|RORB|SRC|TGFB2|TNF|HOMER1|NR1D1|OPN4																				GO:1902117	82	6	1437|5601|6714|7124|163786|202018	CSF2|MAPK9|SRC|TNF|SASS6|TAPT1
GO:0045787	positive regulation of cell cycle	-3.23546	21/362	CCND3|DRD3|FGF10|INSR|PPP1R10|SRC|TGFB2|TGM1|TNF|CDK10|THOC5|CDC16|KIF20B|SMPD3|NSFL1C|DDRGK1|E2F7|CCNYL1|SASS6|CCNY|SPDYA																				hsa05417	215	10	572|842|3708|4846|5601|5609|6714|7124|10451|148022	BAD|CASP9|ITPR1|NOS3|MAPK9|MAP2K7|SRC|TNF|VAV3|TICAM1
GO:0071801	regulation of podosome assembly	-4.23258	5/14	CSF2|HCK|MAPK9|SRC|TNF																				GO:0044089	498	17	859|1437|2150|3055|3397|5216|5601|6714|7124|27243|55512|57463|79969|84189|148170|163786|202018	CAV3|CSF2|F2RL1|HCK|ID1|PFN1|MAPK9|SRC|TNF|CHMP2A|SMPD3|AMIGO1|ATAT1|SLITRK6|CDC42EP5|SASS6|TAPT1
GO:0032963	collagen metabolic process	-4.62222	9/62	SERPINH1|FURIN|PRTN3|MMP20|P3H3|MMP24|SMPD3|RCN3|MMP27																				GO:0031334	192	9	859|1437|3055|5216|5601|6714|7124|79969|148170	CAV3|CSF2|HCK|PFN1|MAPK9|SRC|TNF|ATAT1|CDC42EP5
GO:0042749	regulation of circadian sleep/wake cycle	-2.2422	4/20	CSF2|DRD3|GHRHR|NR1D1																				hsa04664	68	5	1437|5601|5609|7124|10451	CSF2|MAPK9|MAP2K7|TNF|VAV3
GO:0062013	positive regulation of small molecule metabolic process	-2.09173	11/152	INSR|NOS3|POR|SRC|TNF|NR1D1|NR1H4|NR1H3|WDR5|SLC45A3|CLYBL																				GO:0038095	24	3	5601|5609|10451	MAPK9|MAP2K7|VAV3
GO:0060740	prostate gland epithelium morphogenesis	-2.93594	4/23	FGF10|SHH|FEM1B|HOXB13																				hsa04660	104	6	1437|5601|5609|7124|10125|10451	CSF2|MAPK9|MAP2K7|TNF|RASGRP1|VAV3
GO:0048490	anterograde synaptic vesicle transport	-2.66313	4/16	AP3B1|AP3D1|AP3M2|BLOC1S6																				hsa05135	137	7	5601|5609|6714|7124|10451|64283|148022	MAPK9|MAP2K7|SRC|TNF|VAV3|ARHGEF28|TICAM1
GO:0019320	hexose catabolic process	-2.0736	3/6	BAD|FUT2|HK2																				hsa05131	247	10	718|826|1437|3099|3708|5216|5601|6714|7124|8353	C3|CAPNS1|CSF2|HK2|ITPR1|PFN1|MAPK9|SRC|TNF|H3C6
GO:0009581	detection of external stimulus	-2.0264	10/131	ARRB2|CAV3|GNAT1|TNF|PITPNM1|MMP24|CHRNA9|GJA10|OPN4|OPN5																				GO:0043254	410	14	859|1437|1627|3055|5216|5601|6714|7124|26999|57731|57763|79969|148022|148170	CAV3|CSF2|DBN1|HCK|PFN1|MAPK9|SRC|TNF|CYFIP2|SPTBN4|ANKRA2|ATAT1|TICAM1|CDC42EP5
GO:0051057	positive regulation of small GTPase mediated signal transduction	-2.82545	8/71	COL3A1|F2RL1|F2RL2|FGF10|GPR35|PIK3CG|SRC|RASGRP1																				GO:0048511	270	19	409|445|558|1814|2560|3397|4543|4800|4846|5582|5591|5601|6096|6714|7042|7124|9456|9572|94233	ARRB2|ASS1|AXL|DRD3|GABRB1|ID1|MTNR1A|NFYA|NOS3|PRKCG|PRKDC|MAPK9|RORB|SRC|TGFB2|TNF|HOMER1|NR1D1|OPN4
hsa05168	Herpes simplex virus 1 infection	-2.28068	39/74	BAD|C3|CASP3|CASP9|CHUK|IFNG|IFNGR1|LTA|POU2F1|PPP1CA|PPP1CC|SRC|STAT2|TNF|TNFRSF1A|TSC2|TYK2|ZNF45|ZNF180|ZNF184|ZNF189|ZNF200|ZNF205|ZNF282|EIF2B5|AKT3|ALYREF|IRF9|ZNF473|ZFP14|ZNF606|ZNF34|ZNF527|ZNF688|TICAM1|ZNF599|ZNF569|ZNF570|ZNF517																				GO:0050905	140	9	16|613|1814|3708|5071|7124|9456|84189|124590	AARS1|BCR|DRD3|ITPR1|PRKN|TNF|HOMER1|SLITRK6|USH1G
GO:0048469	cell maturation	-2.18014	13/167	AXL|C3|GHRHR|REN|RFX3|FEM1B|HOXB13|PCSK4|SPTBN4|ELSPBP1|WDR77|BHLHA15|PLD6																				GO:0050879	43	4	1814|3708|7124|9456	DRD3|ITPR1|TNF|HOMER1
GO:1902532	negative regulation of intracellular signal transduction	-2.32114	26/554	RHOH|ARRB2|CAV3|DRD3|DUSP1|ENDOG|F2RL1|ITPR1|PRKN|PPP1R10|SNAI1|SPI1|SRC|TGFB2|THOC5|NR1D1|NR1H4|RGS14|VRK3|RRN3|CHRNA9|NPLOC4|DHX58|RFFL|ADGRG3|KLHL31																				GO:0050881	43	4	1814|3708|7124|9456	DRD3|ITPR1|TNF|HOMER1
GO:0032964	collagen biosynthetic process	-2.0736	3/10	SERPINH1|P3H3|RCN3																				GO:0007623	136	7	445|1814|3397|4543|7124|9456|9572	ASS1|DRD3|ID1|MTNR1A|TNF|HOMER1|NR1D1
GO:0030656	regulation of vitamin metabolic process	-2.436	4/12	SNAI1|TNF|CD320|CLYBL																				GO:0045787	362	21	896|1814|2255|3643|5514|6714|7042|7051|7124|8558|8563|8881|9585|55512|55968|65992|144455|151195|163786|219771|245711	CCND3|DRD3|FGF10|INSR|PPP1R10|SRC|TGFB2|TGM1|TNF|CDK10|THOC5|CDC16|KIF20B|SMPD3|NSFL1C|DDRGK1|E2F7|CCNYL1|SASS6|CCNY|SPDYA
GO:0031663	lipopolysaccharide-mediated signaling pathway	-2.80305	5/39	HCK|NOS3|SPI1|TNF|TICAM1																				GO:0090068	260	15	896|1814|2255|3643|5514|7124|8558|8563|8881|9585|55512|55968|65992|144455|163786	CCND3|DRD3|FGF10|INSR|PPP1R10|TNF|CDK10|THOC5|CDC16|KIF20B|SMPD3|NSFL1C|DDRGK1|E2F7|SASS6
GO:1990384	hyaloid vascular plexus regression	-2.71955	3/7	FLT1|OPN4|OPN5																				GO:0010564	735	27	322|896|1814|1843|2255|3643|5514|5591|7124|7840|8289|8558|8563|8881|9585|10116|27243|51322|55512|55968|60672|65992|79187|83987|84444|144455|163786	APBB1|CCND3|DRD3|DUSP1|FGF10|INSR|PPP1R10|PRKDC|TNF|ALMS1|ARID1A|CDK10|THOC5|CDC16|KIF20B|FEM1B|CHMP2A|WAC|SMPD3|NSFL1C|MIIP|DDRGK1|FSD1|CCDC8|DOT1L|E2F7|SASS6
hsa03030	DNA replication	-2.07388	4/36	LIG1|MCM4|POLD1|RNASEH2A																				GO:1901989	122	8	896|2255|5514|8558|8563|8881|65992|163786	CCND3|FGF10|PPP1R10|CDK10|THOC5|CDC16|DDRGK1|SASS6
GO:0097028	dendritic cell differentiation	-2.83703	7/37	AXL|CSF2|F2RL1|PRTN3|SPI1|TMEM176B|BATF3																				GO:1901987	453	17	322|896|1843|2255|5514|5591|8289|8558|8563|8881|10116|51322|60672|65992|84444|144455|163786	APBB1|CCND3|DUSP1|FGF10|PPP1R10|PRKDC|ARID1A|CDK10|THOC5|CDC16|FEM1B|WAC|MIIP|DDRGK1|DOT1L|E2F7|SASS6
GO:0042417	dopamine metabolic process	-2.2422	4/29	DRD3|PRKN|SLC1A1|TGFB2																				GO:0007346	517	18	896|1814|1843|2255|3643|5514|5591|7124|8289|8558|8881|9585|51322|55512|60672|83987|144455|163786	CCND3|DRD3|DUSP1|FGF10|INSR|PPP1R10|PRKDC|TNF|ARID1A|CDK10|CDC16|KIF20B|WAC|SMPD3|MIIP|CCDC8|E2F7|SASS6
GO:0031638	zymogen activation	-2.45867	5/52	BAD|CASP9|KLKB1|FURIN|CYFIP2																				GO:1902806	213	10	322|896|2255|5591|8289|8558|51322|65992|144455|163786	APBB1|CCND3|FGF10|PRKDC|ARID1A|CDK10|WAC|DDRGK1|E2F7|SASS6
GO:0045737	positive regulation of cyclin-dependent protein serine/threonine kinase activity	-2.62141	5/50	CCND3|SRC|CCNYL1|CCNY|SPDYA																				GO:1902808	68	5	896|2255|8558|65992|163786	CCND3|FGF10|CDK10|DDRGK1|SASS6
																								GO:0032963	62	9	871|5045|5657|9313|10536|10893|55512|57333|64066	SERPINH1|FURIN|PRTN3|MMP20|P3H3|MMP24|SMPD3|RCN3|MMP27
																								GO:0045229	277	17	871|1281|4239|5045|6692|7042|7051|7124|9313|10893|22854|55512|64066|80781|89932|91522|285590	SERPINH1|COL3A1|MFAP4|FURIN|SPINT1|TGFB2|TGM1|TNF|MMP20|MMP24|NTNG1|SMPD3|MMP27|COL18A1|PAPLN|COL23A1|SH3PXD2B
																								GO:0030198	274	16	871|1281|4239|5045|6692|7042|7124|9313|10893|22854|55512|64066|80781|89932|91522|285590	SERPINH1|COL3A1|MFAP4|FURIN|SPINT1|TGFB2|TNF|MMP20|MMP24|NTNG1|SMPD3|MMP27|COL18A1|PAPLN|COL23A1|SH3PXD2B
																								GO:0043062	275	16	871|1281|4239|5045|6692|7042|7124|9313|10893|22854|55512|64066|80781|89932|91522|285590	SERPINH1|COL3A1|MFAP4|FURIN|SPINT1|TGFB2|TNF|MMP20|MMP24|NTNG1|SMPD3|MMP27|COL18A1|PAPLN|COL23A1|SH3PXD2B
																								GO:0030574	41	5	5045|5657|9313|10893|64066	FURIN|PRTN3|MMP20|MMP24|MMP27
																								GO:0060627	544	26	409|558|613|718|859|1012|1814|2150|3055|3643|5071|5338|5582|5657|6311|6688|6714|6813|7124|8720|10062|10960|23256|27243|55512|124590	ARRB2|AXL|BCR|C3|CAV3|CDH13|DRD3|F2RL1|HCK|INSR|PRKN|PLD2|PRKCG|PRTN3|ATXN2|SPI1|SRC|STXBP2|TNF|MBTPS1|NR1H3|LMAN2|SCFD1|CHMP2A|SMPD3|USH1G
																								GO:0030100	209	12	409|558|718|859|1012|1814|2150|3643|6311|6714|10062|124590	ARRB2|AXL|C3|CAV3|CDH13|DRD3|F2RL1|INSR|ATXN2|SRC|NR1H3|USH1G
																								GO:0051896	189	9	409|558|859|1814|3643|5294|6714|7124|57333	ARRB2|AXL|CAV3|DRD3|INSR|PIK3CG|SRC|TNF|RCN3
																								GO:0045807	96	6	409|558|718|859|2150|3643	ARRB2|AXL|C3|CAV3|F2RL1|INSR
																								GO:0080135	726	31	572|842|859|1843|2021|2150|2255|5071|5514|5582|5591|5609|6615|6688|7042|7124|7164|8289|8563|9097|10062|10116|10125|10856|11284|56907|56970|65992|83999|388325|401265	BAD|CASP9|CAV3|DUSP1|ENDOG|F2RL1|FGF10|PRKN|PPP1R10|PRKCG|PRKDC|MAP2K7|SNAI1|SPI1|TGFB2|TNF|TPD52L1|ARID1A|THOC5|USP14|NR1H3|FEM1B|RASGRP1|RUVBL2|PNKP|SPIRE1|ATXN7L3|DDRGK1|KREMEN1|SCIMP|KLHL31
																								GO:0051054	301	15	409|2021|2255|5514|5582|5591|5609|6714|7124|8289|10856|11284|56907|84296|144455	ARRB2|ENDOG|FGF10|PPP1R10|PRKCG|PRKDC|MAP2K7|SRC|TNF|ARID1A|RUVBL2|PNKP|SPIRE1|GINS4|E2F7
																								GO:2001020	312	14	842|2021|2255|5514|5582|5591|6615|8289|8563|10116|10856|11284|56907|56970	CASP9|ENDOG|FGF10|PPP1R10|PRKCG|PRKDC|SNAI1|ARID1A|THOC5|FEM1B|RUVBL2|PNKP|SPIRE1|ATXN7L3
																								GO:0051052	540	18	409|2021|2255|4173|5514|5582|5591|5609|6688|6714|7124|8289|10856|11284|56907|56970|84296|144455	ARRB2|ENDOG|FGF10|MCM4|PPP1R10|PRKCG|PRKDC|MAP2K7|SPI1|SRC|TNF|ARID1A|RUVBL2|PNKP|SPIRE1|ATXN7L3|GINS4|E2F7
																								GO:0045739	128	7	2255|5582|5591|8289|10856|11284|56907	FGF10|PRKCG|PRKDC|ARID1A|RUVBL2|PNKP|SPIRE1
																								GO:2001022	166	8	2021|2255|5582|5591|8289|10856|11284|56907	ENDOG|FGF10|PRKCG|PRKDC|ARID1A|RUVBL2|PNKP|SPIRE1
																								GO:0097028	37	7	558|1437|2150|5657|6688|28959|55509	AXL|CSF2|F2RL1|PRTN3|SPI1|TMEM176B|BATF3
																								GO:0002274	146	11	399|613|1437|2150|5294|6688|6813|7124|10125|55509|148022	RHOH|BCR|CSF2|F2RL1|PIK3CG|SPI1|STXBP2|TNF|RASGRP1|BATF3|TICAM1
																								GO:0002573	131	10	1437|2150|3930|5657|6688|6714|7124|8546|8563|55509	CSF2|F2RL1|LBR|PRTN3|SPI1|SRC|TNF|AP3B1|THOC5|BATF3
																								GO:0002521	394	18	399|558|1437|2150|3930|5591|5657|6469|6688|6714|7124|8546|8563|28959|29760|54790|55509|222487	RHOH|AXL|CSF2|F2RL1|LBR|PRKDC|PRTN3|SHH|SPI1|SRC|TNF|AP3B1|THOC5|TMEM176B|BLNK|TET2|BATF3|ADGRG3
																								GO:0030097	649	24	399|558|613|842|1437|2150|2321|2872|3930|5591|5657|6469|6688|6714|7042|7124|8546|8563|28959|29760|54790|55509|55512|222487	RHOH|AXL|BCR|CASP9|CSF2|F2RL1|FLT1|MKNK2|LBR|PRKDC|PRTN3|SHH|SPI1|SRC|TGFB2|TNF|AP3B1|THOC5|TMEM176B|BLNK|TET2|BATF3|SMPD3|ADGRG3
																								GO:0048534	699	25	399|558|613|842|1437|2150|2255|2321|2872|3930|5591|5657|6469|6688|6714|7042|7124|8546|8563|28959|29760|54790|55509|55512|222487	RHOH|AXL|BCR|CASP9|CSF2|F2RL1|FGF10|FLT1|MKNK2|LBR|PRKDC|PRTN3|SHH|SPI1|SRC|TGFB2|TNF|AP3B1|THOC5|TMEM176B|BLNK|TET2|BATF3|SMPD3|ADGRG3
																								GO:0030851	24	4	1437|3930|6688|8546	CSF2|LBR|SPI1|AP3B1
																								GO:0001775	695	24	399|558|613|896|1281|1437|2150|2151|5294|5591|6469|6688|6714|6813|7124|10125|10148|10451|29760|55509|89886|148022|222487|259197	RHOH|AXL|BCR|CCND3|COL3A1|CSF2|F2RL1|F2RL2|PIK3CG|PRKDC|SHH|SPI1|SRC|STXBP2|TNF|RASGRP1|EBI3|VAV3|BLNK|BATF3|SLAMF9|TICAM1|ADGRG3|NCR3
																								GO:0002520	746	25	399|558|613|842|1437|2150|2255|2321|2872|3930|5591|5657|6469|6688|6714|7042|7124|8546|8563|28959|29760|54790|55509|55512|222487	RHOH|AXL|BCR|CASP9|CSF2|F2RL1|FGF10|FLT1|MKNK2|LBR|PRKDC|PRTN3|SHH|SPI1|SRC|TGFB2|TNF|AP3B1|THOC5|TMEM176B|BLNK|TET2|BATF3|SMPD3|ADGRG3
																								GO:0030099	260	12	842|1437|2150|3930|5657|6688|6714|7124|8546|8563|54790|55509	CASP9|CSF2|F2RL1|LBR|PRTN3|SPI1|SRC|TNF|AP3B1|THOC5|TET2|BATF3
																								GO:0045321	575	20	399|558|613|896|1437|2150|5294|5591|6469|6688|6813|7124|10125|10148|29760|55509|89886|148022|222487|259197	RHOH|AXL|BCR|CCND3|CSF2|F2RL1|PIK3CG|PRKDC|SHH|SPI1|STXBP2|TNF|RASGRP1|EBI3|BLNK|BATF3|SLAMF9|TICAM1|ADGRG3|NCR3
																								GO:1903131	321	13	399|558|1437|2150|5591|5657|6469|6688|8563|28959|29760|55509|222487	RHOH|AXL|CSF2|F2RL1|PRKDC|PRTN3|SHH|SPI1|THOC5|TMEM176B|BLNK|BATF3|ADGRG3
																								GO:0043011	20	3	1437|6688|55509	CSF2|SPI1|BATF3
																								GO:0001773	24	3	1437|6688|55509	CSF2|SPI1|BATF3
																								GO:0046649	459	15	399|558|896|2150|5294|5591|6469|6688|10125|10148|29760|89886|148022|222487|259197	RHOH|AXL|CCND3|F2RL1|PIK3CG|PRKDC|SHH|SPI1|RASGRP1|EBI3|BLNK|SLAMF9|TICAM1|ADGRG3|NCR3
																								GO:1902532	554	26	399|409|859|1814|1843|2021|2150|3708|5071|5514|6615|6688|6714|7042|8563|9572|9971|10636|51231|54700|55584|55666|79132|117584|222487|401265	RHOH|ARRB2|CAV3|DRD3|DUSP1|ENDOG|F2RL1|ITPR1|PRKN|PPP1R10|SNAI1|SPI1|SRC|TGFB2|THOC5|NR1D1|NR1H4|RGS14|VRK3|RRN3|CHRNA9|NPLOC4|DHX58|RFFL|ADGRG3|KLHL31
																								GO:0048469	167	13	558|718|2692|5972|5991|10116|10481|54760|57731|64100|79084|168620|201164	AXL|C3|GHRHR|REN|RFX3|FEM1B|HOXB13|PCSK4|SPTBN4|ELSPBP1|WDR77|BHLHA15|PLD6
																								GO:0021700	256	16	558|718|2692|5216|5972|5991|8943|10116|10481|26258|54760|57731|64100|79084|168620|201164	AXL|C3|GHRHR|PFN1|REN|RFX3|AP3D1|FEM1B|HOXB13|BLOC1S6|PCSK4|SPTBN4|ELSPBP1|WDR77|BHLHA15|PLD6
																								GO:0071695	215	13	558|718|2692|5972|5991|10116|10481|54760|57731|64100|79084|168620|201164	AXL|C3|GHRHR|REN|RFX3|FEM1B|HOXB13|PCSK4|SPTBN4|ELSPBP1|WDR77|BHLHA15|PLD6
																								GO:0042752	120	11	1437|1814|2692|5582|5591|5601|6096|9572|10062|94233|221391	CSF2|DRD3|GHRHR|PRKCG|PRKDC|MAPK9|RORB|NR1D1|NR1H3|OPN4|OPN5
																								GO:0042749	20	4	1437|1814|2692|9572	CSF2|DRD3|GHRHR|NR1D1
																								GO:0045187	16	3	1437|1814|2692	CSF2|DRD3|GHRHR
																								GO:0050795	73	5	1437|1814|2692|9572|56729	CSF2|DRD3|GHRHR|NR1D1|RETN
																								GO:0045685	76	5	1814|6469|6692|9572|85414	DRD3|SHH|SPINT1|NR1D1|SLC45A3
																								GO:0071222	205	14	445|558|613|1437|3055|4846|5609|6688|6714|7124|9572|9971|10062|148022	ASS1|AXL|BCR|CSF2|HCK|NOS3|MAP2K7|SPI1|SRC|TNF|NR1D1|NR1H4|NR1H3|TICAM1
																								GO:0071216	244	15	445|558|613|1437|3055|4846|5609|6688|6714|7124|9572|9971|10062|148022|388325	ASS1|AXL|BCR|CSF2|HCK|NOS3|MAP2K7|SPI1|SRC|TNF|NR1D1|NR1H4|NR1H3|TICAM1|SCIMP
																								GO:0071219	217	14	445|558|613|1437|3055|4846|5609|6688|6714|7124|9572|9971|10062|148022	ASS1|AXL|BCR|CSF2|HCK|NOS3|MAP2K7|SPI1|SRC|TNF|NR1D1|NR1H4|NR1H3|TICAM1
																								GO:0032496	324	17	445|558|613|842|1437|2255|3055|4846|5609|5972|6688|6714|7124|9572|9971|10062|148022	ASS1|AXL|BCR|CASP9|CSF2|FGF10|HCK|NOS3|MAP2K7|REN|SPI1|SRC|TNF|NR1D1|NR1H4|NR1H3|TICAM1
																								GO:0002237	345	17	445|558|613|842|1437|2255|3055|4846|5609|5972|6688|6714|7124|9572|9971|10062|148022	ASS1|AXL|BCR|CASP9|CSF2|FGF10|HCK|NOS3|MAP2K7|REN|SPI1|SRC|TNF|NR1D1|NR1H4|NR1H3|TICAM1
																								GO:0071396	528	20	445|558|572|613|842|1437|2707|3055|4846|5609|6096|6688|6714|7124|8289|9572|9971|10062|10856|148022	ASS1|AXL|BAD|BCR|CASP9|CSF2|GJB3|HCK|NOS3|MAP2K7|RORB|SPI1|SRC|TNF|ARID1A|NR1D1|NR1H4|NR1H3|RUVBL2|TICAM1
																								hsa05418	139	8	445|859|1843|4846|5601|5609|6714|7124	ASS1|CAV3|DUSP1|NOS3|MAPK9|MAP2K7|SRC|TNF
																								GO:0034405	34	4	445|1437|4846|6714	ASS1|CSF2|NOS3|SRC
																								GO:0046579	63	8	1281|2150|2151|2255|2859|5294|6714|10125	COL3A1|F2RL1|F2RL2|FGF10|GPR35|PIK3CG|SRC|RASGRP1
																								GO:0050878	373	19	558|1281|2150|2151|2255|2692|3099|3291|3818|4302|4846|5294|6469|6714|8546|10062|10451|26258|80274	AXL|COL3A1|F2RL1|F2RL2|FGF10|GHRHR|HK2|HSD11B2|KLKB1|MLLT6|NOS3|PIK3CG|SHH|SRC|AP3B1|NR1H3|VAV3|BLOC1S6|SCUBE1
																								GO:0009611	443	21	558|859|1281|2150|2151|2255|3691|3818|5294|5609|6469|6505|6714|7042|8546|10451|10481|26258|27243|80274|131566	AXL|CAV3|COL3A1|F2RL1|F2RL2|FGF10|ITGB4|KLKB1|PIK3CG|MAP2K7|SHH|SLC1A1|SRC|TGFB2|AP3B1|VAV3|HOXB13|BLOC1S6|CHMP2A|SCUBE1|DCBLD2
																								GO:0051057	71	8	1281|2150|2151|2255|2859|5294|6714|10125	COL3A1|F2RL1|F2RL2|FGF10|GPR35|PIK3CG|SRC|RASGRP1
																								GO:0007596	172	12	558|1281|2150|2151|3818|5294|6469|6714|8546|10451|26258|80274	AXL|COL3A1|F2RL1|F2RL2|KLKB1|PIK3CG|SHH|SRC|AP3B1|VAV3|BLOC1S6|SCUBE1
																								GO:0050817	174	12	558|1281|2150|2151|3818|5294|6469|6714|8546|10451|26258|80274	AXL|COL3A1|F2RL1|F2RL2|KLKB1|PIK3CG|SHH|SRC|AP3B1|VAV3|BLOC1S6|SCUBE1
																								GO:0007599	177	12	558|1281|2150|2151|3818|5294|6469|6714|8546|10451|26258|80274	AXL|COL3A1|F2RL1|F2RL2|KLKB1|PIK3CG|SHH|SRC|AP3B1|VAV3|BLOC1S6|SCUBE1
																								GO:0042060	334	17	558|859|1281|2150|2151|2255|3818|5294|6469|6714|7042|8546|10451|26258|27243|80274|131566	AXL|CAV3|COL3A1|F2RL1|F2RL2|FGF10|KLKB1|PIK3CG|SHH|SRC|TGFB2|AP3B1|VAV3|BLOC1S6|CHMP2A|SCUBE1|DCBLD2
																								GO:0046578	193	11	613|1281|2150|2151|2255|2859|5294|6714|7042|10125|64283	BCR|COL3A1|F2RL1|F2RL2|FGF10|GPR35|PIK3CG|SRC|TGFB2|RASGRP1|ARHGEF28
																								GO:0051056	305	14	29|613|1281|2150|2151|2255|2859|5294|6714|7042|10125|10451|23526|64283	ABR|BCR|COL3A1|F2RL1|F2RL2|FGF10|GPR35|PIK3CG|SRC|TGFB2|RASGRP1|VAV3|ARHGAP45|ARHGEF28
																								GO:0035025	34	4	1281|2150|2151|2859	COL3A1|F2RL1|F2RL2|GPR35
																								GO:0035023	88	6	613|1281|2150|2151|2859|64283	BCR|COL3A1|F2RL1|F2RL2|GPR35|ARHGEF28
																								hsa04611	124	7	1281|3708|4846|5294|6714|10125|85366	COL3A1|ITPR1|NOS3|PIK3CG|SRC|RASGRP1|MYLK2
																								GO:0030168	97	6	558|1281|2151|5294|6714|10451	AXL|COL3A1|F2RL2|PIK3CG|SRC|VAV3
																								GO:0002888	20	5	718|1653|2150|6688|148022	C3|DDX1|F2RL1|SPI1|TICAM1
																								GO:0002886	60	7	613|718|1653|2150|6688|6813|148022	BCR|C3|DDX1|F2RL1|SPI1|STXBP2|TICAM1
																								GO:0002703	241	13	409|613|718|1653|2150|6688|6813|7124|10125|55061|148022|259197|388325	ARRB2|BCR|C3|DDX1|F2RL1|SPI1|STXBP2|TNF|RASGRP1|SUSD4|TICAM1|NCR3|SCIMP
																								GO:0002764	374	16	3055|5338|5601|5609|6714|7124|8546|8893|9971|10451|29760|51324|79132|148022|259197|388325	HCK|PLD2|MAPK9|MAP2K7|SRC|TNF|AP3B1|EIF2B5|NR1H4|VAV3|BLNK|SPG21|DHX58|TICAM1|NCR3|SCIMP
																								GO:0002705	140	9	718|1653|2150|6688|7124|10125|148022|259197|388325	C3|DDX1|F2RL1|SPI1|TNF|RASGRP1|TICAM1|NCR3|SCIMP
																								GO:0002697	379	16	409|558|613|718|1653|2150|6688|6813|7042|7124|10125|55061|79132|148022|259197|388325	ARRB2|AXL|BCR|C3|DDX1|F2RL1|SPI1|STXBP2|TGFB2|TNF|RASGRP1|SUSD4|DHX58|TICAM1|NCR3|SCIMP
																								GO:0002732	11	3	1653|148022|388325	DDX1|TICAM1|SCIMP
																								GO:0002730	16	3	1653|148022|388325	DDX1|TICAM1|SCIMP
																								GO:0002224	59	5	7124|8546|9971|148022|388325	TNF|AP3B1|NR1H4|TICAM1|SCIMP
																								GO:0001819	486	17	718|1437|1653|2150|5045|5294|6714|7124|9971|10125|10148|23633|63940|79132|112703|148022|388325	C3|CSF2|DDX1|F2RL1|FURIN|PIK3CG|SRC|TNF|NR1H4|RASGRP1|EBI3|KPNA6|GPSM3|DHX58|GARIN5A|TICAM1|SCIMP
																								GO:0002718	118	7	558|1653|2150|7042|7124|148022|388325	AXL|DDX1|F2RL1|TGFB2|TNF|TICAM1|SCIMP
																								GO:0002699	261	11	718|1653|2150|6688|6813|7124|10125|79132|148022|259197|388325	C3|DDX1|F2RL1|SPI1|STXBP2|TNF|RASGRP1|DHX58|TICAM1|NCR3|SCIMP
																								GO:0002221	97	6	7124|8546|9971|79132|148022|388325	TNF|AP3B1|NR1H4|DHX58|TICAM1|SCIMP
																								GO:0009615	362	13	1130|1653|2150|3437|6714|7124|7268|55509|56915|79132|112703|148022|388419	LYST|DDX1|F2RL1|IFIT3|SRC|TNF|TTC4|BATF3|EXOSC5|DHX58|GARIN5A|TICAM1|BTBD17
																								GO:0006954	537	17	445|558|718|1238|2150|3055|3818|5294|7124|8546|9971|10125|29760|55848|80274|148022|259197	ASS1|AXL|C3|ACKR2|F2RL1|HCK|KLKB1|PIK3CG|TNF|AP3B1|NR1H4|RASGRP1|BLNK|PLGRKT|SCUBE1|TICAM1|NCR3
																								GO:0000902	694	28	322|399|558|842|1627|3708|3975|6469|6688|6714|7042|8546|9585|9723|10087|10570|22854|23256|26999|57463|57549|57731|63923|64283|80781|84189|90249|285220	APBB1|RHOH|AXL|CASP9|DBN1|ITPR1|LHX1|SHH|SPI1|SRC|TGFB2|AP3B1|KIF20B|SEMA3E|CERT1|DPYSL4|NTNG1|SCFD1|CYFIP2|AMIGO1|IGSF9|SPTBN4|TNN|ARHGEF28|COL18A1|SLITRK6|UNC5A|EPHA6
																								GO:0032990	498	18	322|399|1627|3975|6469|9585|9723|10087|10570|22854|26999|57463|57549|57731|63923|84189|90249|285220	APBB1|RHOH|DBN1|LHX1|SHH|KIF20B|SEMA3E|CERT1|DPYSL4|NTNG1|CYFIP2|AMIGO1|IGSF9|SPTBN4|TNN|SLITRK6|UNC5A|EPHA6
																								GO:0048812	469	17	322|399|1627|3975|6469|9585|9723|10570|22854|26999|57463|57549|57731|63923|84189|90249|285220	APBB1|RHOH|DBN1|LHX1|SHH|KIF20B|SEMA3E|DPYSL4|NTNG1|CYFIP2|AMIGO1|IGSF9|SPTBN4|TNN|SLITRK6|UNC5A|EPHA6
																								GO:0042330	512	18	399|409|1130|1238|2255|2321|3975|5294|6469|7042|9723|10451|10570|55848|57549|90249|94233|285220	RHOH|ARRB2|LYST|ACKR2|FGF10|FLT1|LHX1|PIK3CG|SHH|TGFB2|SEMA3E|VAV3|DPYSL4|PLGRKT|IGSF9|UNC5A|OPN4|EPHA6
																								GO:0120039	474	17	322|399|1627|3975|6469|9585|9723|10570|22854|26999|57463|57549|57731|63923|84189|90249|285220	APBB1|RHOH|DBN1|LHX1|SHH|KIF20B|SEMA3E|DPYSL4|NTNG1|CYFIP2|AMIGO1|IGSF9|SPTBN4|TNN|SLITRK6|UNC5A|EPHA6
																								GO:0048858	479	17	322|399|1627|3975|6469|9585|9723|10570|22854|26999|57463|57549|57731|63923|84189|90249|285220	APBB1|RHOH|DBN1|LHX1|SHH|KIF20B|SEMA3E|DPYSL4|NTNG1|CYFIP2|AMIGO1|IGSF9|SPTBN4|TNN|SLITRK6|UNC5A|EPHA6
																								GO:0040011	530	18	399|409|1130|1238|2255|2321|3975|5294|6469|7042|9723|10451|10570|55848|57549|90249|94233|285220	RHOH|ARRB2|LYST|ACKR2|FGF10|FLT1|LHX1|PIK3CG|SHH|TGFB2|SEMA3E|VAV3|DPYSL4|PLGRKT|IGSF9|UNC5A|OPN4|EPHA6
																								GO:0031175	661	21	322|399|1627|3975|4902|6469|9585|9723|10570|11091|22854|26258|26999|57463|57549|57731|63923|84189|90249|124590|285220	APBB1|RHOH|DBN1|LHX1|NRTN|SHH|KIF20B|SEMA3E|DPYSL4|WDR5|NTNG1|BLOC1S6|CYFIP2|AMIGO1|IGSF9|SPTBN4|TNN|SLITRK6|UNC5A|USH1G|EPHA6
																								GO:0000904	544	18	322|399|558|842|3975|6469|6688|6714|9723|22854|57463|57549|57731|63923|80781|84189|90249|285220	APBB1|RHOH|AXL|CASP9|LHX1|SHH|SPI1|SRC|SEMA3E|NTNG1|AMIGO1|IGSF9|SPTBN4|TNN|COL18A1|SLITRK6|UNC5A|EPHA6
																								GO:0032989	594	19	322|399|1627|3691|3975|6469|9585|9723|10087|10570|22854|26999|57463|57549|57731|63923|84189|90249|285220	APBB1|RHOH|DBN1|ITGB4|LHX1|SHH|KIF20B|SEMA3E|CERT1|DPYSL4|NTNG1|CYFIP2|AMIGO1|IGSF9|SPTBN4|TNN|SLITRK6|UNC5A|EPHA6
																								GO:0006935	510	17	399|409|1130|1238|2255|2321|3975|5294|6469|7042|9723|10451|10570|55848|57549|90249|285220	RHOH|ARRB2|LYST|ACKR2|FGF10|FLT1|LHX1|PIK3CG|SHH|TGFB2|SEMA3E|VAV3|DPYSL4|PLGRKT|IGSF9|UNC5A|EPHA6
																								GO:0007409	357	13	322|399|3975|6469|9723|22854|57463|57549|57731|63923|84189|90249|285220	APBB1|RHOH|LHX1|SHH|SEMA3E|NTNG1|AMIGO1|IGSF9|SPTBN4|TNN|SLITRK6|UNC5A|EPHA6
																								GO:0062012	339	18	572|3643|4846|5071|5447|6615|6714|7124|8720|9572|9971|10062|11091|51293|51422|85414|171425|339123	BAD|INSR|NOS3|PRKN|POR|SNAI1|SRC|TNF|MBTPS1|NR1D1|NR1H4|NR1H3|WDR5|CD320|PRKAG2|SLC45A3|CLYBL|JMJD8
																								GO:0062013	152	11	3643|4846|5447|6714|7124|9572|9971|10062|11091|85414|171425	INSR|NOS3|POR|SRC|TNF|NR1D1|NR1H4|NR1H3|WDR5|SLC45A3|CLYBL
																								GO:0045834	154	9	2321|5447|6714|7124|9572|9971|10062|10451|85414	FLT1|POR|SRC|TNF|NR1D1|NR1H4|NR1H3|VAV3|SLC45A3
																								GO:0050810	75	6	5447|6615|7124|8720|9572|9971	POR|SNAI1|TNF|MBTPS1|NR1D1|NR1H4
																								GO:0019216	347	14	718|2321|5294|5447|6615|6714|7124|8720|9572|9971|10062|10451|51422|85414	C3|FLT1|PIK3CG|POR|SNAI1|SRC|TNF|MBTPS1|NR1D1|NR1H4|NR1H3|VAV3|PRKAG2|SLC45A3
																								GO:0030522	146	8	6096|6714|8289|9572|9971|10062|79132|131566	RORB|SRC|ARID1A|NR1D1|NR1H4|NR1H3|DHX58|DCBLD2
																								GO:0046890	182	9	718|5447|6615|7124|8720|9572|9971|10062|85414	C3|POR|SNAI1|TNF|MBTPS1|NR1D1|NR1H4|NR1H3|SLC45A3
																								GO:0046889	88	6	5447|7124|9572|9971|10062|85414	POR|TNF|NR1D1|NR1H4|NR1H3|SLC45A3
																								GO:0010893	23	3	5447|7124|9572	POR|TNF|NR1D1
																								GO:0019218	102	6	5447|6615|7124|8720|9572|9971	POR|SNAI1|TNF|MBTPS1|NR1D1|NR1H4
																								GO:0043523	218	14	16|409|558|842|5071|5582|5609|6505|7042|7124|9040|9723|26281|56751	AARS1|ARRB2|AXL|CASP9|PRKN|PRKCG|MAP2K7|SLC1A1|TGFB2|TNF|UBE2M|SEMA3E|FGF20|BARHL1
																								GO:1901214	325	15	16|409|558|572|842|5071|5582|5609|6505|7042|7124|9040|9723|26281|56751	AARS1|ARRB2|AXL|BAD|CASP9|PRKN|PRKCG|MAP2K7|SLC1A1|TGFB2|TNF|UBE2M|SEMA3E|FGF20|BARHL1
																								GO:0043524	154	9	16|409|558|5071|5582|6505|9723|26281|56751	AARS1|ARRB2|AXL|PRKN|PRKCG|SLC1A1|SEMA3E|FGF20|BARHL1
																								GO:0070997	102	7	16|558|842|2021|6505|10570|56751	AARS1|AXL|CASP9|ENDOG|SLC1A1|DPYSL4|BARHL1
																								GO:0007420	762	23	16|409|558|572|613|1281|2255|2692|3397|3746|3975|5591|6469|6505|6714|7545|8893|9600|9723|22983|56751|57463|79969	AARS1|ARRB2|AXL|BAD|BCR|COL3A1|FGF10|GHRHR|ID1|KCNC1|LHX1|PRKDC|SHH|SLC1A1|SRC|ZIC1|EIF2B5|PITPNM1|SEMA3E|MAST1|BARHL1|AMIGO1|ATAT1
																								GO:0009314	446	21	842|1281|1814|2779|3746|4239|5424|5591|5609|7124|9600|10636|10856|11284|27087|51426|64326|84152|84694|94233|221391	CASP9|COL3A1|DRD3|GNAT1|KCNC1|MFAP4|POLD1|PRKDC|MAP2K7|TNF|PITPNM1|RGS14|RUVBL2|PNKP|B3GAT1|POLK|COP1|PPP1R1B|GJA10|OPN4|OPN5
																								GO:0009416	315	16	842|1814|2779|3746|4239|5424|5609|9600|10636|10856|27087|51426|84152|84694|94233|221391	CASP9|DRD3|GNAT1|KCNC1|MFAP4|POLD1|MAP2K7|PITPNM1|RGS14|RUVBL2|B3GAT1|POLK|PPP1R1B|GJA10|OPN4|OPN5
																								GO:0071482	115	8	842|2779|4239|5424|10856|51426|94233|221391	CASP9|GNAT1|MFAP4|POLD1|RUVBL2|POLK|OPN4|OPN5
																								GO:0034644	89	6	842|4239|5424|10856|51426|221391	CASP9|MFAP4|POLD1|RUVBL2|POLK|OPN5
																								GO:1903530	566	24	322|572|613|1814|2150|2692|3382|5071|5582|5972|5991|6688|6813|7042|7124|7779|9572|9971|10062|26281|27243|55512|56729|131177	APBB1|BAD|BCR|DRD3|F2RL1|GHRHR|ICA1|PRKN|PRKCG|REN|RFX3|SPI1|STXBP2|TGFB2|TNF|SLC30A1|NR1D1|NR1H4|NR1H3|FGF20|CHMP2A|SMPD3|RETN|FAM3D
																								GO:0051223	501	22	322|572|1814|2150|3382|5071|5991|6469|6505|6714|7042|7124|7327|7545|9572|9585|9818|9971|10023|10062|23256|131177	APBB1|BAD|DRD3|F2RL1|ICA1|PRKN|RFX3|SHH|SLC1A1|SRC|TGFB2|TNF|UBE2G2|ZIC1|NR1D1|KIF20B|NUP58|NR1H4|FRAT1|NR1H3|SCFD1|FAM3D
																								GO:0051046	623	25	322|572|613|1814|2150|2255|2692|3382|5071|5582|5972|5991|6688|6813|7042|7124|7779|9572|9971|10062|26281|27243|55512|56729|131177	APBB1|BAD|BCR|DRD3|F2RL1|FGF10|GHRHR|ICA1|PRKN|PRKCG|REN|RFX3|SPI1|STXBP2|TGFB2|TNF|SLC30A1|NR1D1|NR1H4|NR1H3|FGF20|CHMP2A|SMPD3|RETN|FAM3D
																								GO:0070201	526	22	322|572|1814|2150|3382|5071|5991|6469|6505|6714|7042|7124|7327|7545|9572|9585|9818|9971|10023|10062|23256|131177	APBB1|BAD|DRD3|F2RL1|ICA1|PRKN|RFX3|SHH|SLC1A1|SRC|TGFB2|TNF|UBE2G2|ZIC1|NR1D1|KIF20B|NUP58|NR1H4|FRAT1|NR1H3|SCFD1|FAM3D
																								GO:0050708	257	13	322|572|1814|2150|3382|5071|5991|7042|7124|9572|9971|10062|131177	APBB1|BAD|DRD3|F2RL1|ICA1|PRKN|RFX3|TGFB2|TNF|NR1D1|NR1H4|NR1H3|FAM3D
																								GO:0046883	234	11	572|2692|3382|5071|5972|5991|7124|9572|9971|56729|131177	BAD|GHRHR|ICA1|PRKN|REN|RFX3|TNF|NR1D1|NR1H4|RETN|FAM3D
																								GO:0090276	179	9	572|2692|3382|5071|5991|7124|9572|9971|131177	BAD|GHRHR|ICA1|PRKN|RFX3|TNF|NR1D1|NR1H4|FAM3D
																								GO:0002791	182	9	572|2692|3382|5071|5991|7124|9572|9971|131177	BAD|GHRHR|ICA1|PRKN|RFX3|TNF|NR1D1|NR1H4|FAM3D
																								GO:0050796	149	8	572|3382|5071|5991|7124|9572|9971|131177	BAD|ICA1|PRKN|RFX3|TNF|NR1D1|NR1H4|FAM3D
																								GO:0090087	184	9	572|2692|3382|5071|5991|7124|9572|9971|131177	BAD|GHRHR|ICA1|PRKN|RFX3|TNF|NR1D1|NR1H4|FAM3D
																								GO:0010817	517	17	572|1381|2692|3382|5045|5071|5447|5972|5991|6469|7124|9572|9971|54760|55512|56729|131177	BAD|CRABP1|GHRHR|ICA1|FURIN|PRKN|POR|REN|RFX3|SHH|TNF|NR1D1|NR1H4|PCSK4|SMPD3|RETN|FAM3D
																								GO:0030656	12	4	6615|7124|51293|171425	SNAI1|TNF|CD320|CLYBL
																								GO:0060664	5	3	2255|6469|7124	FGF10|SHH|TNF
																								GO:0048566	33	5	2255|6469|7042|7124|58495	FGF10|SHH|TGFB2|TNF|OVOL2
																								GO:0035272	41	5	2255|3643|6469|7042|7124	FGF10|INSR|SHH|TGFB2|TNF
																								GO:0055123	141	9	445|1281|2255|3643|6469|6714|7042|7124|58495	ASS1|COL3A1|FGF10|INSR|SHH|SRC|TGFB2|TNF|OVOL2
																								GO:0007435	27	4	2255|6469|7042|7124	FGF10|SHH|TGFB2|TNF
																								GO:0007431	29	4	2255|6469|7042|7124	FGF10|SHH|TGFB2|TNF
																								GO:0048565	130	8	445|1281|2255|6469|6714|7042|7124|58495	ASS1|COL3A1|FGF10|SHH|SRC|TGFB2|TNF|OVOL2
																								GO:0031016	75	6	2255|3643|5078|5991|6469|168620	FGF10|INSR|PAX4|RFX3|SHH|BHLHA15
																								GO:0060688	51	5	859|2255|3975|6469|7124	CAV3|FGF10|LHX1|SHH|TNF
																								GO:0031069	31	4	2255|6469|6615|7042	FGF10|SHH|SNAI1|TGFB2
																								GO:0048730	35	4	2255|6469|6615|7042	FGF10|SHH|SNAI1|TGFB2
																								GO:0048557	17	3	2255|6469|58495	FGF10|SHH|OVOL2
																								GO:0008589	84	6	2255|5447|6469|7545|80274|730094	FGF10|POR|SHH|ZIC1|SCUBE1|MOSMO
																								GO:0048736	178	9	1281|2255|3691|6469|7042|64327|83999|84133|140467	COL3A1|FGF10|ITGB4|SHH|TGFB2|LMBR1|KREMEN1|ZNRF3|ZNF358
																								GO:0060173	178	9	1281|2255|3691|6469|7042|64327|83999|84133|140467	COL3A1|FGF10|ITGB4|SHH|TGFB2|LMBR1|KREMEN1|ZNRF3|ZNF358
																								GO:0030540	18	3	558|2255|3975	AXL|FGF10|LHX1
																								GO:0007398	20	3	2054|3975|6469	STX2|LHX1|SHH
																								GO:1905330	65	5	859|2255|3975|6469|7124	CAV3|FGF10|LHX1|SHH|TNF
																								GO:0007368	129	7	162|2255|5991|6469|25914|58495|64446	AP1B1|FGF10|RFX3|SHH|RTTN|OVOL2|DNAI2
																								GO:0048806	46	4	558|2255|3975|6469	AXL|FGF10|LHX1|SHH
																								GO:0009855	136	7	162|2255|5991|6469|25914|58495|64446	AP1B1|FGF10|RFX3|SHH|RTTN|OVOL2|DNAI2
																								GO:0009799	137	7	162|2255|5991|6469|25914|58495|64446	AP1B1|FGF10|RFX3|SHH|RTTN|OVOL2|DNAI2
																								GO:0021536	76	5	2255|2692|3746|6469|9723	FGF10|GHRHR|KCNC1|SHH|SEMA3E
																								GO:0009792	665	26	1281|1437|1627|2021|2707|3975|4846|5045|5216|5591|6469|6615|6692|7042|7779|9585|10087|54700|57677|58495|79816|84296|140467|144455|202018|343263	COL3A1|CSF2|DBN1|ENDOG|GJB3|LHX1|NOS3|FURIN|PFN1|PRKDC|SHH|SNAI1|SPINT1|TGFB2|SLC30A1|KIF20B|CERT1|RRN3|ZFP14|OVOL2|TLE6|GINS4|ZNF358|E2F7|TAPT1|MYBPHL
																								GO:0043009	643	25	1281|1437|1627|2021|2707|3975|4846|5045|5216|5591|6469|6615|6692|7042|7779|9585|10087|54700|57677|58495|84296|140467|144455|202018|343263	COL3A1|CSF2|DBN1|ENDOG|GJB3|LHX1|NOS3|FURIN|PFN1|PRKDC|SHH|SNAI1|SPINT1|TGFB2|SLC30A1|KIF20B|CERT1|RRN3|ZFP14|OVOL2|GINS4|ZNF358|E2F7|TAPT1|MYBPHL
																								GO:0001701	387	17	1281|1437|1627|2021|2707|4846|5045|6615|6692|7779|10087|54700|57677|58495|84296|144455|343263	COL3A1|CSF2|DBN1|ENDOG|GJB3|NOS3|FURIN|SNAI1|SPINT1|SLC30A1|CERT1|RRN3|ZFP14|OVOL2|GINS4|E2F7|MYBPHL
																								GO:0002694	670	26	399|558|572|613|2150|2255|3604|5591|6469|6688|6714|6813|7107|7124|8289|8546|8744|8943|9572|10062|10125|10148|10451|26258|51293|148022	RHOH|AXL|BAD|BCR|F2RL1|FGF10|TNFRSF9|PRKDC|SHH|SPI1|SRC|STXBP2|GPR137B|TNF|ARID1A|AP3B1|TNFSF9|AP3D1|NR1D1|NR1H3|RASGRP1|EBI3|VAV3|BLOC1S6|CD320|TICAM1
																								GO:0045621	130	10	399|558|572|5591|6469|8289|8546|8744|8943|10125	RHOH|AXL|BAD|PRKDC|SHH|ARID1A|AP3B1|TNFSF9|AP3D1|RASGRP1
																								GO:0050865	727	27	399|558|572|613|2150|2255|3604|4846|5591|6469|6688|6714|6813|7107|7124|8289|8546|8744|8943|9572|10062|10125|10148|10451|26258|51293|148022	RHOH|AXL|BAD|BCR|F2RL1|FGF10|TNFRSF9|NOS3|PRKDC|SHH|SPI1|SRC|STXBP2|GPR137B|TNF|ARID1A|AP3B1|TNFSF9|AP3D1|NR1D1|NR1H3|RASGRP1|EBI3|VAV3|BLOC1S6|CD320|TICAM1
																								GO:0002696	450	19	399|558|572|2150|2255|5591|6469|6714|7124|8289|8546|8744|8943|10125|10148|10451|26258|51293|148022	RHOH|AXL|BAD|F2RL1|FGF10|PRKDC|SHH|SRC|TNF|ARID1A|AP3B1|TNFSF9|AP3D1|RASGRP1|EBI3|VAV3|BLOC1S6|CD320|TICAM1
																								GO:1902107	184	11	399|558|572|5591|6469|7124|8289|8546|8744|8943|10125	RHOH|AXL|BAD|PRKDC|SHH|TNF|ARID1A|AP3B1|TNFSF9|AP3D1|RASGRP1
																								GO:1903708	184	11	399|558|572|5591|6469|7124|8289|8546|8744|8943|10125	RHOH|AXL|BAD|PRKDC|SHH|TNF|ARID1A|AP3B1|TNFSF9|AP3D1|RASGRP1
																								GO:0050867	467	19	399|558|572|2150|2255|5591|6469|6714|7124|8289|8546|8744|8943|10125|10148|10451|26258|51293|148022	RHOH|AXL|BAD|F2RL1|FGF10|PRKDC|SHH|SRC|TNF|ARID1A|AP3B1|TNFSF9|AP3D1|RASGRP1|EBI3|VAV3|BLOC1S6|CD320|TICAM1
																								GO:0051251	400	17	399|558|572|2255|5591|6469|6714|8289|8546|8744|8943|10125|10148|10451|26258|51293|148022	RHOH|AXL|BAD|FGF10|PRKDC|SHH|SRC|ARID1A|AP3B1|TNFSF9|AP3D1|RASGRP1|EBI3|VAV3|BLOC1S6|CD320|TICAM1
																								GO:0045582	117	8	399|572|6469|8289|8546|8744|8943|10125	RHOH|BAD|SHH|ARID1A|AP3B1|TNFSF9|AP3D1|RASGRP1
																								GO:1902105	317	14	399|558|572|5591|6469|7107|7124|8289|8546|8744|8943|10125|28959|55365	RHOH|AXL|BAD|PRKDC|SHH|GPR137B|TNF|ARID1A|AP3B1|TNFSF9|AP3D1|RASGRP1|TMEM176B|TMEM176A
																								GO:0045619	210	10	399|558|572|5591|6469|8289|8546|8744|8943|10125	RHOH|AXL|BAD|PRKDC|SHH|ARID1A|AP3B1|TNFSF9|AP3D1|RASGRP1
																								GO:1903706	413	15	399|558|572|5591|6469|6688|7107|7124|8289|8546|8744|8943|10125|28959|55365	RHOH|AXL|BAD|PRKDC|SHH|SPI1|GPR137B|TNF|ARID1A|AP3B1|TNFSF9|AP3D1|RASGRP1|TMEM176B|TMEM176A
																								GO:1903039	275	11	399|572|6469|6714|7124|8289|8546|8744|8943|10125|10148	RHOH|BAD|SHH|SRC|TNF|ARID1A|AP3B1|TNFSF9|AP3D1|RASGRP1|EBI3
																								GO:0070665	167	8	1437|2255|6469|8744|10148|10451|51293|148022	CSF2|FGF10|SHH|TNFSF9|EBI3|VAV3|CD320|TICAM1
																								GO:0051249	573	18	399|558|572|2255|3604|5591|6469|6714|8289|8546|8744|8943|10125|10148|10451|26258|51293|148022	RHOH|AXL|BAD|FGF10|TNFRSF9|PRKDC|SHH|SRC|ARID1A|AP3B1|TNFSF9|AP3D1|RASGRP1|EBI3|VAV3|BLOC1S6|CD320|TICAM1
																								GO:0050870	251	10	399|572|6469|6714|8289|8546|8744|8943|10125|10148	RHOH|BAD|SHH|SRC|ARID1A|AP3B1|TNFSF9|AP3D1|RASGRP1|EBI3
																								GO:0045580	179	8	399|572|6469|8289|8546|8744|8943|10125	RHOH|BAD|SHH|ARID1A|AP3B1|TNFSF9|AP3D1|RASGRP1
																								GO:0030162	750	28	409|572|718|842|859|871|3818|5045|5071|5447|5582|5601|6469|6505|6692|6714|7124|7142|9097|10062|26999|51322|55848|57333|64326|65992|89932|117584	ARRB2|BAD|C3|CASP9|CAV3|SERPINH1|KLKB1|FURIN|PRKN|POR|PRKCG|MAPK9|SHH|SLC1A1|SPINT1|SRC|TNF|TNP2|USP14|NR1H3|CYFIP2|WAC|PLGRKT|RCN3|COP1|DDRGK1|PAPLN|RFFL
																								GO:0045861	352	16	409|718|871|5045|5447|5582|6469|6692|6714|7124|9097|10062|51322|65992|89932|117584	ARRB2|C3|SERPINH1|FURIN|POR|PRKCG|SHH|SPINT1|SRC|TNF|USP14|NR1H3|WAC|DDRGK1|PAPLN|RFFL
																								GO:0045862	372	16	572|842|859|3818|5045|5071|5601|6505|6714|7124|7142|26999|55848|57333|64326|65992	BAD|CASP9|CAV3|KLKB1|FURIN|PRKN|MAPK9|SLC1A1|SRC|TNF|TNP2|CYFIP2|PLGRKT|RCN3|COP1|DDRGK1
																								GO:2000573	74	6	409|5609|6714|7124|11284|84296	ARRB2|MAP2K7|SRC|TNF|PNKP|GINS4
																								GO:0051346	373	15	409|718|871|2779|4846|5045|5447|6692|6714|7042|7124|9097|84152|89932|117584	ARRB2|C3|SERPINH1|GNAT1|NOS3|FURIN|POR|SPINT1|SRC|TGFB2|TNF|USP14|PPP1R1B|PAPLN|RFFL
																								GO:0043086	796	25	399|409|718|859|871|1814|1843|2779|4846|5045|5071|5447|5514|6692|6714|7042|7124|9097|10636|23197|51422|84152|89932|94274|117584	RHOH|ARRB2|C3|CAV3|SERPINH1|DRD3|DUSP1|GNAT1|NOS3|FURIN|PRKN|POR|PPP1R10|SPINT1|SRC|TGFB2|TNF|USP14|RGS14|FAF2|PRKAG2|PPP1R1B|PAPLN|PPP1R14A|RFFL
																								GO:0052547	459	17	409|572|718|842|871|5045|5447|6505|6692|6714|7124|9097|26999|57333|65992|89932|117584	ARRB2|BAD|C3|CASP9|SERPINH1|FURIN|POR|SLC1A1|SPINT1|SRC|TNF|USP14|CYFIP2|RCN3|DDRGK1|PAPLN|RFFL
																								GO:0010951	252	11	409|718|871|5045|5447|6692|6714|7124|9097|89932|117584	ARRB2|C3|SERPINH1|FURIN|POR|SPINT1|SRC|TNF|USP14|PAPLN|RFFL
																								GO:0010466	263	11	409|718|871|5045|5447|6692|6714|7124|9097|89932|117584	ARRB2|C3|SERPINH1|FURIN|POR|SPINT1|SRC|TNF|USP14|PAPLN|RFFL
																								GO:0052548	428	15	409|572|718|842|871|5045|5447|6505|6692|6714|7124|9097|26999|89932|117584	ARRB2|BAD|C3|CASP9|SERPINH1|FURIN|POR|SLC1A1|SPINT1|SRC|TNF|USP14|CYFIP2|PAPLN|RFFL
																								GO:0043154	78	5	409|5447|6714|7124|117584	ARRB2|POR|SRC|TNF|RFFL
																								GO:0009581	131	10	409|859|2779|7124|9600|10893|55584|84694|94233|221391	ARRB2|CAV3|GNAT1|TNF|PITPNM1|MMP24|CHRNA9|GJA10|OPN4|OPN5
																								GO:0009582	134	10	409|859|2779|7124|9600|10893|55584|84694|94233|221391	ARRB2|CAV3|GNAT1|TNF|PITPNM1|MMP24|CHRNA9|GJA10|OPN4|OPN5
																								GO:0060033	16	4	2321|6688|94233|221391	FLT1|SPI1|OPN4|OPN5
																								GO:1990384	7	3	2321|94233|221391	FLT1|OPN4|OPN5
																								GO:0009583	62	5	2779|9600|84694|94233|221391	GNAT1|PITPNM1|GJA10|OPN4|OPN5
																								GO:0007602	42	4	2779|9600|94233|221391	GNAT1|PITPNM1|OPN4|OPN5
																								GO:0009584	47	4	2779|84694|94233|221391	GNAT1|GJA10|OPN4|OPN5
																								GO:0034330	489	21	613|718|1627|2150|3643|3691|5216|5657|6505|6714|7042|8497|9073|9456|9723|9971|10243|22854|84189|84694|339855	BCR|C3|DBN1|F2RL1|INSR|ITGB4|PFN1|PRTN3|SLC1A1|SRC|TGFB2|PPFIA4|CLDN8|HOMER1|SEMA3E|NR1H4|GPHN|NTNG1|SLITRK6|GJA10|KY
																								GO:0050808	295	13	718|1627|3643|5216|6505|8497|9456|9723|10243|22854|84189|84694|339855	C3|DBN1|INSR|PFN1|SLC1A1|PPFIA4|HOMER1|SEMA3E|GPHN|NTNG1|SLITRK6|GJA10|KY
																								GO:0014066	111	9	2150|2321|3643|6714|7042|7124|9723|10125|26051	F2RL1|FLT1|INSR|SRC|TGFB2|TNF|SEMA3E|RASGRP1|PPP1R16B
																								GO:0032872	195	12	859|1843|2150|5071|5609|6688|7042|7124|7164|10125|388325|401265	CAV3|DUSP1|F2RL1|PRKN|MAP2K7|SPI1|TGFB2|TNF|TPD52L1|RASGRP1|SCIMP|KLHL31
																								GO:0071900	395	18	859|896|1843|2321|3643|5294|5609|6714|7124|7164|10125|10636|51422|79935|84152|151195|219771|245711	CAV3|CCND3|DUSP1|FLT1|INSR|PIK3CG|MAP2K7|SRC|TNF|TPD52L1|RASGRP1|RGS14|PRKAG2|CCNP|PPP1R1B|CCNYL1|CCNY|SPDYA
																								GO:0070302	198	12	859|1843|2150|5071|5609|6688|7042|7124|7164|10125|388325|401265	CAV3|DUSP1|F2RL1|PRKN|MAP2K7|SPI1|TGFB2|TNF|TPD52L1|RASGRP1|SCIMP|KLHL31
																								GO:0033674	494	20	558|572|896|2321|3643|5294|5609|6505|6714|7042|7124|7164|10125|10451|51422|151195|219771|245711|285220|389658	AXL|BAD|CCND3|FLT1|INSR|PIK3CG|MAP2K7|SLC1A1|SRC|TGFB2|TNF|TPD52L1|RASGRP1|VAV3|PRKAG2|CCNYL1|CCNY|SPDYA|EPHA6|ALKAL1
																								GO:0043408	694	25	409|859|1843|2150|2255|2321|3643|5071|5294|5609|5972|6688|6714|7042|7124|7164|8558|10125|10636|26281|51231|55584|388325|389658|401265	ARRB2|CAV3|DUSP1|F2RL1|FGF10|FLT1|INSR|PRKN|PIK3CG|MAP2K7|REN|SPI1|SRC|TGFB2|TNF|TPD52L1|CDK10|RASGRP1|RGS14|FGF20|VRK3|CHRNA9|SCIMP|ALKAL1|KLHL31
																								GO:0043405	186	11	859|1843|2321|3643|5294|5609|6714|7124|7164|10125|10636	CAV3|DUSP1|FLT1|INSR|PIK3CG|MAP2K7|SRC|TNF|TPD52L1|RASGRP1|RGS14
																								GO:0051347	586	22	558|572|896|2321|3643|5294|5609|6505|6714|7042|7124|7164|10125|10451|11284|51422|84296|151195|219771|245711|285220|389658	AXL|BAD|CCND3|FLT1|INSR|PIK3CG|MAP2K7|SLC1A1|SRC|TGFB2|TNF|TPD52L1|RASGRP1|VAV3|PNKP|PRKAG2|GINS4|CCNYL1|CCNY|SPDYA|EPHA6|ALKAL1
																								GO:0014068	80	7	2150|2321|3643|6714|7042|7124|9723	F2RL1|FLT1|INSR|SRC|TGFB2|TNF|SEMA3E
																								GO:0071902	229	12	896|2321|3643|5294|5609|6714|7124|7164|10125|151195|219771|245711	CCND3|FLT1|INSR|PIK3CG|MAP2K7|SRC|TNF|TPD52L1|RASGRP1|CCNYL1|CCNY|SPDYA
																								GO:0043549	786	26	558|572|859|896|1843|2321|3643|5071|5294|5609|6505|6714|7042|7124|7164|10125|10451|10636|51422|79935|84152|151195|219771|245711|285220|389658	AXL|BAD|CAV3|CCND3|DUSP1|FLT1|INSR|PRKN|PIK3CG|MAP2K7|SLC1A1|SRC|TGFB2|TNF|TPD52L1|RASGRP1|VAV3|RGS14|PRKAG2|CCNP|PPP1R1B|CCNYL1|CCNY|SPDYA|EPHA6|ALKAL1
																								GO:0043406	117	8	2321|3643|5294|5609|6714|7124|7164|10125	FLT1|INSR|PIK3CG|MAP2K7|SRC|TNF|TPD52L1|RASGRP1
																								hsa04010	294	13	409|1843|2255|2321|2872|3643|5582|5601|5609|7042|7124|10125|26281	ARRB2|DUSP1|FGF10|FLT1|MKNK2|INSR|PRKCG|MAPK9|MAP2K7|TGFB2|TNF|RASGRP1|FGF20
																								GO:0032874	130	8	2150|5609|6688|7042|7124|7164|10125|388325	F2RL1|MAP2K7|SPI1|TGFB2|TNF|TPD52L1|RASGRP1|SCIMP
																								GO:0070304	132	8	2150|5609|6688|7042|7124|7164|10125|388325	F2RL1|MAP2K7|SPI1|TGFB2|TNF|TPD52L1|RASGRP1|SCIMP
																								GO:0045860	418	16	896|2321|3643|5294|5609|6505|6714|7042|7124|7164|10125|51422|151195|219771|245711|389658	CCND3|FLT1|INSR|PIK3CG|MAP2K7|SLC1A1|SRC|TGFB2|TNF|TPD52L1|RASGRP1|PRKAG2|CCNYL1|CCNY|SPDYA|ALKAL1
																								GO:0070372	315	13	409|2150|2255|5609|6714|7124|10125|10636|26281|51231|55584|388325|389658	ARRB2|F2RL1|FGF10|MAP2K7|SRC|TNF|RASGRP1|RGS14|FGF20|VRK3|CHRNA9|SCIMP|ALKAL1
																								GO:0043243	36	4	2150|3643|7124|56648	F2RL1|INSR|TNF|EIF5A2
																								GO:0043410	496	17	409|2150|2255|2321|3643|5294|5609|6688|6714|7042|7124|7164|8558|10125|26281|388325|389658	ARRB2|F2RL1|FGF10|FLT1|INSR|PIK3CG|MAP2K7|SPI1|SRC|TGFB2|TNF|TPD52L1|CDK10|RASGRP1|FGF20|SCIMP|ALKAL1
																								GO:0070374	223	10	409|2150|2255|5609|6714|7124|10125|26281|388325|389658	ARRB2|F2RL1|FGF10|MAP2K7|SRC|TNF|RASGRP1|FGF20|SCIMP|ALKAL1
																								GO:0045859	672	21	859|896|1843|2321|3643|5294|5609|6505|6714|7042|7124|7164|10125|10636|51422|79935|84152|151195|219771|245711|389658	CAV3|CCND3|DUSP1|FLT1|INSR|PIK3CG|MAP2K7|SLC1A1|SRC|TGFB2|TNF|TPD52L1|RASGRP1|RGS14|PRKAG2|CCNP|PPP1R1B|CCNYL1|CCNY|SPDYA|ALKAL1
																								GO:0001934	749	22	409|718|896|1437|2255|2321|3643|5294|5609|6505|6714|7042|7124|7164|10125|26281|51422|65992|151195|219771|245711|389658	ARRB2|C3|CCND3|CSF2|FGF10|FLT1|INSR|PIK3CG|MAP2K7|SLC1A1|SRC|TGFB2|TNF|TPD52L1|RASGRP1|FGF20|PRKAG2|DDRGK1|CCNYL1|CCNY|SPDYA|ALKAL1
																								GO:0046328	141	7	2150|5071|5609|7124|7164|10125|401265	F2RL1|PRKN|MAP2K7|TNF|TPD52L1|RASGRP1|KLHL31
																								GO:0008283	698	26	572|747|896|1012|1281|1437|1627|2150|2255|2779|5294|6469|6714|7005|7042|7124|10087|10125|10148|54700|58495|79084|79903|84133|84296|148022	BAD|DAGLA|CCND3|CDH13|COL3A1|CSF2|DBN1|F2RL1|FGF10|GNAT1|PIK3CG|SHH|SRC|TEAD3|TGFB2|TNF|CERT1|RASGRP1|EBI3|RRN3|OVOL2|WDR77|NAA60|ZNRF3|GINS4|TICAM1
																								GO:0042098	70	5	896|5294|6469|10125|10148	CCND3|PIK3CG|SHH|RASGRP1|EBI3
																								GO:0048490	16	4	8546|8943|10947|26258	AP3B1|AP3D1|AP3M2|BLOC1S6
																								GO:0099514	16	4	8546|8943|10947|26258	AP3B1|AP3D1|AP3M2|BLOC1S6
																								GO:0099517	16	4	8546|8943|10947|26258	AP3B1|AP3D1|AP3M2|BLOC1S6
																								GO:0035652	7	3	8546|8943|10947	AP3B1|AP3D1|AP3M2
																								GO:0035654	7	3	8546|8943|10947	AP3B1|AP3D1|AP3M2
																								GO:0070142	9	3	8546|8943|10947	AP3B1|AP3D1|AP3M2
																								GO:0051640	509	20	859|2054|2255|5294|6813|8546|8943|10125|10947|26258|27243|51115|54732|54843|55968|56907|79816|80006|118987|168620	CAV3|STX2|FGF10|PIK3CG|STXBP2|AP3B1|AP3D1|RASGRP1|AP3M2|BLOC1S6|CHMP2A|RMDN1|TMED9|SYTL2|NSFL1C|SPIRE1|TLE6|TRAPPC13|PDZD8|BHLHA15
																								GO:0032438	38	5	162|1130|8546|8943|26258	AP1B1|LYST|AP3B1|AP3D1|BLOC1S6
																								GO:0048753	39	5	162|1130|8546|8943|26258	AP1B1|LYST|AP3B1|AP3D1|BLOC1S6
																								GO:0047496	41	5	8546|8943|10125|10947|26258	AP3B1|AP3D1|RASGRP1|AP3M2|BLOC1S6
																								GO:0048489	33	4	8546|8943|10947|26258	AP3B1|AP3D1|AP3M2|BLOC1S6
																								GO:0006901	37	4	8943|10947|54732|80006	AP3D1|AP3M2|TMED9|TRAPPC13
																								GO:0033059	62	5	162|1130|8546|8943|26258	AP1B1|LYST|AP3B1|AP3D1|BLOC1S6
																								GO:0097479	39	4	8546|8943|10947|26258	AP3B1|AP3D1|AP3M2|BLOC1S6
																								GO:1903232	20	3	162|8546|8943	AP1B1|AP3B1|AP3D1
																								GO:0051656	378	14	2255|5294|8546|8943|10125|10947|26258|27243|51115|54732|55968|56907|79816|80006	FGF10|PIK3CG|AP3B1|AP3D1|RASGRP1|AP3M2|BLOC1S6|CHMP2A|RMDN1|TMED9|NSFL1C|SPIRE1|TLE6|TRAPPC13
																								GO:0099518	67	5	8546|8943|10125|10947|26258	AP3B1|AP3D1|RASGRP1|AP3M2|BLOC1S6
																								GO:0008089	45	4	8546|8943|10947|26258	AP3B1|AP3D1|AP3M2|BLOC1S6
																								GO:0060155	24	3	162|8546|8943	AP1B1|AP3B1|AP3D1
																								GO:0006900	77	5	8546|8943|10947|54732|80006	AP3B1|AP3D1|AP3M2|TMED9|TRAPPC13
																								GO:0010038	360	17	445|572|842|2021|3746|5071|5601|6469|6505|6652|7779|8893|8895|9456|10243|55512|254428	ASS1|BAD|CASP9|ENDOG|KCNC1|PRKN|MAPK9|SHH|SLC1A1|SORD|SLC30A1|EIF2B5|CPNE3|HOMER1|GPHN|SMPD3|SLC41A1
																								GO:0010035	533	21	445|558|572|842|1437|2021|3746|4846|5071|5601|6469|6505|6652|6714|7779|8893|8895|9456|10243|55512|254428	ASS1|AXL|BAD|CASP9|CSF2|ENDOG|KCNC1|NOS3|PRKN|MAPK9|SHH|SLC1A1|SORD|SRC|SLC30A1|EIF2B5|CPNE3|HOMER1|GPHN|SMPD3|SLC41A1
																								GO:0006979	366	13	558|572|2021|2054|2882|4846|5071|5601|6505|6714|10636|11284|55512	AXL|BAD|ENDOG|STX2|GPX7|NOS3|PRKN|MAPK9|SLC1A1|SRC|RGS14|PNKP|SMPD3
																								GO:0072507	262	14	794|859|1814|3708|5071|6505|7779|8546|11330|55177|79572|117286|118987|254428	CALB2|CAV3|DRD3|ITPR1|PRKN|SLC1A1|SLC30A1|AP3B1|CTRC|RMDN3|ATP13A3|CIB3|PDZD8|SLC41A1
																								GO:0072503	226	12	794|859|1814|3708|6505|7779|8546|11330|55177|79572|118987|254428	CALB2|CAV3|DRD3|ITPR1|SLC1A1|SLC30A1|AP3B1|CTRC|RMDN3|ATP13A3|PDZD8|SLC41A1
																								GO:0055082	537	19	794|859|1814|2021|2692|3099|3708|6505|6549|7779|8546|9572|9971|11330|28999|55177|79572|118987|254428	CALB2|CAV3|DRD3|ENDOG|GHRHR|HK2|ITPR1|SLC1A1|SLC9A2|SLC30A1|AP3B1|NR1D1|NR1H4|CTRC|KLF15|RMDN3|ATP13A3|PDZD8|SLC41A1
																								GO:0019725	641	21	794|859|1814|2021|2692|3099|3708|4846|5071|6505|6549|7779|8546|9572|9971|11330|28999|55177|79572|118987|254428	CALB2|CAV3|DRD3|ENDOG|GHRHR|HK2|ITPR1|NOS3|PRKN|SLC1A1|SLC9A2|SLC30A1|AP3B1|NR1D1|NR1H4|CTRC|KLF15|RMDN3|ATP13A3|PDZD8|SLC41A1
																								GO:0055074	217	10	794|859|1814|3708|7779|11330|55177|79572|117286|118987	CALB2|CAV3|DRD3|ITPR1|SLC30A1|CTRC|RMDN3|ATP13A3|CIB3|PDZD8
																								GO:0055065	412	15	794|859|1814|3708|4302|5071|6505|7779|8546|11330|55177|79572|117286|118987|254428	CALB2|CAV3|DRD3|ITPR1|MLLT6|PRKN|SLC1A1|SLC30A1|AP3B1|CTRC|RMDN3|ATP13A3|CIB3|PDZD8|SLC41A1
																								GO:0006874	190	9	794|859|1814|3708|7779|11330|55177|79572|118987	CALB2|CAV3|DRD3|ITPR1|SLC30A1|CTRC|RMDN3|ATP13A3|PDZD8
																								GO:0050801	525	17	794|859|1814|3708|4302|5071|6505|6549|7779|8546|8943|11330|55177|79572|117286|118987|254428	CALB2|CAV3|DRD3|ITPR1|MLLT6|PRKN|SLC1A1|SLC9A2|SLC30A1|AP3B1|AP3D1|CTRC|RMDN3|ATP13A3|CIB3|PDZD8|SLC41A1
																								GO:0006875	323	12	794|859|1814|3708|6505|7779|8546|11330|55177|79572|118987|254428	CALB2|CAV3|DRD3|ITPR1|SLC1A1|SLC30A1|AP3B1|CTRC|RMDN3|ATP13A3|PDZD8|SLC41A1
																								GO:0055080	497	16	794|859|1814|3708|4302|5071|6505|6549|7779|8546|11330|55177|79572|117286|118987|254428	CALB2|CAV3|DRD3|ITPR1|MLLT6|PRKN|SLC1A1|SLC9A2|SLC30A1|AP3B1|CTRC|RMDN3|ATP13A3|CIB3|PDZD8|SLC41A1
																								GO:0048608	296	15	409|558|718|2255|3643|3975|4846|5972|6469|6714|7042|8893|10116|10481|79084	ARRB2|AXL|C3|FGF10|INSR|LHX1|NOS3|REN|SHH|SRC|TGFB2|EIF2B5|FEM1B|HOXB13|WDR77
																								GO:0061458	300	15	409|558|718|2255|3643|3975|4846|5972|6469|6714|7042|8893|10116|10481|79084	ARRB2|AXL|C3|FGF10|INSR|LHX1|NOS3|REN|SHH|SRC|TGFB2|EIF2B5|FEM1B|HOXB13|WDR77
																								GO:0042698	69	6	409|558|2560|4846|6714|7042	ARRB2|AXL|GABRB1|NOS3|SRC|TGFB2
																								GO:0070848	519	19	409|1281|2255|2321|3397|3643|3746|3975|5045|6688|6692|6714|7042|8895|26281|51741|53834|55512|58495	ARRB2|COL3A1|FGF10|FLT1|ID1|INSR|KCNC1|LHX1|FURIN|SPI1|SPINT1|SRC|TGFB2|CPNE3|FGF20|WWOX|FGFRL1|SMPD3|OVOL2
																								GO:0071363	488	18	409|1281|2255|2321|3397|3643|3975|5045|6688|6692|6714|7042|8895|26281|51741|53834|55512|58495	ARRB2|COL3A1|FGF10|FLT1|ID1|INSR|LHX1|FURIN|SPI1|SPINT1|SRC|TGFB2|CPNE3|FGF20|WWOX|FGFRL1|SMPD3|OVOL2
																								GO:0007179	101	7	409|1281|3397|5045|6688|6714|7042	ARRB2|COL3A1|ID1|FURIN|SPI1|SRC|TGFB2
																								GO:0071560	161	9	409|1281|3397|5045|6688|6714|7042|51741|58495	ARRB2|COL3A1|ID1|FURIN|SPI1|SRC|TGFB2|WWOX|OVOL2
																								GO:0071559	168	9	409|1281|3397|5045|6688|6714|7042|51741|58495	ARRB2|COL3A1|ID1|FURIN|SPI1|SRC|TGFB2|WWOX|OVOL2
																								GO:0046660	115	7	409|558|2255|3975|4846|6714|8893	ARRB2|AXL|FGF10|LHX1|NOS3|SRC|EIF2B5
																								GO:0060065	22	3	3975|6714|7042	LHX1|SRC|TGFB2
																								GO:0007548	281	11	409|558|2255|3643|3975|4846|5972|6469|6714|7042|8893	ARRB2|AXL|FGF10|INSR|LHX1|NOS3|REN|SHH|SRC|TGFB2|EIF2B5
																								GO:0022602	48	4	409|4846|6714|7042	ARRB2|NOS3|SRC|TGFB2
																								GO:0045747	48	4	2255|4846|6714|7042	FGF10|NOS3|SRC|TGFB2
																								GO:0051345	589	23	29|572|613|842|2150|2321|2779|5657|6001|6505|7124|10062|10125|10636|23526|26999|51231|54662|55854|57333|65992|79735|115704	ABR|BAD|BCR|CASP9|F2RL1|FLT1|GNAT1|PRTN3|RGS10|SLC1A1|TNF|NR1H3|RASGRP1|RGS14|ARHGAP45|CYFIP2|VRK3|TBC1D13|ZC3H15|RCN3|DDRGK1|TBC1D17|EVI5L
																								GO:0043087	376	15	29|409|613|2150|5657|6001|7107|10125|10451|10636|23526|54662|55854|79735|115704	ABR|ARRB2|BCR|F2RL1|PRTN3|RGS10|GPR137B|RASGRP1|VAV3|RGS14|ARHGAP45|TBC1D13|ZC3H15|TBC1D17|EVI5L
																								GO:0043547	283	12	29|613|2150|5657|6001|10125|10636|23526|54662|55854|79735|115704	ABR|BCR|F2RL1|PRTN3|RGS10|RASGRP1|RGS14|ARHGAP45|TBC1D13|ZC3H15|TBC1D17|EVI5L
																								GO:0090630	123	7	29|613|10125|23526|54662|79735|115704	ABR|BCR|RASGRP1|ARHGAP45|TBC1D13|TBC1D17|EVI5L
																								hsa05415	203	12	1281|2997|3643|4713|4846|5582|5601|5972|7042|9167|29796|125965	COL3A1|GYS1|INSR|NDUFB7|NOS3|PRKCG|MAPK9|REN|TGFB2|COX7A2L|UQCR10|COX6B2
																								hsa04931	108	8	2997|3643|4846|5507|5601|7124|10062|51422	GYS1|INSR|NOS3|PPP1R3C|MAPK9|TNF|NR1H3|PRKAG2
																								hsa04910	137	9	572|2872|2997|3099|3643|5507|5601|9322|51422	BAD|MKNK2|GYS1|HK2|INSR|PPP1R3C|MAPK9|TRIP10|PRKAG2
																								hsa04932	155	9	3643|4713|5601|7124|9167|10062|29796|51422|125965	INSR|NDUFB7|MAPK9|TNF|COX7A2L|NR1H3|UQCR10|PRKAG2|COX6B2
																								GO:0010827	77	6	718|3099|3643|7124|28999|51422	C3|HK2|INSR|TNF|KLF15|PRKAG2
																								GO:0046324	59	5	3099|3643|7124|28999|51422	HK2|INSR|TNF|KLF15|PRKAG2
																								hsa04930	46	4	3099|3643|5601|7124	HK2|INSR|MAPK9|TNF
																								hsa04066	109	6	2321|2872|3099|3643|4846|5582	FLT1|MKNK2|HK2|INSR|NOS3|PRKCG
																								GO:0030111	336	16	2255|5071|6469|6714|10023|10856|28999|51741|63923|79816|83999|84133|151195|164284|219771|245973	FGF10|PRKN|SHH|SRC|FRAT1|RUVBL2|KLF15|WWOX|TNN|TLE6|KREMEN1|ZNRF3|CCNYL1|APCDD1L|CCNY|ATP6V1C2
																								GO:0060828	260	12	2255|5071|6469|6714|10023|10856|63923|79816|83999|84133|151195|219771	FGF10|PRKN|SHH|SRC|FRAT1|RUVBL2|TNN|TLE6|KREMEN1|ZNRF3|CCNYL1|CCNY
																								GO:0030178	174	9	5071|6469|10856|51741|63923|79816|83999|84133|164284	PRKN|SHH|RUVBL2|WWOX|TNN|TLE6|KREMEN1|ZNRF3|APCDD1L
																								GO:0090090	141	7	5071|6469|10856|63923|79816|83999|84133	PRKN|SHH|RUVBL2|TNN|TLE6|KREMEN1|ZNRF3
																								GO:0038093	50	6	3055|5338|5601|5609|6714|10451	HCK|PLD2|MAPK9|MAP2K7|SRC|VAV3
																								GO:0002433	21	4	3055|5338|6714|10451	HCK|PLD2|SRC|VAV3
																								GO:0038096	21	4	3055|5338|6714|10451	HCK|PLD2|SRC|VAV3
																								GO:0002431	24	4	3055|5338|6714|10451	HCK|PLD2|SRC|VAV3
																								GO:0038094	28	4	3055|5338|6714|10451	HCK|PLD2|SRC|VAV3
																								GO:0050900	247	11	613|1130|2150|2321|3055|5294|5657|6714|7042|7124|10451	BCR|LYST|F2RL1|FLT1|HCK|PIK3CG|PRTN3|SRC|TGFB2|TNF|VAV3
																								GO:0002252	452	16	613|718|1130|2150|3055|4239|5294|5338|6688|6714|6813|10125|10451|55061|89886|148022	BCR|C3|LYST|F2RL1|HCK|MFAP4|PIK3CG|PLD2|SPI1|SRC|STXBP2|RASGRP1|VAV3|SUSD4|SLAMF9|TICAM1
																								GO:0006909	236	10	399|558|613|1130|3055|5338|5657|6714|10062|10451	RHOH|AXL|BCR|LYST|HCK|PLD2|PRTN3|SRC|NR1H3|VAV3
																								GO:0010498	376	17	409|5071|5707|7327|8507|8881|9097|9572|10116|23197|55666|55968|57333|64326|84417|117584|130617	ARRB2|PRKN|PSMD1|UBE2G2|ENC1|CDC16|USP14|NR1D1|FEM1B|FAF2|NPLOC4|NSFL1C|RCN3|COP1|ECRG4|RFFL|ZFAND2B
																								GO:0043161	345	14	409|5071|5707|7327|8881|9097|10116|23197|55666|55968|64326|84417|117584|130617	ARRB2|PRKN|PSMD1|UBE2G2|CDC16|USP14|FEM1B|FAF2|NPLOC4|NSFL1C|COP1|ECRG4|RFFL|ZFAND2B
																								GO:0051603	642	20	409|5071|5707|7327|8507|8881|9097|9572|10116|23197|27243|55666|55968|57333|58476|64326|84133|84417|117584|130617	ARRB2|PRKN|PSMD1|UBE2G2|ENC1|CDC16|USP14|NR1D1|FEM1B|FAF2|CHMP2A|NPLOC4|NSFL1C|RCN3|TP53INP2|COP1|ZNRF3|ECRG4|RFFL|ZFAND2B
																								GO:0044265	779	23	409|2021|5071|5393|5433|5707|7327|8881|9097|10116|10535|23197|27243|55666|55968|56915|58476|64326|79002|84133|84417|117584|130617	ARRB2|ENDOG|PRKN|EXOSC9|POLR2D|PSMD1|UBE2G2|CDC16|USP14|FEM1B|RNASEH2A|FAF2|CHMP2A|NPLOC4|NSFL1C|EXOSC5|TP53INP2|COP1|TRIR|ZNRF3|ECRG4|RFFL|ZFAND2B
																								GO:0002683	449	19	409|558|613|1281|1843|3055|5045|6469|6688|6714|7042|7107|7124|9572|10062|28959|55061|55365|79132	ARRB2|AXL|BCR|COL3A1|DUSP1|HCK|FURIN|SHH|SPI1|SRC|TGFB2|GPR137B|TNF|NR1D1|NR1H3|TMEM176B|SUSD4|TMEM176A|DHX58
																								GO:0032102	433	18	409|613|1814|1843|3055|3818|4846|5045|6714|7124|9572|9723|9971|10062|55061|55666|79132|83999	ARRB2|BCR|DRD3|DUSP1|HCK|KLKB1|NOS3|FURIN|SRC|TNF|NR1D1|SEMA3E|NR1H4|NR1H3|SUSD4|NPLOC4|DHX58|KREMEN1
																								GO:0050777	190	10	409|613|1281|3055|5045|6688|6714|10062|55061|79132	ARRB2|BCR|COL3A1|HCK|FURIN|SPI1|SRC|NR1H3|SUSD4|DHX58
																								GO:0031347	680	22	409|613|718|747|2150|3055|3818|5045|5294|5591|6688|6714|7124|9572|9971|10062|10125|55061|55666|63940|79132|259197	ARRB2|BCR|C3|DAGLA|F2RL1|HCK|KLKB1|FURIN|PIK3CG|PRKDC|SPI1|SRC|TNF|NR1D1|NR1H4|NR1H3|RASGRP1|SUSD4|NPLOC4|GPSM3|DHX58|NCR3
																								GO:0002833	188	9	2150|3055|5591|6688|6714|10125|79132|259197|388325	F2RL1|HCK|PRKDC|SPI1|SRC|RASGRP1|DHX58|NCR3|SCIMP
																								GO:0032103	464	16	718|1012|2150|2255|3055|5294|5591|6688|6714|7124|9971|10125|63940|79132|259197|388325	C3|CDH13|F2RL1|FGF10|HCK|PIK3CG|PRKDC|SPI1|SRC|TNF|NR1H4|RASGRP1|GPSM3|DHX58|NCR3|SCIMP
																								GO:0031348	272	11	409|613|3055|5045|6714|9572|9971|10062|55061|55666|79132	ARRB2|BCR|HCK|FURIN|SRC|NR1D1|NR1H4|NR1H3|SUSD4|NPLOC4|DHX58
																								GO:0045088	240	10	409|3055|5591|6688|6714|10062|10125|55061|79132|259197	ARRB2|HCK|PRKDC|SPI1|SRC|NR1H3|RASGRP1|SUSD4|DHX58|NCR3
																								GO:0002831	361	13	409|2150|3055|5591|6688|6714|10062|10125|55061|55666|79132|259197|388325	ARRB2|F2RL1|HCK|PRKDC|SPI1|SRC|NR1H3|RASGRP1|SUSD4|NPLOC4|DHX58|NCR3|SCIMP
																								GO:0006886	687	25	162|373|439|613|2054|5514|6469|6813|8546|8943|10440|10526|10947|11260|23197|23256|23633|54535|54662|54732|54843|55187|55666|94026|130617	AP1B1|TRIM23|GET3|BCR|STX2|PPP1R10|SHH|STXBP2|AP3B1|AP3D1|TIMM17A|IPO8|AP3M2|XPOT|FAF2|SCFD1|KPNA6|CCHCR1|TBC1D13|TMED9|SYTL2|VPS13D|NPLOC4|POM121L2|ZFAND2B
																								GO:0072594	341	13	439|3099|5514|6469|8546|8943|10440|10526|10856|23633|55187|94026|130617	GET3|HK2|PPP1R10|SHH|AP3B1|AP3D1|TIMM17A|IPO8|RUVBL2|KPNA6|VPS13D|POM121L2|ZFAND2B
																								GO:0008544	310	15	613|2255|3643|6469|6615|6692|7042|7051|8546|10481|26281|58495|84189|124842|340654	BCR|FGF10|INSR|SHH|SNAI1|SPINT1|TGFB2|TGM1|AP3B1|HOXB13|FGF20|OVOL2|SLITRK6|TMEM132E|LIPM
																								GO:0048568	446	17	613|1437|2255|3975|6469|6615|6692|7005|7042|7124|7545|8563|55584|58495|84189|124590|144455	BCR|CSF2|FGF10|LHX1|SHH|SNAI1|SPINT1|TEAD3|TGFB2|TNF|ZIC1|THOC5|CHRNA9|OVOL2|SLITRK6|USH1G|E2F7
																								GO:0048880	387	15	718|2255|2321|2779|3975|6096|6469|6505|7042|84189|94233|124842|146862|221391|285590	C3|FGF10|FLT1|GNAT1|LHX1|RORB|SHH|SLC1A1|TGFB2|SLITRK6|OPN4|TMEM132E|UNC45B|OPN5|SH3PXD2B
																								GO:0007423	563	19	613|2255|2321|2779|3975|6096|6469|6505|7042|7545|26281|55584|84189|94233|124590|124842|146862|221391|285590	BCR|FGF10|FLT1|GNAT1|LHX1|RORB|SHH|SLC1A1|TGFB2|ZIC1|FGF20|CHRNA9|SLITRK6|OPN4|USH1G|TMEM132E|UNC45B|OPN5|SH3PXD2B
																								GO:0048598	582	19	613|1843|2255|2321|3691|3975|5216|6469|6615|6692|7042|7545|9585|55584|58495|64327|84189|124590|140467	BCR|DUSP1|FGF10|FLT1|ITGB4|LHX1|PFN1|SHH|SNAI1|SPINT1|TGFB2|ZIC1|KIF20B|CHRNA9|OVOL2|LMBR1|SLITRK6|USH1G|ZNF358
																								GO:0043588	263	11	613|1281|2255|2707|3691|6469|6615|7042|7051|8546|340654	BCR|COL3A1|FGF10|GJB3|ITGB4|SHH|SNAI1|TGFB2|TGM1|AP3B1|LIPM
																								GO:0048839	191	9	613|2255|6469|7042|7545|26281|55584|84189|124590	BCR|FGF10|SHH|TGFB2|ZIC1|FGF20|CHRNA9|SLITRK6|USH1G
																								GO:0150063	381	14	718|2255|2321|2779|3975|6096|6469|6505|7042|84189|94233|146862|221391|285590	C3|FGF10|FLT1|GNAT1|LHX1|RORB|SHH|SLC1A1|TGFB2|SLITRK6|OPN4|UNC45B|OPN5|SH3PXD2B
																								GO:0042472	102	6	613|2255|7545|55584|84189|124590	BCR|FGF10|ZIC1|CHRNA9|SLITRK6|USH1G
																								GO:0043010	329	12	2255|2321|2779|3975|6096|6469|6505|7042|84189|94233|146862|221391	FGF10|FLT1|GNAT1|LHX1|RORB|SHH|SLC1A1|TGFB2|SLITRK6|OPN4|UNC45B|OPN5
																								GO:0031331	420	18	572|859|2021|3643|5045|5071|5393|5433|5601|7124|51322|55187|56915|58476|64326|65992|148022|219771	BAD|CAV3|ENDOG|INSR|FURIN|PRKN|EXOSC9|POLR2D|MAPK9|TNF|WAC|VPS13D|EXOSC5|TP53INP2|COP1|DDRGK1|TICAM1|CCNY
																								GO:0031329	798	27	572|826|859|2021|3643|3708|5045|5071|5294|5393|5433|5601|6469|7107|7124|9097|23256|23589|51322|55187|56915|58476|64326|65992|148022|219771|245973	BAD|CAPNS1|CAV3|ENDOG|INSR|ITPR1|FURIN|PRKN|PIK3CG|EXOSC9|POLR2D|MAPK9|SHH|GPR137B|TNF|USP14|SCFD1|CARHSP1|WAC|VPS13D|EXOSC5|TP53INP2|COP1|DDRGK1|TICAM1|CCNY|ATP6V1C2
																								GO:0010822	76	6	572|2021|5071|55187|56907|201164	BAD|ENDOG|PRKN|VPS13D|SPIRE1|PLD6
																								GO:0009896	519	18	572|859|2021|3643|5045|5071|5393|5433|5601|7124|51322|55187|56915|58476|64326|65992|148022|219771	BAD|CAV3|ENDOG|INSR|FURIN|PRKN|EXOSC9|POLR2D|MAPK9|TNF|WAC|VPS13D|EXOSC5|TP53INP2|COP1|DDRGK1|TICAM1|CCNY
																								GO:0010508	144	8	572|2021|5071|51322|55187|58476|148022|219771	BAD|ENDOG|PRKN|WAC|VPS13D|TP53INP2|TICAM1|CCNY
																								GO:0010506	344	13	572|826|2021|3708|5071|7107|23256|51322|55187|58476|148022|219771|245973	BAD|CAPNS1|ENDOG|ITPR1|PRKN|GPR137B|SCFD1|WAC|VPS13D|TP53INP2|TICAM1|CCNY|ATP6V1C2
																								GO:0048514	421	18	1012|1281|2255|2321|3397|4846|5294|6469|6505|6688|7042|9723|10451|10481|58495|80781|144455|284361	CDH13|COL3A1|FGF10|FLT1|ID1|NOS3|PIK3CG|SHH|SLC1A1|SPI1|TGFB2|SEMA3E|VAV3|HOXB13|OVOL2|COL18A1|E2F7|EMC10
																								GO:0035239	670	23	1012|1281|2255|2321|3397|3975|4846|5216|5294|6469|6505|6688|6692|6714|7042|9585|9723|10451|10481|58495|80781|144455|284361	CDH13|COL3A1|FGF10|FLT1|ID1|LHX1|NOS3|PFN1|PIK3CG|SHH|SLC1A1|SPI1|SPINT1|SRC|TGFB2|KIF20B|SEMA3E|VAV3|HOXB13|OVOL2|COL18A1|E2F7|EMC10
																								GO:0001568	507	19	1012|1281|2255|2321|3397|4846|5294|6469|6505|6688|6692|7042|9723|10451|10481|58495|80781|144455|284361	CDH13|COL3A1|FGF10|FLT1|ID1|NOS3|PIK3CG|SHH|SLC1A1|SPI1|SPINT1|TGFB2|SEMA3E|VAV3|HOXB13|OVOL2|COL18A1|E2F7|EMC10
																								GO:2000147	592	21	1012|1437|2150|2255|2321|3643|4846|5216|5294|6615|6688|6714|7042|7124|8895|9585|9723|63940|65992|284119|284361	CDH13|CSF2|F2RL1|FGF10|FLT1|INSR|NOS3|PFN1|PIK3CG|SNAI1|SPI1|SRC|TGFB2|TNF|CPNE3|KIF20B|SEMA3E|GPSM3|DDRGK1|CAVIN1|EMC10
																								GO:0001525	325	14	1012|2255|2321|3397|4846|5294|6469|9723|10451|10481|58495|80781|144455|284361	CDH13|FGF10|FLT1|ID1|NOS3|PIK3CG|SHH|SEMA3E|VAV3|HOXB13|OVOL2|COL18A1|E2F7|EMC10
																								GO:0040017	607	21	1012|1437|2150|2255|2321|3643|4846|5216|5294|6615|6688|6714|7042|7124|8895|9585|9723|63940|65992|284119|284361	CDH13|CSF2|F2RL1|FGF10|FLT1|INSR|NOS3|PFN1|PIK3CG|SNAI1|SPI1|SRC|TGFB2|TNF|CPNE3|KIF20B|SEMA3E|GPSM3|DDRGK1|CAVIN1|EMC10
																								GO:0030335	566	20	1012|1437|2150|2255|2321|3643|4846|5216|5294|6615|6688|6714|7042|7124|8895|9585|9723|63940|65992|284361	CDH13|CSF2|F2RL1|FGF10|FLT1|INSR|NOS3|PFN1|PIK3CG|SNAI1|SPI1|SRC|TGFB2|TNF|CPNE3|KIF20B|SEMA3E|GPSM3|DDRGK1|EMC10
																								GO:0001944	528	19	1012|1281|2255|2321|3397|4846|5294|6469|6505|6688|6692|7042|9723|10451|10481|58495|80781|144455|284361	CDH13|COL3A1|FGF10|FLT1|ID1|NOS3|PIK3CG|SHH|SLC1A1|SPI1|SPINT1|TGFB2|SEMA3E|VAV3|HOXB13|OVOL2|COL18A1|E2F7|EMC10
																								GO:0050678	414	16	572|1012|2255|2321|2524|3397|5591|6469|7042|7051|7124|9572|26051|58495|79084|284361	BAD|CDH13|FGF10|FLT1|FUT2|ID1|PRKDC|SHH|TGFB2|TGM1|TNF|NR1D1|PPP1R16B|OVOL2|WDR77|EMC10
																								GO:0001667	197	9	1012|3397|3691|4846|4902|6469|6615|9723|58495	CDH13|ID1|ITGB4|NOS3|NRTN|SHH|SNAI1|SEMA3E|OVOL2
																								GO:0048762	172	8	2255|4902|6469|6615|7042|9723|58495|202018	FGF10|NRTN|SHH|SNAI1|TGFB2|SEMA3E|OVOL2|TAPT1
																								GO:0050764	103	8	613|718|2150|3055|5582|5657|7124|10960	BCR|C3|F2RL1|HCK|PRKCG|PRTN3|TNF|LMAN2
																								GO:0002861	47	5	718|3055|5045|6714|7124	C3|HCK|FURIN|SRC|TNF
																								GO:1905952	185	9	718|5045|5071|5972|6469|7124|10062|56729|80820	C3|FURIN|PRKN|REN|SHH|TNF|NR1H3|RETN|EEPD1
																								GO:0050766	74	5	613|718|2150|7124|10960	BCR|C3|F2RL1|TNF|LMAN2
																								GO:0071417	588	22	409|445|610|859|1281|1814|2560|2692|3397|3643|5071|5294|5447|5591|6505|6714|7124|9971|28999|55512|57463|84152	ARRB2|ASS1|HCN2|CAV3|COL3A1|DRD3|GABRB1|GHRHR|ID1|INSR|PRKN|PIK3CG|POR|PRKDC|SLC1A1|SRC|TNF|NR1H4|KLF15|SMPD3|AMIGO1|PPP1R1B
																								GO:1901699	646	23	409|445|610|859|1281|1814|2560|2692|3397|3643|5071|5294|5447|5591|6001|6505|6714|7124|9971|28999|55512|57463|84152	ARRB2|ASS1|HCN2|CAV3|COL3A1|DRD3|GABRB1|GHRHR|ID1|INSR|PRKN|PIK3CG|POR|PRKDC|RGS10|SLC1A1|SRC|TNF|NR1H4|KLF15|SMPD3|AMIGO1|PPP1R1B
																								GO:0071407	512	17	409|445|610|842|1814|2560|3397|5071|5294|6505|6714|7124|8289|9572|9971|10856|84152	ARRB2|ASS1|HCN2|CASP9|DRD3|GABRB1|ID1|PRKN|PIK3CG|SLC1A1|SRC|TNF|ARID1A|NR1D1|NR1H4|RUVBL2|PPP1R1B
																								hsa05022	476	19	572|842|2882|3708|4713|5071|5582|5601|5609|5707|6311|7124|7327|9167|10023|29796|51807|64446|125965	BAD|CASP9|GPX7|ITPR1|NDUFB7|PRKN|PRKCG|MAPK9|MAP2K7|PSMD1|ATXN2|TNF|UBE2G2|COX7A2L|FRAT1|UQCR10|TUBA8|DNAI2|COX6B2
																								hsa05014	364	16	572|842|2882|4713|5071|5216|5707|6311|7124|9167|9818|29796|51807|64446|94026|125965	BAD|CASP9|GPX7|NDUFB7|PRKN|PFN1|PSMD1|ATXN2|TNF|COX7A2L|NUP58|UQCR10|TUBA8|DNAI2|POM121L2|COX6B2
																								hsa05016	306	14	842|2882|3708|4713|5433|5434|5601|5609|5707|9167|29796|51807|64446|125965	CASP9|GPX7|ITPR1|NDUFB7|POLR2D|POLR2E|MAPK9|MAP2K7|PSMD1|COX7A2L|UQCR10|TUBA8|DNAI2|COX6B2
																								hsa05012	266	12	842|1843|3708|4713|5071|5601|5707|7327|9167|29796|51807|125965	CASP9|DUSP1|ITPR1|NDUFB7|PRKN|MAPK9|PSMD1|UBE2G2|COX7A2L|UQCR10|TUBA8|COX6B2
																								hsa05010	384	15	322|572|842|3643|3708|4713|5601|5609|5707|7124|9167|10023|29796|51807|125965	APBB1|BAD|CASP9|INSR|ITPR1|NDUFB7|MAPK9|MAP2K7|PSMD1|TNF|COX7A2L|FRAT1|UQCR10|TUBA8|COX6B2
																								hsa05020	273	12	572|842|859|3708|4713|5601|5707|7124|9167|29796|51807|125965	BAD|CASP9|CAV3|ITPR1|NDUFB7|MAPK9|PSMD1|TNF|COX7A2L|UQCR10|TUBA8|COX6B2
																								GO:0002070	22	4	5991|10116|10481|168620	RFX3|FEM1B|HOXB13|BHLHA15
																								GO:0060740	23	4	2255|6469|10116|10481	FGF10|SHH|FEM1B|HOXB13
																								GO:0060442	11	3	6469|10116|10481	SHH|FEM1B|HOXB13
																								GO:0060742	11	3	10116|10481|79084	FEM1B|HOXB13|WDR77
																								GO:0060512	25	4	2255|6469|10116|10481	FGF10|SHH|FEM1B|HOXB13
																								GO:0030850	48	5	2255|6469|10116|10481|79084	FGF10|SHH|FEM1B|HOXB13|WDR77
																								GO:0022612	103	7	2255|6469|6714|7042|7124|10116|10481	FGF10|SHH|SRC|TGFB2|TNF|FEM1B|HOXB13
																								GO:0061138	165	8	2255|3975|6469|6692|6714|9723|10116|10481	FGF10|LHX1|SHH|SPINT1|SRC|SEMA3E|FEM1B|HOXB13
																								GO:0001763	175	8	2255|3975|6469|6692|6714|9723|10116|10481	FGF10|LHX1|SHH|SPINT1|SRC|SEMA3E|FEM1B|HOXB13
																								GO:0016571	108	8	4302|4800|9971|11091|11137|54790|79084|84444	MLLT6|NFYA|NR1H4|WDR5|PWP1|TET2|WDR77|DOT1L
																								GO:0034968	77	6	4302|4800|11091|11137|54790|84444	MLLT6|NFYA|WDR5|PWP1|TET2|DOT1L
																								GO:0006479	149	8	4302|4800|9971|11091|11137|54790|79084|84444	MLLT6|NFYA|NR1H4|WDR5|PWP1|TET2|WDR77|DOT1L
																								GO:0008213	149	8	4302|4800|9971|11091|11137|54790|79084|84444	MLLT6|NFYA|NR1H4|WDR5|PWP1|TET2|WDR77|DOT1L
																								GO:0018022	91	6	4302|4800|11091|11137|54790|84444	MLLT6|NFYA|WDR5|PWP1|TET2|DOT1L
																								GO:0043414	277	11	4302|4800|9971|11091|11137|54482|54790|55621|79084|84444|201164	MLLT6|NFYA|NR1H4|WDR5|PWP1|TRMT13|TET2|TRMT1|WDR77|DOT1L|PLD6
																								GO:0043299	39	5	613|3055|5294|6813|10125	BCR|HCK|PIK3CG|STXBP2|RASGRP1
																								GO:0046903	520	20	162|558|613|1437|1814|2054|2255|2692|3055|3099|5045|5294|6813|10125|26258|54843|55512|56923|57333|284119	AP1B1|AXL|BCR|CSF2|DRD3|STX2|FGF10|GHRHR|HCK|HK2|FURIN|PIK3CG|STXBP2|RASGRP1|BLOC1S6|SYTL2|SMPD3|NMUR2|RCN3|CAVIN1
																								GO:0032816	25	4	558|10125|26258|148022	AXL|RASGRP1|BLOC1S6|TICAM1
																								GO:0032940	405	16	162|558|613|2054|2255|2692|3055|5045|5294|6813|10125|26258|54843|55512|57333|284119	AP1B1|AXL|BCR|STX2|FGF10|GHRHR|HCK|FURIN|PIK3CG|STXBP2|RASGRP1|BLOC1S6|SYTL2|SMPD3|RCN3|CAVIN1
																								GO:0002275	61	5	613|5294|6813|10125|148022	BCR|PIK3CG|STXBP2|RASGRP1|TICAM1
																								GO:0140352	460	16	162|558|613|2054|2255|2692|3055|5045|5294|6813|10125|26258|54843|55512|57333|284119	AP1B1|AXL|BCR|STX2|FGF10|GHRHR|HCK|FURIN|PIK3CG|STXBP2|RASGRP1|BLOC1S6|SYTL2|SMPD3|RCN3|CAVIN1
																								GO:0032814	42	4	558|10125|26258|148022	AXL|RASGRP1|BLOC1S6|TICAM1
																								GO:0045055	138	7	613|2054|3055|5294|6813|10125|26258	BCR|STX2|HCK|PIK3CG|STXBP2|RASGRP1|BLOC1S6
																								GO:0031663	39	5	3055|4846|6688|7124|148022	HCK|NOS3|SPI1|TNF|TICAM1
																								GO:1900017	28	4	7124|23633|63940|148022	TNF|KPNA6|GPSM3|TICAM1
																								GO:0045429	42	4	445|3643|7124|148022	ASS1|INSR|TNF|TICAM1
																								GO:1904407	44	4	445|3643|7124|148022	ASS1|INSR|TNF|TICAM1
																								GO:0046209	25	3	4846|5447|148022	NOS3|POR|TICAM1
																								GO:2001057	26	3	4846|5447|148022	NOS3|POR|TICAM1
																								GO:0032570	39	5	572|2560|6714|7042|10062	BAD|GABRB1|SRC|TGFB2|NR1H3
																								GO:0048545	283	13	445|572|842|2560|2692|3291|5447|6714|7042|7124|8289|9572|10062	ASS1|BAD|CASP9|GABRB1|GHRHR|HSD11B2|POR|SRC|TGFB2|TNF|ARID1A|NR1D1|NR1H3
																								GO:0009725	764	24	445|572|842|1281|2560|2692|3291|3643|4846|5447|5591|5972|6652|6714|7042|7124|8289|8893|9572|10062|10148|27043|28999|56729	ASS1|BAD|CASP9|COL3A1|GABRB1|GHRHR|HSD11B2|INSR|NOS3|POR|PRKDC|REN|SORD|SRC|TGFB2|TNF|ARID1A|EIF2B5|NR1D1|NR1H3|EBI3|PELP1|KLF15|RETN
																								GO:0031960	165	8	445|572|842|2692|3291|5447|6714|7124	ASS1|BAD|CASP9|GHRHR|HSD11B2|POR|SRC|TNF
																								GO:1901654	204	9	445|572|842|2560|5447|6714|7042|10062|10481	ASS1|BAD|CASP9|GABRB1|POR|SRC|TGFB2|NR1H3|HOXB13
																								GO:0051384	142	7	445|572|842|2692|3291|5447|7124	ASS1|BAD|CASP9|GHRHR|HSD11B2|POR|TNF
																								GO:0032964	10	3	871|10536|57333	SERPINH1|P3H3|RCN3
																								GO:2001233	374	16	409|572|1437|2255|4846|5071|5601|6615|6714|7124|7164|10116|51741|54700|55179|117584	ARRB2|BAD|CSF2|FGF10|NOS3|PRKN|MAPK9|SNAI1|SRC|TNF|TPD52L1|FEM1B|WWOX|RRN3|FAIM|RFFL
																								GO:2001236	155	9	1437|2255|4846|6714|7124|10116|51741|55179|117584	CSF2|FGF10|NOS3|SRC|TNF|FEM1B|WWOX|FAIM|RFFL
																								GO:2001237	99	7	1437|2255|4846|6714|7124|55179|117584	CSF2|FGF10|NOS3|SRC|TNF|FAIM|RFFL
																								GO:2001234	233	11	409|1437|2255|4846|5071|6615|6714|7124|54700|55179|117584	ARRB2|CSF2|FGF10|NOS3|PRKN|SNAI1|SRC|TNF|RRN3|FAIM|RFFL
																								GO:2001239	46	4	1437|2255|7124|51741	CSF2|FGF10|TNF|WWOX
																								GO:1902041	50	4	4846|10116|55179|117584	NOS3|FEM1B|FAIM|RFFL
																								hsa04510	201	11	572|859|896|2321|3691|5582|5601|6714|10451|63923|85366	BAD|CAV3|CCND3|FLT1|ITGB4|PRKCG|MAPK9|SRC|VAV3|TNN|MYLK2
																								hsa04370	59	5	572|842|4846|5582|6714	BAD|CASP9|NOS3|PRKCG|SRC
																								hsa05207	212	9	409|572|896|2255|5582|6714|23633|26281|55584	ARRB2|BAD|CCND3|FGF10|PRKCG|SRC|KPNA6|FGF20|CHRNA9
																								GO:0030534	143	9	409|1814|5071|6505|7545|9456|57731|84152|84189	ARRB2|DRD3|PRKN|SLC1A1|ZIC1|HOMER1|SPTBN4|PPP1R1B|SLITRK6
																								GO:0006584	43	5	1814|3067|5071|6505|7042	DRD3|HDC|PRKN|SLC1A1|TGFB2
																								GO:0009712	43	5	1814|3067|5071|6505|7042	DRD3|HDC|PRKN|SLC1A1|TGFB2
																								GO:0014072	28	4	1814|5582|6505|84152	DRD3|PRKCG|SLC1A1|PPP1R1B
																								GO:0043278	28	4	1814|5582|6505|84152	DRD3|PRKCG|SLC1A1|PPP1R1B
																								GO:0042417	29	4	1814|5071|6505|7042	DRD3|PRKN|SLC1A1|TGFB2
																								GO:0048148	14	3	1814|9456|84152	DRD3|HOMER1|PPP1R1B
																								GO:0007632	53	5	1814|10636|27087|84152|94233	DRD3|RGS14|B3GAT1|PPP1R1B|OPN4
																								GO:0055069	39	4	5071|6505|7779|8546	PRKN|SLC1A1|SLC30A1|AP3B1
																								GO:0060004	20	3	1814|6505|84189	DRD3|SLC1A1|SLITRK6
																								GO:0014075	44	4	445|3746|6505|84152	ASS1|KCNC1|SLC1A1|PPP1R1B
																								GO:0008542	47	4	1814|10636|27087|84152	DRD3|RGS14|B3GAT1|PPP1R1B
																								GO:0001964	25	3	1814|5071|84189	DRD3|PRKN|SLITRK6
																								GO:0042220	48	4	1814|6505|9456|84152	DRD3|SLC1A1|HOMER1|PPP1R1B
																								GO:0018205	311	14	322|4302|4800|5447|6688|10536|10856|11091|11137|54790|56970|79903|79969|84444	APBB1|MLLT6|NFYA|POR|SPI1|P3H3|RUVBL2|WDR5|PWP1|TET2|ATXN7L3|NAA60|ATAT1|DOT1L
																								GO:0016570	364	15	322|4302|4800|6688|9971|10336|10856|11091|11137|51322|54790|56970|79084|79903|84444	APBB1|MLLT6|NFYA|SPI1|NR1H4|PCGF3|RUVBL2|WDR5|PWP1|WAC|TET2|ATXN7L3|WDR77|NAA60|DOT1L
																								GO:0018393	133	8	322|5447|6688|10856|11091|56970|79903|79969	APBB1|POR|SPI1|RUVBL2|WDR5|ATXN7L3|NAA60|ATAT1
																								GO:0006475	135	8	322|5447|6688|10856|11091|56970|79903|79969	APBB1|POR|SPI1|RUVBL2|WDR5|ATXN7L3|NAA60|ATAT1
																								GO:0018394	136	8	322|5447|6688|10856|11091|56970|79903|79969	APBB1|POR|SPI1|RUVBL2|WDR5|ATXN7L3|NAA60|ATAT1
																								GO:0006473	156	8	322|5447|6688|10856|11091|56970|79903|79969	APBB1|POR|SPI1|RUVBL2|WDR5|ATXN7L3|NAA60|ATAT1
																								GO:0097190	312	14	572|842|2255|2872|3708|5591|5601|6469|6688|7042|7124|51741|54700|148022	BAD|CASP9|FGF10|MKNK2|ITPR1|PRKDC|MAPK9|SHH|SPI1|TGFB2|TNF|WWOX|RRN3|TICAM1
																								hsa05212	76	6	572|842|5338|5601|7042|51426	BAD|CASP9|PLD2|MAPK9|TGFB2|POLK
																								GO:0043525	55	5	842|5609|7042|7124|9040	CASP9|MAP2K7|TGFB2|TNF|UBE2M
																								GO:0097191	109	7	572|2255|2872|6688|7042|7124|51741	BAD|FGF10|MKNK2|SPI1|TGFB2|TNF|WWOX
																								GO:1901216	91	6	572|842|5609|7042|7124|9040	BAD|CASP9|MAP2K7|TGFB2|TNF|UBE2M
																								hsa04210	136	7	572|842|2021|3708|5601|7124|51807	BAD|CASP9|ENDOG|ITPR1|MAPK9|TNF|TUBA8
																								GO:0035305	48	4	7042|7124|26051|84152	TGFB2|TNF|PPP1R16B|PPP1R1B
																								GO:0045840	44	5	1814|3643|7124|8881|55512	DRD3|INSR|TNF|CDC16|SMPD3
																								GO:0007088	118	8	1814|1843|3643|7124|8881|9585|55512|83987	DRD3|DUSP1|INSR|TNF|CDC16|KIF20B|SMPD3|CCDC8
																								GO:0051783	145	8	1814|1843|3643|7124|8881|9585|55512|83987	DRD3|DUSP1|INSR|TNF|CDC16|KIF20B|SMPD3|CCDC8
																								GO:0051785	59	5	1814|3643|7124|8881|55512	DRD3|INSR|TNF|CDC16|SMPD3
																								GO:0006403	179	10	5433|6311|8563|8939|9818|11260|11269|51602|56648|94026	POLR2D|ATXN2|THOC5|FUBP3|NUP58|XPOT|DDX19B|NOP58|EIF5A2|POM121L2
																								GO:0006913	246	12	5433|5514|6469|8563|9818|10526|10636|11260|11269|23633|54535|94026	POLR2D|PPP1R10|SHH|THOC5|NUP58|IPO8|RGS14|XPOT|DDX19B|KPNA6|CCHCR1|POM121L2
																								GO:0051169	246	12	5433|5514|6469|8563|9818|10526|10636|11260|11269|23633|54535|94026	POLR2D|PPP1R10|SHH|THOC5|NUP58|IPO8|RGS14|XPOT|DDX19B|KPNA6|CCHCR1|POM121L2
																								hsa03013	108	7	8563|9818|10526|11260|11269|23633|94026	THOC5|NUP58|IPO8|XPOT|DDX19B|KPNA6|POM121L2
																								GO:0050657	157	8	5433|6311|8563|9818|11260|11269|56648|94026	POLR2D|ATXN2|THOC5|NUP58|XPOT|DDX19B|EIF5A2|POM121L2
																								GO:0050658	157	8	5433|6311|8563|9818|11260|11269|56648|94026	POLR2D|ATXN2|THOC5|NUP58|XPOT|DDX19B|EIF5A2|POM121L2
																								GO:0051236	159	8	5433|6311|8563|9818|11260|11269|56648|94026	POLR2D|ATXN2|THOC5|NUP58|XPOT|DDX19B|EIF5A2|POM121L2
																								GO:0010954	26	4	3818|6714|7142|55848	KLKB1|SRC|TNP2|PLGRKT
																								GO:1903319	28	4	3818|6714|7142|55848	KLKB1|SRC|TNP2|PLGRKT
																								GO:0002320	12	3	5591|6469|6688	PRKDC|SHH|SPI1
																								GO:0002244	101	6	2321|5591|6469|6688|8546|55512	FLT1|PRKDC|SHH|SPI1|AP3B1|SMPD3
																								GO:0006400	93	7	16|11062|27304|54482|54517|55621|79693	AARS1|DUS4L|MOCS3|TRMT13|PUS7|TRMT1|YRDC
																								GO:0034470	412	16	16|1653|5393|5591|10412|11056|11062|11137|27043|27304|51602|54482|54517|55621|56915|79693	AARS1|DDX1|EXOSC9|PRKDC|NSA2|DDX52|DUS4L|PWP1|PELP1|MOCS3|NOP58|TRMT13|PUS7|TRMT1|EXOSC5|YRDC
																								GO:0034660	537	19	16|1653|5393|5591|10412|11056|11062|11137|27043|27304|51602|54482|54517|55621|56915|79002|79693|201164|284119	AARS1|DDX1|EXOSC9|PRKDC|NSA2|DDX52|DUS4L|PWP1|PELP1|MOCS3|NOP58|TRMT13|PUS7|TRMT1|EXOSC5|TRIR|YRDC|PLD6|CAVIN1
																								GO:0008033	134	8	16|1653|11062|27304|54482|54517|55621|79693	AARS1|DDX1|DUS4L|MOCS3|TRMT13|PUS7|TRMT1|YRDC
																								GO:0006399	195	9	16|1653|5393|11062|27304|54482|54517|55621|79693	AARS1|DDX1|EXOSC9|DUS4L|MOCS3|TRMT13|PUS7|TRMT1|YRDC
																								GO:0016072	253	10	5393|5591|10412|11056|11137|27043|51602|56915|79002|284119	EXOSC9|PRKDC|NSA2|DDX52|PWP1|PELP1|NOP58|EXOSC5|TRIR|CAVIN1
																								GO:0010256	552	20	162|439|859|1130|2054|8546|8943|10087|10466|10960|26993|27243|54732|55666|55968|79816|81562|131375|168620|284361	AP1B1|GET3|CAV3|LYST|STX2|AP3B1|AP3D1|CERT1|COG5|LMAN2|AKAP8L|CHMP2A|TMED9|NPLOC4|NSFL1C|TLE6|LMAN2L|LYZL4|BHLHA15|EMC10
																								GO:0007029	91	6	439|10087|10960|79816|81562|284361	GET3|CERT1|LMAN2|TLE6|LMAN2L|EMC10
																								GO:0018105	185	10	2872|5582|5591|5601|6505|6714|8798|22983|51231|283629	MKNK2|PRKCG|PRKDC|MAPK9|SLC1A1|SRC|DYRK4|MAST1|VRK3|TSSK4
																								GO:0006468	701	23	558|613|1437|2321|2872|3055|3643|5294|5582|5591|5601|5609|6505|6714|7042|8558|8798|22983|51231|51422|85366|283629|285220	AXL|BCR|CSF2|FLT1|MKNK2|HCK|INSR|PIK3CG|PRKCG|PRKDC|MAPK9|MAP2K7|SLC1A1|SRC|TGFB2|CDK10|DYRK4|MAST1|VRK3|PRKAG2|MYLK2|TSSK4|EPHA6
																								GO:0018209	204	10	2872|5582|5591|5601|6505|6714|8798|22983|51231|283629	MKNK2|PRKCG|PRKDC|MAPK9|SLC1A1|SRC|DYRK4|MAST1|VRK3|TSSK4
																								GO:0018107	69	5	5591|8558|8798|85366|283629	PRKDC|CDK10|DYRK4|MYLK2|TSSK4
																								GO:0018210	78	5	5591|8558|8798|85366|283629	PRKDC|CDK10|DYRK4|MYLK2|TSSK4
																								GO:0022613	477	18	1653|5393|5433|5591|6193|10412|10856|11056|11137|23020|27043|51340|51602|54700|55052|56915|60680|79084	DDX1|EXOSC9|POLR2D|PRKDC|RPS5|NSA2|RUVBL2|DDX52|PWP1|SNRNP200|PELP1|CRNKL1|NOP58|RRN3|MRPL20|EXOSC5|CELF5|WDR77
																								GO:0022618	231	10	1653|5433|5591|6193|10856|23020|51340|55052|60680|79084	DDX1|POLR2D|PRKDC|RPS5|RUVBL2|SNRNP200|CRNKL1|MRPL20|CELF5|WDR77
																								GO:0071826	239	10	1653|5433|5591|6193|10856|23020|51340|55052|60680|79084	DDX1|POLR2D|PRKDC|RPS5|RUVBL2|SNRNP200|CRNKL1|MRPL20|CELF5|WDR77
																								GO:0006109	186	10	572|3643|5071|5507|6714|11091|51422|55512|85414|339123	BAD|INSR|PRKN|PPP1R3C|SRC|WDR5|PRKAG2|SMPD3|SLC45A3|JMJD8
																								GO:0010907	42	4	3643|6714|11091|85414	INSR|SRC|WDR5|SLC45A3
																								GO:0031648	48	4	5071|5591|6714|9572	PRKN|PRKDC|SRC|NR1D1
																								GO:0010906	107	6	572|3643|5071|6714|11091|85414	BAD|INSR|PRKN|SRC|WDR5|SLC45A3
																								GO:0034976	223	11	3708|5071|7327|8720|8893|10087|23197|55666|57333|65992|168620	ITPR1|PRKN|UBE2G2|MBTPS1|EIF2B5|CERT1|FAF2|NPLOC4|RCN3|DDRGK1|BHLHA15
																								hsa04141	171	8	5071|5601|5609|7327|8720|10960|55666|55968	PRKN|MAPK9|MAP2K7|UBE2G2|MBTPS1|LMAN2|NPLOC4|NSFL1C
																								GO:0045737	50	5	896|6714|151195|219771|245711	CCND3|SRC|CCNYL1|CCNY|SPDYA
																								GO:1903047	529	19	896|2255|3978|4173|5591|7164|8881|23172|25936|26993|27243|51115|51322|55512|55968|79935|144455|219771|245711	CCND3|FGF10|LIG1|MCM4|PRKDC|TPD52L1|CDC16|ABRAXAS2|NSL1|AKAP8L|CHMP2A|RMDN1|WAC|SMPD3|NSFL1C|CCNP|E2F7|CCNY|SPDYA
																								GO:0000278	622	21	896|2255|3978|4173|5591|7164|8881|10636|23172|25936|26993|27243|51115|51322|51807|55512|55968|79935|144455|219771|245711	CCND3|FGF10|LIG1|MCM4|PRKDC|TPD52L1|CDC16|RGS14|ABRAXAS2|NSL1|AKAP8L|CHMP2A|RMDN1|WAC|TUBA8|SMPD3|NSFL1C|CCNP|E2F7|CCNY|SPDYA
																								GO:1904031	54	5	896|6714|151195|219771|245711	CCND3|SRC|CCNYL1|CCNY|SPDYA
																								GO:0044770	182	9	896|7164|8881|26993|27243|79935|144455|219771|245711	CCND3|TPD52L1|CDC16|AKAP8L|CHMP2A|CCNP|E2F7|CCNY|SPDYA
																								GO:0044772	172	8	896|7164|8881|27243|79935|144455|219771|245711	CCND3|TPD52L1|CDC16|CHMP2A|CCNP|E2F7|CCNY|SPDYA
																								GO:0006287	14	3	3978|5424|11284	LIG1|POLD1|PNKP
																								GO:0006260	203	10	1325|3978|4173|5424|10535|11284|51426|56953|64318|84296	CORT|LIG1|MCM4|POLD1|RNASEH2A|PNKP|POLK|NT5M|NOC3L|GINS4
																								hsa03030	36	4	3978|4173|5424|10535	LIG1|MCM4|POLD1|RNASEH2A
																								GO:0006261	139	7	1325|3978|4173|5424|11284|64318|84296	CORT|LIG1|MCM4|POLD1|PNKP|NOC3L|GINS4
																								GO:0036293	297	13	572|859|2021|3099|3291|3708|6505|6714|7042|7124|23256|84890|114990	BAD|CAV3|ENDOG|HK2|HSD11B2|ITPR1|SLC1A1|SRC|TGFB2|TNF|SCFD1|ADO|VASN
																								GO:0042593	209	10	572|859|2021|2692|3099|3643|9572|9971|28999|168620	BAD|CAV3|ENDOG|GHRHR|HK2|INSR|NR1D1|NR1H4|KLF15|BHLHA15
																								GO:0033500	210	10	572|859|2021|2692|3099|3643|9572|9971|28999|168620	BAD|CAV3|ENDOG|GHRHR|HK2|INSR|NR1D1|NR1H4|KLF15|BHLHA15
																								GO:0001666	284	12	572|859|2021|3099|3291|3708|6714|7042|7124|23256|84890|114990	BAD|CAV3|ENDOG|HK2|HSD11B2|ITPR1|SRC|TGFB2|TNF|SCFD1|ADO|VASN
																								GO:0070482	325	13	572|859|2021|3099|3291|3708|6505|6714|7042|7124|23256|84890|114990	BAD|CAV3|ENDOG|HK2|HSD11B2|ITPR1|SLC1A1|SRC|TGFB2|TNF|SCFD1|ADO|VASN
																								GO:0009612	211	9	572|859|2021|3746|6714|7124|55584|56729|84189	BAD|CAV3|ENDOG|KCNC1|SRC|TNF|CHRNA9|RETN|SLITRK6
																								GO:0018108	161	9	558|613|2321|3055|3643|5609|6714|8798|285220	AXL|BCR|FLT1|HCK|INSR|MAP2K7|SRC|DYRK4|EPHA6
																								GO:0018212	163	9	558|613|2321|3055|3643|5609|6714|8798|285220	AXL|BCR|FLT1|HCK|INSR|MAP2K7|SRC|DYRK4|EPHA6
																								GO:0048010	33	4	558|2255|2321|6714	AXL|FGF10|FLT1|SRC
																								GO:0007167	636	21	409|558|1281|2255|2321|3055|3397|3643|4902|5045|6688|6714|7042|8895|10636|26281|29760|53834|55512|64283|285220	ARRB2|AXL|COL3A1|FGF10|FLT1|HCK|ID1|INSR|NRTN|FURIN|SPI1|SRC|TGFB2|CPNE3|RGS14|FGF20|BLNK|FGFRL1|SMPD3|ARHGEF28|EPHA6
																								hsa04015	210	10	2255|2321|3397|3643|5216|5582|6714|10451|10636|26281	FGF10|FLT1|ID1|INSR|PFN1|PRKCG|SRC|VAV3|RGS14|FGF20
																								GO:0007169	420	15	558|2255|2321|3055|3643|4902|6714|8895|10636|26281|29760|53834|55512|64283|285220	AXL|FGF10|FLT1|HCK|INSR|NRTN|SRC|CPNE3|RGS14|FGF20|BLNK|FGFRL1|SMPD3|ARHGEF28|EPHA6
																								GO:1901799	51	5	5582|6469|9097|51322|65992	PRKCG|SHH|USP14|WAC|DDRGK1
																								GO:0032435	37	4	6469|9097|51322|65992	SHH|USP14|WAC|DDRGK1
																								GO:1903051	66	5	5582|6469|9097|51322|65992	PRKCG|SHH|USP14|WAC|DDRGK1
																								GO:1903573	44	4	5071|9097|10062|65992	PRKN|USP14|NR1H3|DDRGK1
																								GO:2000058	170	8	859|5071|5601|6469|9097|51322|64326|65992	CAV3|PRKN|MAPK9|SHH|USP14|WAC|COP1|DDRGK1
																								GO:0032434	141	7	5071|5601|6469|9097|51322|64326|65992	PRKN|MAPK9|SHH|USP14|WAC|COP1|DDRGK1
																								GO:2000059	50	4	6469|9097|51322|65992	SHH|USP14|WAC|DDRGK1
																								GO:0009636	228	11	445|2560|2882|3746|4846|5071|5582|7124|7779|23256|127281	ASS1|GABRB1|GPX7|KCNC1|NOS3|PRKN|PRKCG|TNF|SLC30A1|SCFD1|PRXL2B
																								GO:0099536	454	17	409|747|1325|1814|2054|2557|2560|5071|5582|6001|6505|6813|9097|9456|26258|55584|85366	ARRB2|DAGLA|CORT|DRD3|STX2|GABRA4|GABRB1|PRKN|PRKCG|RGS10|SLC1A1|STXBP2|USP14|HOMER1|BLOC1S6|CHRNA9|MYLK2
																								GO:0099537	426	16	409|747|1325|1814|2054|2557|2560|5071|5582|6505|6813|9097|9456|26258|55584|85366	ARRB2|DAGLA|CORT|DRD3|STX2|GABRA4|GABRB1|PRKN|PRKCG|SLC1A1|STXBP2|USP14|HOMER1|BLOC1S6|CHRNA9|MYLK2
																								GO:0050804	448	16	29|409|613|794|1627|1814|5071|5582|6505|6714|7124|7779|9456|10636|22854|56729	ABR|ARRB2|BCR|CALB2|DBN1|DRD3|PRKN|PRKCG|SLC1A1|SRC|TNF|SLC30A1|HOMER1|RGS14|NTNG1|RETN
																								GO:0099177	449	16	29|409|613|794|1627|1814|5071|5582|6505|6714|7124|7779|9456|10636|22854|56729	ABR|ARRB2|BCR|CALB2|DBN1|DRD3|PRKN|PRKCG|SLC1A1|SRC|TNF|SLC30A1|HOMER1|RGS14|NTNG1|RETN
																								GO:0007268	410	15	409|1325|1814|2054|2557|2560|5071|5582|6505|6813|9097|9456|26258|55584|85366	ARRB2|CORT|DRD3|STX2|GABRA4|GABRB1|PRKN|PRKCG|SLC1A1|STXBP2|USP14|HOMER1|BLOC1S6|CHRNA9|MYLK2
																								GO:0098916	410	15	409|1325|1814|2054|2557|2560|5071|5582|6505|6813|9097|9456|26258|55584|85366	ARRB2|CORT|DRD3|STX2|GABRA4|GABRB1|PRKN|PRKCG|SLC1A1|STXBP2|USP14|HOMER1|BLOC1S6|CHRNA9|MYLK2
																								GO:0031638	52	5	572|842|3818|5045|26999	BAD|CASP9|KLKB1|FURIN|CYFIP2
																								GO:0051604	278	12	572|842|871|3818|5045|5972|6469|8720|26999|54760|64788|79903	BAD|CASP9|SERPINH1|KLKB1|FURIN|REN|SHH|MBTPS1|CYFIP2|PCSK4|LMF1|NAA60
																								GO:0097202	19	3	572|842|26999	BAD|CASP9|CYFIP2
																								GO:0016485	196	9	572|842|3818|5045|5972|6469|8720|26999|54760	BAD|CASP9|KLKB1|FURIN|REN|SHH|MBTPS1|CYFIP2|PCSK4
																								GO:1902563	15	3	613|6688|7124	BCR|SPI1|TNF
																								GO:0002698	122	7	409|558|613|6688|7042|7124|55061	ARRB2|AXL|BCR|SPI1|TGFB2|TNF|SUSD4
																								GO:0043300	49	4	613|2150|6688|6813	BCR|F2RL1|SPI1|STXBP2
																								GO:0051482	32	4	1814|2150|2151|2859	DRD3|F2RL1|F2RL2|GPR35
																								GO:0007200	100	6	1814|2150|2151|2859|9456|56923	DRD3|F2RL1|F2RL2|GPR35|HOMER1|NMUR2
																								GO:0007204	201	9	859|1238|1814|2150|2151|2859|5294|55584|56923	CAV3|ACKR2|DRD3|F2RL1|F2RL2|GPR35|PIK3CG|CHRNA9|NMUR2
																								hsa04080	362	13	718|1325|1814|2150|2151|2557|2560|2692|2859|4161|4543|55584|56923	C3|CORT|DRD3|F2RL1|F2RL2|GABRA4|GABRB1|GHRHR|GPR35|MC5R|MTNR1A|CHRNA9|NMUR2
																								GO:0051926	74	5	859|1814|2859|4846|7779	CAV3|DRD3|GPR35|NOS3|SLC30A1
																								GO:0062207	107	7	409|2150|9572|10062|55666|56927|79132	ARRB2|F2RL1|NR1D1|NR1H3|NPLOC4|GPR108|DHX58
																								GO:0034122	41	4	409|2150|9572|56927	ARRB2|F2RL1|NR1D1|GPR108
																								GO:0034121	77	5	409|2150|9572|10062|56927	ARRB2|F2RL1|NR1D1|NR1H3|GPR108
																								GO:0034143	27	3	2150|9572|10062	F2RL1|NR1D1|NR1H3
																								GO:0044057	590	20	610|859|1814|2150|2255|2859|4846|5294|5972|6505|6714|7042|7124|9456|10062|56729|56923|57731|81033|85366	HCN2|CAV3|DRD3|F2RL1|FGF10|GPR35|NOS3|PIK3CG|REN|SLC1A1|SRC|TGFB2|TNF|HOMER1|NR1H3|RETN|NMUR2|SPTBN4|KCNH6|MYLK2
																								GO:0002673	48	4	718|3818|5294|7124	C3|KLKB1|PIK3CG|TNF
																								GO:0008016	210	9	610|859|4846|5294|6505|7042|7124|57731|81033	HCN2|CAV3|NOS3|PIK3CG|SLC1A1|TGFB2|TNF|SPTBN4|KCNH6
																								GO:0002027	107	6	610|859|6505|7124|57731|81033	HCN2|CAV3|SLC1A1|TNF|SPTBN4|KCNH6
																								GO:0045822	26	3	5294|7124|57731	PIK3CG|TNF|SPTBN4
																								GO:1903523	27	3	5294|7124|57731	PIK3CG|TNF|SPTBN4
																								GO:1901797	34	4	5071|6615|54700|117584	PRKN|SNAI1|RRN3|RFFL
																								GO:0085029	34	4	1281|4239|22854|55512	COL3A1|MFAP4|NTNG1|SMPD3
																								GO:0031589	194	9	558|613|1281|3397|3691|6714|22854|27076|63923	AXL|BCR|COL3A1|ID1|ITGB4|SRC|NTNG1|LYPD3|TNN
																								GO:2001222	47	4	1281|9585|22854|63923	COL3A1|KIF20B|NTNG1|TNN
																								GO:1903541	17	3	5071|27243|55512	PRKN|CHMP2A|SMPD3
																								GO:0031400	519	18	409|859|1843|4302|5071|5582|5591|6688|7124|10636|11091|11137|11284|26051|28999|51422|84152|401265	ARRB2|CAV3|DUSP1|MLLT6|PRKN|PRKCG|PRKDC|SPI1|TNF|RGS14|WDR5|PWP1|PNKP|PPP1R16B|KLF15|PRKAG2|PPP1R1B|KLHL31
																								GO:0030855	607	20	613|2150|2255|5991|6714|7051|10116|10481|26051|26281|28999|58495|79084|80274|80781|84189|124842|144455|168620|340654	BCR|F2RL1|FGF10|RFX3|SRC|TGM1|FEM1B|HOXB13|PPP1R16B|FGF20|KLF15|OVOL2|WDR77|SCUBE1|COL18A1|SLITRK6|TMEM132E|E2F7|BHLHA15|LIPM
																								GO:0032956	365	14	399|859|1627|2150|3055|3397|5071|5216|7840|8558|9723|26999|57731|148170	RHOH|CAV3|DBN1|F2RL1|HCK|ID1|PRKN|PFN1|ALMS1|CDK10|SEMA3E|CYFIP2|SPTBN4|CDC42EP5
																								GO:0032970	406	15	399|859|1627|2150|3055|3397|5071|5216|7840|8558|9723|26999|57731|85366|148170	RHOH|CAV3|DBN1|F2RL1|HCK|ID1|PRKN|PFN1|ALMS1|CDK10|SEMA3E|CYFIP2|SPTBN4|MYLK2|CDC42EP5
																								GO:0051493	539	18	399|859|1627|2150|3055|3397|5071|5216|7840|8558|9723|26999|27243|57731|79187|79969|148170|163786	RHOH|CAV3|DBN1|F2RL1|HCK|ID1|PRKN|PFN1|ALMS1|CDK10|SEMA3E|CYFIP2|CHMP2A|SPTBN4|FSD1|ATAT1|CDC42EP5|SASS6
																								GO:0050961	19	3	409|10893|94233	ARRB2|MMP24|OPN4
																								GO:0016048	24	3	409|10893|94233	ARRB2|MMP24|OPN4
																								GO:0062149	25	3	409|7124|10893	ARRB2|TNF|MMP24
																								GO:0050951	26	3	409|10893|94233	ARRB2|MMP24|OPN4
																								GO:0006448	20	3	16|56648|89978	AARS1|EIF5A2|DPH6
																								GO:0006450	21	3	16|6193|79693	AARS1|RPS5|YRDC
																								GO:0016075	20	3	5393|56915|79002	EXOSC9|EXOSC5|TRIR
																								GO:0044270	329	12	645|2021|3704|5393|5433|5447|10535|54790|56915|56953|79002|283927	BLVRB|ENDOG|ITPA|EXOSC9|POLR2D|POR|RNASEH2A|TET2|EXOSC5|NT5M|TRIR|NUDT7
																								GO:0090305	252	10	1653|2021|5393|5424|10535|11284|56915|79002|81691|201164	DDX1|ENDOG|EXOSC9|POLD1|RNASEH2A|PNKP|EXOSC5|TRIR|REXO5|PLD6
																								GO:0005978	20	3	2997|5507|9572	GYS1|PPP1R3C|NR1D1
																								GO:0009250	20	3	2997|5507|9572	GYS1|PPP1R3C|NR1D1
																								GO:0007517	304	12	445|859|1281|6469|7042|9456|51231|53834|56261|85366|146862|339855	ASS1|CAV3|COL3A1|SHH|TGFB2|HOMER1|VRK3|FGFRL1|GPCPD1|MYLK2|UNC45B|KY
																								GO:0060541	205	9	445|1281|2255|4846|6469|8546|53834|55512|57333	ASS1|COL3A1|FGF10|NOS3|SHH|AP3B1|FGFRL1|SMPD3|RCN3
																								GO:0003007	253	10	859|3643|4846|6469|6615|7042|10087|53834|58495|85366	CAV3|INSR|NOS3|SHH|SNAI1|TGFB2|CERT1|FGFRL1|OVOL2|MYLK2
																								GO:0022411	313	12	718|2021|5045|5071|8289|9313|10023|26993|27243|65992|84340|285590	C3|ENDOG|FURIN|PRKN|ARID1A|MMP20|FRAT1|AKAP8L|CHMP2A|DDRGK1|GFM2|SH3PXD2B
																								GO:0007340	23	3	2054|7142|54760	STX2|TNP2|PCSK4
																								GO:1902116	45	4	859|8558|23256|115704	CAV3|CDK10|SCFD1|EVI5L
																								GO:0051051	479	16	613|859|1814|2859|4846|5071|5657|6311|6469|6688|7124|7327|7779|10062|79693|131177	BCR|CAV3|DRD3|GPR35|NOS3|PRKN|PRTN3|ATXN2|SHH|SPI1|TNF|UBE2G2|SLC30A1|NR1H3|YRDC|FAM3D
																								GO:1903828	203	9	859|1814|5071|6688|7327|10062|55968|58476|131177	CAV3|DRD3|PRKN|SPI1|UBE2G2|NR1H3|NSFL1C|TP53INP2|FAM3D
																								GO:0051048	175	8	613|1814|5071|6688|7124|7779|10062|131177	BCR|DRD3|PRKN|SPI1|TNF|SLC30A1|NR1H3|FAM3D
																								GO:1903902	24	3	558|5045|23633	AXL|FURIN|KPNA6
																								GO:0003071	24	3	2150|3291|5972	F2RL1|HSD11B2|REN
																								GO:0050927	25	3	1012|2150|2255	CDH13|F2RL1|FGF10
																								GO:0050926	26	3	1012|2150|2255	CDH13|F2RL1|FGF10
																								GO:0007276	753	22	558|572|2707|4846|5620|6714|7142|8546|51460|54760|56648|56907|64100|79084|79969|84694|135138|151195|201164|219771|245711|283629	AXL|BAD|GJB3|NOS3|PRM2|SRC|TNP2|AP3B1|SFMBT1|PCSK4|EIF5A2|SPIRE1|ELSPBP1|WDR77|ATAT1|GJA10|PACRG|CCNYL1|PLD6|CCNY|SPDYA|TSSK4
																								GO:0048193	284	11	8943|9135|10466|10960|23256|51290|54732|56907|57020|80006|81562	AP3D1|RABEP1|COG5|LMAN2|SCFD1|ERGIC2|TMED9|SPIRE1|VPS35L|TRAPPC13|LMAN2L
																								GO:1901976	48	4	1843|5514|8563|10116	DUSP1|PPP1R10|THOC5|FEM1B
																								GO:2000001	26	3	5514|8563|10116	PPP1R10|THOC5|FEM1B
																								GO:0009395	48	4	5338|10908|55512|56261	PLD2|PNPLA6|SMPD3|GPCPD1
																								GO:0000226	541	17	859|2255|10636|23172|25914|51115|51807|55857|55968|56907|64446|79187|79739|79816|83987|89796|163786	CAV3|FGF10|RGS14|ABRAXAS2|RTTN|RMDN1|TUBA8|KIZ|NSFL1C|SPIRE1|DNAI2|FSD1|TTLL7|TLE6|CCDC8|NAV1|SASS6
																								GO:0032873	51	4	1843|2150|5071|401265	DUSP1|F2RL1|PRKN|KLHL31
																								GO:0070303	51	4	1843|2150|5071|401265	DUSP1|F2RL1|PRKN|KLHL31

## Sheet: RAD-specific HS PEIs
Table S16. Functional enrichment for genes regulated by AT-specific HS PEIs
Term	Description	LogP	InTerm_InList	Symbols																				GO	#GeneInGO	#GeneInGOAndHitList	GeneID	Hits
GO:0050727	regulation of inflammatory response	-2.69163	23/414	AGT|APOE|CDH5|ESR1|FGR|GPR4|GPS2|IL4|IL10|IL13|KARS1|LPL|LTA|PTPRC|TNFRSF1A|TNIP1|TREX1|SBNO2|RHBDD3|DROSHA|TNFAIP8L2|DUOXA1|NLRC3																				GO:0009410	418	25	314|836|2354|2903|3586|3651|4023|4049|4524|4773|4914|5066|5562|6531|6720|7161|7410|9400|10864|25807|54905|55696|64240|64241|79001	AOC2|CASP3|FOSB|GRIN2A|IL10|PDX1|LPL|LTA|MTHFR|NFATC2|NTRK1|PAM|PRKAA1|SLC6A3|SREBF1|TP73|VAV2|RECQL5|SLC22A7|RHBDD3|CYP2W1|RBM22|ABCG5|ABCG8|VKORC1
GO:0042742	defense response to bacterium	-2.15619	33/65	LYST|COCH|F2|FGR|IL6R|IL10|IL17A|LBP|LPO|LTA|NOS2|CCL20|CXCL6|SELP|SHC1|TMF1|TNF|TNFRSF1A|NR1H4|SPON2|CXCL13|DROSHA|BPIFA1|AICDA|S100A14|IL22RA1|GSDMD|WFDC10A|DEFB127|DEFB129|MPEG1|WFDC9|SSC5D																				GO:0009991	494	22	2|26|348|2691|3627|3651|4023|4049|4524|4914|5562|5571|5788|5914|6720|9518|23394|64240|64241|79077|79792|115727	A2M|AOC1|APOE|GHRH|CXCL10|PDX1|LPL|LTA|MTHFR|NTRK1|PRKAA1|PRKAG1|PTPRC|RARA|SREBF1|GDF15|ADNP|ABCG5|ABCG8|DCTPP1|GSDMD|RASGRP4
GO:0009615	response to virus	-2.31357	18/362	FGR|CXCL10|PTPRC|CCL8|STAT2|HYAL3|SPON2|HNRNPUL1|TREX1|SAP30BP|TBX21|DUOX2|BPIFA1|AICDA|CREBZF|ARMC5|TRIM8|PARP9																				GO:0007584	147	9	2|3627|3651|4023|4049|4524|5914|64240|64241	A2M|CXCL10|PDX1|LPL|LTA|MTHFR|RARA|ABCG5|ABCG8
GO:0002712	regulation of B cell mediated immunity	-2.31621	6/64	IL4|IL10|LTA|PTPRC|THOC1|TBX21																				hsa04060	295	19	1435|1441|2826|3565|3586|3594|3596|3605|3627|4049|5618|6355|7132|8200|9518|9547|29949|58985|133396	CSF1|CSF3R|CCR10|IL4|IL10|IL12RB1|IL13|IL17A|CXCL10|LTA|PRLR|CCL8|TNFRSF1A|GDF5|GDF15|CXCL14|IL19|IL22RA1|IL31RA
GO:0043302	positive regulation of leukocyte degranulation	-2.90019	5/25	FGR|IL4|IL13|ITGAM|CD177																				hsa04061	100	10	1435|2826|3586|3627|4049|6355|7132|9547|29949|58985	CSF1|CCR10|IL10|CXCL10|LTA|CCL8|TNFRSF1A|CXCL14|IL19|IL22RA1
GO:0042428	serotonin metabolic process	-2.50302	3/10	GRIN2A|BTBD9|RNF180																				GO:0071345	722	29	361|1116|1435|1441|2494|2826|3594|3596|3605|3627|4144|5618|6355|6470|6773|7132|7431|8372|8564|9705|10456|11277|22904|23580|50506|58985|79092|79602|133396	AQP4|CHI3L1|CSF1|CSF3R|NR5A2|CCR10|IL12RB1|IL13|IL17A|CXCL10|MAT2A|PRLR|CCL8|SHMT1|STAT2|TNFRSF1A|VIM|HYAL3|KMO|ST18|HAX1|TREX1|SBNO2|CDC42EP4|DUOX2|IL22RA1|CARD14|ADIPOR2|IL31RA
GO:0007608	sensory perception of smell	-2.95672	23/35	CNGA4|SLC6A3|OR2M4|OR10G3|BEST2|OR10G6|OR51G2|OR52J3|OR51L1|OR56A1|OR2B11|OR13C8|OR51E1|NXNL2|OR10S1|OR2T6|OR2AT4|SYT10|OR52H1|OR52E5|OR6Y1|OR51T1|OR2I1P																				GO:0006954	537	23	2|23|1116|1435|2206|3565|3586|3596|3605|3627|3684|4799|4973|6355|7132|8372|9332|10318|11277|23135|57326|79792|133396	A2M|ABCF1|CHI3L1|CSF1|MS4A2|IL4|IL10|IL13|IL17A|CXCL10|ITGAM|NFX1|OLR1|CCL8|TNFRSF1A|HYAL3|CD163|TNIP1|TREX1|KDM6B|PBXIP1|GSDMD|IL31RA
GO:0006308	DNA catabolic process	-2.99076	4/22	DFFA|TREX1|XRN2|DNASE2B																				GO:0019221	366	17	1435|1441|2826|3594|3605|3627|5618|6355|6773|7132|9705|11277|50506|58985|79092|79602|133396	CSF1|CSF3R|CCR10|IL12RB1|IL17A|CXCL10|PRLR|CCL8|STAT2|TNFRSF1A|ST18|TREX1|DUOX2|IL22RA1|CARD14|ADIPOR2|IL31RA
GO:0030299	intestinal cholesterol absorption	-2.50302	3/11	CEL|ABCG5|ABCG8																				GO:0009617	758	25	836|1435|2268|3586|3596|3605|3627|4023|4049|5618|5914|6464|7132|7431|8564|10318|10417|22904|29102|51297|57379|58985|79792|140850|254827	CASP3|CSF1|FGR|IL10|IL13|IL17A|CXCL10|LPL|LTA|PRLR|RARA|SHC1|TNFRSF1A|VIM|KMO|TNIP1|SPON2|SBNO2|DROSHA|BPIFA1|AICDA|IL22RA1|GSDMD|DEFB127|NAALADL2
GO:1901739	regulation of myoblast fusion	-2.16739	4/21	IL4|CXCL10|NFATC2|GDF15																				GO:0051046	623	30	43|183|348|2065|2268|2668|2691|3565|3596|3651|3684|3737|4544|5028|5066|5562|5910|6720|7132|8372|8564|9727|10079|10815|23557|25807|25837|57126|112755|201475	ACHE|AGT|APOE|ERBB3|FGR|GDNF|GHRH|IL4|IL13|PDX1|ITGAM|KCNA2|MTNR1B|P2RY1|PAM|PRKAA1|RAP1GDS1|SREBF1|TNFRSF1A|HYAL3|KMO|RAB11FIP3|ATP9A|CPLX1|SNAPIN|RHBDD3|RAB26|CD177|STX1B|RAB12
hsa04061	Viral protein interaction with cytokine and cytokine receptor	-4.15451	10/100	CSF1|CCR10|IL10|CXCL10|LTA|CCL8|TNFRSF1A|CXCL14|IL19|IL22RA1																				GO:1903530	566	28	43|183|348|2268|2668|2691|3565|3596|3651|3684|3737|4544|5028|5066|5910|6720|7132|8372|8564|9727|10079|10815|23557|25807|25837|57126|112755|201475	ACHE|AGT|APOE|FGR|GDNF|GHRH|IL4|IL13|PDX1|ITGAM|KCNA2|MTNR1B|P2RY1|PAM|RAP1GDS1|SREBF1|TNFRSF1A|HYAL3|KMO|RAB11FIP3|ATP9A|CPLX1|SNAPIN|RHBDD3|RAB26|CD177|STX1B|RAB12
																								GO:0043302	25	5	2268|3565|3596|3684|57126	FGR|IL4|IL13|ITGAM|CD177
																								GO:0017157	213	13	2268|3565|3596|3684|5028|8372|10079|10815|23557|25837|57126|112755|201475	FGR|IL4|IL13|ITGAM|P2RY1|HYAL3|ATP9A|CPLX1|SNAPIN|RAB26|CD177|STX1B|RAB12
																								GO:1903307	51	6	2268|3565|3596|3684|8372|57126	FGR|IL4|IL13|ITGAM|HYAL3|CD177
																								GO:0060627	544	22	348|392|2268|3565|3596|3684|5028|5562|5788|7249|8372|8674|9495|10079|10815|23557|25837|57111|57126|112755|114781|201475	APOE|ARHGAP1|FGR|IL4|IL13|ITGAM|P2RY1|PRKAA1|PTPRC|TSC2|HYAL3|VAMP4|AKAP5|ATP9A|CPLX1|SNAPIN|RAB26|RAB25|CD177|STX1B|BTBD9|RAB12
																								GO:1903532	278	14	43|183|2268|2668|2691|3565|3596|3651|3684|5028|8372|8564|57126|112755	ACHE|AGT|FGR|GDNF|GHRH|IL4|IL13|PDX1|ITGAM|P2RY1|HYAL3|KMO|CD177|STX1B
																								GO:0043300	49	5	2268|3565|3596|3684|57126	FGR|IL4|IL13|ITGAM|CD177
																								GO:0051047	304	14	43|183|2268|2668|2691|3565|3596|3651|3684|5028|8372|8564|57126|112755	ACHE|AGT|FGR|GDNF|GHRH|IL4|IL13|PDX1|ITGAM|P2RY1|HYAL3|KMO|CD177|STX1B
																								GO:0033008	15	3	2268|3565|3596	FGR|IL4|IL13
																								GO:0043306	15	3	2268|3565|3596	FGR|IL4|IL13
																								GO:0002886	60	5	2268|3565|3596|3684|57126	FGR|IL4|IL13|ITGAM|CD177
																								GO:0042116	60	5	3565|3596|3684|11277|22904	IL4|IL13|ITGAM|TREX1|SBNO2
																								GO:0045921	86	6	2268|3565|3596|3684|8372|57126	FGR|IL4|IL13|ITGAM|HYAL3|CD177
																								GO:1904036	62	5	1003|3565|3596|3651|5562	CDH5|IL4|IL13|PDX1|PRKAA1
																								GO:0033005	21	3	2268|3565|3596	FGR|IL4|IL13
																								GO:1903305	145	8	2268|3565|3596|3684|5028|8372|23557|57126	FGR|IL4|IL13|ITGAM|P2RY1|HYAL3|SNAPIN|CD177
																								GO:0050727	414	23	183|348|1003|2099|2268|2828|2874|3565|3586|3596|3735|4023|4049|5788|7132|10318|11277|22904|25807|29102|79626|90527|197358	AGT|APOE|CDH5|ESR1|FGR|GPR4|GPS2|IL4|IL10|IL13|KARS1|LPL|LTA|PTPRC|TNFRSF1A|TNIP1|TREX1|SBNO2|RHBDD3|DROSHA|TNFAIP8L2|DUOXA1|NLRC3
																								GO:0031347	680	30	2|183|348|1003|2099|2268|2828|2874|3565|3586|3594|3596|3605|3735|4023|4049|5788|6773|7132|10318|11277|22904|25807|26146|29102|79626|83666|90527|114836|197358	A2M|AGT|APOE|CDH5|ESR1|FGR|GPR4|GPS2|IL4|IL10|IL12RB1|IL13|IL17A|KARS1|LPL|LTA|PTPRC|STAT2|TNFRSF1A|TNIP1|TREX1|SBNO2|RHBDD3|TRAF3IP1|DROSHA|TNFAIP8L2|PARP9|DUOXA1|SLAMF6|NLRC3
																								GO:0031348	272	15	2|348|1003|2268|2874|3565|3586|3596|5788|6773|7132|11277|26146|79626|197358	A2M|APOE|CDH5|FGR|GPS2|IL4|IL10|IL13|PTPRC|STAT2|TNFRSF1A|TREX1|TRAF3IP1|TNFAIP8L2|NLRC3
																								GO:0050728	184	11	348|1003|2268|2874|3565|3586|3596|5788|7132|79626|197358	APOE|CDH5|FGR|GPS2|IL4|IL10|IL13|PTPRC|TNFRSF1A|TNFAIP8L2|NLRC3
																								GO:0032102	433	18	2|348|1003|2268|2874|3565|3586|3596|5788|6531|6773|7132|11277|26146|56920|65078|79626|197358	A2M|APOE|CDH5|FGR|GPS2|IL4|IL10|IL13|PTPRC|SLC6A3|STAT2|TNFRSF1A|TREX1|TRAF3IP1|SEMA3G|RTN4R|TNFAIP8L2|NLRC3
																								GO:0010212	143	12	836|1936|3627|3735|5562|5788|6794|11011|11277|64240|83695|375757	CASP3|EEF1D|CXCL10|KARS1|PRKAA1|PTPRC|STK11|TLK2|TREX1|ABCG5|RHNO1|SWI5
																								GO:0009314	446	20	361|836|1642|1936|2068|2903|3627|3735|4914|5562|5788|6794|8372|11011|11277|57282|64240|83695|261734|375757	AQP4|CASP3|DDB1|EEF1D|ERCC2|GRIN2A|CXCL10|KARS1|NTRK1|PRKAA1|PTPRC|STK11|HYAL3|TLK2|TREX1|SLC4A10|ABCG5|RHNO1|NPHP4|SWI5
																								GO:0071214	321	14	183|836|1642|1936|3596|6794|7132|8372|11011|11277|50801|83695|92241|375757	AGT|CASP3|DDB1|EEF1D|IL13|STK11|TNFRSF1A|HYAL3|TLK2|TREX1|KCNK4|RHNO1|RCSD1|SWI5
																								GO:0104004	321	14	183|836|1642|1936|3596|6794|7132|8372|11011|11277|50801|83695|92241|375757	AGT|CASP3|DDB1|EEF1D|IL13|STK11|TNFRSF1A|HYAL3|TLK2|TREX1|KCNK4|RHNO1|RCSD1|SWI5
																								GO:0010332	57	5	3627|5562|5788|11011|11277	CXCL10|PRKAA1|PTPRC|TLK2|TREX1
																								GO:0009411	149	8	836|1642|2068|5562|6794|8372|11277|83695	CASP3|DDB1|ERCC2|PRKAA1|STK11|HYAL3|TREX1|RHNO1
																								GO:0006974	742	32	836|1642|2068|2305|4773|4913|5531|5985|6749|6787|6794|7132|7161|8846|9400|9665|10951|11011|11277|23198|23244|51547|56658|64393|80279|83666|83695|83943|84259|84268|200933|375757	CASP3|DDB1|ERCC2|FOXM1|NFATC2|NTHL1|PPP4C|RFC5|SSRP1|NEK4|STK11|TNFRSF1A|TP73|ALKBH1|RECQL5|MARF1|CBX1|TLK2|TREX1|PSME4|PDS5A|SIRT7|TRIM39|ZMAT3|CDK5RAP3|PARP9|RHNO1|IMMP2L|DCUN1D5|RPAIN|FBXO45|SWI5
																								GO:0006259	780	29	990|1642|1676|2068|2305|4913|5531|5985|6749|7161|8846|9400|9665|9984|10189|11277|22803|23198|23244|51547|54984|57379|57673|58511|79077|83666|83695|84268|375757	CDC6|DDB1|DFFA|ERCC2|FOXM1|NTHL1|PPP4C|RFC5|SSRP1|TP73|ALKBH1|RECQL5|MARF1|THOC1|ALYREF|TREX1|XRN2|PSME4|PDS5A|SIRT7|PINX1|AICDA|BEND3|DNASE2B|DCTPP1|PARP9|RHNO1|RPAIN|SWI5
																								GO:0051052	540	22	990|1676|2068|2305|3565|3586|5531|5788|5985|6314|9400|9984|10189|23244|23381|30009|51547|54984|57379|58525|83666|112869	CDC6|DFFA|ERCC2|FOXM1|IL4|IL10|PPP4C|PTPRC|RFC5|ATXN7|RECQL5|THOC1|ALYREF|PDS5A|SMG5|TBX21|SIRT7|PINX1|AICDA|WIZ|PARP9|SGF29
																								GO:0006281	498	19	1642|2068|2305|4913|5531|5985|6749|7161|8846|9400|9665|11277|23198|23244|51547|83666|83695|84268|375757	DDB1|ERCC2|FOXM1|NTHL1|PPP4C|RFC5|SSRP1|TP73|ALKBH1|RECQL5|MARF1|TREX1|PSME4|PDS5A|SIRT7|PARP9|RHNO1|RPAIN|SWI5
																								GO:0006913	246	16	183|4927|5571|7249|9939|9984|10189|10762|22794|23381|23511|51307|56478|80145|84268|348995	AGT|NUP88|PRKAG1|TSC2|RBM8A|THOC1|ALYREF|NUP50|CASC3|SMG5|NUP188|FAM53C|EIF4ENIF1|THOC7|RPAIN|NUP43
																								GO:0051169	246	16	183|4927|5571|7249|9939|9984|10189|10762|22794|23381|23511|51307|56478|80145|84268|348995	AGT|NUP88|PRKAG1|TSC2|RBM8A|THOC1|ALYREF|NUP50|CASC3|SMG5|NUP188|FAM53C|EIF4ENIF1|THOC7|RPAIN|NUP43
																								GO:0006405	82	8	4927|9939|9984|10189|22794|23381|23511|80145	NUP88|RBM8A|THOC1|ALYREF|CASC3|SMG5|NUP188|THOC7
																								GO:0051028	127	10	4927|9939|9984|10189|10762|22794|23381|23511|80145|348995	NUP88|RBM8A|THOC1|ALYREF|NUP50|CASC3|SMG5|NUP188|THOC7|NUP43
																								GO:0006406	63	7	4927|9939|9984|10189|22794|23381|80145	NUP88|RBM8A|THOC1|ALYREF|CASC3|SMG5|THOC7
																								hsa03013	108	9	4927|9939|9984|10189|10762|22794|23511|80145|348995	NUP88|RBM8A|THOC1|ALYREF|NUP50|CASC3|NUP188|THOC7|NUP43
																								GO:0046784	8	3	9984|10189|80145	THOC1|ALYREF|THOC7
																								GO:0044417	9	3	9984|10189|80145	THOC1|ALYREF|THOC7
																								GO:0051168	130	9	4927|9939|9984|10189|22794|23381|23511|56478|80145	NUP88|RBM8A|THOC1|ALYREF|CASC3|SMG5|NUP188|EIF4ENIF1|THOC7
																								GO:0050657	157	10	4927|9939|9984|10189|10762|22794|23381|23511|80145|348995	NUP88|RBM8A|THOC1|ALYREF|NUP50|CASC3|SMG5|NUP188|THOC7|NUP43
																								GO:0050658	157	10	4927|9939|9984|10189|10762|22794|23381|23511|80145|348995	NUP88|RBM8A|THOC1|ALYREF|NUP50|CASC3|SMG5|NUP188|THOC7|NUP43
																								GO:0051236	159	10	4927|9939|9984|10189|10762|22794|23381|23511|80145|348995	NUP88|RBM8A|THOC1|ALYREF|NUP50|CASC3|SMG5|NUP188|THOC7|NUP43
																								GO:0006403	179	10	4927|9939|9984|10189|10762|22794|23381|23511|80145|348995	NUP88|RBM8A|THOC1|ALYREF|NUP50|CASC3|SMG5|NUP188|THOC7|NUP43
																								hsa03015	97	7	2107|9939|10189|10978|22794|23381|23435	ETF1|RBM8A|ALYREF|CLP1|CASC3|SMG5|TARDBP
																								GO:0000184	35	4	2107|9939|22794|23381	ETF1|RBM8A|CASC3|SMG5
																								GO:0015931	214	10	4927|9939|9984|10189|10762|22794|23381|23511|80145|348995	NUP88|RBM8A|THOC1|ALYREF|NUP50|CASC3|SMG5|NUP188|THOC7|NUP43
																								GO:0045165	250	16	836|2116|2636|5914|6911|7041|7080|7483|23040|23135|30009|54738|55079|58524|80213|114836	CASP3|ETV2|GBX1|RARA|TBX6|TGFB1I1|NKX2-1|WNT9A|MYT1L|KDM6B|TBX21|FEV|FEZF2|DMRT3|TM2D3|SLAMF6
																								GO:0048663	67	6	2636|7080|23040|54738|55079|58524	GBX1|NKX2-1|MYT1L|FEV|FEZF2|DMRT3
																								GO:0001708	86	6	2116|6911|23040|30009|54738|58524	ETV2|TBX6|MYT1L|TBX21|FEV|DMRT3
																								GO:0031329	798	33	348|405|836|1676|2668|3565|3586|5261|5562|5774|6720|6794|7249|7431|8975|9939|10456|11011|22794|22868|23435|27254|51035|56478|56658|81603|81892|84069|84148|84749|127544|285671|389421	APOE|ARNT|CASP3|DFFA|GDNF|IL4|IL10|PHKG2|PRKAA1|PTPN3|SREBF1|STK11|TSC2|VIM|USP13|RBM8A|HAX1|TLK2|CASC3|FASTKD2|TARDBP|CSDC2|UBXN1|EIF4ENIF1|TRIM39|TRIM8|SLIRP|PLEKHN1|KAT8|USP30|RNF19B|RNF180|LIN28B
																								GO:0009895	330	16	1676|2668|2903|3586|5562|5774|7249|9491|11011|23435|51035|56478|56658|80279|81892|84749	DFFA|GDNF|GRIN2A|IL10|PRKAA1|PTPN3|TSC2|PSMF1|TLK2|TARDBP|UBXN1|EIF4ENIF1|TRIM39|CDK5RAP3|SLIRP|USP30
																								GO:0042177	111	8	2903|3586|5774|9491|11011|51035|56658|80279	GRIN2A|IL10|PTPN3|PSMF1|TLK2|UBXN1|TRIM39|CDK5RAP3
																								GO:0042176	361	16	348|1642|2903|3586|5774|8975|9491|9532|11011|25807|25837|51035|56658|80279|127544|285671	APOE|DDB1|GRIN2A|IL10|PTPN3|USP13|PSMF1|BAG2|TLK2|RHBDD3|RAB26|UBXN1|TRIM39|CDK5RAP3|RNF19B|RNF180
																								GO:0031330	245	12	1676|2668|3586|5774|7249|11011|23435|51035|56478|56658|81892|84749	DFFA|GDNF|IL10|PTPN3|TSC2|TLK2|TARDBP|UBXN1|EIF4ENIF1|TRIM39|SLIRP|USP30
																								GO:0051098	372	20	348|489|2068|3586|3651|5028|5195|5914|7262|8487|9421|9532|23394|23557|25805|54984|56257|57326|83666|117166	APOE|ATP2A3|ERCC2|IL10|PDX1|P2RY1|PEX14|RARA|PHLDA2|GEMIN2|HAND1|BAG2|ADNP|SNAPIN|BAMBI|PINX1|MEPCE|PBXIP1|PARP9|WFIKKN1
																								GO:0051100	164	10	489|3586|5028|5195|8487|9421|9532|23394|56257|117166	ATP2A3|IL10|P2RY1|PEX14|GEMIN2|HAND1|BAG2|ADNP|MEPCE|WFIKKN1
																								GO:0043393	200	10	348|489|3586|5195|7262|9532|23394|23557|25805|117166	APOE|ATP2A3|IL10|PEX14|PHLDA2|BAG2|ADNP|SNAPIN|BAMBI|WFIKKN1
																								GO:1900120	23	3	489|3586|7262	ATP2A3|IL10|PHLDA2
																								GO:0033365	709	30	183|2099|4001|4927|5195|5562|5910|6794|7249|8504|9512|9727|10762|11079|23511|27130|49856|51307|51560|54546|54984|55812|55973|56478|83882|83943|84268|93343|112869|261734	AGT|ESR1|LMNB1|NUP88|PEX14|PRKAA1|RAP1GDS1|STK11|TSC2|PEX3|PMPCB|RAB11FIP3|NUP50|RER1|NUP188|INVS|WRAP73|FAM53C|RAB6B|RNF186|PINX1|SPATA7|BCAP29|EIF4ENIF1|TSPAN10|IMMP2L|RPAIN|MVB12A|SGF29|NPHP4
																								GO:0034504	192	12	183|4001|4927|5910|6794|7249|10762|23511|51307|54984|56478|84268	AGT|LMNB1|NUP88|RAP1GDS1|STK11|TSC2|NUP50|NUP188|FAM53C|PINX1|EIF4ENIF1|RPAIN
																								GO:0051170	119	9	183|4927|5571|7249|10762|23511|51307|56478|84268	AGT|NUP88|PRKAG1|TSC2|NUP50|NUP188|FAM53C|EIF4ENIF1|RPAIN
																								GO:0006606	115	8	183|4927|7249|10762|23511|51307|56478|84268	AGT|NUP88|TSC2|NUP50|NUP188|FAM53C|EIF4ENIF1|RPAIN
																								GO:0072594	341	15	183|4927|5195|7249|8504|9512|10762|23511|51307|56478|83882|83943|84268|93343|112869	AGT|NUP88|PEX14|TSC2|PEX3|PMPCB|NUP50|NUP188|FAM53C|EIF4ENIF1|TSPAN10|IMMP2L|RPAIN|MVB12A|SGF29
																								GO:0006886	687	23	183|1213|1315|4927|5195|7249|8504|8677|9512|10762|23423|23511|23557|29916|51307|51560|55973|56478|83943|84268|93343|112755|285282	AGT|CLTC|COPB1|NUP88|PEX14|TSC2|PEX3|STX10|PMPCB|NUP50|TMED3|NUP188|SNAPIN|SNX11|FAM53C|RAB6B|BCAP29|EIF4ENIF1|IMMP2L|RPAIN|MVB12A|STX1B|RABL3
																								GO:0030097	649	28	836|865|1435|2038|2068|2116|2739|2874|3565|3586|4914|5788|6794|11277|22904|23774|30009|57326|57379|64428|79798|80279|84148|114836|115727|133396|168002|285282	CASP3|CBFB|CSF1|EPB42|ERCC2|ETV2|GLO1|GPS2|IL4|IL10|NTRK1|PTPRC|STK11|TREX1|SBNO2|BRD1|TBX21|PBXIP1|AICDA|CIAO3|ARMC5|CDK5RAP3|KAT8|SLAMF6|RASGRP4|IL31RA|DACT2|RABL3
																								GO:0048534	699	29	836|865|1435|2038|2068|2116|2739|2874|3565|3586|4049|4914|5788|6794|11277|22904|23774|30009|57326|57379|64428|79798|80279|84148|114836|115727|133396|168002|285282	CASP3|CBFB|CSF1|EPB42|ERCC2|ETV2|GLO1|GPS2|IL4|IL10|LTA|NTRK1|PTPRC|STK11|TREX1|SBNO2|BRD1|TBX21|PBXIP1|AICDA|CIAO3|ARMC5|CDK5RAP3|KAT8|SLAMF6|RASGRP4|IL31RA|DACT2|RABL3
																								GO:0002520	746	29	836|865|1435|2038|2068|2116|2739|2874|3565|3586|4049|4914|5788|6794|11277|22904|23774|30009|57326|57379|64428|79798|80279|84148|114836|115727|133396|168002|285282	CASP3|CBFB|CSF1|EPB42|ERCC2|ETV2|GLO1|GPS2|IL4|IL10|LTA|NTRK1|PTPRC|STK11|TREX1|SBNO2|BRD1|TBX21|PBXIP1|AICDA|CIAO3|ARMC5|CDK5RAP3|KAT8|SLAMF6|RASGRP4|IL31RA|DACT2|RABL3
																								GO:0030099	260	14	836|865|1435|2038|2068|2116|2739|3565|22904|23774|80279|84148|115727|133396	CASP3|CBFB|CSF1|EPB42|ERCC2|ETV2|GLO1|IL4|SBNO2|BRD1|CDK5RAP3|KAT8|RASGRP4|IL31RA
																								GO:0001775	695	25	865|1435|2874|3565|3586|3596|3605|3627|3684|3735|4914|5028|5788|6794|7410|9047|11277|22904|30009|57379|79626|79798|114836|197358|285282	CBFB|CSF1|GPS2|IL4|IL10|IL13|IL17A|CXCL10|ITGAM|KARS1|NTRK1|P2RY1|PTPRC|STK11|VAV2|SH2D2A|TREX1|SBNO2|TBX21|AICDA|TNFAIP8L2|ARMC5|SLAMF6|NLRC3|RABL3
																								GO:1903131	321	14	865|1435|2874|3565|3586|4914|5788|6794|30009|57379|79798|114836|133396|285282	CBFB|CSF1|GPS2|IL4|IL10|NTRK1|PTPRC|STK11|TBX21|AICDA|ARMC5|SLAMF6|IL31RA|RABL3
																								GO:0045321	575	21	865|1435|2874|3565|3586|3596|3684|3735|4914|5788|6794|9047|11277|22904|30009|57379|79626|79798|114836|197358|285282	CBFB|CSF1|GPS2|IL4|IL10|IL13|ITGAM|KARS1|NTRK1|PTPRC|STK11|SH2D2A|TREX1|SBNO2|TBX21|AICDA|TNFAIP8L2|ARMC5|SLAMF6|NLRC3|RABL3
																								GO:0002521	394	16	865|1435|2739|2874|3565|3586|4914|5788|6794|22904|30009|57379|79798|114836|133396|285282	CBFB|CSF1|GLO1|GPS2|IL4|IL10|NTRK1|PTPRC|STK11|SBNO2|TBX21|AICDA|ARMC5|SLAMF6|IL31RA|RABL3
																								GO:0030098	276	12	865|2874|3565|3586|4914|5788|6794|30009|57379|79798|114836|285282	CBFB|GPS2|IL4|IL10|NTRK1|PTPRC|STK11|TBX21|AICDA|ARMC5|SLAMF6|RABL3
																								GO:0048511	270	16	2|174|836|1642|2099|4914|5066|5562|5927|6720|7080|23394|23435|85457|114781|148523	A2M|AFP|CASP3|DDB1|ESR1|NTRK1|PAM|PRKAA1|KDM5A|SREBF1|NKX2-1|ADNP|TARDBP|CIPC|BTBD9|CIART
																								GO:0042698	69	6	2|174|836|2099|5066|23394	A2M|AFP|CASP3|ESR1|PAM|ADNP
																								GO:0022602	48	5	2|174|836|2099|5066	A2M|AFP|CASP3|ESR1|PAM
																								GO:0008585	96	7	2|174|836|2099|8372|83943|132625	A2M|AFP|CASP3|ESR1|HYAL3|IMMP2L|ZFP42
																								GO:0046545	100	7	2|174|836|2099|8372|83943|132625	A2M|AFP|CASP3|ESR1|HYAL3|IMMP2L|ZFP42
																								GO:0007548	281	13	2|174|836|2099|4914|5914|7080|8372|22862|58524|63946|83943|132625	A2M|AFP|CASP3|ESR1|NTRK1|RARA|NKX2-1|HYAL3|FNDC3A|DMRT3|DMRTC2|IMMP2L|ZFP42
																								GO:0008406	225	11	2|174|836|2099|4914|5914|7080|8372|22862|83943|132625	A2M|AFP|CASP3|ESR1|NTRK1|RARA|NKX2-1|HYAL3|FNDC3A|IMMP2L|ZFP42
																								GO:0048608	296	13	2|174|836|2099|4914|5618|5914|6794|7080|8372|22862|83943|132625	A2M|AFP|CASP3|ESR1|NTRK1|PRLR|RARA|STK11|NKX2-1|HYAL3|FNDC3A|IMMP2L|ZFP42
																								GO:0045137	230	11	2|174|836|2099|4914|5914|7080|8372|22862|83943|132625	A2M|AFP|CASP3|ESR1|NTRK1|RARA|NKX2-1|HYAL3|FNDC3A|IMMP2L|ZFP42
																								GO:0061458	300	13	2|174|836|2099|4914|5618|5914|6794|7080|8372|22862|83943|132625	A2M|AFP|CASP3|ESR1|NTRK1|PRLR|RARA|STK11|NKX2-1|HYAL3|FNDC3A|IMMP2L|ZFP42
																								GO:0046660	115	7	2|174|836|2099|8372|83943|132625	A2M|AFP|CASP3|ESR1|HYAL3|IMMP2L|ZFP42
																								GO:0051259	244	15	226|361|2193|3737|3749|4144|5024|6470|7161|8001|8996|57673|79792|200186|493829	ALDOA|AQP4|FARSA|KCNA2|KCNC4|MAT2A|P2RX3|SHMT1|TP73|GLRA3|NOL3|BEND3|GSDMD|CRTC2|TRIM72
																								GO:0051260	188	11	226|361|3737|3749|5024|6470|8001|57673|79792|200186|493829	ALDOA|AQP4|KCNA2|KCNC4|P2RX3|SHMT1|GLRA3|BEND3|GSDMD|CRTC2|TRIM72
																								GO:0051262	90	6	226|361|2193|6470|7161|200186	ALDOA|AQP4|FARSA|SHMT1|TP73|CRTC2
																								GO:0007610	594	26	183|348|836|2257|2636|2668|2903|4097|4914|4985|5024|5028|5562|5641|6531|7080|9518|23394|50801|55079|57282|58524|114781|148523|261734|285671	AGT|APOE|CASP3|FGF12|GBX1|GDNF|GRIN2A|MAFG|NTRK1|OPRD1|P2RX3|P2RY1|PRKAA1|LGMN|SLC6A3|NKX2-1|GDF15|ADNP|KCNK4|FEZF2|SLC4A10|DMRT3|BTBD9|CIART|NPHP4|RNF180
																								GO:0007626	191	12	348|2257|2636|2668|4985|6531|7080|55079|57282|58524|114781|148523	APOE|FGF12|GBX1|GDNF|OPRD1|SLC6A3|NKX2-1|FEZF2|SLC4A10|DMRT3|BTBD9|CIART
																								GO:0008344	80	6	2257|2636|2668|4985|58524|114781	FGF12|GBX1|GDNF|OPRD1|DMRT3|BTBD9
																								GO:0030534	143	8	2257|2636|2668|4097|4985|58524|114781|285671	FGF12|GBX1|GDNF|MAFG|OPRD1|DMRT3|BTBD9|RNF180
																								GO:0044265	779	31	1642|1676|2107|5686|5689|7041|8453|8975|9491|9939|11277|22794|22803|23381|30009|51035|51528|51619|54546|58511|60528|84196|84749|93343|127544|149603|162517|162989|200933|389421|493829	DDB1|DFFA|ETF1|PSMA5|PSMB1|TGFB1I1|CUL2|USP13|PSMF1|RBM8A|TREX1|CASC3|XRN2|SMG5|TBX21|UBXN1|JKAMP|UBE2D4|RNF186|DNASE2B|ELAC2|USP48|USP30|MVB12A|RNF19B|RNF187|FBXO39|DEDD2|FBXO45|LIN28B|TRIM72
																								GO:0030163	748	26	348|836|1642|2903|5641|5686|5689|7041|8453|8975|9491|23198|30009|51035|51528|51619|54546|84196|84749|93343|127544|149603|162517|200933|201475|493829	APOE|CASP3|DDB1|GRIN2A|LGMN|PSMA5|PSMB1|TGFB1I1|CUL2|USP13|PSMF1|PSME4|TBX21|UBXN1|JKAMP|UBE2D4|RNF186|USP48|USP30|MVB12A|RNF19B|RNF187|FBXO39|FBXO45|RAB12|TRIM72
																								GO:0010498	376	15	1642|5686|5689|8453|8975|9491|23198|30009|51035|51528|54546|149603|162517|200933|493829	DDB1|PSMA5|PSMB1|CUL2|USP13|PSMF1|PSME4|TBX21|UBXN1|JKAMP|RNF186|RNF187|FBXO39|FBXO45|TRIM72
																								GO:0051603	642	22	1642|5641|5686|5689|7041|8453|8975|9491|23198|30009|51035|51528|51619|54546|84196|84749|93343|127544|149603|162517|200933|493829	DDB1|LGMN|PSMA5|PSMB1|TGFB1I1|CUL2|USP13|PSMF1|PSME4|TBX21|UBXN1|JKAMP|UBE2D4|RNF186|USP48|USP30|MVB12A|RNF19B|RNF187|FBXO39|FBXO45|TRIM72
																								GO:0006511	571	20	1642|5686|5689|7041|8453|8975|9491|30009|51035|51528|51619|54546|84196|84749|93343|127544|149603|162517|200933|493829	DDB1|PSMA5|PSMB1|TGFB1I1|CUL2|USP13|PSMF1|TBX21|UBXN1|JKAMP|UBE2D4|RNF186|USP48|USP30|MVB12A|RNF19B|RNF187|FBXO39|FBXO45|TRIM72
																								GO:0006397	474	22	333|4858|8487|8996|9939|9984|10181|10189|10291|10421|10978|22794|22803|23435|27254|55696|57379|79005|79171|80145|84811|143884	APLP1|NOVA2|GEMIN2|NOL3|RBM8A|THOC1|RBM5|ALYREF|SF3A1|CD2BP2|CLP1|CASC3|XRN2|TARDBP|CSDC2|RBM22|AICDA|SCNM1|RBM42|THOC7|BUD13|CWF19L2
																								GO:0016071	627	26	333|2107|4858|5914|6720|8487|8996|9939|9984|10181|10189|10291|10421|10978|22794|22803|23381|23435|27254|55696|57379|79005|79171|80145|84811|143884	APLP1|ETF1|NOVA2|RARA|SREBF1|GEMIN2|NOL3|RBM8A|THOC1|RBM5|ALYREF|SF3A1|CD2BP2|CLP1|CASC3|XRN2|SMG5|TARDBP|CSDC2|RBM22|AICDA|SCNM1|RBM42|THOC7|BUD13|CWF19L2
																								GO:0008380	398	19	4858|8487|8996|9939|9984|10081|10181|10189|10291|10421|10978|22794|23435|55696|79005|79171|80145|84811|143884	NOVA2|GEMIN2|NOL3|RBM8A|THOC1|PDCD7|RBM5|ALYREF|SF3A1|CD2BP2|CLP1|CASC3|TARDBP|RBM22|SCNM1|RBM42|THOC7|BUD13|CWF19L2
																								GO:0000377	272	14	4858|8487|8996|9939|10181|10189|10291|10421|22794|55696|79005|79171|84811|143884	NOVA2|GEMIN2|NOL3|RBM8A|RBM5|ALYREF|SF3A1|CD2BP2|CASC3|RBM22|SCNM1|RBM42|BUD13|CWF19L2
																								GO:0000398	272	14	4858|8487|8996|9939|10181|10189|10291|10421|22794|55696|79005|79171|84811|143884	NOVA2|GEMIN2|NOL3|RBM8A|RBM5|ALYREF|SF3A1|CD2BP2|CASC3|RBM22|SCNM1|RBM42|BUD13|CWF19L2
																								GO:0000375	276	14	4858|8487|8996|9939|10181|10189|10291|10421|22794|55696|79005|79171|84811|143884	NOVA2|GEMIN2|NOL3|RBM8A|RBM5|ALYREF|SF3A1|CD2BP2|CASC3|RBM22|SCNM1|RBM42|BUD13|CWF19L2
																								GO:1990778	234	14	2903|5028|5318|7132|10098|10815|25837|25945|55800|57799|79849|112755|129303|201475	GRIN2A|P2RY1|PKP2|TNFRSF1A|TSPAN5|CPLX1|RAB26|NECTIN3|SCN3B|RAB40C|PDZD3|STX1B|TMEM150A|RAB12
																								GO:0051668	543	22	348|2903|4001|5028|5318|5788|7132|8504|8674|9727|10098|10815|11079|25837|25945|51560|55800|57799|79849|112755|129303|201475	APOE|GRIN2A|LMNB1|P2RY1|PKP2|PTPRC|TNFRSF1A|PEX3|VAMP4|RAB11FIP3|TSPAN5|CPLX1|RER1|RAB26|NECTIN3|RAB6B|SCN3B|RAB40C|PDZD3|STX1B|TMEM150A|RAB12
																								GO:0072659	199	11	5028|5318|7132|10098|25837|25945|55800|57799|79849|129303|201475	P2RY1|PKP2|TNFRSF1A|TSPAN5|RAB26|NECTIN3|SCN3B|RAB40C|PDZD3|TMEM150A|RAB12
																								GO:0072657	456	18	348|2903|5028|5318|7132|8504|10098|10815|11079|25837|25945|51560|55800|57799|79849|112755|129303|201475	APOE|GRIN2A|P2RY1|PKP2|TNFRSF1A|PEX3|TSPAN5|CPLX1|RER1|RAB26|NECTIN3|RAB6B|SCN3B|RAB40C|PDZD3|STX1B|TMEM150A|RAB12
																								GO:0046903	520	23	1056|2691|3651|5066|5618|6355|6531|6582|6720|8425|10815|23557|25837|57111|57553|84283|84647|112755|140606|200931|201475|493829|780776	CEL|GHRH|PDX1|PAM|PRLR|CCL8|SLC6A3|SLC22A2|SREBF1|LTBP4|CPLX1|SNAPIN|RAB26|RAB25|MICAL3|TMEM79|PLA2G12B|STX1B|SELENOM|SLC51A|RAB12|TRIM72|TVP23A
																								GO:0140352	460	19	2691|3651|3737|6355|6582|6720|8425|10815|23557|25837|57111|57553|84283|112755|140606|146802|201475|493829|780776	GHRH|PDX1|KCNA2|CCL8|SLC22A2|SREBF1|LTBP4|CPLX1|SNAPIN|RAB26|RAB25|MICAL3|TMEM79|STX1B|SELENOM|SLC47A2|RAB12|TRIM72|TVP23A
																								GO:0032940	405	16	2691|3651|6355|6720|8425|10815|23557|25837|57111|57553|84283|112755|140606|201475|493829|780776	GHRH|PDX1|CCL8|SREBF1|LTBP4|CPLX1|SNAPIN|RAB26|RAB25|MICAL3|TMEM79|STX1B|SELENOM|RAB12|TRIM72|TVP23A
																								GO:0046879	92	6	2691|3651|6720|8425|10815|140606	GHRH|PDX1|SREBF1|LTBP4|CPLX1|SELENOM
																								GO:0040014	65	7	1435|2307|2691|5641|6531|8200|9518	CSF1|FOXS1|GHRH|LGMN|SLC6A3|GDF5|GDF15
																								GO:0040018	31	4	1435|2307|2691|6531	CSF1|FOXS1|GHRH|SLC6A3
																								GO:0009612	211	13	183|1116|1185|1435|2354|3596|3627|4914|5024|5028|7132|8200|50801	AGT|CHI3L1|CLCN6|CSF1|FOSB|IL13|CXCL10|NTRK1|P2RX3|P2RY1|TNFRSF1A|GDF5|KCNK4
																								GO:0019233	75	6	2903|3737|4914|5028|50801|55800	GRIN2A|KCNA2|NTRK1|P2RY1|KCNK4|SCN3B
																								GO:1900182	87	8	6794|23435|54984|55696|56257|80279|81603|83666	STK11|TARDBP|PINX1|RBM22|MEPCE|CDK5RAP3|TRIM8|PARP9
																								GO:1900180	135	8	6794|23435|54984|55696|56257|80279|81603|83666	STK11|TARDBP|PINX1|RBM22|MEPCE|CDK5RAP3|TRIM8|PARP9
																								GO:0009615	362	18	2268|3627|5788|6355|6773|8372|10417|11100|11277|29115|30009|50506|51297|57379|58487|79798|81603|83666	FGR|CXCL10|PTPRC|CCL8|STAT2|HYAL3|SPON2|HNRNPUL1|TREX1|SAP30BP|TBX21|DUOX2|BPIFA1|AICDA|CREBZF|ARMC5|TRIM8|PARP9
																								GO:0006109	186	12	405|1213|1642|5028|5261|5562|5571|6794|7262|10295|11277|51547	ARNT|CLTC|DDB1|P2RY1|PHKG2|PRKAA1|PRKAG1|STK11|PHLDA2|BCKDK|TREX1|SIRT7
																								GO:0062013	152	10	348|405|1642|3565|5028|5261|5562|6720|6794|57673	APOE|ARNT|DDB1|IL4|P2RY1|PHKG2|PRKAA1|SREBF1|STK11|BEND3
																								GO:1900542	94	7	405|3565|5562|5571|11277|57673|79849	ARNT|IL4|PRKAA1|PRKAG1|TREX1|BEND3|PDZD3
																								GO:0062012	339	15	348|405|1642|3565|5028|5261|5562|5571|6720|6794|10295|11277|51547|57673|79849	APOE|ARNT|DDB1|IL4|P2RY1|PHKG2|PRKAA1|PRKAG1|SREBF1|STK11|BCKDK|TREX1|SIRT7|BEND3|PDZD3
																								GO:1903578	73	6	405|3565|5562|5571|11277|57673	ARNT|IL4|PRKAA1|PRKAG1|TREX1|BEND3
																								GO:0006140	99	7	405|3565|5562|5571|11277|57673|79849	ARNT|IL4|PRKAA1|PRKAG1|TREX1|BEND3|PDZD3
																								GO:0045913	78	6	405|1642|5028|5261|5562|6794	ARNT|DDB1|P2RY1|PHKG2|PRKAA1|STK11
																								GO:0043470	56	5	405|5261|5562|5571|11277	ARNT|PHKG2|PRKAA1|PRKAG1|TREX1
																								GO:1903580	36	4	405|3565|5562|57673	ARNT|IL4|PRKAA1|BEND3
																								GO:0006351	595	25	865|2068|2099|2354|2874|2957|3219|3299|3651|4150|4773|4799|5914|6720|6837|7041|7132|10360|10732|22803|51547|54360|84148|84337|115950	CBFB|ERCC2|ESR1|FOSB|GPS2|GTF2A1|HOXB9|HSF4|PDX1|MAZ|NFATC2|NFX1|RARA|SREBF1|MED22|TGFB1I1|TNFRSF1A|NPM3|TCFL5|XRN2|SIRT7|CYTL1|KAT8|ELOF1|ZNF653
																								GO:0097659	597	25	865|2068|2099|2354|2874|2957|3219|3299|3651|4150|4773|4799|5914|6720|6837|7041|7132|10360|10732|22803|51547|54360|84148|84337|115950	CBFB|ERCC2|ESR1|FOSB|GPS2|GTF2A1|HOXB9|HSF4|PDX1|MAZ|NFATC2|NFX1|RARA|SREBF1|MED22|TGFB1I1|TNFRSF1A|NPM3|TCFL5|XRN2|SIRT7|CYTL1|KAT8|ELOF1|ZNF653
																								GO:0006366	340	17	865|2068|2099|2354|2957|3299|3651|4150|4773|4799|5914|6720|6837|7132|10732|54360|84337	CBFB|ERCC2|ESR1|FOSB|GTF2A1|HSF4|PDX1|MAZ|NFATC2|NFX1|RARA|SREBF1|MED22|TNFRSF1A|TCFL5|CYTL1|ELOF1
																								GO:0032774	607	25	865|2068|2099|2354|2874|2957|3219|3299|3651|4150|4773|4799|5914|6720|6837|7041|7132|10360|10732|22803|51547|54360|84148|84337|115950	CBFB|ERCC2|ESR1|FOSB|GPS2|GTF2A1|HOXB9|HSF4|PDX1|MAZ|NFATC2|NFX1|RARA|SREBF1|MED22|TGFB1I1|TNFRSF1A|NPM3|TCFL5|XRN2|SIRT7|CYTL1|KAT8|ELOF1|ZNF653
																								GO:0030888	67	7	836|3565|3586|3596|4773|5618|5788	CASP3|IL4|IL10|IL13|NFATC2|PRLR|PTPRC
																								GO:0002699	261	14	2268|3565|3586|3594|3596|3605|3684|4049|5788|5914|10417|30009|57126|114836	FGR|IL4|IL10|IL12RB1|IL13|IL17A|ITGAM|LTA|PTPRC|RARA|SPON2|TBX21|CD177|SLAMF6
																								GO:0002637	76	7	3565|3586|3596|5788|9984|11277|30009	IL4|IL10|IL13|PTPRC|THOC1|TREX1|TBX21
																								GO:0002676	10	3	3565|3586|4049	IL4|IL10|LTA
																								GO:0048304	10	3	3565|5788|30009	IL4|PTPRC|TBX21
																								GO:0045191	38	5	3565|3586|5788|9984|30009	IL4|IL10|PTPRC|THOC1|TBX21
																								GO:0000018	133	9	2068|3565|3586|5531|5788|9400|9984|10189|30009	ERCC2|IL4|IL10|PPP4C|PTPRC|RECQL5|THOC1|ALYREF|TBX21
																								GO:0043030	62	6	3565|3586|3596|3735|5788|133396	IL4|IL10|IL13|KARS1|PTPRC|IL31RA
																								GO:0050777	190	11	2|2268|3565|3586|5788|6773|9984|11277|30009|127943|197358	A2M|FGR|IL4|IL10|PTPRC|STAT2|THOC1|TREX1|TBX21|FCRLB|NLRC3
																								GO:0002697	379	17	2|2268|3565|3586|3594|3596|3605|3684|4049|5788|5914|9984|10417|11277|30009|57126|114836	A2M|FGR|IL4|IL10|IL12RB1|IL13|IL17A|ITGAM|LTA|PTPRC|RARA|THOC1|SPON2|TREX1|TBX21|CD177|SLAMF6
																								GO:0050866	221	12	348|836|865|2268|3565|3586|5788|9984|25807|30009|79626|133396	APOE|CASP3|CBFB|FGR|IL4|IL10|PTPRC|THOC1|RHBDD3|TBX21|TNFAIP8L2|IL31RA
																								GO:0002712	64	6	3565|3586|4049|5788|9984|30009	IL4|IL10|LTA|PTPRC|THOC1|TBX21
																								GO:0002889	64	6	3565|3586|4049|5788|9984|30009	IL4|IL10|LTA|PTPRC|THOC1|TBX21
																								hsa05321	65	6	3565|3586|3594|3596|3605|30009	IL4|IL10|IL12RB1|IL13|IL17A|TBX21
																								GO:0030890	45	5	3565|3596|4773|5618|5788	IL4|IL13|NFATC2|PRLR|PTPRC
																								GO:0002695	198	11	836|865|2268|3565|3586|5788|9984|25807|30009|79626|133396	CASP3|CBFB|FGR|IL4|IL10|PTPRC|THOC1|RHBDD3|TBX21|TNFAIP8L2|IL31RA
																								GO:0048302	14	3	3565|5788|30009	IL4|PTPRC|TBX21
																								GO:0002703	241	12	2268|3565|3586|3594|3596|3684|4049|5788|9984|30009|57126|114836	FGR|IL4|IL10|IL12RB1|IL13|ITGAM|LTA|PTPRC|THOC1|TBX21|CD177|SLAMF6
																								hsa05310	31	4	2206|3565|3586|3596	MS4A2|IL4|IL10|IL13
																								GO:0002683	449	18	2|836|865|2268|2874|3565|3586|5788|5914|6773|9984|11277|25807|30009|79626|127943|133396|197358	A2M|CASP3|CBFB|FGR|GPS2|IL4|IL10|PTPRC|RARA|STAT2|THOC1|TREX1|RHBDD3|TBX21|TNFAIP8L2|FCRLB|IL31RA|NLRC3
																								GO:0002639	53	5	3565|3586|3596|5788|30009	IL4|IL10|IL13|PTPRC|TBX21
																								GO:0043370	56	5	865|3565|3594|5914|30009	CBFB|IL4|IL12RB1|RARA|TBX21
																								GO:0051250	166	9	836|865|2268|3565|3586|9984|25807|30009|79626	CASP3|CBFB|FGR|IL4|IL10|THOC1|RHBDD3|TBX21|TNFAIP8L2
																								GO:0043031	19	3	3565|5788|133396	IL4|PTPRC|IL31RA
																								GO:0045346	19	3	3565|3586|4799	IL4|IL10|NFX1
																								GO:0002705	140	8	3565|3594|3684|4049|5788|30009|57126|114836	IL4|IL12RB1|ITGAM|LTA|PTPRC|TBX21|CD177|SLAMF6
																								GO:2000319	21	3	3565|3594|30009	IL4|IL12RB1|TBX21
																								GO:0043371	22	3	865|3565|30009	CBFB|IL4|TBX21
																								GO:0002714	42	4	3565|4049|5788|30009	IL4|LTA|PTPRC|TBX21
																								GO:0002891	42	4	3565|4049|5788|30009	IL4|LTA|PTPRC|TBX21
																								GO:0045622	43	4	3565|3594|5914|30009	IL4|IL12RB1|RARA|TBX21
																								GO:0014066	111	9	183|2065|2268|4150|4914|7249|10456|55165|197358	AGT|ERBB3|FGR|MAZ|NTRK1|TSC2|HAX1|CEP55|NLRC3
																								GO:0014068	80	6	183|2065|2268|4150|4914|10456	AGT|ERBB3|FGR|MAZ|NTRK1|HAX1
																								GO:0097194	49	6	836|1676|58511|80279|150209|162989	CASP3|DFFA|DNASE2B|CDK5RAP3|AIFM3|DEDD2
																								GO:0030262	19	4	1676|58511|80279|162989	DFFA|DNASE2B|CDK5RAP3|DEDD2
																								GO:0006921	21	4	1676|58511|80279|162989	DFFA|DNASE2B|CDK5RAP3|DEDD2
																								GO:0006308	22	4	1676|11277|22803|58511	DFFA|TREX1|XRN2|DNASE2B
																								GO:1901361	372	17	348|1676|2107|4913|6531|8564|9939|11277|22794|22803|23381|57379|58511|60528|79077|162989|389421	APOE|DFFA|ETF1|NTHL1|SLC6A3|KMO|RBM8A|TREX1|CASC3|XRN2|SMG5|AICDA|DNASE2B|ELAC2|DCTPP1|DEDD2|LIN28B
																								GO:0019439	344	16	1676|2107|4913|6531|8564|9939|11277|22794|22803|23381|57379|58511|60528|79077|162989|389421	DFFA|ETF1|NTHL1|SLC6A3|KMO|RBM8A|TREX1|CASC3|XRN2|SMG5|AICDA|DNASE2B|ELAC2|DCTPP1|DEDD2|LIN28B
																								GO:0022411	313	15	1676|2107|3684|5195|5562|6749|23557|57326|57553|58511|80279|81671|84749|162427|162989	DFFA|ETF1|ITGAM|PEX14|PRKAA1|SSRP1|SNAPIN|PBXIP1|MICAL3|DNASE2B|CDK5RAP3|VMP1|USP30|RETREG3|DEDD2
																								GO:0034655	283	14	1676|2107|4913|9939|11277|22794|22803|23381|57379|58511|60528|79077|162989|389421	DFFA|ETF1|NTHL1|RBM8A|TREX1|CASC3|XRN2|SMG5|AICDA|DNASE2B|ELAC2|DCTPP1|DEDD2|LIN28B
																								GO:0046700	323	15	1676|2107|4913|8564|9939|11277|22794|22803|23381|57379|58511|60528|79077|162989|389421	DFFA|ETF1|NTHL1|KMO|RBM8A|TREX1|CASC3|XRN2|SMG5|AICDA|DNASE2B|ELAC2|DCTPP1|DEDD2|LIN28B
																								GO:0044270	329	15	1676|2107|4913|8564|9939|11277|22794|22803|23381|57379|58511|60528|79077|162989|389421	DFFA|ETF1|NTHL1|KMO|RBM8A|TREX1|CASC3|XRN2|SMG5|AICDA|DNASE2B|ELAC2|DCTPP1|DEDD2|LIN28B
																								GO:0030855	607	25	836|2068|2099|2494|2668|2828|3215|3299|3651|3861|3866|4868|4914|5618|5914|7041|7080|7431|8689|22862|23135|57111|84283|133396|168002	CASP3|ERCC2|ESR1|NR5A2|GDNF|GPR4|HOXB5|HSF4|PDX1|KRT14|KRT15|NPHS1|NTRK1|PRLR|RARA|TGFB1I1|NKX2-1|VIM|KRT36|FNDC3A|KDM6B|RAB25|TMEM79|IL31RA|DACT2
																								GO:0002064	188	10	2099|2828|4868|4914|5914|7431|22862|57111|84283|168002	ESR1|GPR4|NPHS1|NTRK1|RARA|VIM|FNDC3A|RAB25|TMEM79|DACT2
																								GO:0060008	20	3	4914|5914|22862	NTRK1|RARA|FNDC3A
																								GO:0050731	193	12	183|1795|2065|3565|3596|5788|7132|10456|23394|51378|83666|133396	AGT|DOCK3|ERBB3|IL4|IL13|PTPRC|TNFRSF1A|HAX1|ADNP|ANGPT4|PARP9|IL31RA
																								GO:0051347	586	23	183|348|990|1116|1163|1435|1795|2065|2268|3565|3619|4914|5571|5618|5788|5985|6794|7410|23394|51378|57515|79092|84259	AGT|APOE|CDC6|CHI3L1|CKS1B|CSF1|DOCK3|ERBB3|FGR|IL4|INCENP|NTRK1|PRKAG1|PRLR|PTPRC|RFC5|STK11|VAV2|ADNP|ANGPT4|SERINC1|CARD14|DCUN1D5
																								GO:0050730	266	13	183|1795|2065|3565|3596|5788|6464|7132|10456|23394|51378|83666|133396	AGT|DOCK3|ERBB3|IL4|IL13|PTPRC|SHC1|TNFRSF1A|HAX1|ADNP|ANGPT4|PARP9|IL31RA
																								GO:0045859	672	24	183|348|836|990|995|1116|1163|1435|1795|2065|2268|3565|3619|5571|5618|5788|6464|6794|7249|23394|26973|51378|79092|80279	AGT|APOE|CASP3|CDC6|CDC25C|CHI3L1|CKS1B|CSF1|DOCK3|ERBB3|FGR|IL4|INCENP|PRKAG1|PRLR|PTPRC|SHC1|STK11|TSC2|ADNP|CHORDC1|ANGPT4|CARD14|CDK5RAP3
																								GO:0001934	749	26	183|990|1116|1163|1435|1795|2065|3565|3596|3619|4914|4985|5028|5571|5618|5788|6794|7132|8200|9518|10456|23394|51378|79092|83666|133396	AGT|CDC6|CHI3L1|CKS1B|CSF1|DOCK3|ERBB3|IL4|IL13|INCENP|NTRK1|OPRD1|P2RY1|PRKAG1|PRLR|PTPRC|STK11|TNFRSF1A|GDF5|GDF15|HAX1|ADNP|ANGPT4|CARD14|PARP9|IL31RA
																								GO:0033674	494	19	183|990|1116|1163|1435|1795|2065|2268|3565|3619|4914|5571|5618|5788|6794|7410|23394|51378|79092	AGT|CDC6|CHI3L1|CKS1B|CSF1|DOCK3|ERBB3|FGR|IL4|INCENP|NTRK1|PRKAG1|PRLR|PTPRC|STK11|VAV2|ADNP|ANGPT4|CARD14
																								GO:0043549	786	26	183|348|836|990|995|1116|1163|1435|1795|2065|2268|3565|3619|4914|5571|5618|5788|6464|6794|7249|7410|23394|26973|51378|79092|80279	AGT|APOE|CASP3|CDC6|CDC25C|CHI3L1|CKS1B|CSF1|DOCK3|ERBB3|FGR|IL4|INCENP|NTRK1|PRKAG1|PRLR|PTPRC|SHC1|STK11|TSC2|VAV2|ADNP|CHORDC1|ANGPT4|CARD14|CDK5RAP3
																								GO:0045860	418	16	183|990|1116|1163|1435|1795|2065|3565|3619|5571|5618|5788|6794|23394|51378|79092	AGT|CDC6|CHI3L1|CKS1B|CSF1|DOCK3|ERBB3|IL4|INCENP|PRKAG1|PRLR|PTPRC|STK11|ADNP|ANGPT4|CARD14
																								GO:0042531	67	5	3565|3596|7132|83666|133396	IL4|IL13|TNFRSF1A|PARP9|IL31RA
																								GO:0097190	312	16	489|836|2065|3565|3651|3684|5788|6794|7132|7161|8453|8996|30001|54546|83941|162989	ATP2A3|CASP3|ERBB3|IL4|PDX1|ITGAM|PTPRC|STK11|TNFRSF1A|TP73|CUL2|NOL3|ERO1A|RNF186|TM2D1|DEDD2
																								GO:0097193	159	10	489|836|3651|6794|7132|7161|8453|8996|30001|54546	ATP2A3|CASP3|PDX1|STK11|TNFRSF1A|TP73|CUL2|NOL3|ERO1A|RNF186
																								GO:0070059	34	4	489|3651|30001|54546	ATP2A3|PDX1|ERO1A|RNF186
																								GO:0043270	289	15	183|2257|2668|3596|3627|5024|5028|5318|5652|8564|9495|55800|81671|126755|388591	AGT|FGF12|GDNF|IL13|CXCL10|P2RX3|P2RY1|PKP2|PRSS8|KMO|AKAP5|SCN3B|VMP1|LRRC38|RNF207
																								GO:0043269	718	27	183|2257|2668|2903|3596|3627|3737|3749|3786|4544|4985|5024|5028|5318|5562|5652|5774|8564|9495|50801|51297|53826|55800|81671|126755|347732|388591	AGT|FGF12|GDNF|GRIN2A|IL13|CXCL10|KCNA2|KCNC4|KCNQ3|MTNR1B|OPRD1|P2RX3|P2RY1|PKP2|PRKAA1|PRSS8|PTPN3|KMO|AKAP5|KCNK4|BPIFA1|FXYD6|SCN3B|VMP1|LRRC38|CATSPER3|RNF207
																								GO:0034765	520	20	183|2257|2903|3596|3627|3737|3749|3786|4544|5024|5774|9495|50801|51297|53826|55800|81671|126755|347732|388591	AGT|FGF12|GRIN2A|IL13|CXCL10|KCNA2|KCNC4|KCNQ3|MTNR1B|P2RX3|PTPN3|AKAP5|KCNK4|BPIFA1|FXYD6|SCN3B|VMP1|LRRC38|CATSPER3|RNF207
																								GO:0051969	17	3	183|2257|4544	AGT|FGF12|MTNR1B
																								GO:0010959	423	17	183|2257|3596|3627|4544|4985|5024|5318|5652|5774|9495|51297|53826|55800|81671|126755|388591	AGT|FGF12|IL13|CXCL10|MTNR1B|OPRD1|P2RX3|PKP2|PRSS8|PTPN3|AKAP5|BPIFA1|FXYD6|SCN3B|VMP1|LRRC38|RNF207
																								GO:0042391	431	17	2257|2903|3737|3786|4544|4985|5024|5318|5774|8001|8506|10052|50801|54831|55800|112755|388591	FGF12|GRIN2A|KCNA2|KCNQ3|MTNR1B|OPRD1|P2RX3|PKP2|PTPN3|GLRA3|CNTNAP1|GJC1|KCNK4|BEST2|SCN3B|STX1B|RNF207
																								GO:0044057	590	21	183|348|489|2166|2257|2903|3586|4544|4985|5024|5318|6720|7132|8996|10052|10874|55800|64240|64241|112755|388591	AGT|APOE|ATP2A3|FAAH|FGF12|GRIN2A|IL10|MTNR1B|OPRD1|P2RX3|PKP2|SREBF1|TNFRSF1A|NOL3|GJC1|NMU|SCN3B|ABCG5|ABCG8|STX1B|RNF207
																								GO:0031644	145	8	183|2257|2903|3586|4544|4985|5024|112755	AGT|FGF12|GRIN2A|IL10|MTNR1B|OPRD1|P2RX3|STX1B
																								GO:1901739	21	4	3565|3627|4773|9518	IL4|CXCL10|NFATC2|GDF15
																								GO:0060142	30	4	3565|3627|4773|9518	IL4|CXCL10|NFATC2|GDF15
																								GO:1901741	16	3	3565|4773|9518	IL4|NFATC2|GDF15
																								GO:0060249	296	15	226|1003|1435|3605|4117|5028|5562|6794|9256|10000|23557|54360|55812|65217|261734	ALDOA|CDH5|CSF1|IL17A|MAK|P2RY1|PRKAA1|STK11|TSPOAP1|AKT3|SNAPIN|CYTL1|SPATA7|PCDH15|NPHP4
																								GO:0048871	372	16	361|1003|1435|3605|4117|5562|6794|10000|10874|51297|54360|55812|65217|84283|114781|261734	AQP4|CDH5|CSF1|IL17A|MAK|PRKAA1|STK11|AKT3|NMU|BPIFA1|CYTL1|SPATA7|PCDH15|TMEM79|BTBD9|NPHP4
																								GO:0045494	43	4	4117|55812|65217|261734	MAK|SPATA7|PCDH15|NPHP4
																								GO:0042428	10	3	2903|114781|285671	GRIN2A|BTBD9|RNF180
																								GO:0042430	23	4	2903|8564|114781|285671	GRIN2A|KMO|BTBD9|RNF180
																								GO:1901160	13	3	2903|114781|285671	GRIN2A|BTBD9|RNF180
																								GO:0006576	84	6	26|314|2903|6531|8564|285671	AOC1|AOC2|GRIN2A|SLC6A3|KMO|RNF180
																								GO:0044106	84	6	26|314|2903|6531|8564|285671	AOC1|AOC2|GRIN2A|SLC6A3|KMO|RNF180
																								GO:0018958	87	6	314|2903|6531|50506|114781|285671	AOC2|GRIN2A|SLC6A3|DUOX2|BTBD9|RNF180
																								GO:0097164	22	3	2903|114781|285671	GRIN2A|BTBD9|RNF180
																								GO:0006584	43	4	314|2903|6531|285671	AOC2|GRIN2A|SLC6A3|RNF180
																								GO:0009712	43	4	314|2903|6531|285671	AOC2|GRIN2A|SLC6A3|RNF180
																								GO:0009308	93	6	26|314|2903|6531|8564|285671	AOC1|AOC2|GRIN2A|SLC6A3|KMO|RNF180
																								GO:0007167	636	25	174|836|1003|1435|2065|2116|2257|2268|4914|5618|6464|6720|7041|7249|7410|7431|8200|8425|9518|25805|51378|79849|115727|133396|401474	AFP|CASP3|CDH5|CSF1|ERBB3|ETV2|FGF12|FGR|NTRK1|PRLR|SHC1|SREBF1|TGFB1I1|TSC2|VAV2|VIM|GDF5|LTBP4|GDF15|BAMBI|ANGPT4|PDZD3|RASGRP4|IL31RA|SAMD12
																								GO:0007169	420	16	836|1435|2065|2257|2268|4914|5618|6464|6720|7249|7410|9518|51378|115727|133396|401474	CASP3|CSF1|ERBB3|FGF12|FGR|NTRK1|PRLR|SHC1|SREBF1|TSC2|VAV2|GDF15|ANGPT4|RASGRP4|IL31RA|SAMD12
																								GO:0016573	127	9	6314|23774|26038|57326|57673|79829|84148|112869|200186	ATXN7|BRD1|CHD5|PBXIP1|BEND3|NAA40|KAT8|SGF29|CRTC2
																								GO:0016570	364	17	1642|3299|5927|6314|23135|23774|26038|51547|55758|57326|57332|57673|63946|79829|84148|112869|200186	DDB1|HSF4|KDM5A|ATXN7|KDM6B|BRD1|CHD5|SIRT7|RCOR3|PBXIP1|CBX8|BEND3|DMRTC2|NAA40|KAT8|SGF29|CRTC2
																								GO:0018393	133	9	6314|23774|26038|57326|57673|79829|84148|112869|200186	ATXN7|BRD1|CHD5|PBXIP1|BEND3|NAA40|KAT8|SGF29|CRTC2
																								GO:0043966	62	6	6314|23774|57326|84148|112869|200186	ATXN7|BRD1|PBXIP1|KAT8|SGF29|CRTC2
																								GO:0006475	135	9	6314|23774|26038|57326|57673|79829|84148|112869|200186	ATXN7|BRD1|CHD5|PBXIP1|BEND3|NAA40|KAT8|SGF29|CRTC2
																								GO:0018394	136	9	6314|23774|26038|57326|57673|79829|84148|112869|200186	ATXN7|BRD1|CHD5|PBXIP1|BEND3|NAA40|KAT8|SGF29|CRTC2
																								GO:0061647	16	3	57673|63946|200186	BEND3|DMRTC2|CRTC2
																								GO:0006473	156	9	6314|23774|26038|57326|57673|79829|84148|112869|200186	ATXN7|BRD1|CHD5|PBXIP1|BEND3|NAA40|KAT8|SGF29|CRTC2
																								GO:0043524	154	10	348|2065|2668|3586|4544|4914|5641|8200|8846|23394	APOE|ERBB3|GDNF|IL10|MTNR1B|NTRK1|LGMN|GDF5|ALKBH1|ADNP
																								GO:0043523	218	12	348|836|2065|2668|3586|3684|4544|4914|5641|8200|8846|23394	APOE|CASP3|ERBB3|GDNF|IL10|ITGAM|MTNR1B|NTRK1|LGMN|GDF5|ALKBH1|ADNP
																								GO:1901215	218	12	348|1435|2065|2668|3586|3596|4544|4914|5641|8200|8846|23394	APOE|CSF1|ERBB3|GDNF|IL10|IL13|MTNR1B|NTRK1|LGMN|GDF5|ALKBH1|ADNP
																								GO:1901214	325	15	348|836|1435|2065|2668|3586|3596|3684|4544|4914|5641|8200|8564|8846|23394	APOE|CASP3|CSF1|ERBB3|GDNF|IL10|IL13|ITGAM|MTNR1B|NTRK1|LGMN|GDF5|KMO|ALKBH1|ADNP
																								GO:0051056	305	15	348|392|1435|1795|2305|2828|4914|7249|7410|9138|55379|65078|89846|115727|285282	APOE|ARHGAP1|CSF1|DOCK3|FOXM1|GPR4|NTRK1|TSC2|VAV2|ARHGEF1|LRRC59|RTN4R|FGD3|RASGRP4|RABL3
																								GO:0046579	63	6	1435|2828|4914|55379|65078|115727	CSF1|GPR4|NTRK1|LRRC59|RTN4R|RASGRP4
																								GO:0051057	71	6	1435|2828|4914|55379|65078|115727	CSF1|GPR4|NTRK1|LRRC59|RTN4R|RASGRP4
																								GO:0030299	11	3	1056|64240|64241	CEL|ABCG5|ABCG8
																								GO:0015850	161	10	348|1056|5562|6531|6582|23539|64240|64241|140606|200931	APOE|CEL|PRKAA1|SLC6A3|SLC22A2|SLC16A8|ABCG5|ABCG8|SELENOM|SLC51A
																								GO:0055090	42	5	348|4023|64240|64241|84647	APOE|LPL|ABCG5|ABCG8|PLA2G12B
																								GO:0070328	42	5	348|4023|64240|64241|84647	APOE|LPL|ABCG5|ABCG8|PLA2G12B
																								GO:0038183	12	3	5562|64240|64241	PRKAA1|ABCG5|ABCG8
																								GO:0098856	14	3	1056|64240|64241	CEL|ABCG5|ABCG8
																								GO:0014823	70	6	183|3586|5562|6794|64240|64241	AGT|IL10|PRKAA1|STK11|ABCG5|ABCG8
																								GO:0044241	16	3	1056|64240|64241	CEL|ABCG5|ABCG8
																								hsa04976	89	6	361|6522|10864|64240|64241|200931	AQP4|SLC4A2|SLC22A7|ABCG5|ABCG8|SLC51A
																								hsa04975	43	4	1056|64240|64241|84647	CEL|ABCG5|ABCG8|PLA2G12B
																								GO:0051984	25	4	990|3619|10592|23397	CDC6|INCENP|SMC2|NCAPH
																								GO:0007059	290	13	2068|3619|7283|9400|10592|11011|23244|23397|49856|51547|54820|54984|348995	ERCC2|INCENP|TUBG1|RECQL5|SMC2|TLK2|PDS5A|NCAPH|WRAP73|SIRT7|NDE1|PINX1|NUP43
																								GO:0051301	509	19	990|995|1163|1213|2068|3619|6787|9400|9727|10592|23244|23397|54820|55165|57553|131601|151011|346288|348995	CDC6|CDC25C|CKS1B|CLTC|ERCC2|INCENP|NEK4|RECQL5|RAB11FIP3|SMC2|PDS5A|NCAPH|NDE1|CEP55|MICAL3|TPRA1|SEPTIN10|SEPTIN14|NUP43
																								GO:0000278	622	22	990|995|1163|1213|2305|3619|4927|6787|7283|8453|9400|10592|11277|23244|23397|49856|51547|54820|54984|55165|56658|80279	CDC6|CDC25C|CKS1B|CLTC|FOXM1|INCENP|NUP88|NEK4|TUBG1|CUL2|RECQL5|SMC2|TREX1|PDS5A|NCAPH|WRAP73|SIRT7|NDE1|PINX1|CEP55|TRIM39|CDK5RAP3
																								GO:0140014	173	9	3619|7283|10592|23244|23397|49856|51547|54820|54984	INCENP|TUBG1|SMC2|PDS5A|NCAPH|WRAP73|SIRT7|NDE1|PINX1
																								GO:0000070	120	7	3619|7283|10592|23244|23397|49856|54984	INCENP|TUBG1|SMC2|PDS5A|NCAPH|WRAP73|PINX1
																								hsa04630	162	10	1441|3565|3586|3594|3596|5618|6773|10000|29949|58985	CSF3R|IL4|IL10|IL12RB1|IL13|PRLR|STAT2|AKT3|IL19|IL22RA1
																								hsa05200	531	19	183|405|836|1163|1441|2099|3565|3594|3596|4914|5914|6773|7483|8453|9138|10000|94235|115727|374654	AGT|ARNT|CASP3|CKS1B|CSF3R|ESR1|IL4|IL12RB1|IL13|NTRK1|RARA|STAT2|WNT9A|CUL2|ARHGEF1|AKT3|GNG8|RASGRP4|KIF7
																								GO:0050804	448	19	43|183|348|2903|4914|5024|5028|5641|5914|8564|9495|10815|10874|23394|23557|25837|57282|112755|114781	ACHE|AGT|APOE|GRIN2A|NTRK1|P2RX3|P2RY1|LGMN|RARA|KMO|AKAP5|CPLX1|NMU|ADNP|SNAPIN|RAB26|SLC4A10|STX1B|BTBD9
																								GO:0099177	449	19	43|183|348|2903|4914|5024|5028|5641|5914|8564|9495|10815|10874|23394|23557|25837|57282|112755|114781	ACHE|AGT|APOE|GRIN2A|NTRK1|P2RX3|P2RY1|LGMN|RARA|KMO|AKAP5|CPLX1|NMU|ADNP|SNAPIN|RAB26|SLC4A10|STX1B|BTBD9
																								GO:0030856	164	10	1003|2116|2668|3596|4097|5618|7132|7161|8689|399473	CDH5|ETV2|GDNF|IL13|MAFG|PRLR|TNFRSF1A|TP73|KRT36|SPRED3
																								GO:0048145	87	7	183|990|2099|3596|4049|4724|197358	AGT|CDC6|ESR1|IL13|LTA|NDUFS4|NLRC3
																								GO:0048146	53	5	183|990|2099|3596|4724	AGT|CDC6|ESR1|IL13|NDUFS4
																								GO:1905330	65	5	183|2099|2668|3627|388591	AGT|ESR1|GDNF|CXCL10|RNF207
																								GO:0086019	27	4	5318|10052|55800|388591	PKP2|GJC1|SCN3B|RNF207
																								GO:0002028	92	7	2257|5318|5652|5774|51297|53826|55800	FGF12|PKP2|PRSS8|PTPN3|BPIFA1|FXYD6|SCN3B
																								GO:0035637	124	8	3737|5024|5318|8506|10052|55800|58524|388591	KCNA2|P2RX3|PKP2|CNTNAP1|GJC1|SCN3B|DMRT3|RNF207
																								GO:0001508	98	7	2257|3737|5024|5318|8506|10052|55800	FGF12|KCNA2|P2RX3|PKP2|CNTNAP1|GJC1|SCN3B
																								GO:0030048	98	7	2257|4648|5318|10052|23224|55800|147179	FGF12|MYO7B|PKP2|GJC1|SYNE2|SCN3B|WIPF2
																								GO:0010765	34	4	2257|5318|5652|55800	FGF12|PKP2|PRSS8|SCN3B
																								GO:0086002	38	4	2257|5318|10052|55800	FGF12|PKP2|GJC1|SCN3B
																								GO:0086065	43	4	5318|10052|55800|388591	PKP2|GJC1|SCN3B|RNF207
																								GO:0007568	169	10	183|2068|3586|3861|4914|5028|6531|6720|8564|131601	AGT|ERCC2|IL10|KRT14|NTRK1|P2RY1|SLC6A3|SREBF1|KMO|TPRA1
																								hsa04920	69	6	5562|5571|6794|7132|10000|79602	PRKAA1|PRKAG1|STK11|TNFRSF1A|AKT3|ADIPOR2
																								hsa04152	121	8	5562|5571|6720|6794|7249|10000|79602|200186	PRKAA1|PRKAG1|SREBF1|STK11|TSC2|AKT3|ADIPOR2|CRTC2
																								hsa04932	155	9	836|1339|4724|5562|5571|6720|7132|10000|79602	CASP3|COX6A2|NDUFS4|PRKAA1|PRKAG1|SREBF1|TNFRSF1A|AKT3|ADIPOR2
																								hsa04931	108	7	183|5562|5571|6720|7132|10000|200186	AGT|PRKAA1|PRKAG1|SREBF1|TNFRSF1A|AKT3|CRTC2
																								hsa04936	142	8	836|3605|5562|5571|6720|7132|10000|79602	CASP3|IL17A|PRKAA1|PRKAG1|SREBF1|TNFRSF1A|AKT3|ADIPOR2
																								hsa04211	89	6	5562|5571|6794|7249|10000|79602	PRKAA1|PRKAG1|STK11|TSC2|AKT3|ADIPOR2
																								GO:0016331	146	9	836|2668|3651|4524|5914|7041|7249|9421|23242	CASP3|GDNF|PDX1|MTHFR|RARA|TGFB1I1|TSC2|HAND1|COBL
																								GO:0048732	418	17	1435|2099|2691|3219|3586|3651|5066|5618|5774|5914|6531|6794|7080|23242|25807|79798|80279	CSF1|ESR1|GHRH|HOXB9|IL10|PDX1|PAM|PRLR|PTPN3|RARA|SLC6A3|STK11|NKX2-1|COBL|RHBDD3|ARMC5|CDK5RAP3
																								GO:0048729	565	21	836|1435|2099|2116|2668|3586|3651|4524|5318|5914|6911|7041|7080|7249|9421|9955|23135|23242|26146|79798|84283	CASP3|CSF1|ESR1|ETV2|GDNF|IL10|PDX1|MTHFR|PKP2|RARA|TBX6|TGFB1I1|NKX2-1|TSC2|HAND1|HS3ST3A1|KDM6B|COBL|TRAF3IP1|ARMC5|TMEM79
																								GO:0002009	453	17	836|1435|2099|2668|3586|3651|4524|5914|6911|7041|7080|7249|9421|9955|23242|26146|84283	CASP3|CSF1|ESR1|GDNF|IL10|PDX1|MTHFR|RARA|TBX6|TGFB1I1|NKX2-1|TSC2|HAND1|HS3ST3A1|COBL|TRAF3IP1|TMEM79
																								GO:0042752	120	8	1642|2691|3737|4544|5562|7080|23435|85457	DDB1|GHRH|KCNA2|MTNR1B|PRKAA1|NKX2-1|TARDBP|CIPC
																								GO:0050795	73	6	348|2691|3737|4544|10874|29105	APOE|GHRH|KCNA2|MTNR1B|NMU|CFAP20
																								GO:0045187	16	3	2691|3737|4544	GHRH|KCNA2|MTNR1B
																								GO:0042753	18	3	2691|4544|7080	GHRH|MTNR1B|NKX2-1
																								GO:0042749	20	3	2691|3737|4544	GHRH|KCNA2|MTNR1B
																								GO:0035094	49	5	836|3596|3651|4914|6531	CASP3|IL13|PDX1|NTRK1|SLC6A3
																								GO:0043368	30	4	5788|6794|30009|114836	PTPRC|STK11|TBX21|SLAMF6
																								GO:0045058	43	4	5788|6794|30009|114836	PTPRC|STK11|TBX21|SLAMF6
																								GO:0090205	15	3	348|5562|6720	APOE|PRKAA1|SREBF1
																								GO:0090311	61	5	5562|5927|6720|29115|112869	PRKAA1|KDM5A|SREBF1|SAP30BP|SGF29
																								GO:0014074	142	8	2354|4724|5024|5028|5562|6531|6720|50506	FOSB|NDUFS4|P2RX3|P2RY1|PRKAA1|SLC6A3|SREBF1|DUOX2
																								GO:0045540	23	3	348|5562|6720	APOE|PRKAA1|SREBF1
																								GO:0106118	23	3	348|5562|6720	APOE|PRKAA1|SREBF1
																								GO:0043249	15	3	2038|2068|23774	EPB42|ERCC2|BRD1
																								GO:0006820	441	18	1185|5562|6522|6582|8001|9121|9356|10050|10864|23155|23539|51629|54831|57282|84647|200931|201232|220963	CLCN6|PRKAA1|SLC4A2|SLC22A2|GLRA3|SLC16A5|SLC22A6|SLC17A4|SLC22A7|CLCC1|SLC16A8|SLC25A39|BEST2|SLC4A10|PLA2G12B|SLC51A|SLC16A13|SLC16A9
																								GO:0015718	100	7	5562|9121|23539|84647|200931|201232|220963	PRKAA1|SLC16A5|SLC16A8|PLA2G12B|SLC51A|SLC16A13|SLC16A9
																								GO:0015711	324	14	5562|6522|6582|9121|9356|10050|10864|23539|51629|57282|84647|200931|201232|220963	PRKAA1|SLC4A2|SLC22A2|SLC16A5|SLC22A6|SLC17A4|SLC22A7|SLC16A8|SLC25A39|SLC4A10|PLA2G12B|SLC51A|SLC16A13|SLC16A9
																								GO:0098660	697	25	489|1185|1339|2903|3737|3749|3786|5024|5788|6531|6948|8001|8996|9512|10050|23155|30001|50801|54831|55800|57127|57282|126755|146802|347732	ATP2A3|CLCN6|COX6A2|GRIN2A|KCNA2|KCNC4|KCNQ3|P2RX3|PTPRC|SLC6A3|TCN2|GLRA3|NOL3|PMPCB|SLC17A4|CLCC1|ERO1A|KCNK4|BEST2|SCN3B|RHBG|SLC4A10|LRRC38|SLC47A2|CATSPER3
																								GO:0098655	672	23	489|1339|2903|3737|3749|3786|5024|5788|6531|6582|6948|8996|9512|10050|30001|50801|55800|57127|57282|126755|146802|220963|347732	ATP2A3|COX6A2|GRIN2A|KCNA2|KCNC4|KCNQ3|P2RX3|PTPRC|SLC6A3|SLC22A2|TCN2|NOL3|PMPCB|SLC17A4|ERO1A|KCNK4|SCN3B|RHBG|SLC4A10|LRRC38|SLC47A2|SLC16A9|CATSPER3
																								GO:0098662	603	21	489|1339|2903|3737|3749|3786|5024|5788|6531|6948|8996|9512|10050|30001|50801|55800|57127|57282|126755|146802|347732	ATP2A3|COX6A2|GRIN2A|KCNA2|KCNC4|KCNQ3|P2RX3|PTPRC|SLC6A3|TCN2|NOL3|PMPCB|SLC17A4|ERO1A|KCNK4|SCN3B|RHBG|SLC4A10|LRRC38|SLC47A2|CATSPER3
																								GO:0006220	52	5	4913|6470|7371|50808|79077	NTHL1|SHMT1|UCK2|AK3|DCTPP1
																								GO:0072527	82	6	4913|6470|7371|50808|57379|79077	NTHL1|SHMT1|UCK2|AK3|AICDA|DCTPP1
																								GO:0051865	75	6	4799|51127|51666|54546|127544|149603	NFX1|TRIM17|ASB4|RNF186|RNF19B|RNF187
																								GO:0030900	382	16	333|836|2691|3684|5914|6531|7080|22803|23224|26038|54820|55079|57282|65078|200933|221692	APLP1|CASP3|GHRH|ITGAM|RARA|SLC6A3|NKX2-1|XRN2|SYNE2|CHD5|NDE1|FEZF2|SLC4A10|RTN4R|FBXO45|PHACTR1
																								GO:0021543	174	9	836|5914|7080|22803|23224|54820|55079|200933|221692	CASP3|RARA|NKX2-1|XRN2|SYNE2|NDE1|FEZF2|FBXO45|PHACTR1
																								GO:0001666	284	13	405|836|4049|4524|4985|5024|5066|5562|8996|30001|51378|64428|84069	ARNT|CASP3|LTA|MTHFR|OPRD1|P2RX3|PAM|PRKAA1|NOL3|ERO1A|ANGPT4|CIAO3|PLEKHN1
																								GO:0036293	297	13	405|836|4049|4524|4985|5024|5066|5562|8996|30001|51378|64428|84069	ARNT|CASP3|LTA|MTHFR|OPRD1|P2RX3|PAM|PRKAA1|NOL3|ERO1A|ANGPT4|CIAO3|PLEKHN1
																								GO:0070741	34	4	361|1116|9705|22904	AQP4|CHI3L1|ST18|SBNO2
																								GO:0070555	132	8	361|1116|3605|4524|6355|8372|8564|9705	AQP4|CHI3L1|IL17A|MTHFR|CCL8|HYAL3|KMO|ST18
																								GO:0002088	79	6	1415|1417|3299|7431|25945|147912	CRYBB2|CRYBB3|HSF4|VIM|NECTIN3|SIX5
																								GO:0050953	224	11	314|1415|1417|3299|6314|10052|55812|57096|57282|65217|197021	AOC2|CRYBB2|CRYBB3|HSF4|ATXN7|GJC1|SPATA7|RPGRIP1|SLC4A10|PCDH15|LCTL
																								GO:0043010	329	14	43|1415|1417|3299|4544|5914|6531|7431|7483|22803|25945|57096|147912|261734	ACHE|CRYBB2|CRYBB3|HSF4|MTNR1B|RARA|SLC6A3|VIM|WNT9A|XRN2|NECTIN3|RPGRIP1|SIX5|NPHP4
																								GO:0150063	381	15	43|1415|1417|3299|3684|4544|5914|6531|7431|7483|22803|25945|57096|147912|261734	ACHE|CRYBB2|CRYBB3|HSF4|ITGAM|MTNR1B|RARA|SLC6A3|VIM|WNT9A|XRN2|NECTIN3|RPGRIP1|SIX5|NPHP4
																								GO:0048880	387	15	43|1415|1417|3299|3684|4544|5914|6531|7431|7483|22803|25945|57096|147912|261734	ACHE|CRYBB2|CRYBB3|HSF4|ITGAM|MTNR1B|RARA|SLC6A3|VIM|WNT9A|XRN2|NECTIN3|RPGRIP1|SIX5|NPHP4
																								GO:1902414	79	6	1003|2903|4868|10815|25945|112755	CDH5|GRIN2A|NPHS1|CPLX1|NECTIN3|STX1B
																								hsa04062	192	10	2268|2826|3627|6355|6464|6773|7410|9547|10000|94235	FGR|CCR10|CXCL10|CCL8|SHC1|STAT2|VAV2|CXCL14|AKT3|GNG8
																								GO:0034645	764	26	23|348|1936|2107|2193|3735|5261|6160|8665|8702|9348|9514|9801|9955|10318|11277|22845|22868|29880|51021|54360|55152|55650|56478|64409|145173	ABCF1|APOE|EEF1D|ETF1|FARSA|KARS1|PHKG2|RPL31|EIF3F|B4GALT4|NDST3|GAL3ST1|MRPL19|HS3ST3A1|TNIP1|TREX1|DOLK|FASTKD2|ALG5|MRPS16|CYTL1|DALRD3|PIGV|EIF4ENIF1|GALNT17|B3GLCT
																								GO:1901137	590	21	226|270|4724|6470|6675|7371|8702|9348|9514|9955|10318|11277|22845|29880|50808|54360|55650|55902|64409|145173|790955	ALDOA|AMPD1|NDUFS4|SHMT1|UAP1|UCK2|B4GALT4|NDST3|GAL3ST1|HS3ST3A1|TNIP1|TREX1|DOLK|ALG5|AK3|CYTL1|PIGV|ACSS2|GALNT17|B3GLCT|UQCC3
																								GO:0009725	764	26	2|183|361|836|990|1435|2099|2354|2494|3586|3651|5066|5562|5618|5910|5914|6464|6720|6773|6794|7080|9340|10081|79602|201475|344901	A2M|AGT|AQP4|CASP3|CDC6|CSF1|ESR1|FOSB|NR5A2|IL10|PDX1|PAM|PRKAA1|PRLR|RAP1GDS1|RARA|SHC1|SREBF1|STAT2|STK11|NKX2-1|GLP2R|PDCD7|ADIPOR2|RAB12|OSTN
																								GO:0051384	142	8	2|361|836|2354|3586|3651|5066|10081	A2M|AQP4|CASP3|FOSB|IL10|PDX1|PAM|PDCD7
																								GO:0032355	121	7	183|361|836|2099|3586|5066|5914	AGT|AQP4|CASP3|ESR1|IL10|PAM|RARA
																								GO:1903146	36	4	6720|7249|10456|84749	SREBF1|TSC2|HAX1|USP30
																								GO:0010821	150	8	5910|6720|6773|7249|8996|10456|51547|84749	RAP1GDS1|SREBF1|STAT2|TSC2|NOL3|HAX1|SIRT7|USP30
																								GO:0033013	58	5	3145|4548|5498|6948|51629	HMBS|MTR|PPOX|TCN2|SLC25A39
																								GO:0010744	19	3	183|1435|4023	AGT|CSF1|LPL
																								GO:0032930	19	3	183|3684|57126	AGT|ITGAM|CD177
																								GO:0007263	21	3	183|348|3651	AGT|APOE|PDX1
																								GO:0032928	22	3	183|3684|57126	AGT|ITGAM|CD177
																								GO:2001135	19	3	392|9495|10079	ARHGAP1|AKAP5|ATP9A
																								GO:0090066	509	19	183|348|361|1185|2166|4544|4868|5028|5910|7410|10000|10456|23394|23557|23580|56920|65078|81553|643338	AGT|APOE|AQP4|CLCN6|FAAH|MTNR1B|NPHS1|P2RY1|RAP1GDS1|VAV2|AKT3|HAX1|ADNP|SNAPIN|CDC42EP4|SEMA3G|RTN4R|CYRIA|C15orf62
																								GO:0002437	38	4	2|3586|11277|133396	A2M|IL10|TREX1|IL31RA
																								GO:0050905	140	8	2257|2307|2636|2903|6531|8506|65217|92241	FGF12|FOXS1|GBX1|GRIN2A|SLC6A3|CNTNAP1|PCDH15|RCSD1
																								hsa00670	20	3	4524|4548|6470	MTHFR|MTR|SHMT1
																								GO:0000963	20	3	22868|25821|60528	FASTKD2|MTO1|ELAC2
																								GO:0002097	21	3	8846|25821|55687	ALKBH1|MTO1|TRMU
																								GO:1903421	20	3	8674|112755|114781	VAMP4|STX1B|BTBD9
																								GO:0033762	20	3	6720|6794|9340	SREBF1|STK11|GLP2R
																								GO:0043086	796	26	2|183|348|836|1676|2874|3596|5788|5910|5927|7249|8996|9491|9495|9532|9535|26973|51035|54984|79849|80279|83666|117166|221692|256394|284352	A2M|AGT|APOE|CASP3|DFFA|GPS2|IL13|PTPRC|RAP1GDS1|KDM5A|TSC2|NOL3|PSMF1|AKAP5|BAG2|GMFG|CHORDC1|UBXN1|PINX1|PDZD3|CDK5RAP3|PARP9|WFIKKN1|PHACTR1|SERPINA11|PPP1R37
																								GO:0045596	718	24	865|2874|3565|3596|3627|4773|5318|5914|6911|7041|7080|7161|7483|8200|25805|30009|55079|56478|56920|65078|84814|344901|399473|493829	CBFB|GPS2|IL4|IL13|CXCL10|NFATC2|PKP2|RARA|TBX6|TGFB1I1|NKX2-1|TP73|WNT9A|GDF5|BAMBI|TBX21|FEZF2|EIF4ENIF1|SEMA3G|RTN4R|PLPP7|OSTN|SPRED3|TRIM72
																								GO:0070050	41	4	5028|5562|9256|23557	P2RY1|PRKAA1|TSPOAP1|SNAPIN
																								GO:0070988	64	5	3299|5927|8846|23135|57379	HSF4|KDM5A|ALKBH1|KDM6B|AICDA
																								GO:0032508	90	6	2068|5985|9400|11277|23132|26038	ERCC2|RFC5|RECQL5|TREX1|RAD54L2|CHD5
																								GO:0120161	147	8	43|3565|3596|4858|5618|6794|23135|79602	ACHE|IL4|IL13|NOVA2|PRLR|STK11|KDM6B|ADIPOR2
																								GO:0051090	454	17	183|2099|2307|3586|4914|4985|5195|5927|6911|9421|54360|58487|79092|80279|81603|197358|200186	AGT|ESR1|FOXS1|IL10|NTRK1|OPRD1|PEX14|KDM5A|TBX6|HAND1|CYTL1|CREBZF|CARD14|CDK5RAP3|TRIM8|NLRC3|CRTC2
																								GO:1900077	42	4	4023|5562|7249|493829	LPL|PRKAA1|TSC2|TRIM72
																								GO:0098781	42	4	2068|4773|10360|51547	ERCC2|NFATC2|NPM3|SIRT7
																								GO:1903844	150	8	3565|6794|7041|7080|8425|25805|117166|399473	IL4|STK11|TGFB1I1|NKX2-1|LTBP4|BAMBI|WFIKKN1|SPRED3
																								GO:0140747	23	3	7702|51547|56257	ZNF143|SIRT7|MEPCE
